# Supplementary material for: Comparative Genomics of the Genus Porphyromonas Identifies Adaptations for Heme Synthesis within the Prevalent Canine Oral Species Porphyromonas cangingivalis
Source: Genome Biol Evol. 2015 Nov 13;7(12):3397–413. doi: 10.1093/gbe/evv220 (PMC4700951; doi:10.1093/gbe/evv220)
Supplement: Supplementary Data [file supp_evv220_suppl_data.zip]

Archive with 8 entries (8 files):
- Sup.Table2.xlsx
- Sup.Table3.xlsx
- Sup.Figure1.pdf
- Sup.Figure2.pdf
- Sup.file1.fa
- Sup.file2.fa
- Sup.file3.csv
- Sup.Table1.xlsx
