# Supplementary material for: Comparative Genomics of the Genus Porphyromonas Identifies Adaptations for Heme Synthesis within the Prevalent Canine Oral Species Porphyromonas cangingivalis
Source: Genome Biol Evol. 2015 Nov 13;7(12):3397–413. doi: 10.1093/gbe/evv220 (PMC4700951; doi:10.1093/gbe/evv220)
Supplement: Supplementary Data [file supp_evv220_suppl_data.zip › Sup.Table3.xlsx]

## Sheet: 32Matrix
Strain	Porphyromonas_asaccharolytica_DSM20707	Porphyromonas_asaccharolytica_PR426713P	Porphyromonas_bennonis_DSM_23058	Porphyromonas_cangingivalis_COT-109_OH1379	Porphyromonas_cangingivalis_COT-109_OH1386	Porphyromonas_canoris_COT-108_OH1224	Porphyromonas_canoris_COT-108_OH1349	Porphyromonas_canoris_COT-108_OH2762	Porphyromonas_canoris_COT-108_OH2963	Porphyromonas_cansulci_JCM_13913	Porphyromonas_catoniae_F0037	Porphyromonas_crevioricanis_COT-253_OH1447	Porphyromonas_crevioricanis_COT-253_OH2125	Porphyromonas_endodontalis_ATCC_35406	Porphyromonas_gingivalis_ATCC_33277	Porphyromonas_gingivalis_TDC60	Porphyromonas_gingivalis_W50	Porphyromonas_gingivalis_W83	Porphyromonas_gingivicanis_COT-022_OH1391	Porphyromonas_gulae_I_COT-052_OH1355	Porphyromonas_gulae_I_COT-052_OH2857	Porphyromonas_gulae_I_COT-052_OH3471	Porphyromonas_gulae_I_COT-052_OH3856	Porphyromonas_gulae_I_COT-052_OH4946	Porphyromonas_levii_DSM_23370	Porphyromonas_macacae_COT-192_OH2859	Porphyromonas_somerae_DSM_23386	Porphyromonas_sp._COT-239_OH1446	Porphyromonas_sp._COT-290_OH0860	Porphyromonas_sp._COT-290_OH3588	Porphyromonas_sp._oral_taxon_279	Porphyromonas_uenonis_60-3
Porphyromonas_asaccharolytica_DSM20707	0	1.57713	14.5497	17.4237	16.1753	15.547	16.6764	11.4817	11.7646	14.3521	19.1406	16.5141	14.2991	17.72	17.3665	17.4578	17.056	17.056	14.5076	17.2969	17.6971	18.1806	16.795	18.4519	10.8877	14.9588	8.1514	19.4781	19.5022	18.6874	21.0282	10.3868
Porphyromonas_asaccharolytica_PR426713P	1.59928	0	15.2271	19.0066	16.97	17.0316	17.0629	14.2039	16.0677	16.1664	20.99	18.4327	13.9921	19.0532	13.7157	16.4827	17.84	17.84	14.435	20.0354	19.3103	16.7355	18.9156	19.255	8.92282	15.8724	6.81966	21.0597	19.9225	19.7362	22.0178	10.2558
Porphyromonas_bennonis_DSM_23058	14.7765	15.5715	0	21.51	22.6413	15.8667	15.9783	12.9631	11.7871	18.535	22.9175	19.7737	18.4329	20.545	21.0538	21.1575	21.1238	21.1238	15.588	22.298	20.9713	19.6543	20.7733	21.7489	18.0362	14.5386	9.57056	22.715	20.87	16.8493	24.706	13.9493
Porphyromonas_cangingivalis_COT-109_OH1379	19.0881	19.6058	23.5994	0	1.60149	12.5163	13.7631	17.1744	11.6965	10.2012	20.159	8.82553	9.44177	15.6349	18.3082	16.9305	18.0384	18.0384	13.5016	10.8086	11.5624	14.2037	3.97149	16.7994	15.8632	11.9782	21.3986	18.7986	19.9308	18.8842	20.6972	20.7569
Porphyromonas_cangingivalis_COT-109_OH1386	17.0723	16.9195	21.0867	1.62048	0	8.73937	10.1308	12.4745	11.1288	10.0244	21.2567	7.21778	12.9755	11.8527	11.1374	10.9251	15.3657	14.8447	10.1126	13.1063	11.9791	13.0179	12.048	14.3913	16.4951	11.6163	21.5294	17.925	7.27467	9.89268	21.2665	20.47
Porphyromonas_canoris_COT-108_OH1224	16.0581	16.9873	16.6118	12.4672	9.15892	0	2.42655	2.30023	2.27835	11.6817	18.8982	7.87961	12.0716	13.7471	11.9377	10.0611	17.6328	17.6328	10.5077	11.8035	7.38901	12.4097	9.02925	5.9295	15.8861	5.34735	19.2481	13.0858	7.0037	7.71403	17.7352	18.8082
Porphyromonas_canoris_COT-108_OH1349	18.0547	16.2532	15.88	14.2661	10.527	2.48154	0	2.29905	2.37966	12.2384	15.772	6.34891	14.4542	13.3683	13.5412	10.0538	16.6914	16.35	10.8167	13.51	9.30188	16.4778	9.62056	6.26182	17.5242	7.3498	17.1236	16.4956	7.28403	6.59411	18.2758	17.292
Porphyromonas_canoris_COT-108_OH2762	10.97	13.4707	13.9753	17.141	13.0635	2.32924	2.34372	0	2.48649	12.6163	16.9764	16.0051	17.2432	18.4985	14.2994	18.2651	17.3326	17.3326	10.37	12.4584	12.45	12.48	12.2654	15.2365	17.9513	16.0157	16.2176	16.4183	13.3752	13.4228	18.7133	15.1019
Porphyromonas_canoris_COT-108_OH2963	11.4083	16.0696	13.0647	11.2715	11.3926	2.28577	2.39513	2.45475	0	12.8628	18.7059	9.05204	11.5403	17.7275	16.2566	19.3857	15.6862	15.6735	13.065	14.2747	11.599	13.8846	9.31117	17.1057	12.7452	10.0773	15.4489	8.339	17.6545	17.4797	19.1276	16.8409
Porphyromonas_cansulci_JCM_13913	17.1306	15.9819	17.6663	11.7622	9.6009	10.9509	11.9526	12.3002	12.4085	0	19.0089	0.544358	0.446856	12.4673	11.0476	13.5774	17.9409	17.9533	12.6433	12.2495	14.3166	12.2398	12.7409	15.8318	13.641	14.6931	14.1455	14.1223	12.27	12.2136	18.8841	18.4469
Porphyromonas_catoniae_F0037	20.7517	21.1352	20.8677	20.8554	21.4313	17.4622	17.1667	17.2568	18.795	18.5547	0	18.6791	17.5207	18.5975	19.6743	18.0557	17.4932	17.4932	13.2338	19.6139	19.1671	19.0886	18.7004	18.046	21.4467	18.8171	23.2313	20.1355	20.5893	20.3672	14.8691	22.4659
Porphyromonas_crevioricanis_COT-253_OH1447	17.7032	17.2315	19.941	9.84129	7.60392	8.10418	5.89408	15.8863	8.5197	0.535456	19.5757	0	0.39956	14.9664	14.4243	10.4885	17.8566	16.8742	8.87557	13.7244	13.3355	14.4342	12.2478	16.5631	16.3166	13.8961	19.957	19.5719	8.35812	8.85124	19.7543	19.7077
Porphyromonas_crevioricanis_COT-253_OH2125	15.8025	13.4519	20.0338	9.86128	12.0426	11.1326	14.7942	18.5426	11.9349	0.428979	16.7175	0.405852	0	15.6827	18.5848	17.6049	17.4254	17.2114	10.7754	11.9634	15.811	13.0613	15.8528	13.2377	12.0966	13.7396	13.5739	13.9597	18.3455	15.1087	18.8133	16.1106
Porphyromonas_endodontalis_ATCC_35406	17.9836	18.2331	21.3883	15.9176	12.5215	12.7281	13.5578	17.9421	17.0338	12.5178	18.6371	14.5977	15.6734	0	11.3265	13.6358	16.8544	16.8544	18.0906	17.6834	18.2417	16.0658	16.7645	18.518	19.269	17.3628	18.8625	18.92	12.8026	13.0296	19.8577	20.0379
Porphyromonas_gingivalis_ATCC_33277	15.7861	13.6142	18.5839	15.5948	11.7098	12.5321	12.4513	14.5287	15.87	11.8077	15.6402	13.2676	13.6387	11.5515	0	1.53704	1.40644	1.36908	15.6195	7.08815	7.10129	7.27419	7.14299	7.21708	16.6722	14.097	13.8656	15.425	13.4874	14.3598	17.3537	15.7373
Porphyromonas_gingivalis_TDC60	15.574	14.3185	18.6813	15.276	11.0922	10.2898	10.1439	16.3958	17.1101	13.4767	15.4621	10.5619	14.4477	13.0683	1.54425	0	1.37192	1.37108	16.3044	7.12504	7.12391	7.23255	7.16386	7.18083	16.7766	17.2264	17.2095	14.3056	10.3371	10.2599	18.044	16.1133
Porphyromonas_gingivalis_W50	18.9912	18.4838	19.5925	19.6381	15.8361	18.6484	15.7577	17.8323	16.1695	18.0524	17.7781	18.259	16.6131	17.2491	1.31661	1.27881	0	0.0213992	14.5298	7.18108	7.15658	7.20087	7.06566	7.10812	13.8068	17.1411	17.0113	16.7997	17.9685	17.002	20.0778	19.9367
Porphyromonas_gingivalis_W83	15.8885	15.9206	18.5709	15.6211	11.2646	16.4	13.6637	16.6724	15.3929	15.6197	15.1994	13.3075	14.1484	15.2892	1.33064	1.31644	0.0706031	0	15.3457	7.07021	7.12069	7.21417	7.12565	7.10977	14.2652	16.4893	13.8975	15.1916	13.5368	15.4709	16.7407	15.897
Porphyromonas_gingivicanis_COT-022_OH1391	15.85	14.4633	19.7362	12.6406	9.50974	10.2717	12.1365	11.3193	13.6145	12.1846	15.3545	11.3262	11.7199	17.653	18.2797	19.584	16.3437	16.3437	0	10.7967	15.9107	14.3585	15.4731	18.287	14.8384	14.9074	17.8145	11.58	18.1187	15.2176	16.4827	17.0576
Porphyromonas_gulae_I_COT-052_OH1355	19.5832	19.5642	20.5827	12.4625	14.2166	11.8259	14.0149	14.3805	14.1927	13.1846	20.1825	13.6562	12.2497	16.91	7.14944	7.16398	7.15786	7.16476	10.8395	0	1.7879	1.69103	1.76014	1.85225	13.6585	15.0323	19.4867	14.8357	17.0903	17.9227	19.4969	20.5117
Porphyromonas_gulae_II_COT-052_OH2857	20.041	19.6462	21.55	11.6587	12.4027	8.13779	9.07026	12.702	12.2571	14.7654	19.6252	12.4056	14.8111	18.6318	7.12551	7.12755	7.1796	7.18835	14.0665	1.7318	0	1.65263	1.82269	1.7185	14.1089	10.4884	19.7708	19.2035	17.2671	17.4472	20.0924	20.5734
Porphyromonas_gulae_I_COT-052_OH3471	20.0144	17.4757	21.01	12.9706	10.9292	11.9214	16.6451	13.6702	12.9439	12.614	18.9495	14.4272	13.2819	16.9682	7.13028	7.13223	7.15081	7.16258	14.2508	1.69839	1.65911	0	1.80063	1.95189	12.238	14.6667	20.0936	16.5838	17.2378	17.2842	19.7293	18.3114
Porphyromonas_gulae_II_COT-052_OH3856	18.817	19.4123	20.9267	4.1088	12.1515	9.43155	10.0921	13.2669	9.46574	13.3594	18.8407	11.6704	15.401	17.3677	7.07916	7.14833	7.12154	7.14916	15.8847	1.73799	1.79697	1.81119	0	1.90344	16.5342	12.3569	16.824	16.1627	14.9682	16.566	20.0586	21.0962
Porphyromonas_gulae_I_COT-052_OH4946	20.5946	18.8656	22.9533	17.2425	13.8959	5.66914	5.9409	15.951	17.7806	16.6478	17.7391	16.5445	12.9778	19.0995	7.18355	7.18883	7.17755	7.178	16.6142	1.82785	1.72909	1.91451	1.89256	0	13.9087	8.09337	20.0311	18.1783	18.0902	16.5518	20.6708	18.788
Porphyromonas_levii_DSM_23370	10.7261	9.71124	17.4343	16.4513	15.5386	14.1337	17.1872	16.6438	12.776	13.0602	22.7347	16.3298	12.1424	18.9246	18.6053	17.4037	15.7881	15.7626	15.781	13.0097	13.8952	12.8441	16.2944	14.5219	0	12.1924	16.6715	17.3069	18.3521	16.5857	22.4933	10.5039
Porphyromonas_macacae_COT-192_OH2859	15.8669	15.6631	14.4686	11.9804	11.5237	5.7298	7.11081	16.1311	10.5775	14.1278	17.6753	13.2083	12.2385	17.2073	14.3377	17.8346	17.8131	17.8106	14.4279	15.2526	10.6373	16.7014	12.1231	7.86345	11.7856	0	18.896	18.3296	18.0391	18.4311	19.065	17.2887
Porphyromonas_somerae_DSM_23386	8.42573	7.25452	9.96767	20.635	20.8464	19.6824	17.2096	15.1507	13.2992	14.4545	22.9057	19.5815	13.3339	19.9691	19.3782	20.7767	18.1594	18.1594	16.4025	21.7311	19.9815	20.3627	17.8987	22.0518	16.6681	15.0425	0	22.0268	21.6169	21.712	21.0022	8.28583
Porphyromonas_sp._COT-239_OH1446	21.1447	21.4291	23.9791	17.8908	17.2366	12.6948	16.7132	15.9916	8.61125	14.5819	20.2041	20.4785	15.1086	19.1488	18.8058	17.1944	17.8069	17.8069	12.065	14.7016	19.3306	18.118	17.2317	19.2796	20.4988	18.8744	21.3578	0	17.4495	18.1409	20.5901	20.8826
Porphyromonas_sp._COT-290_OH0860	21.4817	21.1492	22.7579	20.5839	6.54529	6.80519	6.24862	15.495	17.7262	12.1431	20.4666	7.1264	17.6676	12.183	14.1669	10.2619	18.1765	17.43	18.3321	16.0537	17.7429	16.8645	15.5558	18.6517	17.8843	18.7779	21.4844	17.2256	0	1.3091	20.1412	20.9837
Porphyromonas_sp._COT-290_OH3588	20.3394	20.3884	17.6279	18.9735	9.54141	7.28669	4.93295	11.9213	17.4315	12.0529	20.0177	7.63343	15.2732	13.1262	14.9575	10.4549	18.1308	18.1694	15.7153	18.1384	19.1548	17.1414	16.7975	17.1128	15.6756	19.161	20.5905	17.988	1.30696	0	20.2148	20.3695
Porphyromonas_sp._oral_taxon_279	21.0178	20.5675	23.8159	19.4912	19.4656	17.5368	16.0908	17.4125	18.1181	17.5359	14.3363	18.2211	17.545	19.661	19.505	19.7597	18.5283	18.5283	16.8344	18.3363	18.055	18.2239	18.2949	19.4305	19.9218	17.5785	20.98	19.8747	19.9113	19.8001	0	21.326
Porphyromonas_uenonis_60-3	10.3648	10.2171	14.8253	21.4535	19.1115	19.1203	17.2024	14.8907	17.0071	18.2973	22.3936	20.0706	15.9631	21.1174	19.9555	19.0063	18.4689	18.4689	18.1196	20.3596	20.3143	19.5606	21.3433	20.0326	9.09248	16.7314	8.76639	21.0429	20.9055	19.8558	22.2384	0

## Sheet: GingVsGulae
Strain	Porphyromonas_gingivalis_ATCC_33277	Porphyromonas_gingivalis_TDC60	Porphyromonas_gingivalis_W50	Porphyromonas_gingivalis_W83	Porphyromonas_gulae_I_COT-052_OH1355	Porphyromonas_gulae_I_COT-052_OH2857	Porphyromonas_gulae_I_COT-052_OH3471	Porphyromonas_gulae_I_COT-052_OH3856	Porphyromonas_gulae_I_COT-052_OH4946
Porphyromonas_gingivalis_ATCC_33277	0	1.53704	1.40644	1.36908	7.08815	7.10129	7.27419	7.14299	7.21708
Porphyromonas_gingivalis_TDC60	1.54425	0	1.37192	1.37108	7.12504	7.12391	7.23255	7.16386	7.18083
Porphyromonas_gingivalis_W50	1.31661	1.27881	0	0.0213992	7.18108	7.15658	7.20087	7.06566	7.10812
Porphyromonas_gingivalis_W83	1.33064	1.31644	0.0706031	0	7.07021	7.12069	7.21417	7.12565	7.10977
Porphyromonas_gulae_I_COT-052_OH1355	7.14944	7.16398	7.15786	7.16476	0	1.7879	1.69103	1.76014	1.85225
Porphyromonas_gulae_I_COT-052_OH2857	7.12551	7.12755	7.1796	7.18835	1.7318	0	1.65263	1.82269	1.7185
Porphyromonas_gulae_I_COT-052_OH3471	7.13028	7.13223	7.15081	7.16258	1.69839	1.65911	0	1.80063	1.95189
Porphyromonas_gulae_I_COT-052_OH3856	7.07916	7.14833	7.12154	7.14916	1.73799	1.79697	1.81119	0	1.90344
Porphyromonas_gulae_I_COT-052_OH4946	7.18355	7.18883	7.17755	7.178	1.82785	1.72909	1.91451	1.89256	0
Strain	Porphyromonas_gingivalis_ATCC_33277	Porphyromonas_gingivalis_TDC60	Porphyromonas_gingivalis_W50	Porphyromonas_gingivalis_W83	Porphyromonas_gulae_I_COT-052_OH1355	Porphyromonas_gulae_I_COT-052_OH2857	Porphyromonas_gulae_I_COT-052_OH3471	Porphyromonas_gulae_I_COT-052_OH3856	Porphyromonas_gulae_I_COT-052_OH4946
Porphyromonas_gingivalis_ATCC_33277	100	98.463	98.5936	98.6309	92.9118	92.8987	92.7258	92.857	92.7829
Porphyromonas_gingivalis_TDC60	98.4557	100	98.6281	98.6289	92.875	92.8761	92.7674	92.8361	92.8192
Porphyromonas_gingivalis_W50	98.6834	98.7212	100	99.9786	92.8189	92.8434	92.7991	92.9343	92.8919
Porphyromonas_gingivalis_W83	98.6694	98.6836	99.9294	100	92.9298	92.8793	92.7858	92.8743	92.8902
Porphyromonas_gulae_I_COT-052_OH1355	92.8506	92.836	92.8421	92.8352	100	98.2121	98.309	98.2399	98.1477
Porphyromonas_gulae_I_COT-052_OH2857	92.8745	92.8724	92.8204	92.8117	98.2682	100	98.3474	98.1773	98.2815
Porphyromonas_gulae_I_COT-052_OH3471	92.8697	92.8678	92.8492	92.8374	98.3016	98.3409	100	98.1994	98.0481
Porphyromonas_gulae_I_COT-052_OH3856	92.9208	92.8517	92.8785	92.8508	98.262	98.203	98.1888	100	98.0966
Porphyromonas_gulae_I_COT-052_OH4946	92.8164	92.8112	92.8224	92.822	98.1722	98.2709	98.0855	98.1074	100
	Max	Min	Average
GingVsGing	99.9786	98.4557	98.8388
GulaeVsGulae	98.3474	98.0481	98.213
GingVsGulae	92.9343	92.7258	92.8485

## Sheet: CrevVsCans
Strain	Porphyromonas_cansulci_JCM_13913	Porphyromonas_crevioricanis_COT-253_OH1447	Porphyromonas_crevioricanis_COT-253_OH2125
Porphyromonas_cansulci_JCM_13913	0	0.544358	0.446856
Porphyromonas_crevioricanis_COT-253_OH1447	0.535456	0	0.39956
Porphyromonas_crevioricanis_COT-253_OH2125	0.428979	0.405852	0
Strain	Porphyromonas_cansulci_JCM_13913	Porphyromonas_crevioricanis_COT-253_OH1447	Porphyromonas_crevioricanis_COT-253_OH2125
Porphyromonas_cansulci_JCM_13913	100	99.4556	99.5531
Porphyromonas_crevioricanis_COT-253_OH1447	99.4645	100	99.6004
Porphyromonas_crevioricanis_COT-253_OH2125	99.571	99.5941	100
	Max	Min	Average
CrevVsCans	99.571	99.4556	99.5111
