# Supplementary material for: Comparative Genomics of the Genus Porphyromonas Identifies Adaptations for Heme Synthesis within the Prevalent Canine Oral Species Porphyromonas cangingivalis
Source: Genome Biol Evol. 2015 Nov 13;7(12):3397–413. doi: 10.1093/gbe/evv220 (PMC4700951; doi:10.1093/gbe/evv220)
Supplement: Supplementary Data [file supp_evv220_suppl_data.zip › Sup.file1.fa]

>Porphyromonas_gingivalis_ATCC_33277
LTLQVPSQFF CEFLEGNFVE QLRTVLGRVI GPNASLQYFD TQLNSRLNFR NFYQSECNYV
ARSVAEAIAA SPGNTPMNPF FIYGASGVGK THLCHALGLR VREMHPRLKV LYVSSHLFEM
QFTTAARDFI AFYQQVDVLI IDDIQWLIGK KKTQLAFFQV FNHLYMLGKQ IVLTSDKPPV
DLNGMEERLV TRMAGATCVK IERPDLKLRR EILQQRTLQS GVRLDESVLN FIAENVCDNV
RELEGTLVSL ITNSGKEIDL TFAKRIVRQA VRLEKKEVTI ECIQQAVSRV FQVQIEQMKS
KSRKQDIVQA RQVVMFLSKK HTAQSLSAIG ELMGGRNHAT VLCPSPVLYP YYVIVDIFRA
GTTITTALMN GAVGIIPIAT VEEAEAGNGF LVGGERGTKR LPFARFGNAP EEYTRQAVEG
KQLVLSTTNG TRAADIAVII GAFINLEAVA RYCVMVLASG WQNRMSTEDC LFAGALYLNG
RDHYERLRAN KLERSVPYCL IDRLDIDFAP HFSVITGETG AGKSILLGAL GLLVGGRADT
SIAPGTDRCI VEGRFCTIRR EISSKGKSRA FVNDTPAPLT ALRELADFLI DIHSQHKNLL
LGDSLFQLNV LDLYAHYSKA YRVYAERKQK LEDLRKAAAA TASEYDYWQF RFEQLDKAGL
ESGEEARLQE EQAMLTHALD IKRELGHSYS LLDDERGLLS GLNKVEDALA TIESYYPDSA
SFRQRVRDVR IELADPERLN AVTDRLDEIL SLLHRYNADS SDALIAIRDD LAERLSRINT
DEEEISRLEQ EVLAFYKEIE AQASLLTEER IRAASALETS LCESLRKLNM PHVRFGADKV
VFLFSANKQM EPEPVSEIAS GGEIARLMLC LKALIADKRS LPAIVFDEID TGVSGEVADR
MGEIMAHMGQ GMQVLAITHL PQIAARGERH YFVYKDETFI RELTPEERIR EIARMQSGNN
LTDVALAAAK ELLRINKLIS DAGLGSRREA EKYITEGRVK INGRIARLTD LVCEKDIVLL
DDIDIPLAGK HIVLGVTGSI AAYKAAVLTR LLIKKEAEVQ IVITPAGKEF ITPITLSALT
SKPVISEFFS GRDGTWNSHV DLSLWADAML IAPATASTIG KMAHGIADNM LVTTYLSAKA
PVFVAPAMDL DMFRHPSTQH NMEILRSYGN HIIEPGEGEL ASHLVGKGRM EEPECIGKRA
LVTAGPTYEK LDPVRFLGNY SSGKMGFCIA ERLAELGASV TLVTGPGIDR IDVESAVEML
EACRKPFDIT VLSAAVADYR PAEQAEKKMK RETKGLRLTA NPDIAATLGA LKRAGQRLVG
FALETDSGEQ EAMRKMKAKH LDAIVLNSLS DAGAGFGVGT NKILKSKVEV AEDIKVMPDG
SEECKTRRIN PERSIPPEST AIHGITDEDV KDCPPFRSVA KSLAQWIEGC DLAGFNSTRF
DVPMLVEEFL RAGVDIDLRH RKLIDVQTIF HKMEPRTLEA ATRFYCNRTL ENAHSAEADT
RATYDVFKAQ LDRYLENDMA FLADFSRQSR NVDFAGRLVY DDNDNVIINF GKYRGRKALD
VLRTDSGYYG WIMDADFTLN TKQEFMGHML NNTIQDILVR RARMKGYNAC WVPGTDHASI
ATEAKVVGRL AAQGISKQDL GREEFLRHAW DWTHEHGGII LEQLKRLGAS CDWTRTAFTM
DESRSESVIK VFVDLYNKGL IYRGIRVVNW DPKALTALSD EEVIYKETNG KLYYLRYFVE
NEYIIVATTR PETIMGDTAV CVNPNDERYR WLRGKRVIVP TVGRAVPIIE DEYVDMEFGT
GCLKVTPAHD VNDYMLGQKH RLESIDIFHD NGILNEHGGP YAGMDRFDVR KKIEQDLIDA
GLMERVENYV NKVGYSERTD VPIEPKLSMQ WFLQMESLAK SALDAVMNDE IKLHPAKFKN
TYRHWMENVK DWCISRQLWW GHRIPAYYLP DGSIVVAETA EKAVELARSL TAEDLRQDSD
SLDTWFSSWL WPISVFGDVN EELDYYYPTS DLVTAPDILF FWVARMIMAG YEYRGKKPFD
NVYLTGIVRD GQGRKMSKSL GNSPDPIMLM EKYGADGVRM GLMMAAPAGN DVLFDESLSE
QGRNFCNKIW NAFRLVKGWQ QAETATQPEA SALAVKWFGY RLDEVKTELD DLFSKYRLSE
ALTLVYKLFW DDFSSWYLEM VKPAYGQPMD AKTYGSTIGF FDQLLRLLHP FMPFITEELW
HALASRHDGE TIMLCLLPDA HETDRDFLQA FDRTREIIAA IRNIRTGKNV PFKEKLTLKM
GNLEAINRVE GSTSFLIGTL EYAIPMGALI DVEEEIKKLS DELAYQEKFL ASVMKKLGNE
SFVAKAPQAV IELEQKKKSD ALADWMQHRL FEESLKSREG APSFVFYEGP PSANGMPGIH
HVMARAIKDT ICRYKTMKGF RVDRKAGWDT HGLPVELGVE KSLGITKEDI GKSISVEEYN
AACRRDVMKF TKEWEDLTHK MGYWVDMEHP YITYDNRYIE TLWWLLAELY KKGLLYKGYT
IQPYSPAAGT GLSTHELNQP GCYRDVKDTT CVAQFKIMDP KPEMQLHGDA FFLAWTTTPW
TLPSNTALCV GPEIEYLAVQ TFNPYNGIPI TVVLGKPLLH TLFNPKGEEE IPASYDPAKL
LPYKVIASWK GKELEGMRYE QLIPWVNPGE GAFRVITGNF VTTEDGTGIV HIAPTFGADD
DRVAKKSGVP PLMLRDKEGN MRPMVDLAGR YFPTTDLDPV FVEKHMDLPL YDVYAGRYVK
NAYDAGKTEK DTLDVELCVM LKMQNRVFRI EKMTHNYPHC WRTDKPVLYY PLDSWFIRTT
ACKEEMIANN GKIYWKPEST GTGRFGKWLE NLQDWNLSRS RYWGTPLPIW RTEDGSEEIC
IGSVEELYNE IEKAVKAGMM ERNPWAGFKP GVYTEENYAK IDLHRPFVDE ITLCSPSGPM
RRELDLIDVW FDSGAMPYAQ MHYPFENRER VKDGSVFPAD FIAEGVDQTR GWFFTLHAIA
TMISGTSSFK VVVSNGLVLD KKGNKMSKRL GNAVDPFETI KKYGSDPLRW YMITNSSPWD
NLKFDTDGVE EVRRKFFGTL YNTYQFFALY ANLDGFPFAK RPEIDRWILS ELNTLIREVD
DQLSDYEPTR AGRAISDFVS ENLSNWYVRL SRRRFWAGDM TEDKLSAYQT LYTSLLTVSK
LMAPISPFYA DRLYRDLTSV HLALFPQLDQ SQVDRALEQS MQMAQQISSM VLALRRKVNL
KVRQPLATLM IPAIDDEQRR CIESVQPLIL SEVNVKELRF VDDSMGILVK RIKPDFKRLG
PRYGKVMKAL AEAVTAMTQE EIRSLEKAGD VEIVSEDIPG WLVANEGNLT VALDITVTDE
LRSEGLAREL VNRVQNIRKQ SGFEVSDKVN VLLLSNDIMD KVVAEHHDYI AQQIQAESLE
ISDAVSMFPY PSGAGLHVGH PLGYIASDIF SRYKRLRGFN VLHPMGYDAF GLPAEQYAIQ
TGQHPEKTTE ENTARYREQL DKIGFSYDWE REIRTCDPNY YKWTQWAFLK MFDSYYCNQA
QQARPISELI EVFARQGNEG LNVACGEGVR FTAEEWTAMS EKEQQEILMN YRLAYLGDTM
VNWCPALGTV LANDEVKDGV SERGGHPVEQ KKMRQWCLRV SAYAERLLHD LETLDWTESL
KETQRNWIGR SEGAEMEFRL TIFTTRADTI FGVTFMVLAP ESELVEEVTT EEQRAAVETY
LTETKRRTER ERISDKRVSG VFSGSYAINP LTGKEIPIWI SDYVLAGYGT GAIMAVPAHD
TRDFAFARHF DLPIVQVVVP EGETATDPAT WEDAKDSKSG IMVNSDFLNG LSVEDAIAQT
KEYIREKHLG CVKVNYRLRD AIFSRQRYWG EPFPIYYKEG MPHALDEDRL PLRLPEVDKF
LPTESGEPPL GRATGWHTAE GYPYELSTMP GFAGSSAYYL RYMDPQNDTA LVSRSANEYW
RHVDLYIGGT EHATGHLIYS RFWNKFLFDL GIVCEAEPFR KLVNQGMIQG RSNFVYRIKN
TNTFVSYGLR EQYEVTPLHV DVNIVSNDQL DIDRFRAWRP EYASAEFILE DGKYICGWAI
EKMSKSMFNV VNPDDIIARY GADTLRLYEM FLGPLEQSKP WDTNGIDGVH RFLKKFWALY
YDTAPTKEEL KSLHKLIKKV GQDIESFSFN TSIPAFMICV NELTAAKTTS RAILCPLLTV
LSPFAPHITE WLWQELSIVT ATWPEYNEEY LVESCVRYPV SFNGKVRFNI ELPADMSKKD
VEQAALTAPE AARWLEGKSP KKVIVVPGRI VNVVGHCYLE LLDKARMKAM IWASDYATLS
GRFQRETGET FDSGLHVLVL VSVSYHEQYG LSLRILDIDP SYTMGAMARK RKEIIEELRR
QGLYDLNRSL LPRPTQRIAI VSSGAAAGYE DFIAHLSHSA EHFCFYPVLF QAVMQGAQTE
ASVLGALERI AYHRDSFDVV VIIRGGGAVS ELAAFDSLAI GQACARFPLP ILTGIGHDRD
ETVVDLVAYR SLKTPTAVAE QAIRLLHPNA TLRRGFAIVG KAIRSHSELH KGDRLVAQFA
DGSVSALRLT AADMANRMST ELTVNNFAVP ERILLEPLKE LPDQPISFYS NGHYSFVVQD
ASTYPLLSGL SATLFATSQD ERRPIMTGVY LDFFEDKLVF VGSDGQILFC LPRKACLLLL
RARLLEGRYP NYNSVIPTSN PFSVKVDRAQ LLSGAKRVSI FSNATSMLRM EFTPAGIRLS
ANSVAAEEHV PAECPMRIGF KSDVFQTILQ SEEVIMTLAD QTRAGLILPA ENAPGISLCN
LLLPEEELRR IYQDFSETDA VRVKEIEAVT NHDVKAVEYF LKERFEAMGI RDAKEFIHFG
LTSQDINNTA FPMMIREAMT EVYLPALQEL VKQLHAYALQ WKDVPMLAKT HGQPASPTRL
GKEIEVFVYR LRKQIDLLLE VPHSAKFGGA TGNFNAHHVA YPDHDWSDFG RRFVSLGLER
EELTTQISNY DNMAALFDAC CRINVILIDL CRDFWQYISM EYFKQKIKAG EVGSSAMPHK
VNPIDYENAE GNLGIANAIF EHLSRKLPIS RLQRDLTDST VLRNVGTPLA HSLIAVTSIA
KGLGKLLLNE AALDRDLQNN YAVVAEAIQT ILRREGYPNP YETLKALTRT NETVTAESIA
SFVEALDIDE TVKEEMRRIS PSNYVGDPNE PIRLNKFLSN AGVCSRREAD LLIEKGEITV
NGEVVTELGR RITRQDEVIY KDKRVEIESK VYVLLNKPKN CVTTSDDPEC RTTVMDIVRY
ACPERIYPVG RLDRNTTGVL LITNDGDLAS KLTHPSFKKK KIYHVWLNKD VSIEDMQKIA
DGVELDDGEI HADAISYVKE DDLSQVGIEI HSGRNRIVRR LFEHLGYRVV KLDRVYFAGL
TKKNLPRGKW RYLNEQEVNN LRMGAFEVGQ EINIKGWVRT KRGNKAVNFI ALNDGSTIHN
MQIVADLASF DAAQMSQITT GACIGVIGTL VESQGAGQSV EVQASAIEIY GTADPATYPL
QKKGHTLEFL REIAHLRPRT NTFGVIYRIR HHMAIAIHTF FHNKGYYYFH APLITASDCE
GAGQMFQVTT LNPDSLPRTE EGQVDYRKDF FGRHTSLTVS GQLEGEMAAM ALGGIYTFGP
TFRAENSNTP RHLAEFWMIE PEVAFLEIED NMDLAEEFIK YCVQWALDNC MDDISFLSEH
FDKELIDRLK FVLEKPFVRL AYTEGIRILE EAVKNGVKFE FPIYWGADLA SEHERYLVEV
HFKTPVIMTD YPKEIKSFYM KLNDDGKTVR GMDVLFPKIG EIIGGSEREA DYDKLVARAN
EMGVPEKDIW WYLDSRRYGT APHSGFGLGF ERLLLFVTGM SNIRDVIPFP RTPNNAEFYK
LLDGKKISGE IKQEIAAKVN ELLEKGGRRP HLAGVLVGHD GGSETYMASK VKACEEVGFT
SSLIRYEDDV TEEELLACVH RLNQDPTVDG FIVQLPLPKH IDEQKIIEAV DPRKDVDGFH
PINVGRLSIG LPGFVSATPK GIVELLRRYN IPTRGKHCVV LGRSNIVGKP VSQLLLQKGE
PGDCTITICH SRTPNIKEVC LTADIIIAAL GQPEFLTADM VKPGAVVVDV GTTLVPDSTR
KSGFRLTGDV KFDEVAPKCS YITPVPGGVG PMTIVSLMSN TLLAMDAANI IAGEKVQIVD
NNNGARLETY TIPGKRGSGV ICLNGAAARI VHPGDIIIIM AYAWMPMEEA KVFKPAVVFP
ASAYYGHPSR HLTLVGVTGT NGKTTVATLL YRLFRKMGYK AGLVSTVCNY VDDRSEPTTH
TTPDPLALNA LFRRMADAGC EYAFMEVSSH AAAQKRIGAL DFDGGIFTNL TRDHLDYHGS
VPEYLRAKKS FFDGLGAQAF ALVNADDKNG LVMVQNTRAR VCTYALKSMA NYRAKIVERH
IDGMDMYMDD REVFVRLVGD FNAYNLLCVY GASCELGQDR EEVLRILSEL TSVDGRFQTF
TSYVAIVDYA HTPDALVNVL DTIRPLVVGA GGNRDKGKRP IMAKEAARRS ERLILTSDNP
RDEEPQEIIQ EMAIGLSTED RKKTLLITDR AEAIRTACML AEKGDFVLIA GKGHETYQEI
RGVKHHFDDR EMLKQTLAQR QQQLSVQQIQ QIKLLELPAI ELEERIQKEL EANPALEEPE
YKLREIQDRA AVPSLNDRLV EQLLPLTDRQ QQLAPYIIGN IEEDGYLHRD LEEILDDLAF
RAGIEADKKE VEEVIGLVQS LDPPGICARD LKECLLLQLK RALHILTNHY DDFVSKRFEQ
LSDSEMKEAF ELIMQLNPKP ANGWGDDAEA TMNRVHPDFI VERMGDDLVV SLIQPLRVSP
VYFVKQKVDQ AQWFIEALRQ RRETLQRTME AIVRLQDAYF RSGELADLKP MILKDVADPT
GYDVSTISRV SNSKYVQTDF GIFSLKHFFS DGTVNDKGEE VSTREVKRVL AEAIDSEDKR
SPLNDTELAE VLAENGYRLA RRTVAKYREQ LGYPTARMRK MRVGTDGVLL GALDIGTGTG
LIALMLAQRF PQARVQGIEI DPIAAECARA NAAASPFSDR IVIASGDILD SSLEFDLIVS
NPPFFLPLEK LICRALALIT PRDRLKDLRL YAATYRLVSS RLTEVRTLPH KLSRYLDRMK
TGMPLQYAVG HAPFFGYEFA VNPSVLIPRP ETEELVELID VGTGSGCLAI TLAAMDISPD
ALATARTNIV SNPPYIMPAE SADMAYHVLG HEPALALFAP EEDPLLFYKA IMRPKTLADY
VGQQHLIGSG AVLRQMIEQG QTPSMILWGP PGVGKTTLAE IIAHEVDAPF YTLSAVSSGV
KEVREVGRAI LFIDEIHRFS KSQQDSLLAA VERGIVTLIG ATTENPSFEV IRPLLSRCQV
YVLKPQSDED LLLLAHRAID RDELLAAKHP VLEETEALLL YAGGDARKLL NILDLLVITN
EKIRQRLQEN PAAFDKGGEL HYDIASAFIK SIRGSDPDAA IYWLARLIDG GEEPSFIARR
LIISASEDIG LANPNAMLIA MACAEALDRI GWPEGRIPLA EATIYLATSE KSNSAYLAID
SALEYVRQSG NLPVPLHLRN APTRLMADLD YGKGYKYSHD FPEHFVSQQY LPDLRPLTFD
SFSGQDKVVE NLSIFVAAAR LRGEALDHTL LHGPPGLGKT TLSNIIANEL GVGLKITSGP
VLDKPGDLAG LLTSLESNDV LFIDEIHRLS PLVEEYLYSA MEDYRIDIML DKGPSARSIQ
INLSPFTLVG ATTRSGLLTA PLRARFGINL HLEYYDVHTI TGIVERSARI LEVSCSHDAA
IEIAGRSRGT PRIANALLRR VRDFAQVKGS GAIDKPIACY ALEALNIDRY GLDNVDHKLL
ATIIDKFAGG PVGLSTIATA LGEDPGTIEE VYEPFLIKEG FLKRTPRGRE VTELAYTHLG
RIVSALKYRP DSFASMVGQE ALSATLKSSI VQQKTAHAYL FCGPRGVGKT SCARIFARAI
NCLERLPDGE ACGRCESCKA FDEQRSMNIY ELDAASNNSV DDIRLLIEQA NVPPQIGKYK
IYIIDEVHML SQQAFNAFLK TLEEPPSYVI FILATTEKHK ILPTILSRCQ IFDFKRIPPA
RIEQHLRYVA DSEGIKAEAE ALAIIATKAD GGMRDALSLF DRIARFGNIT YANTIENLNI
LDYDYYFRLT DFFLQGDYRS VLIVLDELLA KGFDGQVIVS GLASFFRDLM MAQDASTLPL
LEQSEVVIQR YVDMAARCPT SFLYQSLKIL NACDQQYRQS NGKRLLLELS LYIPSRLSLE
QSSGAVTSSY KDLTGGLGID FIALMSKASQ IYIERNDETA VAARHNIPLL YVDPARRSGA
DRVYAIADCE PDLIPLAAEL LAKLSPMIDL LHVVAAHGEV KELLYVYEPH TALFKAGLRK
LHPNSHLYTS FPGRTFVLEE IIPFSTSVLK ASISCRNFPL SPIELRQRSK MADGGEKTLM
GTTMADLFHS FDHHGAFSHA KKEETLQHLN DSLHAGHEAL LRSDRLFFTW GTAFVYVVAN
CHKLPERLFR RQMVGIDDLL AVWIPLIERL LSSSPIILTV SPVRHLRDGA VGNQQSKATL
VLFCKALYFP AYEIMMDELR DYRYYADDMT HPSSLAVSII RERFADIFVE KDAMDACLKL
RRRMAHRPVE ITDLAAEGNA LCRDDMVMFV PFAAPGDRCT VQVVKKKRNF MQGRIVSIES
PSPIRKGPFC THFTVCGGCK WQHIPYEIQL RAKEQQVTDA LVRLGKVEVE EMQPILGSEQ
TEYYRNKLEF TFSNKRWLLP EEGLGFHIPG MFDKVLDICH LGAKVSDEIR LFIREYCMQD
ERYPFFDLRN QEGLMRTLMI RTTSTGELMV VVVFFRDDVA AREALLAAVA ERFPQITSLL
YVINTKCNDT IGDQEVLLYH GREYIEEEME GLKFKIGAKS FYQTNSRQAY QLYRIAREFA
GLTGDELVYD LYTGTGTIAN FVAGQAHRVI GIEYVPEAIE DARTNSLLNG IENTLFYAGD
MKDILTNDFI EQHGRPDVVI TDPPRAGMHE SVIDAILFAA PKRIVYVSCN PATQARDLAL
LYRAVKSRPV DMFPHTHHVE NVVLLLIKSI SGIRGTIGGM ADEGLNPISI AQFTAAYAHF
IKKLTKTKRP CIVVGRDARP SGLMVKNVVF GTLMGMGCDV VDIDLATTPT TEMAVTGCGA
DGGIIITASH NPVQWNALKL LGPSGEFLND AEGKEILRIA EAGEAEFAPV EKMGRIDYTP
AHIKAVLALP SVDVAAIRAA KFRVAIDCVN SVGGIAIPAL LTALGVEHVF PLYCTPDGQF
PHNPEPLPQN LTEICKVVKE KKANVGFVVD PDVDRLAIVD ENGEFFGEEY TLVAIADYLL
GLNGGGNTVS NLSSTRALRD VTHGGKYEAA AVGEVNVVTK MKEIGALIGG EGNGGVILPE
LHYGRDALVG IALFLTHMAK RKEAVSRIRA EYPAYFMSKQ RVDDGVKIDF PDSWVHMRRS
NTEPIVRIYT EARTEKEAQD LALLDQVRAK ARIWLGTEYD DSTRKAVQAM LDNADTTELV
DAFYRDLEFG TGGLRGIMGA GTNRMNRYTV GAATQGLSNY LLREFAISVV IGYDCRNNSR
FFADTAAAVF SANGIGVYLF EELRPTPEIS YAIRHLGCKS GVMITASHNP KEYNGYKAYW
EDGAQIIAPH DRNIIAEVNR IRSVDEIKFE AKPELIRMIG ENIDSAFIAE VKALSLSPES
IARHRDIKIV YTPIHGTGST VVPRALREYG FANIIHVPEQ DVVSGDFPTV HSPNPEEPAA
LALAIAKAEE TGADLVLASD PDADRIGVAV RNNEGRIVLI NGNEICSLLI YYSIMRRKEL
GDLHPDDYIV KTIVTTELIR DIAKKEHVSM FDCYTGFKWI AAVIRENERY IGGGEESYGF
LWEDFIRDKS SVSACALFCE MAAWALDRGM SVYRLIRSIY LEYGLYYEKG LSVVRKGKSG
AEEIEAMMRN YREYAPVELG GSPVQEILDY ASLEGKDFTR GEKFSLDMPT TSNVLQYKTE
DGTKVSIRPS GTEPKIKFYI GVHFSVANEQ ELDRAYIVAE EKIATILHDL GADLVFCMDF
NAPHRVLQSA LESSSAPKVL IDHHLYPFTL SFSYPPLSST SELVLRLAKA IGATALMTGI
LTDTGVFSYS SSDPDLYLLV ADLMRAGADK DTIIRNTFQQ NSEGKMRMQG YVLYEKMTLL
PEMGVAYFTL SAEELVRFHN RTGDTDGLAN LPLDIAGIEA VCFLREIKLS FRSTGNYPVN
TLAFGGGGHK NAAGGELYHA LPDEPDLAGL LDLLLVPGVA FDGSRMGRGK GYYDRFLLPT
DPWDRPMDGV MPKGDVLAQG GVEKLGLPGS FLKLTMPNGE KVVLEKDMPE HTIAVEFILS
VLCIKSYEEI DAVGHRLVHG GEKFSNSVEI TPEVIAKVEE CIPLAPLHNP ANLKGVVAIE
KLLPGIRQVG VFDTAFFQTM PEHVYRYALP YDMCNKHGVR RYGFHGTSHR YVSARACEIL
GLDYDKTRII TAHIGNGASI AAIKNGKALD VSLGMTPVEG LMMGTRSGDV DPGVLTFLQA
AGISELINKK SGVLGVSGVS SDLREIEDAI KNGNERATLA MTMYDYRIKK YVGAYAAAMG
GVDVLVFTGG VGENQYTTRE KVCTDMEFMG IVFDSKVNEG MRGKEMVISK PESKVTVIVV
PTDEEYMIAS DTKEDFTFDP YRNYDALWKI LDRGYCFFDL KDSTWRDMYH KHYRDLMSSD
SLFLVMTQLL SELKDGHVNL SSSFDYGWYE DYPLNLSLDL RRKYLGHDYR IAGGLKYRRL
TYNDSIGYIV YESFNISGML SRLTECKALI IDIRGNGGGQ LTYADEFARH FTKEKMLTGY
IRHKTGPAHD AFSDPLPLYL RPVVLLTNRE VFSSANDFVL KMLPFVTVMG DKTGGGAGLP
ISSEIPCGWG VRYSAGRMTD PSGADVEFGI EPDTLIEEAV RYIMARIWAE NSYCERRKVG
ALIVKEQMII SDGYNGTPAG FENICEDENN VTKPYVLHAE ANAITKVAGS TNNSSGATIY
ITAAPCIECA KLIIQSKIKR VVYSEKYRLD EGCRLLERAG IVVEYKDFID IDRLGAIVVK
GTTLHHREGN AYPRMAETPS GMLNAVGLQN KGVHYFVEHI YPYRTEMIVN VSGSTLDDYA
ETSRIINELE HIRAIELNIS CPNVKQGGMA YGVTCEGAAS VVKAVRRAYD KTLIVKLSPN
VTDITEIARA VESEGADAIS MVNTFLGMAI DAEKRRPILS TITGGLSGPC IKPIALRMVW
QTAQVVQVPI IGMGGIASAA DAIEFLLAGA TAVQVGCYNF VDPAAASYIV DGIEDYLRRH
GISDVKELIG SLMGPNGSGK STLSSVLVGH PSFEVTEGEV TFNGIDLLEL EPEERAHLGL
FLSFQYPVEI PGVSMVNFMR AAVNEHRKAI GAEPVSASDF LKMMREKRAI VELDNKLASR
SVNEGFSGGE KKRNEIFQMA MLEPKLAILD ETDSGLDIDA LRIVAGGVNR LRSPENAAIV
ITHYQRLLEY IKPDFVHVLY KGRIVKSGGA ELALTLEEKG YDWIKRLKDL LQRFRELNQT
RIESMQKERE SNLAQKEALL QRLRDLLGSN EFHEIRKSWK ETGPVYNSLV EQFYDLKQIN
DEFRAYDFKK NLEAKEELIH QAEVLTENAD VIHSFRVLQE LHHQWRELGP VARELREEVW
ARFKAASTAI NKKYQEHFEK QKMREQENLA AKTLLCEEME WDEQTKAVLE IQAKWKTIGY
ARRSDNEKIY ERFRAACDNY FNKKTAFFKG KREELTDNYK KKLAMVEEAE SLQESSDWKE
TSARLAELQK KWKTIIWKRF TTACDAFFLK SKKAIIAELE TLEGIIDRLN ALAGRWNSIG
FVPFREKERD RMTRILDRMR NELQTYTNNL GFLNISSKNS LMREMERKKE KLEEDIRLMI
EKDLGTANTI IIKDGKVVLD EPSVVAFDRR TDEVIAVGTD AREMYEKGHQ HIRTVRPLRD
GVIADFKAAE QMISGMIRMI GKKPSLRMVI GIPSGSTEVE MRAVRDSSEH AGGRDVYMIY
EPMAAAVGIG IDVLAPEGNM IVDIGGGTTE IAVISLGGIV MDQSIRVAGD ELTNDIMDYM
RREHNVKIGE RTAEQIKINV GAASEDLASP PETYLVCGAD QMDTLPRKIP VSYKEVAHCL
EKSIVKIEAA ILKALEETPP ELYADIVRNG VFLTGGGAML RGLDKRLTDR FGITFQVADE
PLLAVAKGTG IALKYVDTFN FLDLNQLESK GITPEEAMRQ VEALRYGFPY PNIIAPASLE
NGIMRLDEDD KSAYLLEWDR YLNSPNCNVV KFVPASGAAS RMFKDLYNFL FAFYDSLNET
CLRNAWRTVP KLVASKEYKT VVENLLYPKG LNYGNLPKGL LLFHLYRTPT EEHLAEGALY
ERSGTRQVKV HFTVSPEHIE EFKNNIDKRQ RFLEDEYCIR YEVSFSVQDS STDTLALTPE
GELLFRPGGH GALIRNLQEN ADIVFIKNID NVVPDFLKCD TIIYKKLIAG VLVKAREHIF
NYLQLLKVVH AQLMEIVDFL RDNFCILRRK LDRPIRVCGM VRNQGEPGGG PFIIREADGS
SSLQILESTQ IDMSDPQKRA MFEQGSYFNP VDLVCSLRDY KGEQFNLESF VNPKTAFISE
KSKDGRKLLA LERPGLWNGA MDDWNTIFIE VPISTFAPVK TVNDLLRPEH IDAYIIPSSD
AHLSEYTPEH WKGRRWISGF TGSAGTVVVT ANKAGLWTDG RYFLQAGQQL EGTSIDLYKE
GIPGTPSIEQ FLGQTVGIDG RCFPAGAASA TELALDIYGI KLRTDKDLFD EWRDRPEIPR
GELFVQPVKY AGESVKDKIA RVNKELATQG ANATIITMLD ELAWIFNLRG RDVECNPVGV
AFGYVSARES VLFAFPEKIT KEVRSAMEEG GVKIMPYEAI YEYIPALPAE ERLLIDKKRI
TRALYDLIPA RKIDGVSTIT ALKAIKNEQE LSGVRAAMVR DGVALTRFFM WLEQEWEAGR
NHDEVVLGEK LTAFRAAQPL YFGVSFDTIC GYQDHGAIIH YRATPESAHV VKREGVLLLD
SGAQYHDGTT DITRTVALPS VELKRDYTLV MKGHIAIATA QYLEGTRGSQ IDVLARKALW
DNGMNYAHGT GHGVGCFLNV HEGPQNIRMD ENPTEMKIGM ITSNEPGLYR SGKYGIRIEN
LVVTKLNVET EFGRFFGFET LTAFYFDNEL IEKSLLTADE LKWYNDYQQW VYKTLAPELS
TEERAWLKEK TVWAGHTPGV YDNWDECRAQ TEGFNKARYK SFTESDALRA YEDGVDAACS
GNPGPMEYRG VLTASKAEVF GTNNIGEFLA IVHALALLEK PIYSDSMTAI SWVRKKKCKT
LLRTDKNTAI FDLIERAEHW LSTHPIYKWN TVDWMEIPAD FGRKKLPSSS SGRGGSFSVE
PVLDVRQDWA AEYTGYIGVD MAVYLFLHPC IEINVRYTMG VAASCGEFVR IQQSPDTSLK
YSYAKKFYNE RKYSKAASLL EDVRGIYDGT SEGEQLMFLL AECYLEMRRD ADAGICYQEY
YNKYPKGLRA EEARYKAGYC FYEASPDSRL DQSDTYLAIQ ELQSYLDFFP NGKYAKEAEN
MLFGLQDKLA YKEYRTAKLY YNLGLYLGNN YRSCIVTAEA ALKTYPYTKH REELVFLMLQ
AMYEEASFSV SEKLQTRYRD VADQYFAYIN EFPNGKYLKL SEDTENVYET VMIIAKRANQ
IGQQMKQDLE KKLQDFSSSN DNREQIEISR YYEHLPKPGL IATAEYEQDK LYWGLFALDA
IIVLISFATI FLYKRILQIR LCIFNILVTI GPIVSIILHY LAIRGIGADE AMIRAAERLR
LLVITRFGIS LGFGEKSIRE VCEDNKVNTN TLMAVINALI NRPEHPLSDL SAPSLINYLR
KSHNYFLEFR LPLLRQDLLA ALSNCPSEVV FVIRQFYDEY VEEVRKHMSY EEKTVFPYVE
KLSHYRIDIF SKRHDQIELK ISELKNLLIK YYPTSSGYEL NSVLHDIFSS EDDLSAHNFV
EDHLFVPLIR KIEHPLVRII WQDDYFVLIE KKAGVSTVAS GVNKDRTALR IVSDHLKQYD
PEVKIFMLNR LDKDSAGMVL FAKNKEVQGF VVDKWSKVVL EQRFVMAIEG EMPDAEGTLR
NNQLRRQMGQ LGIPIAGDWR ALQGTRFVFR HPETGDTQEY KLPLPIDVAR QLFAKIGVEK
TTMNDIADAA NKGRRTLYTY FKSKKDIYFA VVHKELDELY SSLETAALVS MSPTKKLMHF
IYTHLEAIKE IVVRNGTLRA DFFRDIWKVE TARKEFDLKE EHLICSILDE GVRLNAFDTH
ITAKILLHSI KGLEVPYISG HLRISENVEH LIFHGEDVQR QVKETLARLA KYRKDKRDAA
SRAAEQHTLK LTEFVTVSDL SNMMDVPVNE VIATCMSIGM MVGINQRLDA ETINIVAEEF
GFKTEFVSAD LVEAIDNEED LVARPPIVTV MGHVDHGKTS LLDRIRNTNV IEGEAGGITQ
HIGAYGLKLP SGRRITFLDT PGHEAFTAMR ARGAKITDIA IIIVAADDDV MPQTVEAINH
ASAAGVPMVF AINKIDKPAA NPERIKEQLA NMNYLVEDWG GKYQSQEISA KKGINITELL
EKVLLEADIL ELKANPNRRA IGSIIESSLD KGRGYVSTVM VQNGTLNMGD VVLAGTCHGR
IKAMFNERNQ RVAGPSEPVL ILGLNGAPAA GDTFNVLETE QEAREIANRR EQLQREQGLR
THKILTLEDI SRRRAIGNFQ ELNLIVKGDV DGSVEALSDS LIRLSTEEIQ VNVIHKAVGQ
ISESDVVLAA ASSAIIIGFQ VRPSVAARKQ AETDGVEIRT YSIIYDTIED IKSAMEGMLS
PEIREEVTGS LEVLQTFKIS KVGTIAGCMV KEGKVKRTSK VRLIRDGIVI HTGELGSLKR
FKDDAKEVVA GLECGLNLAH SNDIQDGDII EAFDEIEIKK TLVDDEEMLE LVEMDMRELL
SFYDFDGDNT PIIRGSALGA LNGEPQWEDK VMELMEAVDN WVPLPERDID KPFLMPVEDV
FSITGRGTVA TGRIETGIVK TGDEVQIIGL GAEGMKSVVT GVEMFRKILD EGQAGDNVGL
LLRGIDKDQI KRGMVISHPG KITPHKRFKA EVYILKKEEG GRHTPFHNKY RPQFYIRTLD
VTGEITLPEG TEMVMPGDNV TITVELIYPV ACNVGLRFAI REGGRTVGAG QITELMNQFK
DIILGNTEAK YTRVADSQKC LRVSGKHNDL EEVGHDTYHH TMFEMLGNWS FGDYFKKEAI
EWAWEYLVTV LGLDPQRLYA TVFEGSPEEG LDRDDEAASY WAQFLPEERI INGNKHDNFW
EMGDTGPCGP CSEIHIDLRS DEERAQINGL ELINKSHPQV IEIWNLVFMQ YNRKADSSLT
PLPHKVIDTG MGFERLCMAL QGKTSNYDTD VFQPLIHALA TMTGIGYGED SASDIAMRVV
ADHIRTIAFA ITDGQLPSNA KAGYVIRRIL RRAVRYGYTF LHCREAFMYR LLPTLIDTMG
DAYPELQAQR ELISRVIKEE EESFLRTLET GIRLLEKKIA DNKAVLDGVA AFELYDTFGF
PLDLTALILS ENGMTVDESG FDTEMQKQKE RARNAAAVEA GDWVVLREET EILRYRQVKQ
KNKEYFQVVL LDTPFYAEMG GQVGDSGQLI DGVAYDIFDT KRENNLSVHL MKKLPESTTD
TFVARINQDK RRQAEANHTA THLLHEALRE VLGTHVEQKG SFVSPEVLRF DFSHFGKMSP
EEIRKVEELV SERIRADFQR EEFRDVPIAE AQAMGAMALF GEKYGEEVRV LKYGSSVELC
GGTHIPSTGM IGTFRIVTES SIASGVRRIE AVTGIGAERF IYEKEDILLA VKELFNNNLI
KSIKKMLEED ASLGIRLFLF QEIMEAETAK DIAFQIAGEL ESFVLIAGTT EKCALTVMLS
KDLTEDAAKL VRSAAKHIQG GGGGQPHFAT AGGKNPKGLP AAIQQILETI KQWENCLPLW
RWLSERGASR HSLLLNIGGG TITDLGGFVA SVYKRGIRTV NLSTTLMGMV DASVGGKTGI
DFEGVKNEIG TFHLPKAVFC DCAFLSTLPD RELLSGHAEL VKHALLKESI VNRDLHELRS
MLNLGHTVGH AVELSHGHAV MIGLICELYY SVVAHSFPRE ILYSLVSWSK EYYSPFFFTC
KQYPALTAFC MKDKKNLEGK IRLIPLYGYL GIPFKWVLKE GIRKLPFVGY ACRSAGFVFV
DDTSIAHTMD QAKRVLAEGT SIFIFPEGSR TRNGRLARFK KGGFLMADEL GVPIIPVSLD
GSYRVLPSGK LIPRPHRLTL TILITVSIAG GFKQNIRSLV YGYTGKTDSA FAGILLMGLP
QVTADKLHLK IGDKLRIYFA GERMRLRAFT VAGVYDMPVG LVSADVLRRV GGLGTDDVSR
LLILTINTAT ELNPMIMDWL SALDTNVAIL LTLMGLVGGF TMIAGLIVLV MDKTQFIGML
KALGCGERLL RRIFLYLAMM LVGRGMIWGN VLALILCLLQ QHFRWLLDPD IYYMDYVPVQ
VDWLVWILVN LGTLLVTFLM LLAPSHIISR ISPVKALRFI EELRRILREH EYRYYVLSSP
TIDDFEYDAM MKQLEELERE YPEWDSPDSP THRVGSDVRH DRPMLSLSNT YNYDEIGDFY
RRVSEGAPFE IVAELKFDGL SISLIYEDGM LVRAVTRGDG IMGDDVTANV RTIRSVPLRL
RGLEVRGEIL LPFKEFDRIN AQREAEGEPL FANPRNAASG TIKQLDPHIV AGRNLDAYFY
YLYLAENHYD RLMQARQWGF KVSDAVTLCC SKEDVYAFID RFDTERLTLP VATDGIVLKV
NAPAQQDLLG FTAKSPRWAI AYKYQAERVR TRLQHVSYQV GRTGAVTPVA NLDPVLISGT
VVRRASLHNA DFIAEKDLHE GDFVYVEKGG EIIPKIVGVD TDARPIVFTV LCPDCATPLV
REQGEAAYYC PNAEGCPQQQ KGRLEHYCGR KAADINIGPE TIELLYSRNM IRNVADFYAL
TEEQLLTLPG FKKRAAAKLL DSIEASKARP YQAILFGLGI RFVGETVAKK LAAVYPSIDA
LAAATSEELV QIDEIGERIA AAVLHFFSLR QNRELIERLR LAGLAGKTVV ISGTFYSRDE
YKAMVEDNGG RMAGSVSSKT SFILAGSDMG PSKREKAEKL GVRLMSEEEF AIENTSQYRG
LYHVLGGVIS PMDGIGPGDL QIDSLVHRVA SEQIHEVILA LSTTMEGDTT NFFLFRKLGV
RVSVIARGIA IGDEIEYADE ITLGRSILNR TDFVELQREP RNLSFAVGDI YLGKVKKVMP
GLNAAFVDVG YKKDAFLHYL DLGLTFDAQQ KMMEMMTKSK DLPKEGKIAD LKAGQQILVQ
IAKEPISTKG PRLTAELSFA GRSLVLVPFA DKVSVSQKIR SAEERARLRQ LIISIKPKNF
SVIIRTSAEG KRASELDKEL QSLLRRWDDN IKKLEASRTL GLLRDNFNPS YQSIIVNDKA
FRDSLSDYVE LIAPGREEIV QYYQGLPIFD HFAITKQIKA LFGRTVTYKS GAYLIIEQTE
AMHVVDVNSG NRSRGSTEQE ATAVDVNMAA AEELARQLRL RDMGGIIVVD FIDMSEAQHR
QQLYEHMVKL MSADRARHNI LPLSKFGVMQ ITRQRVRPAM VIHTEECCPT CLGTGKVESS
ILFTDQLEEK VAKMVVKQFV LHVHPYVAAY LKSILKKWKL KYAKGIKLIP DESLGFLDYT
FYDYDGNTDS ILGNIIREIN NPLLDGITLS GGDPFYNPCT LPIWCYTGYT LEQLKTDLML
SAPLALIDVL VDGPFVRELF DPTLLWRGSS NQCIIRLFDP EKIRQAIIKA YRAGGVHEEA
ARIDNIVQSV VEQIQDRVEE ELMRLNPFIA KKYIIYREWR TVERDKRTSM KHTMGIVTIE
KNDVNLGNAN MSSHTPAGQM MTFASEVTKD YASKYLLSLR YSRAHRAGDI HIHDLDYYPT
KTTTCVQYDI ADLYERGFRT KNGSIRTPQN IHSYATLATI IFQTNQNEQH GGQAIPAFDF
FMAPGVRKSF VTHLIERLAF RKTRKDTHQA MEGFIHNLNT MHSRGGNQVV FSSINYGTDT
SPEGRMVMEE LLRATEEGLG HPIFPIQIFK VKEGINYSEA DFDLLLKACA TTAKALFPNF
VTPFNLHEDW RADEVATMGC RTRVFDNVNG PKSSIGRGNL SFTSMNLPRL AIEARHEAEE
NCPDKETIRS EARLLFLESV RRMSTLIADQ LEPNEEVGDV IKSGTLGIGF IGGHNAMVAI
YGEGHHNKAA WNTLYDAISV MNDVAQEYKR KYHLNYSVLA TPAEGLSGRF TRMDRKRYGI
IPGVTDLDYY VNSFHVDVRE PIGIAEKIKC EAPFHAITGG GHITYVELDE AKKNVSVILK
IVKMMKDIGY GSINHPVDTC KGCGFKGVIY DKCPVCGSDR IARLRRITGY LTGSLWNSAK
QAEEHDRVKH IKTKKGLALN LKGKPLPEML SPTYAVVPDD FEGVIPKVTA RPGDKVRAGS
ALMHHKAYPE MKFTSPVSGE VIAVNRGAKR KVLSIEVKPD GLNEYESFPV SAEQIKELLL
SSGMWGFIKQ RPYDIVATPD IAPRDIYITA NFTAPLAPDF DFIVRGEERA LQTAIDALAK
LTAGKVYVGL KSGSALNAEI VQMQGPHPAG NVGVLINHTK PINRGETVWT LKATDLIVIG
RFLLTGKADF TRMIAMTGSD AAAHGYVRIM PGCNVLTIKE SHERVIDGNV LTGKKLCEKE
PFLSARCDQI TVIPEGDDVD ELFGWAAPRL DQYSMSRAYF SWLKEYVLDA RIKGGERAMI
MSNEYDRVFP MDIYPEYLLK AIIAFDIDKM EDLGIYEVAP EDFATCEFVD TSKIELQRIV
REGLDMLYKE MNTILYASVM VIVVAVLLAY VSQSLGDRQR DNEKIDKMQQ ILRYTDVIKQ
ELLINQDGTV AKTFEGPLYI AEIEGQKKYI VPMNGAGLWG PIWGYIALNE DTIFGADFSH
EGETPGLGAE IFSGQFIGKE IFGEFRSVAV VKKGQKDYVD GISGGTLTSD GVNEMLISSL
RPYALYLVFL LLTLILVVAL LYAKSKLVPS GNVTITVNDE RKMEVPLGGT LLNTLQNQGV
FLSSACGGGG SCGQCRCRVV EGGGEILPTE KGFFSRKEQK DHWRLSCQTK VKEDLSIVIP
EEVFGVKEWE CEVLSNKNVS TFIKEFVVKL PEGETMNFKS GSYAQIKIPK YNIRYADYDI
DRFRGDWDKM WSLTCKNEEE TVRAYSMANY PAEGNIITLN VRIATPPFDR AANKWKAVKP
GISSSYIFSL KPGDKVMMSG PYGDFHIQDT DAEMLYIGGG AGMAPLRAQI LHLFRTLKTG
RKVSYWYGAR SKNEIFYEED FREIEREFPN FKFHIALSDP QPEDNWTGYV GFIHQVIYDN
YLKDHDAPED IEYYMCGPGP MANAVKGMLE NLGVPRNMLF FDDFGLFKKI VSHCKEYGFV
FPSSEIYDGL AAVYDYAQYG SELKNNIKRY WWESMTLLHD NVVGIDSAIF MHPSIWKASG
HVDAFNDPLI DNKDSKKRYR ADVLVEDHLA KIDEKIAKEV VKAAKRFGEA FDEAQFRATN
ARVIEYQQKR DQIHERFATA LNDNNLEEIR QIILDCEIVC PISGTRNWTE VRQFNLMFAT
EMGSTADGAM KVYLRPETAQ GIFVNFLNVQ KTGRMKIPFG ICQIGKAFRN EIVARQFIFR
MREFEQMEMQ FFVRPGEELQ WFEKWKNLRM QWHRALGFGD DKYRFHDHDK LAHYANAATD
IEFEMPFGFK EVEGIHSRTD FDLSRHEEFS GKKLQYFDPE QNKSYVPYVV ETSIGLDRMF
LTILFGSYCE EETSNGEMRV VLKLPAALAP VKLAVLPLVR KDGLDAKARE IVHDLRFDFA
CQYDEKDSIG KRYRRQDAIG TPFCITVDHQ SLEDNTVTIR YRDTMEQERV EISRLNAIIS
EYVSLKSLLK KIALRPLGNV TIVAPDGPRS GASAAITSTL PIKLKLRGYT VYSCTGTPVD
CVKLAMNTVF PDLLVTGVNH GNNAGICVIY SGTVGAAMEG CVCDVPALAV SLDDHSEICD
MSHATAYAVH VSRMILKNGL PQDTMLSMNV PKGKPGLKPC AVTDGRFVDE YMASEDARGN
AVYWMTGDLE LMHAGYVTLS PIKLNMTSRR YLPVLMRYFI VAGEASGDLH ASNLVRALKE
HDPEAVFAFM GGDFLSEATG IFHYREVAFM GFIPVLTHLG VIRRAGEHVQ EQMRAFNPDV
VIAVDYPGFN MRYVLPFVRE PIVYYISPKV WAWKSWRIKT LKKYVDLMLC ILPFEKDFFA
GHALLCGSRL LEVKENLPVM LVIAGAPGLT IQDYFGRTYE ILRESKAALV TSGTATLETA
LIGTPQVVCY YIRGGRLTNL IFKPFISLTN LIAGRAVVPE LFGALFTEKR LAASLSPLLM
DRYQLLIDMG SALPELDAAD KVPENIIEGC QSRVWIAADG KVHYRADSDA LIVKGIVALL
LRILNDQKPK DIVSSDLYFI REVGLQDHLS PTRSNGLVSM LKQMRFYASW GMDRVWRQKA
IRMIEPFAPH TVLDVATGTG DLAIEICRHI PSVKQVGVDL SLEMMRIGEQ KVRSENLITF
MQKDCLDLPF ADHSFDAVTV AFGLRNFQNI KLGLEEMYRV LNEGAPLMIL ELSRPVSFPW
KQGYNFYASH VIPVVGRFLS QDAEAYTYLP ESIAAMPQRE ELADLMLSVG FREAYYRSLS
LEVATVYMGL KFSADSAYTF VQRQVNFGPR IPGTAPHRAC GDWLVATLRS FGAAVQEQTA
EIKAHDGTML PMRNIIASYR PEARMLLMAH WDTRPVSDQD ANPAMHTETF DGADDGGSGV
GVLLEIARGI DIVFFDTEDY GSWCLGSQYW SRNPHVAGYK AEAGILLDMV GAKGATFYWE
YFSKSYAPGL ISAVWQTAAA LGYGNYFIQA DGGALTDDHV PVIKNLGIPC IDIINYSSFG
DHWHTQRDNM QIIDKNVLDA VGETVIRYLL DKDLERLLRT WHKGYDSVYI RRLSALPSAV
PIQFNPAVKQ CIKLYTEERR RLVRYMLSLA DLYFPQIEET LDRHNLPIEL KYLTIVESAL
NPTAVSPAGA AGIWQFMLAT GKIYGLTINS LVDERLDLQK STEAACRYFK DMYDLYRDWL
LCIAAYNCGL GNVNKAIRMS GGKDFWEIYP YLPRETRNYI PLFIGAYYAM HYHIEHEICA
GETGVPLATD TIMLSRQVSF DRIRLLSGVS NDELQLLNPQ YKRGIIPGNT QLCRLRLPVK
QGETLLSIAK RYGTTVAAIK RANGLSSSVK PGQRLQIFNP AVDQKLLLAP SSGEASYIRL
GWEEYRRTFD CVTIPLLTHG PQFGFIIAEF EWGLAGGPGY GFHDLLNNRQ QDPHGRSSNL
TLGVKLNYLF MLVYNIISHF TSDPSQVAWL ANATSALASA FTILFLFWTI THLVRRLGSG
VVGALVYTFS DTFWFSAVEA EVYALSSFFT AAVFWLMFKW EERADNVRSD RWLVLIAYLM
GLSIGVHLLN LLCIPAMALV YYYRRAVKPT GRGALLALLA SFALIGVMMF GVIQGIPKVA
GVFDVFAVNT LGLSFNSGLY FYFFLLAAIL LMGIPFIGNG LGIVLTLAVA YWLFASKRLN
VRFLHTALMS MLVILVGFSS YGVILVRAVA NPPMNENAPS NAFSLRSYLA REQYGSTPLI
YGPSFASKVN PTDKDRYETL YTQPTFGENL KFFFNYQVNY MYWRYFLWNF SGRQNDLQGD
GGLLRGNAVT GIPFIDKILI GPTDDMPDFM TKNRGHNVYY MLPLLLGLIG ISFQFWITCF
LFFMTGLAIV LYLNQTPGQP RERDYAYAGS FYAFCIWIGF GVAGLAIVAT AAAALVPIQM
AGQNWDDHDR SGRYVGRDFG VNYLESCDPN AVIFTYGDND TFPLWYAQEV EGVRTDVRVS
NLSYLGADWY VRQMKQQAYQ SDPLPPSENL YLPVDKGILS LADLSVLDLI ANNEWKRPIY
WAITSPNSFS NLPDYLRQTG MANQFVPEKT YTNVMTKFRF GGANNPKVYF DADIRNSTNT
YRVAVFSPLA KALLERGDTV RARKVLTKCL QEISPEAVPY DSLVLAQTLY DADMVADADR
IVKAVAGSSM RTLNWMGALV AIVGRPNVGK STLFNRLTQS RQAIVAEEAG TTRDRQYGRV
HWNGREFSIV DTGGWVVNSE DVFEEEINKQ VYIAVEEADV VLFVADNQTG VTSLDEQVAE
ILRRSKKPVI VVANKVDNTE DHYSASEFYS FGLGDPYCIA AVSGSGTGDL LDRVMELLPL
PRIAIVGRPN AGKSSLLNAF IGEDRHIVTD IAGTTRDSIY TKYNKFGLNF YLVDTAGIRK
RGKVNEDLEY YSVIRSIRAI ENSDVCVLML DATRGVESQD LNIFQIIQRN SKGLVVCINK
WDLVEDKSQA VIKTFENAIR QRFAPFTDFP LLFISAMTKQ RIFKVLETVN QVYAHRSTRI
PTHKLNEVML PIIEATPPPA TKGKYIKIKY VMQLPTAVPS FAFFANLPQW VKEPYKRFLE
NQIRAHWDFC GTPINIFIRE KRSGFVNIVG NPNVGKSTLM NLLVGERISI ITSKAQTTRH
RIMGIVNTPE MQIVYSDTPG VLRPNYKLQQ EMREFSESAL GDADVLVYVT DVVEKADKNA
DFLARVSRME CPVLLVINKI DLSNQEALEK LVEEWRNILP KAEIHPLSAT NNFNVGLLQK
RIESLIPPSP PYFEKDALTD KPARFFVTEI IREKILLYYQ KEIPYAAEVV VEEFKEEKTI
IRIKSLIIVE RNSQKGIIIG PKGAAIKRVG SMARRDLERF FGKKIFLEIF VKVEKDWRNR
DNLLRAFGYD ELIDEVVLTC FHAPHSFTAE HTVEIACHGS IYIRRRILEA LGCRLAQPGE
FTRRAYLNGR MDLSSAEAVA DIIASESKAQ HQMAMKQLRG GYSEELNALR EELLRLTGLM
ELELDFPEED VEFADRTELL ALCDQIELKL KKLIDSYRLG NAVKRGIPVA IVGTTNVGKS
TLLNTLLGEE RAIVSDIHGT TRDTIEDTMH IGGYLFRFVD TAGLRETEDT IESLGIERSR
SKIKEADIIL AVVDISAREG RGIDELKGEL VSNARHHQLL REAFDALRRM RSGFDMGLST
DLLTLDLRHA ITSIGEITGE ITSDDTLHYI FAHFCIGKML PRLTGLWTHL ERQRGGVGMR
GPGEKQLETD RRIVLDKIAR LKEELRDIDK QKSVQRKNRG KMVRVALVGY TNVGKSTLMN
VLSKSEVFAE NKLFATLDTT VRKVIIDNLP FLLSDTVGFI RKLPTQLVES FKSTLDEVRE
ADLLVHVVDM SHPAFEEQIE VVNQTLAEIT AGEEKPMLLL FNKIDAFSFT PKDEDDLTPR
TKENISAEEL QQTWMAKLGN DCLFVSAKKG TGMDALKALL YERAKAIHIT RFPYNDFLFV
GAYLPEDVIT NDDLEKMVDT NDEWIMTRVG IKERRILRDK NKGASYLAIR AAQDLFDRHG
IDPKSIDGLI LATNSSDYHF PSTASIVAHE IGCIFSFDMQ AACPTFIYAL EVGANFIRSG
RYSKILVIAT EKMTAFTDYT DRATCPLFGD GAGCVLLEAT EEEVGVMDAV LHSNGIGHLI
MKAGGSACPA THETVDNRWH YVYQEGQVVF KHAVVDMCNS CVEIMERNNL SHDDITWVVP
HQANLRIIDA VARRMGVPEK VMVNIERYGN TSSATIPICL WEWEHKLKKG DVLVMTSFGA
GFTWGAVYVK WAYDFNFCIA LDGTVKTACD RCLDEVEIPV KEENKLVVRF GDDDLLVVPL
SEGTLDLSSL LYEYSELAIL MQRMHIAERL VPILRSLPVR LAAVSKFHPV EELMEAYEAG
QRVFAESRVQ ELMSKVEAMP DVEWHFIGPL QTNKVKYIVP FISMIQSVSS LKLFDEISRQ
AVLLEVHIAS EDTKSGFTPE EGLMGMATFT DDREQIRREF RRLASLFCEL SMGMSGDFEL
AIEEGSTIVR IGTTIFGMTK VGINGFGRIG RLVFRAAQNR SDIEIVAIND LIDVEYMAYM
LKYDSVHGRF NGTVEVLIVN GKAIRVTAEK NPADLKWDQV GVEYVVESTG LFLTKEKSEA
HLAAGAKYVV MSAPSKDDTP MFVCGVNTDK YVKGTKIVSN ASCTTNCLAP IAKVLNDNWG
MVGGLMTTVH ATTATQKTVD GPSAKDWRGG RAAGGNIIPS STGAAKAVGK VIPELNGKLT
GMSFRVPTLD VSVVDLTCQL AKPAKYEDIC AAMKKASEGE LKGILGYTDE EVVSSDFIGE
TRTSVFDAKA GIALTDTFVK IVSWYDNEIG YSNKVLDLIA YMAKVNGEEI ALKHLRQQGY
QIEALNWGRR ELDIVASTSR ELVVVEVKTR VDARKRRLIS ESAHHYLIDA GIPLRSISKA
LKDHQLGVLV THDHADHIRT IGCLGEKFHL PVFATERVHN GINSSRYMDH LPLLSRRNIL
QEETFRLAGF DITAFPIPHD ATENVGYHIT APSFTLCTDV GHITDTISHY ASKADYLVME
ANYDCEMLLS GPYPEFLKER VSGPNGHLSN QETGDFLART FHPGMKHVWL CHLSKDNNHP
DLCWKSIEYR LFSEGIKDME LTVLKRTSPS SLYWIGVGAQ PTDTARNILS REGVLMMKHL
LGGVKKGAFD QAAAESKFEA WLKGKKDALN NMKAKVKEAA VADDKVKLEA EKAVNKARAE
AVAEKKAEAK AKAEAEAAAA AELTSRFKPT GDQPEAIRQL VQGINEGQTL LGVTGSGKTF
TVANVVAAVN RPTLVLSHNK TLAAQLYGEF KAFFPKNAVE YFVSYYDYYQ PEAYLPVTDT
YIEKDMAINA EIEKLRLRAT ASLLSGRKDV LVVSSVSCLY GMANPEAFSE KVISLHTGQR
ADRDHFIRLL VESYYTNNKV EFESGNFRVK GDSVDIFPAV EGYDGVAYRV EFWDGEVERL
STFDPRTGRE YGLLSELKIY PANLFVTTKE QVDRAVGKID VDLGAQVDFL KEIGKPYEAK
RLYERVTYDL EMIRELGYCS GIENYSRYFD GRDAGERPFC LLDYFPEDFL LVIDESHVTI
PQIRAMYGGD RSRKENLVEY GFRLPAALDN RPLRFDEFEA LTPRTLYISA TPADYELNRS
EGVIVEQLIR PTGLLDPIID VKPTANQVDD LMEEIARCIE KKERVLVTTL TKRMAEELSE
YLLRHGISTG YIHSDVDTLE RVRIMEDLRK GVYDALIGVN LLREGLDLPE VSLVAILDAD
KEGFLRSHRS LTQTAGRAAR HIHGRVIFYA DKITDSMQLT MDEAARRRAK QLAYNEAHGI
TPQQIVKLEA LIASTKKQML AAAKELDFLE AARLRDEAAR LLGRMNIEHF ADGEFAVSYE
ESIRGRDVFL VQSTFPSSDN LMELLLMIDA AKRASAHYIT AVIPYFGWAR QDRKDKPRVS
IGAKLIADLL SKAGITRLIT MDLHADQIQG FFDVPVDHLY GSTVFMEYIN LVVATPDVGG
TKRANSYAKH LGVPMVICHK SRLKANEIAE MRIIGDVQDK DVLLVDDIVD TAGTITKAAD
LMKENGARSV CAIASHAVMS DPASMRVDQS SLKEMIFTDS IPYPHKCEKV KILSVADLFA
EAIKRVCSHE SITTLYLVAG LLYLPPIQQW AVGIATQKAS EATGMQIGIG RIRLGFPLHL
SLQDITAVGD TLADIGSLRV SVDRFGFLLT DLSLATGHSH INGDPTAMIN LSMDASIGLE
DGTLDELEVE HMSLFWDGMA DMDGHGVFTK LLPAGMTVAA ELKIRRGVYS GQVKLGSVRI
DGDYLMGTDK YRLDMQVDGL NFSAFMPKDS IGSMQAVLHA EGRGLDSITF DAALNEGVLF
ASFNSTNSFL NGSMQLDALL AAAFVLEGHV KSDGDLKMAL RVGEGPHVTF TLQADRYNPL
HDLMEVNGMK YNSIRGKLTV SPENGVEGYM DLQGLQRDTL RVDDKRLSAS LELSVNEFEF
EGKSIGNIAS SLFYEPSHYV TAEISYNGNA ALNLDGPLAI ANPFIGAERA SLSGADEMTV
LDSKRLLYGK LIASTDLSLR GPLQALAISG SLDIHGGTSC TYVYTGADLE TESRMGDVVN
FMDFSDTGGM NMLVRIHIDP VVQLGVDLSA DYLELQGGGD MTFTMPAYGE MSLTGRYSMS
GGFTIDPSSY VQWSGNAQEP YVNFKAVQRV RADVMERKVN FDVGIIVKET LKNMDLVFDV
EAPEDFSIQT QLRSMGPEER SKQAIGLLAT GSYLASALSS YAQGMINSAL GKVFGGTYTD
FTYSFSKQFY DNRIRVVIGG SVASGNVPTN KERTLVDNVS VEYRLDKSGA QHLKLFHKKN
NENLLEGEIT ETGIGYVISR KLARLSDLFL FLASVLAVIM ANSSSTIYHE ILEYPINLTI
GGHEVFSHHG ETMTLLQFVN DVLMVIFFLA VGLEIKQEIL VGELSSFKKA MLPIVGAIGG
MIVPVLFFLL VVHEGPRGAA IPMSTDIAFA LAALAVLGSR VPASLKVFLT ALAVADDIGG
IIVIALFYSS HINIGMLAIA FGILFIMYLM GRMHVSNLGL YFVCTFFVWL FFLQSGIHTT
IAGVLAAFMI PARPGLHAKN LRAEMRSLFE AMPLSHNQIN VINSMRKIAR KAISPMQLME
EYLSPIVGYF VLPLFAFANA GITLGGVTAD ALGVPMAVFL GLFVGKPLGI YFFTYGFVKM
RLCPWPEGMS RLNLMAVSLF GGIGFTVSLF IATLSYHLLF LNEAKLGIFV ASIFAAVVGI
VTLWKPRTLP GCFEGVGETG LPWLVRVQDE LDMLATTEVA TREHVEQAMQ AGIRILWLGA
RTTSNPFAVQ EIADTIDESV IVLVKNPISP DLDLWTGALE RLRQSGVRQI GAIHRGFSTY
FRNPPHWQIP FDLKRRFPLT ILCDPSHITG QRDRIESVSQ QAMEMNFDGL IIESHCCPDK
ALSDASQQIT PTVLAQILRM QIDQIDESIV ELLARRMQVA YEIGLFKKEH NLAVVQNLRY
EQLQRNRART AALLGLDETF ISELFSRIHE ESVRLQVVSG IRPTGNLHLG NYFGAIRSFL
DMQHRYNCFF FIADWHSLTT HPHPDNIVRN VRTILAEYLA CGIDPEKATI YVQSDVREVL
ELYLYLNMNA YLGELERTTS FKEKARKQPN NVNAGLLTYP TLMAADILIH RAVKVPVGKD
QEQNMEMARK FARRFNTIYE VDFFPEPESF SPGATALKVP GLDGSGKMGK SEGNAIYLAD
DAKTISKKVM KAVTDAGPEV PNSVKPEPVE NLFSMLRIVS SDEVYRHFDD LYNNCSIRYG
DLKKQLAADI VAFTTPIRER ILEIQADEAF LDRVVREGAE RARESAARTL AEVRHIIGFL
GHARPAITFD LLYRYLRHLG YQVRYVRNIT DVGHLEHDAD EGEDKIAKKA RLEQLEPMEV
VQYYLTRYRH AMEVLNVLPP SIEPMASGHI IEQIELVKQI LKAGYAYESC GSVYFDVEKY
NQDHRYGVLS GRNIEEMINN TRRLDGQDEK RNGVDFALWK AAQPEHIMRW PSPWGMGFPG
WHCECTAMGR KYLGEEFDIH GGGMDLVFPH HECEIAQAVA SQGHPIVRYW MHNNMITING
QKMGKSLGNF ITLEEFFSGA HPSLNKAYSP MTIRFFILGA HYRGTVDFSN EALEAAEKGL
ERLLDAAALL DGLKTADTTS VDLRKRCYDA MNDDLNSPMV IAALFDAARA INAVHNGITP
SDLEELRTTF RLFLFDLLGM CDEAFGKAMD LLLSIRAEAK ARKDWATSDK IRDELTALGF
TIKDTKDGAE WKLPGPLHLY AERYFGEAGG EPSIRYRLGR VIAQSVGIPD FDQKYIVEFR
AGTVADFVTL NKRGIIVGIN LPQEYTVAGT KGKQAEIAAA QVFRIRESLM DLLTGQAENM
PKDGAAMQLM TQELKAQETA LLELFYGRFS PLRGVVDSDD LSGEPVSFSL RTTDKAPEMD
EKEAAKYEKS KGIVYNLPGA ARITLRKVLF DEELPVTQFG RRQALAPKMF RDRVVFDENT
GAIRQIMGER FGFYIMMGIL LLFLQAKFGL SGKEASVIYS IFYASVYVLA LVGGIIADSM
KNYKGTILVG LIVMAAGYVM LGIPTPTLAF ISFGNGLFKG NLQALVGRMY DRDSGFSLFY
MFINVGAVFA PLVAVAIRNW WVQHNGFFST GFHYAFLAAV FFMAISFLIM AADEIRQRII
ALCAVFGVVI FFWMSFHQNG VSLTQFAKDY FQSINPFFVV TLTPLLLFIF GFLKKRNMEP
STPKKIVIGM FIAALAFVVM AIGSPWLMVL TYMILTIAEL FISPMGISFV SKVAPPHLQG
IMQGLWLCAT AVGNSLLFVG MILYESLSAT WIVFTCACAL SMLVMLSMVK WLERVYWFFS
METMLQFSQN YISENWYKGG SSNLNIMFGN LIVRQYRNKK IRWKNELENK LSVFNYRVAE
DLLRLRSNFG YKAKQWYYSF DAEMRTQLFT NRAENSLKKQ SSFAPMIFNS GIGMKYELDV
YGKSAKLGLF LSPLSYILKW SIRDDIDLAR HGFPEGKTIV HELGSAIKAE LVWNFDSRLS
WQSRLYANTT YDNTVAEFEN ALNLSLSKLL STRIYLYLRY DDSVHLGSRH HADPMAVERR
LAAWLERIRH EAKAIYFMGD MFDYWFEYRY VVPRGFTRFL GKVAELSDEG VEIHFFAGNH
DVWLTDYLTK ELGAHIHMHG ITVELSGKLF RLAHGDFRNP LARLLYAAVH PRWTVGLAYG
ISLKSRRSGD FYIFGHRHLL VDMALRDEKR VLILGDWIRY NSYAVWDGTT LVLEEDIVRM
LRTVYDPEIP VNVYDLGLIY NVDAGADGVT VTMTLTAPNC PAADFIIEDV RMKVESVKGV
KGVKIDLTFE PEWNKDMMSE EAMLELGFLM AEKRDYYEVL GVSKNATDDE LKKAYRKKAI
QYHPDKNPGD KEAEEHFKEV AEAYDVLSDP EKRSRYDQFG HAGLGGAAGG GGMSMEDIFS
RFGDLFGRRV RRGSDLRVRV KLSLADISKG VEKKVKVKKQ VVCSKCRGDG TEEANGKTTC
QTCHGTGVVT RVSNTFLGAM QTQSTCPTCH GEGEIITKPC SKCKGEGVEI GEEVISFHIP
AGVAEGMQMS VNGKGNAAPR GGVNGDLIVV IAEEPDPNLI RNGNDLIYNL LISVPLAIKG
GSVEVPTIDG RAKIRIEAGT QPGKMLRLRN KGLYGTGDQL VNVNVYIPES IDAKDEQAIA
AMENSFKPTD AARKDIDKKY RLTAQLAALN DTHLRLMAEY DNYRKRTLKE KSELIRNGGE
KVLVDLLPVI DDFERALSNL AIKGGVELIY SKFMDYLQKQ GVKKIETADL PFDADLCDAV
AMPAPSAEQK GKVIDCVKTG YTLNDKVIRH AHVVVGYLIS AKWTWVIMSI AFLFFLFYKK
PTKEALFIVG AVLLSVLICD QLSSSFFKPF FARFRPSHHP DFIDYVKTVY GYRGGYGFIS
GHTTNYISLA LFTSRIFRNK FYTWTIWSVV ALVIYSRIYI GVHFITDIIP GIAVGLIVGH
FVYKVYLYAR MKERINQLLQ EIGQCAATVE EAEALRIKYL SKKGEIARLF DDFRLVPSEE
KKQIGQMLNE LKDLTRTSYP TRLGTRHPIS LVKQEICEIF ARLGFSIADG PEIEDDWHVF
SSMNFAEDHP ARDMQDTFFI EHRPDVILRT HTSSVQSRVM EKTQPPIRVI CPGRTYRNEA
ISYRAHCFFH QVEALYVDKD VSFADLRQVL LYFAQEMFGA ETKIRLRPSY FPFTEPSAEM
DISCNICGGK GCNFCKHTGW VEILGCGMVD PNVLDNCGID SKKYSGYALG MGIERITNLK
YRVKDLRFFS ENDLNFLEQF LVKTFAAALH SIDALTVTVE VNITRGCYLS MVGLPDAAVR
ESLDRIRSTY DCLNITFPIN LSPADIKKEG TAYDLPLAIA LMAADGIIGA DSLPRYMIMG
ELSLDGSLRP IKGALPIAIQ ARAEGFDGLI LPAENAREAA VVNNLNVYGV KHIAEVISHF
GGDQLQPTIV DTRREFFDHQ QQVSFDFSEV KGQEKVKRAL EVAAAGGHNL IMVGSPGSGK
SMMAKRMPGI LPPFTLSESL ETTKIYSVAG KLGVNSMLLT QRPFRSPHHS ISSAALVGGG
TYPQPGEISL AHNGVLFLDE LAEFNRSVLE VMRQPLEDRQ ITVSRARMTV DYPAGFMLVA
AMNPCPCGYY NHPTRPCTCA PGQVEKYLSR ISGPLLDRID IQVEITPVPF EKISDSRPAE
SSEKIRQRVV AAREIQSKRF ADHSGVHCNA QMDDKLMNRY ALPDEKGLQR LRTAMERFDL
SARAYGRILK VARTIADLAG SEDVGGEHIA EAIGYRNLDR ENWGNHSDAG VMARAHRLKI
PAYSFTTQEE GSKPIALLKE LGIDLIVLAG YMCYITAPYL ESFPDRIVNI HPALLPKFGG
KGMYGHHVHE AVLAAREKES GITIHLVDGH YDHGKILRQA ICPVLPDTPD TLAERIHALE
YAHYPEAIFM GTADFAVPAL RALVENGYQV KAVVTMPDKP MGRGHKVSPS MVKLYAGLPI
LQPDNLNEES FLDELRTYQP HLQIVVAFRM LPRSVWQMPP MGTINLHGSL LPMYRGAAPI
NHAIRHGDTE TGVTTFRLRH EIDTGEVLLQ EKLPIGHEET FGELYERMAT LGASVLVHTV
DLAPKIFKDD CRIDWAEEVH NFIRSISPAP TAWTKLKKNL DVMTRKGILS LQMPGKKQMD
AASFLNGEVE KKVIDLVVDK LNVEASEVTR EASFSNDLGA DSLDTVELMM NFEKEFNMSI
PDDQAQEIKT VGDAIDYIGK SGAGPITLFD ASKFKTQFAC EVKGFDPLQH FDRKEVRKLD
RYAQLAQVAA DESVKDSGLD LDQLDKNRVG VIVSAGIGGL TTFESEVRDY NPENGPRFNP
FFIPKMISDI AAGQISIKYG FHGPNYSIAS ACASSTNALI DACHLIRLGK ANVIIAGGSE
ASICAAGVGG FNAMNALSTR NDAPQEASRP FSASRDGFVM GEGAACIVLE ELEHALKRGA
RIYAELVGTG LSADAYHLTA SHPDGLGAKL VMTNAIEDAG LKPEDIDYVN VHGTSTPVGD
ISEAKAIKDV FGEHAYKLNI SSTKSMTGHL LGAAGAVEAM VCVKSVHEDI VPPTINHQDD
DRDPEIYNLN FTFNEAQKRQ VRVALSNTFG FGGHNASVVF KKLAIICAFY LSFSFVTNRY
EKKAKAMGMA YLDSMSNEKV WFGYTLKEAQ AQQIGLGLDL KGGMNVILKL NASDLLRNLS
NKSLDPNFNK ALENADFIDI FVKEYRKLDP NGRLAVIFGS GDLRDQITAK STDADVVRLL
KEKYNSAVEA SFNVLRARID AFGVVAPNLQ RLEGQGRILV ELPGVKDPER VRTLLQRSAN
LQFWRTYKFE EVSGDLIAAN DRLLFSLLTP VNRGAVVGVA RRANMAQISE MLQQAHDLKV
TREDVLFLWG AKTNRTGDPD LGGDVVTSAK SDINDFGRSE PIVSMTMNEE GARKWARITK
DNVGRAIAIV LDGVVYSAPN VNDEITGGRS QISGHFTVEE AGDLANVLNS GKMDATVSIE
QENVIGPTLG AESIKAGFLS FLLALVILMC YMCLAYGFLP GLIANGALIV NSFFTLGVLA
SFHAVLTLSG IAGLVLTLGM AVDANVLIFE RIKEELRAGK TPIRAVTDGY GNAFSAIFDS
NVTTIITGII LFLYGTGPIR GFATTLIIGL IASFITAVFL TRIVFEKLAK KGRLDKITFT
TSITRNLLVN PSYNILGKRK TGFIIPVIII VLGLIASFTI GLNRGIEFSG GRNYVVKFDQ
PVSSEAVRSA LSSPLQEKVL VTSIGTEVRI STNYKIEETE AEITDKLYQS LKGFYTQQPT
ADQFIISSQK VSPSMSSDIT RGAIWAVLLS MIFMAIYILI RFRDISFSAG VFVSVAATTF
CIIALYALLW KILPFTMEID QNFIAAILAI IGYSLNDTVV VFDRIRETMK LYPNRDRYQV
INDALNSTLG RTLNTSLTTF IVMLVIFIFG GATMRSFTFS ILLGIVIGTY STLFVATPLA
YMYLDSAKKA ELFEKYGKSV KDTGSPESQI ALFTFRIAHL TEHLRQNKKD FATERSLKML
VGKRRRMLDY LIKVDIERYR AIIKELGIRR AADNIRVLAA AMVEKAKSGH PGGAMGGADF
VNVLFSEYLI FDPKNPQWAG RDRFFLDPGH MSPMLYAQLA LTGKYSMDDL KAFRQWGSIT
PGHPEVDVMH GVENTSGPLG QGHTYAVGAA IAAKFLAHRF GWMSQTIYAY ISDGGIQEEV
SQGAGRIAGH LGLNNLIMFY DSNDVQLSTT VKEVASEDVA MKYRAWGWKV IEIAGNDADE
IRKALTEAKG ERPTLIIGHT LMGKGAVGED GSYENMVSTH GQPLSAAGAS FAETVKNLGG
NPEEPFAIFP EVREMYAARL AELEQIMAER REEEQRWRST HPDLAAKFDA WFAGQTPIDW
KAIEQKPNQA TRSASATVLG TLAGEVENMI VTSADLSNSD KTDGFLKKTH AMKKGDFSGA
FLQMGVSELT MACLCIGMAL HGGVIPACGT FFVFSDYMKP AVRMAALMEL PVKFIWTHDA
FRVGEDGPTH EPVEQEAQIR LMEKLHNHSG RRSMLVLRPA DVQETTVAWK MAMENTHTPT
ALILSRQNIT DLPSRYEEAL QAEKGAYIVN TDQNIEVVLL ASGSEVSTLV EGAELLRKRG
VKLRIVSVPS EGLFRSQSAE YQEEVLPIGI RRFGLTAGLP VNLEGLVGGA VWGLNSFGFS
APYKVLDEKL GFTAENVYEQ VLKILGICSD HAGYELKERV KAWLGITTKD FGCHSESVDY
PDFAHPLGSA IERGELNRGI SICGSGNGIS MVMNKYPHVR AALCWTEEIA RLARQHNDAN
VLSLPARFIS DEQAKAILKI YLETPFEGGR HKARIDKIFD PMLQALYEQL DQKIFDIDPE
PIISVKDIRT YNETEGLALS EDEISYLEGV SERIGRPLTD SELFGFSQVN SEHCRHKIFG
GTFIIDGEEK ESSLFNLIKR TSAVNPNLLV SAYKDNVAFI QGPVEQFAPR SADKPDYFET
KTIDTVLSLK AETHNFPTTV EPFNGAATGT GGEIRDRMAG GKSSIPLAGT AVYMTSYARE
RRWLYQSPRQ ILTKASNGAS DFGNKFGQPL ITGSVLTFEH QEYGYDKVIM LAGGVGYAKQ
SDALKGEPSP GEKVVILGGD NYRIGMGGGA VSSVNTGQLS GSIELNAIQR SNPEMQKRVQ
NVIRAIAEND NPIVSIHDHG AGGHLNCLSE LVEATGGRID MDRLPVGDPT LSAKEIIGNE
SQERMGMLMQ EKDLEYVRKI AERERAPMYV VGETTDDMRF VFIDMKLDDM FGKPPRTIME
DRTIEHHYQA LQYDLDEYLE QVLRMESVAC KDWLTNKVDR SVTGRVARQQ CQGELQLPLS
DLGAMALDYR GHSGVATSIG HAPQAALADP AAGSVLAIAE ALTNIVFAPL RNGIEGVSLS
ANWMWPCRNE GEDARLYRAV EACSDFAVDL GINIPTGKDS LSMTQKYVLS PGTVIISAAA
EVTDIRRIVS PVLLYYIDFS FCPFSLGGSA FAQSLGTIGD EVPTVRDPEY FRDAFNTVQE
LIDKGLVLAG HDISAGGLIT ALLEMCFANV EGGLEVELDD LIKVLFAENP GILIQVKDRK
AVDKILTDAG IGFLPIAKPT IDHMRDVWYE SSYLLDCFQS GNTLAGNRFE NYKEQPVVYH
FPKQFTGSGI RAAIIRDKGT NGEREMAYAL YLAGFDVKDV HLTDLTSGRE TLEDIRMIVF
CGGFSNSDVL GSAKGWAGGI LFNEQAKATL DRFFARPDTL SLGICNGCQL MAELELLYPE
HKLVHNESQK FESTFVTLEI PHNDSIMLGN LAGSKIGVWC AHGEGRFSLP YVVAKYEYDG
YPANPNGSPH RIAGLCSADG RHLTMMPHPE RSIFPWQCGY YEHQVTPWMQ AFRNAYEWLI
FMGVTPDIHR CIEEHCSAEY YFIEDEAYCD YIYERESLAT LSGKKLQAKR NHINKFFSLY
DYTYDLVKDS DAEECLMLAH LWLDGRELEV EMVERAFRHR QELGLSGGVL RVGGRVVAFC
LGSPINADTF GVHIEKADAM VEGAFAMINR EFARSIPDTF RYINREEDLG LPGLRQAKLS
YRPAILLPKN PTTLLPEVVE DACTACGACV KACPKSIIEL RKKGPKSRRI FVSCVNKDKG
GVAKKACSNA CIGCSLCLKQ CQFEAITIEN NLSYIDHTKC RMCRKCVEVC PTNAIHELNF
PPKKMLRTFR IGGIHPPENK LSAGKPVEVL PIPSQVVIPL GQHIGAPATA TVKKGDEVKV
GTIIAQAGGF VSANIHSSVS GKVLKIDNVY DSSGYPKPAV FISVEGDEWE EGIDRSPAIV
KECNLDAKEI VAKISAAGIV GLGGATFPTH VKLSPPPGNK AEILIINAVE CEPYLTSDHV
LMLEHGEEIM IGVSILMKAI QVNKAVIGVE NNKKDAIVHL TKLATAYGIE VMPLKVQYPQ
GGEKQLIDAV IRKQVKSGAL PISTGAVVQN VGTVFAVYEA VQKNKPLVER IVTVTGKKLS
RPSNLLVRIG TPIAALIEAA GGLPENTGKI IGGGPMMGRD CIRCAKCVGV CPMGLNPAFL
MRDTLYKSWE RPLLDYIRQA KKTMLLSLTG FCIVVSAALG MMNEITKEPI AKAEVDAKVT
AIKQVVNFDN NPYEERFEVL TVFPAKKGQE IVGYAVESYT GFSGKFTVMY GFDMDGKIHD
FSVLSHSETP GLGAKMQEWF GLIQDVRGVQ MPLTVSKDGG QVDAITAATI SSRAFLDAMD
RAYTVLQGEI FHTYYHIKYK GEADHSQRVD SVFRAFNHSL NPFDSTSIIA GVNRNLPVRT
DSMFRRVFRR AQEIAAVSGG SYDITCSPLI NAWGFGKDDP RTTLNTSSIA KGYASDLVGE
ALAAHGIGDY MVEIGGEVAF NGLNPQGKPW RIGVSKPQDD SLGGGLATSG NYRNFDGKKY
AHTINPLSGY PVQTDVLSAT VIAPDCMTAD ALATTFMVVG GAIAVGSPLV EGAKVVCEVL
TPLVKGDKVL IFHKKRRKGY RKLNGHRQQF TEILVKEVVM LTLKQIIENK EEVIRRLAVK
HFDAAAILDE VISLDRQRRE TQQSLDARLA EQNAIAKEIG ALMKAGKKGE AEAIRTKVAD
MKAESHHLEE RKADLENAIR QQLLLIPNLP HESVPAGKTA EENVCVKTGG KLPHWDLAKK
YDLIDFELGV KITGAGFPVY KGKGARLQRA LVNFFLDEAR NAGFTEIEPP YVVNEDSGYG
TGQLPDKEGQ MYHVTADNLY LIPTAEVPVT NIFRDVILSE DELPILLTAY SACFRREAGS
YGKDVRGLNR LHQFNKVEIV CIDKPEHSYE QLDQMVGYVQ GLVDKLGLPW RILRLCGGDI
SFTSALTYDF EVYSAAQERW LEVSSVSNFE SFQANRLKCR YRKVELCHTL NGSALALPRI
VAALLENNQT ADGIRIPDCL VPYTGFSMIM DGVLSASMRE KGLHYGINFG VTREHLLRLA
RTADASAPLA DYLWRRDVRE TKILATMIFP AEELTHEQAE LREQLTANLY TIVDLNEKAE
AELAAIAGEL GIKQELIYKI LDEQAISVAF DGILECMGVL EIMPDGYGFL RSSDYNYLSS
PDDVYVSQQQ IKHNGLKTGD VVAGTIRPPR EGEKYFPFVQ LRSVNGRSPE EIRDRVPFDH
LTPLFPEEKF TLEPGIRAVN DKISVRVVDL FAPIGKGQRG LIVSQPKTGK TMLLKDIANA
IAANHPEVYM IVLLIDERPE EVTDMARSVN AEVIASTFDE PAERHVKIAE IVLNKAKRMV
ECGHDVVILL DSITRLARAY NTVQPASGKV LSGGVDANAL QKPKRFFGAA RNIENGGSLT
ILATALTDTG SKMDEVIFEE FKGTGNMELQ LDRRLSNKRI FPAVDIMSSS TRRDDLLQDE
TTLNRMWILR KYLSDMNPVE AMEFVRKQLE NTHTNMEFLA SMSVSDEVED FRREIAIDSE
ATFLDLQNAI LDSVGYSHSE LTSFFLCDED WHKGQEITRL EEFIEDEHQR LVFEFDLMTE
RYFFIEVMDL SEPKLLTSEG LPPQQMLTGQ KGLAMTSQKP GKTQLINHFI IDDSWYLVDL
PGYGYARLGA SNRESLRRII ETYILCREQL SSLFVLIDCR HEPQKIDLEF LQWLGENGIP
FSIVFTKADK LSFSRLKENT EAYKQKLLET WEELPPVFIT SSEKKTGKEE LLDYIDSINV
GNYADLIIMR HYLEGAARYA SEVSRVPVVN AGDGANQHPS QTLLDLYSIR KTQGTLYDRT
IAMVGDLKYG RTIHSLIEGM SHFRPRFIFV APEELSLPEE YCREHDLPYT ETKHFEVINN
CDILYMTRVQ RERFTDLEEY ERVKDVYVLT NAMLSDSRPN LRVLHPLPRV GEIAYDVDDN
PKAYFIRQAL NGLYTRQSII CEVLRGDKLK VYTLNPNTGD DTAMLGFYNR VKAEGRSLAI
GYLGNLNSPW ESKMFFDRPF MYMYGLHGML IDPFTARFYD TKSPTTQVLY LRGDNQTREE
ELRSTLALNI GKRINIGNDV DYIYSNGFYN SNKTKAISYR FFGSYRSDRY EAYAYVGNNY
YLMTENGGIT NDDYVIHPGN FANGTNEFVS TDIPFVPVGS ISHTFNYTKS RRRFPNDTTR
MEEYHNTLAL SLREGFHRWA KFGLTAYVRG GEISRRGGKY LNFAADGELS VVGSDAGAFK
LRGRLSTAFD LLRRKTEMEA WGQLLNTRPG YFLRHHHGTV HWWDESFDFI QQLRLGGSLC
LKDWGTTLTL QSATLKNYIY PQQVSSPIQV LEGRIAHAYR WGALGWEVEA AYQTSSNRTA
LPLPKLAAYG NLYLDFRLTK VMRIQTGVDA RIHSSYYAPY YEPAVQQFTT QQEINAYVNI
HLKRSRFFFE MYNLAEAFMD SKRFSLVHTP YNPRGLRMGI AIDFWEERLS AAFRLRSALG
LYRLVHGEGD GLPGLIIDVY GHTAVMQAHS VGMHHARTDI AKALVDAVYY KSDSTLPFKA
GLEENGLLFL PDWIKGQKTG FFIDQRENRA LLEEYASGRK VLNMFCYSGG FSLYAMRGGA
YKVHSVDSSA RAVHLLEKNM ALNRHESYAA DAFHFLDEMA VGAYDLIVLD PPAFAKHRKV
LRNALIGYRK LNAAAFRKIA PGGVLFTFSC SQAVSREEFR LAVFTAAASA GRKVRILHQL
TQPADHPINI YHPEGEYLKG LVLYVIGFDT ETRPSFVRGA RPSVALMQMS TETDCFLFRL
NMIDIPEELQ QLLENPGILK VGLSLSDDMT VIRREPAGFV ELQRLCPAYG IRDASLQKIY
AILFGRRISK SQRLTNWEAR TLTAAQQSYA ALDAWACLRI FNQLDEVIIA IGINEQKRTL
FSAERRQEQI ARYYASRPAI GVITYSGLTV DLVRQTGALV RGIRSGSDFE YERTLADLNR
HLSGVDTVLL CTDTRLSFIS SSAVRELISF GRDVSDFLPC AKVAKLLRGK YKPNFTPHVD
CGDNVIVINA DKIVLSGNKW DGRIYLRHTG YPGGQRQFTP RDLKGPEYLF RKVVKGMLPK
NRLGAKIIGN LYVYAGTEHK HEAQQPRQLD INSLARVYLS EGSGKIVINK REIEQYFPSS
ILQYIVKQPL LKLDVAAKYD IKINLRGGGF KGQSEAARLA IARALVKINP DDKPALRSEG
FITRDPRVVE RKKPGRPKAR KRFQFSKRMA PYIFMERNDI HIIDLHKTVA KVDEAAEVIK
GMAKNGKKIL FVATKKQAKE PIAELAKSVG MPYVVERWPG GMLTNFPTIR KAVKKMTQID
KMTADGTFDN LSKREKLQIT RQRAKLEKTL GSIADMNRLP SALFVVDVMK EHIAVREANR
LGIPVFAMVD TNSDPSLIDY VIPSNDDALK AIELIVGTMC QAINEGLMER KAEMAVTIQD
IAKLRKMSGA GMMDCKNALE ESNNDFEKAM EIIRKKGQAV AAKRSDREAA EGCVLSAGFA
AIVALKCETD FVAKNAEFIE LTQNILNTAM DKKPANKEEL LALPLGRTIA DHITDRIGVT
GEKMELGAYE YISGASSISY IHPGNKLATV AAFNEAIEHQ MARDIAMQIA AMNPVAVLPE
QVDQHIIDQE LQIAREKALE AGKPENLLDR IAQGALQKYY KENTLLQQEF VKDSKLTIEQ
YLHTGSKTLT VVGFKRFTLN ILVFVHELGH YFFARLFRVR VDKFYLFFDW GAIFRYKPKR
SETEFGIGWL PLGGYCKING MIDESMDTEY LQQEPKPYEF RSRPAWQRLL IMLGGVLFNF
LLALVIYSGI VLQWGSMRMP SERISSGMAF SSVAQEAGFQ NNDIILTVDG FMRSVIQARQ
VEVLRQGVHV PHDMMKRVLK ANSGFMSIQV PFVIDSVMPQ GTAQLKAGDS ITAVNGDASD
VIGAIRSHAG DSIALYSLFE AIPAGIAQGM GTMRSYVSDM KYVFTKEGAG QIGGFGTLGS
LFPASWNWPQ FWAMTALLSI MLAVMNILPI PALDGGHILF LLIEIITRRK VGQEVLIRAQ
LIGMAILILL VLYANGNDLL RAFMIVVPVK EGENIERALK RFKRKFEKTG AVRELRARQA
FEKPSVAKRK KMQKAIYMKQ LQVAEVLRAI SGKENKVREY LEAEMKDLGN YLFQVLIPTE
KVMTQRGKRV VKERPYLPGY VLVEAVLVGE VEHRLRSTPN VIGFLGPAPL HPSEVSRILG
KVDQLDSEDE EYELSFMVGE TVKVSDGAFA GFDAIVEEVN PDKKKLKVMV KIFGRKTALE
LSYVQVEKEM EFCKQFNART QDKAGKVLPV VITYYADKSF DFIVKTPPVA IQLLEASKQK
SGSAEPNRKK VAEITWEQVR TIAEDKLVDL NCFDIKAAMK MVAGTARSMG IAIKGDFPEM
SKLTKKQKLA FSKIEPGKAY TISEASALVK EITTTNFDAS VDIDVRLGVD PRKANQMVRG
VVTLPHGTGK QIRVLALCSP DKEAEAKEAG ADYVGLDEYI EKIKAGWTDI DVIITMPAIM
GKIGALGRVL GPRGLMPNPK SGTVTNDVGA AVKEVKAGKI DFKVDKTGIV HTSIGKVSFS
ADQIRDNARE FINTIIKLKP TTAKGTYIKS IYLSSTMSFG IKVDPKTVKN TLLRAALADF
SSLYSCLKGN TAVMFCEVAN SPAKVIKQFT KDTKEGKPWL KAAYVQESFY GRENLDALVS
IKSKNELIAD VVALLQSPAK NVIASLQSAG MTVKEVSELA TILKEEYGIE PAAAAVAVAE
EKTSFDVVLK SAGAAKLQVV KAVKEQCGLG LKEAKDLVDA APSTVKEGVD KATAEALKKA
LEEAGAEVEL KVFAENFPIT DTRNNFVLEF LDYYIDPPKY SIEECLSRGL TYSVPLKAKL
KLYCTDPDHE DFATVIQDVF LGPIPYMTSS GTFVINGAER VIVSQLHRSP GVFFGQSLHT
NGTKLYSARI IPFKGSWIEF ATDINNVMYA YIDRKKKLPV TTLLRAIGFE ADKDILDIFN
LAEEVKVTKL KKCIGRKLAA RVINTYIDDL SDEDTGEVVS MERITVVVDR EVELTEDNIE
AILDYSIIFN TLQKDPCNSE KEALYYVYRQ LRNAEPADDA SAREVITNLF FSDKRYDLGD
VGRYRINKKL NLNIDPDIKV LTNEDIIEII KYLIELVNSK ASVDDIDHLS NRRVRTVGEQ
LYNQFGIGLA RMARTVRDRM NVRDNEVFTP IDLVNAKTIS SVVNSFFGTN ALSQFMDQTN
PLAEITHKRR LSALGPGGLS RERAGFEVRD VHYTHYGRLC PIETPEGPNI GLISSLCVYA
KISDLGFITT PYREVKNGKV DFSDNGLKYY TAEEEEEKTV AQGNAPLDEN GRFVRERVKA
RYESDFPLVT PDEVDLMDVS PTQIASIAAA LIPFLEHDDA NRALMGSNMM RQAVPLLRPE
SPIVGTGIEG KLVKDSRTQI VAERGGEVVF VDASCIKIRY DRTADEEFVS FDDAIVTYYL
PKYRKTNQST TIDLHPICSK GDRVEAGQIL TEGYSTQGGE LALGRNVQVA YMPWKGYNYE
DAIVLNERMV REDFFTSVHV DEYILEVRET KRGLEELTSD IPNVSEDATR DLDENGIVRI
GAHIEPGDIL IGKITPKGES DPTPEEKLLR AIFGDKAGDV KDASLKATPS LRGVVIDTKL
FSKAKKSRTS TKETVSKLDE TYAKRQQQLH ERLIEKLGVK DYLNVELIKA GSKLTKKDLE
ALNVIQLSDW TNDAHTNELI KAVAVNYLKH SKEIEAELRR RKLDETIGDE LPAGIVQMAK
VYIAKKRKIQ VGDKMAGRHG NKGIVSKIVR QEDMPFLADG TPVDICLNPL GVPSRMNLGQ
IFEAVLAWAG RKMNVKFATP IFDGASLNDM NEWTDKAGLP RDGKTYLYDG GTGERFDQPA
TVGVTYFLKL GHMVDDKMHA RSIGPYSLIT QQPLGGKAQF GGQRFGEMEV WALEAFGASH
ILQEILTVKS DDVVGRSKAY EAIVKGDPMP TPGIPESLNV LLHELKGLGL SFSLVLKPET
INYRTYKPER DGLFCERIFG PVKDFECHCG KYKRIRYRGI VCDRCGVEVT EKKVRRERMG
HIHLVVPVAH IWYFRSLPNK IGYLLGLPTK KLDAIIYYER YVVIQPGLSE EEYLDKLDGN
QNLEDTNPDK FIAKIGAEAI YDLLCRVDLD SISYELRDRA NTDGSQQRKT EALKRLQVVE
SFRASKGVNR PEWMVMKVIP VIPPDLRPLV PLDGGRFATS DLNDLYRRVI IRNNRLKRLI
EIKAPEVILR NEKRMLQEAV DSLFDNSRKS SAVKSDNNRP LKSLSDSLKG KQGRFRQNLL
GKRVDYSARS VIVVGPELKM HECGLPKDMA AELYKPFIIR KLIERGIVKT VKSAKKIVDR
KEPVIWDILE YVMKGHPVLL NRAPTLHRLG IQAFQPKLIE GKAIQLHPLS CTAFNADFDG
DQMAVHLPLS NEAILEAQLL MLASHNILNP ANGAPITVPS QDMVLGLYYI TKLRKGHGLI
FYGPEEATIA YNEGKVDIHA PIKVYVEDEN GELVRRMVET SVGRLMVNEY VPVGYVNEVL
GKKALRDIIG SVIKICGVAT TAKFLDDIKN LGYYMAFKGG LSFNLADVLI PDEKDQLIQE
GYTAVEQIMQ DYSMGFITFN ERYNQIIDTW THINGRLSNV LIKQLSSDND GFNSVFMMMD
SGARGSKEQI RQLSGMRGLM AKPQKSGQII ENPILSNFKE GLSVLEYFIS THGARKGLAD
TALKTADAGY LTRRLVDVSH DVIITEEDCG TLRGLLTTEL KNEDVVASLY ERILGRVSVH
DIIHPTTGDI IVRAGEEIRE QAAQIIEDSP IEAVEIRSVL TCESKKGVCA KCYGRNLATN
RMVQRGEVVG VIAAQSIGEP GTQLTLRTFH VGGIASNVAT ENSLLSKYDV VVSRMTELRI
ADPNTGIILA NHNIPYGAKL FFRQGDAVKK GDKIIEWDPF NAVIVSEVAG TLSFEGVVEN
VTFKMESDET TGLKEKIIIE SKDKTMAPYA RIIDENGEML KNYSLPMGAH VVVKVGEILV
KIPRSVGKAG DITGGLPRVT ELFEARNPSN PAIVSEIDGE IGFGKKRGNR EITVTSKLGE
EKKYLIPLSK QLLVQENDFV RAGTPLSDGA ITPADILAIK GPTAVQEYIV NEVQDVYRLQ
GVKINDKHFE VIVRQMMRKV EIVDPGDTLF LEQQVVDKFE VMEENDRIWG KKVVIDAGDS
QVLKAGQIVT ARKLRDENSM LKRKDLKIVK VRDAKSATAS QILQGITRAA LQTKSFMSAA
SFQETTKVLN EAAICGKTDY LEGLKENVIC GHLIPAGTGL RDYEKLVVFK SIAAADCRFS
PKVNCLVGNN GMGKTNLLDA LHFLSFCRSH LSVPDNMVVR HGEEMALLQG LYLLLSIRPG
KHKVLRRNKK EYERLSDHIG HFPLVIVSPQ DYQLILGGSD ERRRFMDQQL CQQDPRYLSA
LIQYNRHLQQ RNTMLKDDAL MDVLELQMGS YAAEIYNKRS RFIEDFLPVF NDLYSDISGR
PKDYLLGFSS CGVHKDELEM LLGGVLIRKI GSEGQNKTFL ISMKLAQFRH QPILLLDDIF
DKLDATRVER IIRLVGGNGF GQIFITDTNR KNLDEIIASW SEDLSTYDWL NDIPVEVQFK
NTRKGYYLNS EKIELHKGDV VAVEANPGHD IGTVTLTGKL VKLQMRKHRG EPFKIYRIAK
QGDLDKYCEA KAREYDTMIQ SRQISAELNL DMKIGDVEYQ GDGNKAIFYY IADERVDFRQ
LIRVLAETFH IRVEMKQIGA RQEAGRIGGI GPCGRQLCCS AWKMNFVSVN TSAARYQDLA
LNPQKLTGLC AKLKCCLNYE VDAYVEARKK MPSPEIVLET KESAYHYFKA DVFRREVSYS
TVPNAPVNLT ISARRAFEVI SQNKQGFKPV SLLTDNSLTR FDARREAEVI KQKKLLEVKE
KFLQLKGDLE KQVAQRNSKL QSVESKLKSR EQTLNQRQED ITKKGQEMDL MRENLTAQKK
TELDELKTRE QAHLESLSGL SAAEAKDRLV ESLKDEAKGQ ASAYVNEIIE EAKMTANKEA
KRIVIQSIQR VATETAIENS VTVFHIESDE IKGRIIGREG RNIRALEAAA GIEIIVDDTP
EAIVLSGFDP VRREIARLAL HQLVQDGRIH PARIEEVVSK VRKQVEEEII ETGKRTVIDL
GIHGLHPELI RLIGKMKYRS SYGQNLLQHS RETANLCAIM ASELGLNPKK AKRAGLLHDI
GKVPDDEPEL PHALLGMKLC EKFKEKPDIC NAVGAHHDEV EMMSLIAPIV QVCDAISGAR
PGARREIVEA YIKRLNDLEQ LAMSYPGVIK TYAIQAGREL RVIVGADKTD DASVETLSNE
IAKRIQDEMT YPGQVKITVI RESRSVSYAK IRLLPDSIAN QIAAGEVIQR PASVVKELLE
NALDAGASII RLDVREAGRE LIRVTDNGKG MSQSDARMAF ERHATSKIAS FQDLFSLRTM
GFRGEALASI AAVAQVELLT RRAEDELGTR LTINGSEVGE VATVTSPQGC ILCVKNLFYN
VPARRKFLKS NETEFRHILT EYERVALVNP QVAFSIYHSG ELVQDLPPSP LKKRILDVFG
KRMEKDLIPI GIKSPITNIS GFVGRPDGAR KGALQYFFVN GRFMRHPYFH KAVMAAYEAI
IPQGTMPNYF LYFDLEPSQI DVNIHPTKTE IKFSDEQAIF KLIGVVIREA LSSSNAVPAI
DFYLVTTLSR GLALVDFHRA HKRILYLLFP ELLEFNPSDA SAVKAAVDEL QSVGFDLSPL
LAELFASNDS TYTPDGKLIV SIIEEADIAR RFDVQRLLGN VVIKHEGAVM RCDSAHLNQE
ENTFEAFGQV SMQQDTVSMF ARYLHYDGNI KYARLRHEVR LENRSATLFT DSLDYDRVMN
LGYYFEGGSI VDSLNTLTSS YGEYSPTTSD AIFRDNVHLE NKDYTMDTEE LHYNTDTKIS
HILGPTEMRS DSGYIVSTRG VYDSNTDVGI LLDRSIVYST GDSIFYDRRT GFGEAFGNMI
LTDTMNRSSL YGEYGYYDEK KDYAFATQRS YMIDFSKPDT LWAAADTLEM IVRVYRTDVQ
AIADSMQYDS RDSLLYLYDN PIMWNEDSQL SGDTIRFKFR NDSLDYADVL TKALAVRRIY
DQLAGRHIRA YMQDSLVRQI QVHGNAEVIQ YEQHKRSKRW YRIEAPSIIA DFEEGQLKKR
LASFRWEEAV RPKSKEDVGD EPILRSDIEA TKRFLLSSGR PLEGNADCYI PEQIAVQKLF
LNQAKIDSIE VNEADVNRYV DMYLADYIQQ GSKEKMEEYF NRKYTQIREE QRVEVRNSEI
VRMMRKKIDE NVKVTPSEIR QYFASLPQDS LPYIPTTVEV QLLAIKPVIS LHETDAIKKR
LREFSDEINE GRRDFTTLAR LYSEDSKTAL QGGEYGFVSK ASLDAEFARV VFSLVSPIIK
TDDGYHIVQL IEKRGDVINF RQIVLKPKVS DAALTETTNK LDSLYSLIKG NKLTFEKAVA
QYSEDNDTRN NQGLMVNSDF YSSSRFKYEE LPQDISRVVY NMKPGEVSKP FILKTDKGNE
EVVIVKIKNL IEGHRANMNS DFQTIKALAL NKKKEGVVDA WIRKKQKETY IHIEPAYRNC
QFRYPGWLPR PIEIKEFLDS YVIGQDDAKR FLSVAVYNHY KRLVEIEKSN IIMVGPTGTG
KTLLARTIAK MLHVPFAVVD ATVLTEAGYV GEDIESILTR LLQAADYDVK QAERGIVFID
EIDKIARKSD NPSITRDVSG EGVQQGLLKL LEGSIVNVPP QGGRKHPEQK MIPVDTRHIL
FVCAGAFDGI EKKIAQRLNT RVVGYGLQNR HIDREMLRYI RPQDLKSFGL IPEIIGRLPI
LTHLEPLDRD ALRNIMTEPK NAITKQYEKL FAMDGIKVSF TSDMLDFVVD KAIEFKLGAR
GLRSIVETIM MDAMFTMPSK TLVVDKAYAM SYLFTSESVS EGHPDKVSDQ ISDAILDQFL
ATDPDSKVAC ETLVTTGQVV LAGEVKSRSY VDVQETARRV IEKIGYTKSE YGFDARSCGI
FSSIHGQSAD INRGVDRSDR SEQGAGDQGM MFGYATNETE NYMPLTVDLA HHLLYELATI
RKEPSSPMPY LRPDAKSQVT IEHDDEGRPV RIDTIVISTQ HDEFVQAAEA DRMMQERIHH
DIATILIPRV KMLYLFVNPT GKFVIGGPHG DTGLTGRKII VDTYGGRASH GGGAFSGKDP
SKVDRSAAYA ARHIAKNMVA AGVADEMLVQ VAYAIGVAEP VSIYVNTKGR VALSDGQIAE
KIKKIFDMRP YAIEQRLKLR NPIYEETAAY GHFGREPYEA YKTFVELFTW EKLDYVNKIK
AEFGGTYLAE RPSFTNDPVF HAGGYYVQEA SSMFLWQLKP LLPVRALDLC ASPGGKSTLL
TNILPEGSVL VSNEVIHHRA NILAENMIKW GYPTGIVTEA DPDRLGETFD FILVDAPCSG
EGMFRKDEAT RSEWSLQNVE LCARRQQRIL SAAWEMLQPG GLLAYSTCTF NTLENEDNLV
FLIDTFGAEP PHKVAGEGFF FCLVRKIRLH TAGITVGMQK GKDLVPAPAL ALSFFDMEFS
RDEALSYLAR QSVTGFVLAT FRRRPLGFLK NLGTRANNLY PQDWRIMEDV TDVAFRIMCK
QFGADLVYSE FLSADALIRQ VAGTFRKMAI DESERPMAVQ IYGRDVASMV EAARLCESAG
PDLIDLNFGC PVKRVAGKGA GSGMLRNIPL MIEITREVVK AVKLPVTVKT RLGWDNDSKI
IVDLAEQLQD CGIAALTIHG RTRAQMYTGT ADWTLIGEVK NNPRMQIPII GNGDVTTPQE
ARRAFDVYGV DAVMVGRASI GQPWIFEDMK HGETLPSRPF CYYMDILRRQ TLNNIRKLDE
RRGILHTRRH IAASPIFKGI PNFKPMRVAM LRATTQEELE RFLRYVGFDT QSDESSTTFP
STDKQLVLLR HLSEEMKELG LPVIGFIAHV DTAPDMSGKD FPELAFFKGH TLITTDGTTL
LGADDKAGVA EIMTAAEYLL AHPEIKHGKI RLGFTPDEEI GRGVDHFDVE RFGAKFAYTM
DGSMEGELEY ENFNAASAKL IVNGRNIHPG YAKGKMVNSL QVVCDLHALL PRPEATAGYE
GFFHLIGING SVEKASASYI IRDHDRKLFE EKKELIKAAV DYINRKYGSD IVSLELKDQY
YNMREMVEPH PEIIEKAIAA MKFAGVTAKI QPIRGGTDGA RLSYMGLPCP NIFAGGMNFH
GKFEYFQHQG GSAYKPGLGT VETIDRLLGH PHTIHVAGTN GKGSTASTLA AILQVAGMRV
GLFTSPHLVD FRERIRVNGI CITEEYVVDF CERTRPSFFE LTTMMAFDYF RHAQVDMALI
EVGMGGRLDS TNIITPILSI ITNIGKDHVQ FLGDTPEKIA FEKAGIIKSG VPVVVGRAEV
RHAFQHKADE ERAGSVRGEL TGLAQEENAR TILCAVEVLP RIVCDTGHNE DGFRLITEQL
YRQLRIVFGM VNDKDITAVL ALLPAVYYFT RASVDRALPE DDLRQQAAAF GLGNTYSSIR
EALEAADFIF VGGSNFIVAD LLMGGLGVGL RQGTYVNAVN PASYSAVDSM TFIFDFGAST
GITWYAENGK KDNRKMGNIE YFAMLFPISK AMSAGVLPYS ASGYQFGSVD QVEGYTRKYL
GTGNLNDLYV GIGFSIGANA SFLFGRFTHP HTLGIGFSYE KKDKLLLGAD VQYSKWDRIR
VSLGGEIMPY RFGLHGENSY GAVFGIGIPL DRRSFVNVSL EYDRLIPMIK ENALKLTFGL
TFNESWFKKL KDSIRCRQNI SLFTSYAKTG NYKDAYDFWE KAYEECPAST KNIYIYGVKI
SEWRLQNEQD PAKRQQIIDK ILKLYDDRVK YFGEDPKYGT DYIMASKISD YMQYMGKTDY
DKVYEWIKPA IDQHGENATP RALFYYAYSS LNKAIRNEAW HETYIKDYTF ASQAMEKQLE
VAIQPLKTQI DELFAQSGLA DCNTLVKMYG KLEENKTDTT FLKNMLGMFP LYFQANKYLF
AVQPSAIAAM GLAKEAMEGN RYNEASDYLQ KAIELSKNAK DRAACNYTLG LLAMKQGSYS
TARSYCNKAL AEDPAMGDAL ILIAQMYAAT ANTVFPGDAI KARCVYFLAV DKLQRAKNID
PSCAPRANRL ISQYSRNFPS PADVFMHPDL EKGKSLFVGG WLFPNGIYVE RFDTLNHILA
TIVADTAYYM IDDDRFILIG HAHIRNMNDE NFHSPRFIWD KKNAIVYSDD TVYIFTATQD
MGEYINGEKI KIYDYQQRLK AMEKRAEITD EQRASLNNQL AQQYVQDYVL GQQADKLGLT
VSPEELLALN GSDRAAVNDF LNHIKSQPAE QQGYLWQSVE KQIADTRMQE KLGALLTRSY
AINDIDARYG VPSREVAVAQ APISVIGDTS IRATDEEIKK YYNEHKEFFP STIVQYISSQ
VVPSAQDMAN AEVEMQKVRT EMLGVSITEF IKTATPGEVN IPMLENNHYS LVKLVAKKSG
FESLNVAIIA LDSLCNALNE GFAAAARTFS ADPTSRETGG VDKYKIAYIG VDANFSDETY
NKKFMELNEM LFPKLAEQAR SKGLSIEENA EVTVFSDHVG IPSSREIVSW ALKAEKDEVD
YLVIAAVKDQ IPSGYRPVEK IKEQIANQLR VEKQGEKLVA DLKAKKLDNL EAYASAMNTK
IDTLAGISYS PRGGEAAELA GYAMSTPLTK LSVMVVKPLT QNEKAAQIAQ KRRALYRAFR
KMLDQVPVTD NRARFMFFAY MFVDVLSPLK TQLEQQVNWS STVFGSYGSS EFFINVFFGF
LILAGIILDR MGVRFTAILS GSLMLLGALI KVYALSEVFP PSAKLACVGF AIFGCGCEMA
GVTVSRAIVK WFHGKELALA MGLEMAIARL GVFAVFWTSP VQVPVIFVTA LLFIGLILYV
IYGILDKKLD EEEEPFRFKD LKQVFGNSMF WIVALLCVLY YSAIFPFQKF ATEMLQSNAA
RIFSMFPLGA MVLTPFLGAF LDKVGKGATM LIVGAVLMFI CHLTFAISLA IAIAAIVVLG
ISFSLVPAAL WPSVPKIIDP KVLGSAYSAI FFIQNIGLMV VPIVIGAILD TTNYTLAMLV
FASFGVLAFI LGILLKGADV KKGYGLELPN VLLGLQWGDE GKGKIVDVLT PHYDIVARFQ
GGPNAGHTLE FNGEKYVLRS IPSGIFQGKT NVIGNGVVLD PLLFKEEAEA LARSGHDLTK
RLVISRKAHL IMPTHRLLDA ANEMAKGSGK IGTTGKGIGP TYTDKVSRNG LRVGDLEGFE
EAYSVAKERH LRILEERWME ATKYLRKFEF VDSEFLINGA LSSGKKVLAE GAQGSLLDID
FGSYPFVTSS NTICAGCCTG LGVAPRNVGD VYGIFKAYCT RVGAGPFPTE LFDETGDKLC
ELGREFGSVT GRKRRCGWID LVALRYTIML NGVTKLIMMK SDVMDLFPTI KACVAYEIDG
KETRNFPFHL TEGVTPVYKE LPGWQQSMTN VVSEADFPKE FSDYIAFLEK ELGVGIAIVS
VGPDREQTII RLYPYIFNPI LRPVVWGGRR IRPFKGGESW EISHVSDHYS VVANGPLAGK
TIDDLLVYHG EDLLGRHVFE RYGRKFPLLI KFIDARDDLS VQVHPDDKTE MWYVVHADPD
ARLYSGFSTQ SPEDYERRVA EGTIMQALAE YKVEAGDVFF LPAGRIHAIG AGCFVAEIQQ
TSDITYRIYD YNRPDANGRL RELHTEWAKD AIDYDLVQED SFVIYICVEG GLTLLRQGQS
ALVPALTADV ELAPGCKLLE TYIPPACYDR DDNLIYPPKE ELRFNAALRD GILEDSYARA
YGISHRRARV MLDDDVRTLR AELVRAGRVS LGTELYCMAK GNLRLKGIRS TNPVAVGDRV
IKRIHPRRNY IIRRASNLSK ESHILGANLD AAVLVCTIND PVTTTVFIDR FLATAEAYRV
PVILAFNKID CYTQEDRLQL DRLSAVYTAI GYPCCHVSAI TGEGLPDLKS LLDGKLTLLA
GHSGVGKSSL INALIPHADL RTGAISQAHH TGMHTTTFSQ MIDFGSALID TPGIKGFGTL
EMGEYEVSHY FPEIFAASKG CRFGNCTHTH EPGCAVLEAL RRGEIAESRY ISYLSILEDE
NAERTVASLK NFVAHARAER KIGLVPTMGA LHRGHISLIH RAVAECDICV ASVFVNPTQF
NDKRDLECYP RTPEADAAVL AEAGCHAVFM PSVEEVYPEP DTFDLGSVAE VMEGKHRPGH
FNGVAQVVSK LFMMVEPDKA YFGEKDFQQI AVIRSMVNLL GTIVACPIIR EEDGLALSSR
NVRLGSEERA IAPSIARILG QSRTLPEAVT RWVTESLNAL PHLQVEYFEI VDGNSLQRID
NWQDVGCITV YCGEVRLIDN IMEKAVEYLD EQLSHVRAGK ASPKLLDGIM VMYYGNATPL
TQVASINTPD AKTIVVTPWE RSLIKDIEKA IMDSPLGITP ENNGELIRLG LPPLTEERRR
QLVKQIKGDA EDAKVSVRNA RRDAIDAIKK SVKDGTPEDV AKDAEAEMQK VHDRYIKKID
ELFAEKEKEI MTVDRVVSLG DISIYTIEDD VPLPEVMETI YRKNEGKQLD DSLRAFFGEV
LPEYDVDRVY PSDIRKIISW YNLLVDNGFT TFGIPVYDSD SRAKWLNPVV RQALTDLIGS
DLYDILRRDR LAAAIFSNGI IHPEVKKDES AILFSSGFNS LCDTVIRVDA PEKIRQERAM
ARDGSSAETM RQRVLNAPPH LLVPQIFYFF MIRPQQKRQK ELQRQREALA KGDKIITAGG
IHGTIREVRE FLVEIANGVN IRIDKGSVKD TAVYGLSTIL VRLLNWLMTI VYVRALGNMT
NLYAWTALAM IVLTYGMETG FFRFINPNEV YSTTLWSLGA TSTFFLCAGL LFLRPLSGSM
GYAAHPEYVG LLLAIVAMDA FMAIPLAYLR YANRPWRFMF VRLTFILLTI VLTIFFLFLC
PYVFVINFIC NLVQMAMLFP HWRHAFRPDV LRKMLAYSFP ILLLGLAGSF NNQADKILFP
MLFDDPAEGK AQLGIYGACY KLAIIMVMFT QAFRYAYDPF VFAKIKYATA MKYFIIFVCF
IYLGVMAYMD ILKHFVGPAY YGGLKVVPFV MLGQLMFGIY FNLSLWYKVT DRTIWGAIFS
LIGCVTTVLI IVFGARTYGF MACAWASVIS NGLIMLLSYF MGRYYFPVPY DLRQEKENDY
QTIDLIKADV DFRGTKLWIL IFAIFIASLG LNVNSTAVII GAMLISPLMG PIIGFGLGLG
ILDFELVKRS LRNLGLATLF SILTATLFFF ISPVGQEQSE LLARTQPTLY DVLIAFFGGA
AGIVAGSTKS KGNVIPGVAI ATALMPPLCT AGFGLGTGQF AYFFGAFYLF IINSVFIALA
TFLAVRLLKF PRKVFLNKQR EQKVRRIITV IAVCTIAPSI YLSIQLFSNN LLQENAHKYV
REVVLIGATV SPAQIDSAKT KLSSYLSGVE LNIKQGFLKN VLLKDLYQQR QIDSLRNVLI
SQSEINKLSS WMATRGVQIG IVIGGGNIFR GVSGAGFDRV KGDQMGMLAT VINSLALSSA
LGVKTKVLTA VRMEPIGEFY NKWHAIELLE QGYVTIFSCG TGNPFFTTDT GSSLRGIEIE
ADAMLKGTRV DGIYTADPEK DPSATKFDRI TYDEIYARGL KVMDLTATAM CMENNLPIVV
FDMDTPGNLL KVLEDIRAQI ILGNTYHLYL RPGLDVLKRA GGLHKFNSWE RPLLTDSGGF
QVFSLAENRK ITEEGATFRS HIDGSKHLFS PERVMDIQRV IGADIIMAFD ECCPGDADRE
YARRSMLLTG RWLERCLCRM RETEPLYGYE QQLFPIVQGC VYPDLRRRSA EMVAAVDAAG
NAIGGLAVGE PTEKMYEMIE LTNEILPKDR PRYLMGVGTP INILEAIDRG VDMFDCIMPT
RNGRNGQLFT WHGTINIRNA KWADDYSLLD PDGTSYVDSR YSKAYLHHLI HTQEILGLQI
ASIHNLAFYL ELVRQARKHI QIGDYRTWKT AMIRQLDNRL IKQFLGTFVF SIILIISVSV
VFDINEKIDD FMKPEVSLRS IIYYFNFVPY YANLFSPLFV FISVIFFTSK LAEKSEIIAM
LSAGVSFKRL MVPYMLSATV IAILTFLLNS FVIPPGNATR IDFQNKYIKN KKVQYAESVQ
LEVKKGVFAF FGSYSDAMRT GYQFSLEEFK GKQLVSRLTA DRIQYDSLYN WRIFNYRIRH
FGKYKETVES GSEMDTVIAV RPADFLVAED DVETMTTTDL HTYISHQKQR GVGNKLFEIE
LHKRYAAIFS AFILTIIGAS LSSRKVKGGM GINIAIGLGL SFAYILFMTV AGTFAISGSL
PPFMAAWLPN FVFTVIAVFL YKKAPRKEKI QKNILIKNKR ATFDYEILDV YTAGIVLVGT
EIKSLRLGKG GLVDTYCYFH RGELWVKNMY IAEYFYGTYN NHVARRDRKL LLNRKELRKL
EEASKSVGTT IVPLKLFINE RGLAKLQIGL ARGKKQYDKR ASIKERDDRR EMMLGLGETE
EEILELMDDA LAAGVSVITI GQYLQPSRKN LPVVEYITPE QFEHLRLVGI EKGFRTIESA
PLVRSSYHAV GEISYLFCDD EYILKANQEF LDHDYYTDII TFDGDLLISL DTVRSNARAL
DLRYEDELHR VIIHGILHLC GLKDKSKKDE AQMRAAEEEA LVMLYYFLSP EEFRRRIEAN
EFVEYEEVYR DKYYGTLKSE VERILKEEKN VIFDVDVVGA QSIKKYYGDR ALAIFILPPS
IEELRSRLQK RGTDSMETIK QRVDKAEKEI GYAHLFDLRF VNDDLVTCVE QIRKAIAQFI
KSLNSKQFDL STKISSRYRD RELPLRALVS ADIRRGKYFF QLKEFGEKMG VEVPALDQLI
GFREQEGAML EQVFTEKISN ISSLLLQIEQ YEPERIQRIK ERIEENLTKY DKNRFEQEMI
YYIEKLDVNE EKHRLRNHLS YFLQTMGQGK KLSFIAQEIG REINTLGSKS NHVEMQQIVV
QMKDELEQIK EQVLNVLSKL FGNKSQRDLK EVKPFVDKIK VAYGEIERLS DDDLRGRTAI
LRQKIQDYVK DERAEIDKLK VEVEGKDLDE REEIWAKVDK LEKEILDKME VVLDEILPEA
FAIIKDTARR FAQNETIRVK ATDLDRDLAI NHDFVSIEGD TAVYQNHWVA GGNEILWDMI
HYDVQLIGGT VLHKGKIAEM ATGEGKTLVA TLPVFLNALT GNGVHVVTVN DYLSKRDSEW
MGPLYMFHGL TVDCIDKHQP NSDARRKAYN ADITFGTNNE FGFDYLRDNM ATSPKDLVQR
KHNYAIVDEV DSVLIDDART PLIISGPTPK GEDQLFEEFL PNVEKVVEAQ RKLCSQLLID
AKNKMASEDK KEQEEGSLLL YRSFKGLPKN KQLIKYLSEP GIKSSMLKTE EAYMAENMRN
MHLVTDELYF IIDEKRNSVE LTEKGIDLLT SRTDDPKFFV LPDIAAELSA LDNMESDAEK
RREAKDEIIA NYSIKSERVH TVNQLLKAYA LFEKDDQYVV MDNKVLIVDE QTGRIMDGRR
YSDGLHQAIE AKEHVKVEAA TQTFATITLQ NYFRMYHKLA GMTGTAETEA GELWDIYKLD
VVVIPTNKPI ARKDMNDRIY KTAREKYAAV IEEIVRLVEE GRPVLVGTTS VEISELLSRM
LRLRGIQHNV LNAKLHQKEA EIVAQAGQKG TVTIATNMAG RGTDIKLSAE VKKAGGLAII
GTERHESRRV DRQLRGRSGR QGDPGSSIFY VSLEDHLMRL FATEKIASLM DRLGFKEGEV
LENNMLSKSV ERAQKKVEEN NFGIRKHLLE YDDVMNSQRE VIYTRRRHAL MGERIGMDVL
NTIYDVCKAL IDNYADFEGF KEDLMRALAI ESPITQEIFR GKKAEELTDM LFDEAYKSFQ
RKMDLIAEVA HPVVHQVFET QAAVYERILI PITDGKRVYN IGCNLREADE TRGKSIIKEF
EKAIVLHTID ESWKEHLREM DELRNSVQNA SYENKDPLLI YKLESYELFR KMVEAMNRKT
VAILMRPIRN ENKIGRNDPC PCGSGKKFKQ CHGPKLVVVI TIDQLRGDLL SFCRSQYGTG
GFNHLLQDGL VFSNVDFGFD GVDEASAIAG IYTGTYPNRH SIDKNFLGNY TSEHLSPLLT
SGTIGDELRS ATDGRSKVYA IAPNAVAAIV AAGQSGNGAF WIEDRKGMWA TTTYYKQSAP
INEEVTTLAL RLIEYGGEMV DTYRRLDFSP KRCKALINMY LMALHGQGQW VLDYADGQLI
LDKKLAEKKV DMRRLQSEVA EFARQMSGVS LLISSPSTEA VYTRYGHVAF RIDIAYNYGM
FDYNFILRFV RGETDYYVEA LYTSYYVEEY ELVLNLTQEE IEKAERYLAW NIRPENKRYR
YNIFYDNCAT RRQLIDECCT DAPWVKFGID LALGAKTDFL PNRMLDLLGC VIFILSFFSE
HPHTNPNYNL FLLHPLHLPL FAPRTTNLKD LLLGLSTALL FELYNTYILK DFNEIDKHLV
SAKALYSNLK DFREMSFLSE KQIAAIRSFF WKLLSPLYIR FNQRLADQGN GYHGMILRGL
FALSPAEEYI LIRIIRTASE IVQAIILPDT GMLMPLLQGL VSGVSIPFEG EPLVGLQIMG
IDQTRSLDFK HLIILSVNEG KLPTMIPYTL RRGYGLPVTQ SYDFFRLIQR AESVTMLYDA
RLSASSINTY VACPLRFYFE NVRGIREENA SDELMAANDF GTVVHRSMEL IYCSYCPFAS
LCMAKEIKFD MESRDLLKKG VDALANAVKV TLGPKGRNVI LSKTYGAPHI TKDGVSVAKE
IELECPFENM GAQLVKEVAS KTNDDAGDGT TTATILAQSI IGVGLKNVTA GANPMDLKRG
IDKAVKAVVT HIAGMAKEVG DDFQKIEHVA KISANGDENI GSLIAEAMRK VKKEGVITVE
EAKGTDTTVE VVEGMQFDRG YISPYFVTNT DKMEVQMENP FILIYDKKIS VLKEMLPILE
QTVQTGKPLL IIAEDIDSEA LATLVVNRLR GSLKICAVKA PGFGDRRKAM LEDIAILTGG
TVISEETGLK LENATMDMLG TAEKVTVDKD NTTIVNGAGN KEGIASRITQ IKAQIENTTS
DYDREKLQER LAKLAGGVAV LYVGAASEVE MKEKKDRVED ALSATRAAIE EGTVPGGGTA
YIRAIAALEG LKGENEDETT GIEIVKRAIE EPLRQIVANA GKEGAVVVQK VKEGKDDFGY
NARTDVFENL YSTGVIDPAK VTRVALENAA SIAGMFLTTE CVIADKKVLV KPAAAEEKTV
SGIIIPDSAK EKPLKGEVIA VGNGTKDEEM VLKAGDTVLY GKYAGTEIEL EGEKYIIMRQ
NDVLAMAVFI NEVSRTFGEY LLIPGLTTEQ CTPQNISLQT PLIKFNRDEP RIKLNIPFVS
AIMQSVSNDT LAIELARNGG LSFIFGSQSI ESQAEMVRRV KKFKAGFVTS DSNLRPDNTL
ADVLDLVKRT GHNNIGITHD GSSNGRLMGI VTSRDYRVST DSPSKPVKDF MTPFERLTVG
KVGITLSEAN DIIWENKLNT LPIIDENQNL QYFVFRKDYD SHKNNPLELS NYTDKTLLVG
AGINTRDYKE RVPALVEAGV DVVCIDSSDG YSDWQSNTIR WIKEKYGPVG AGNVVDRDGF
NFLTEAGADF IKVGIGGGSI CITREQKGIG RGQATAVIDV AKARDDYYRR TGTYVPICSD
GGLVHDYHMV LALAMGADFL MMGRYFARFD ESPTKKMKIG SNIVKEYWGE GSNRAQNWQR
YDSGGLKFEE GVDSYVPYAG KMKDNLLITL GKIKATMCSC GVITIPELQE KAKITLVSST
SIVEGGAHDV ILKDMDKNTV IGLVLIGLVI FGFSWLNRPL ANGKIALKLS TKGGAIREVL
LRDYLFREGE SDFNLPLRTL DNRLVDTRDL YFSPISRTDS SVVMRLAVDS ASYLDLAYVL
LQSLFPANMT MQDLEWSQRI RRQEKSWKFE NQYTSIYYKY SGDEVDRLSK QEDKKTLEEP
LHWVSFKDKY FASVLVCSDY LKNCTMSATF PFFGPLKYNM LRAYDKGLDL DHLVYLGFRW
INRYMIIPAS TFLQQYFSNW GLIILLLTLG IKLLISPLAY KGYLSSAKMR LLRPQVQEIN
AKYPGMMKRQ SATMNLYRAA GAGPMSGCLP MLLQFPFLIA MYMYFPTTID IRQQSFLWAE
DLSSYDAVFS WTADIPLLGN HVSLFCLLMS ISNILYIRMA MLKWMPYITT VMFLFFFNQN
ASGLCYYYFL SSIITVIQYM SSRFIINEEK LMAKLEANKT KPRKKSKWMA RLEEAQRQQE
AMRRQQQKYG LNKLYLLMEK QHNRGQEGAG LAVVKLNSRP GEEYLFRERA LGANAISEIF
DSVHKDFEEL GDAEFAASQI PYAGECYMGH LRYSTTGKSG LTFVHPMIRR SNWRAKCLSI
CGNFNLTNVD GIFDEITSVG QHPRNMSDTH ILLEQIGHRL DREVERLFRI GKLKGMDITH
FIEERIDLSN VLKKCSPFWD GGYVMCGLTG SGESYAVRDP WGIRPAFYYI DDEIVVTASE
RPVIQTVMNL SADAVRELIP GEAIFVNSKG QACSFERIYF SRGSDQDIYR ERKALGYLLS
ERILRAIDYD ISHTVFSFIP NTAEVAYYGM LEGIDHYLDE CKIREIAKLR EILGRKVRSE
KVAIKDIKLR TFITEGNSRN DLAAHVYDIT YGTVQAGVDN LVVIDDSIVR GTTLRQSIIG
IMDRLQPKKI VIVSSSPQIR YPDYYGIDMR KMREFVAFRS AVALLQERGM EQVLHDAYAK
ALELRKLSSG QEENVVKTIY KPFTAEEISA KMVELLKPEG VRAKVEIVYQ SLEGLHQAIP
NHPGDWYFSG DYPTPGGAHL VNEAFISYME KVLLLGSGAL KIGEAGEFDY SGSQALKAIR
EEGIRTVLVN PNIATVQTSE GIADEIYFLP VTPYFVEKVI EKERPDGILL AFGGQTALNC
GVELYRSGVL EKYGVEVLGT PVQAIMDTED RELFVRKLDE INVKTIQSQA VESVEEARKA
ARELGYPVII RAAYALGGLG SGFCDDEDEL NILCEKAFSF SPQVLVEKSL KGWKEVEYEV
VRDRFDNCIT VCNMENFDPL GIHTGESIVI APSQTLTNSE YHKLRELAIR IIRHIGIVGE
CNVQYALDPD SEDYRVIEVN ARLSRSSALA SKATGYPLAF VAAKLGLGFD LKNSVTQTTS
AFFEPALDYV VCKIPRWDLG KFHGVSRQLG SSMKSVGEVM AIGRTFEEAI QKGLRMIGQG
MHGFVENKEL VIPNIDKALN EPTDRRIFVI SKAFRQGYTV DKIHELTKID RWFLEKLYGI
VEMEEFDKLE DLSPALLAEA KLRGFSDFQV ARVRAMRKEL GILPVVKRID TLAAEYPAHT
NYLYLTYSGD RHYENDKRSV VVLGSGAYRI GSSVEFDWCG VNALATIRKE GYRSVMINYN
PETVSTDYDI SDRLYFDELT FERVMDILEL ENPHGVIVST GGQIPNNLAV RLDEQHVPIL
GTSAQSIDNA EDRHKFSAML DKLGIDQPRW QELSSMDDID GFVAEVGYPV LVRPSYVLSG
AAMNVCSNDE ELHRFLELAA NVSKQHPVVV SQFIEHKEVE MDAVARDGEI IAYAISEHIE
FAGVHSGDAT IQFPAQKLYV ETVRRIKRIS REIAKALKIS GPFNIQFLAK GNDIKVIECN
LRASRSFPFV SKVLKINFIE LATRIMLGLP VEKSEFDLDY VGIKASQFSF TRLQKADPVL
GVDMTSTGEV GCIADDTDEA VLKSMLSVGY RIPQKSVLLS TGGYKQKVDM LDATTMLAAK
GYKIYATEGT HNFLRENGIE STKVFWPSEN GQQALELLHN REIELVVNIN KNLTAGELNG
YKLRRAAIDL NIPLVTNARL ASAFITAFCK HSPEDIRIKS WKVAAAVPFV KVADCEYNIE
RIDRMVHEAD TKGVEIMTFP ELSITGYSCG DLFFQPFLQE RANEALCRLV EQTANTTVMV
IVGMPLRVEE KLFNSAVVFQ QGKILGAIPK TYLPNYREFQ EARWFSPAHT LQYSTISIGQ
HSVPIGRNLI FKCGTVGVGI EICEDMWTPF TPGTRLCLYG AEVIFNLSSS NENAGKHSYL
RSLISGLSSQ GICAYVYASS GYGESSTDIV FTGKAFIAEA GEIVEEMERF RYEERMIISD
IDVSRIQTER LINSSFKAAV TFHTEKFNQL PFKLRSRQEP MTRRVDRNPF MPERSREMIN
IQVCGLMQRL LHMGAEHAVI GISGGLDSAL ALIVCAQAFD RLDLPRKNII AVTMPGFGTS
DRTYRNAFAL MEAIGVTIKE IDIKEACLRH FEAIGHNPEV QDTTFENTQA RERTQILMNL
ANIYNAPVIG TGDLSELALG WVTYNGDHMS MYAVNAGIAK TTVQILVDHI ALLDIVRTPI
SPELGNISQK TEDLVGPYEL HDFFIYHFLH NEYKPSKIYY LAGVAFKGIY TKAEIKKWMM
VFFRRFFAQQ YKRNCMPDGP KVSCISLSPR GAWRMASDAS SALWLDEILP IAFVRMDSLA
SQYEYFRDMN KQLAAEAEQN QRTLATKMTA MQKAAEDFQR RLRTNAFTSE DAARVEQEKI
LKMQEEGQRL ELSMTQALAN KQAEANEKMY RIVREQVSEM NKDGKLYADS TLDITDDVVK
FLNDHYMAAS LILHKRIFTT VAKAKALRIY VEPLLTKEDT THSRRIAFSY LQNKYALKEL
FGDVAAKIAD RPGGYTRILK TGYRLGDNAA MCFIELVDYN ENMLGEAAKK AYHEAASFLS
SRLPGDAKTA IILGSGLGEL AEKIENKTVI PYNEIPHFAQ ATAVGHKGNI IGGILGGTPV
VAMQGRFHYY EGYSMDQVTF PIRVMKLLGI ENLFVSNAAG GINTSFKVGD LMIICDHINN
LPNPLIGPNM DMFGVRFPDM TRAYDREFIA KAKGIAQELN IPVKEGVYVG LTGPSYETPA
EYKFWGQVGG DAIGMSTVPE VIVARHTGIR VFGMSVITNE GYHFADDFVN DEQDVIRAAN
AASEKMGAIF ARLILFALIR IPSVSAKSEH KPDMQRCAEH WRNHLLQVGA QKAEVFRTPG
NPVVYAERIM DPKAKTILVY AHYDVMPPEP LELWKSEPFE PVIRDGHIWA RGADDDKGQG
MIQVKGFETA LALGLVQCNV KFLFEGEEEI GSTNLEAFCR AHKEMLSADV IIVSDTSMVS
AETPSLTTGL RGLAYWEMEV TGPNRDLHSG HFGGAVANPI NELCKLIAGI VDENGRITIP
HFYDDVVPLS NEERQMIAQV PFSEEKYCQA LDIDTVFGEA GYSTLERNSC RPSFDVCGIW
GGYTGEGAKT VLPSKAYAKV SSRLVANQDH EKISQMFIDY IRSVAPKHIK VKVTPLHGGE
AYLCPIDLPA YKAAEEACTI AFGKRPLAVR RGGSIPIIAT FEKVLGLKTV LMGFGLESNA
IHSPNENMPL DIFRKGIESV AEFYKFEFKP LEPGYGITIG NALRRILLSS LEGFAITAIK
IEGVEHEFAT IPGVLEDVTN IILNLKQVRF KQIVPNADVE KATIVISAQL SNFEVLNSNL
VICHLDKSAT MEFSINKGRG YVSAEENRTI AIDSIYTPIR NVKYAVENFR VEQKTDYEKL
LMEVTTDGSI RPVDALREAA QILISHFSLF AENKIAIEHM RQLLKSKLSG LDLSVRALNC
LNAAGVDTLG DLVSLSRSDL MKIRNFGKKS LTELDELLAT LNLSFGMDIS KYKLDMKIAI
VGVSGAVGQE FLRVLSQRDF PIDGLYLFGS SRSAGSVYSF KGKEYVVREL KDNDDFKGID
IAFCSAGGDT SIAFADTITR HGTLMIDNSS AFRMQEDVPL VVPEVNGDDA LVHPRNIISN
PNCTTIQMVV ALKPIEDLSH IRRVHVATYQ AASGAGALGM AELAQQAEEL ARGEKPTVDK
FAYQLMYNLI PQIDVFTDND YTKEEMKMYR ETKRIMHSDV MVSATCVRVP VMRAHSEAIW
VETERPIAPE EARAAFAKAP GVMLCDEPSE KQYPMPLFGT EQDPVIVGRI RQDLANPNGL
VFWCVSDQIR KGAALNAVQI AEYLYHIPVM LGECLEGLRI DPDGCYVDVT FGGGGHSRAI
VEKLSSKGRL YGFDQDADAC RNDERFTFVP SNFRYLANFM DYYGEDGVDG ILADLGVSSH
HFDEEERGFS FRSESPLDMR MNARAGRNAA AILNEYDASS LSALFYHYGE LKQARRLAAS
IVHYRLQTVG QLLEAVRGKQ LACIFQALRI EVNDELGALQ QMLEAALGCL RSGGRLVVMT
YHSLEDRMVK NFLRPWQQIT RKPLTASTKE LSDNPRSRSA KLRLMIVFLL VVFGKILVEG
DKWRTIGETL HVDLAPIRGN IYAADGRAVA ITAPYFRLYF DFQARMMPFG SLGSRTIGSV
YGKNGIELFY DKQLRGEIGK ASRVYVGGRR ILNTIQAPKR GCDVYTTLDM DMQSIVEVEL
RSKLEEVQGE SGTAILMEVA TGQVKAITNL QRGGYIESKN YAVADMSEPG STFKTVSMMV
ALDAGIVHPE DIIETGNGGP LTAAQTIWYS SNVGVAKIIL KGFAHDPDKY VEAVRRTGIT
DKFRLEIPGE APAVVWYGTT LAWMSFGYET QIPPIHTLAF YNAIANGGRM MRPYFVTKVM
DGEVVQEHRP VVLRDSICKH STLIAIQDML SNVVAKGTGS SSTVNISGKT GTAQISHLVS
FCGYFPSENP KYTCMVVVRG PPDVHGLSAQ DALYMLQLSG LKVRTNGWGH VVQSVPYGSK
VKVGQTVVID LVFIYAIRLF YLQILSPNYK ARADSNAFYQ KPVYPSRGVI YDRNGELLVY
NEPAYDLVAV TKEVFDTLAL YQTLNVEPEY VRKRFQDIRD RRINPGYSPY VPQLLLAQLN
PREAGRFQEQ LFKFPGFSIR PRAIRQYKYH GAAHVLGYLS EANMRDLERD SSLIAGDYVG
RSGIERQYEK TLRGEKGIEV LLRDARGRIK GHYSDGKYDS PAIPGRDLTL SIDSKLQTLG
EQLMQGKRGA IVMIEPETGE VLCLVSSPSY DPSLLAGKDR GKNHLEMEHD RNKPLYARAI
QATYPPGSTF KPAQGAIFLQ EGVIRPTDAF SCYHGFPPLN NRPACHSHGS PLSLVPALAT
SCNAFFCWGL RAMLDSRRFY PSVQEAFEHW KNRIVGLGFG YRLGLDLPGE RRGYIPNSKV
YDKAYWNSST IISISIGQGE ILATPLQIAN LGVIIANRGR YRRPHVVKAI QGIPLDTAYT
NWQNSGISPA NMEYIVEGMA RAVTGGTCHA ANFAEIEVCG KTGTAENHGK DHSAFLGFAP
RNNPKVVVSV YVENGGFGAV YGVPIGRVMM EYYLRGKLSP EGEAVATKMS NTAIPGARLF
HYVSFRSAVA IILALLLATV IGNRIIERLR KAQIGETIRD LGLEGQLSKK GTPTMGGLII
IISILIPTLL LARLDNVYIL LMIVTTLLLG SLGFLDDYIK VFRKKKEGLH GRYKIIGQVG
LGFIIGIVLY MNPAVVIKEN VHFNKQEVKS TKTTIPFVKN NNFDYADILP GKTKVLFGWI
LFVCVAVVVV TFISNCANLT DGLDGLATGS SAIIGVVLAI FAYVSSHIEM ASYLNIMFIP
GAEELTIFAF AFVGATIGFL WYNAYPAQVF MGDTGSLTLG GIIAVFALII RKEMLLPILC
FVFIIEGLSV MIQVFYFKLT KRRTGEGRRI FKMTPLHHHF QKPIDAWLQK PMQAIPESKI
TVRFWLVGII MAAITIATLK MRAALLAQAK GLHVFVSDYG KIAPKYKEEL NRYAIPYEEG
RHTEAIILEA KEIIKSPGIP DTAPVIRQAV AKEIGIVSEI EFAGRYDAFM VCITGSNGKT
TTTMWLYHTL CKAGLDVGLA GNVGFSLARQ VAYDPHYYVI ELSSFQLDNM YDFRANVAIL
LNITPDHLDR YDHRFELYAE AKMRITRNQQ PEDCFIYWED DPFISRWVAE LALSGMHNRH
NAMATAIAAK AMDIKNEEAL QDFKNVPHRL EKIARVKGVD YINDSKATNV NSTWYALESM
TRVILILGGT DKGNDYTDIE NLVLSKVDGL IFLGIDNEKL HKFFDGKISR IADACSMHEA
VSLAYKMADT VLLSPACASF DLFQNYEDRG DQFRKEVMSA IARYFHARGF NVCGYDLTPS
PITDQLIKEG IEVHFSDDLN MIPKAFDSLI VYTPAVPADH SELTYFRSNG YRVVKRAEIL
GEITLIERAL CVAGTHGKTT TSTLLAHLLK QSHVDCNAFL GGISNNYQSN LLLSDKSDLV
VVEADEFDRS FHHLKPFMAI ITSADPDHMD IYGTAENYRD SFEHFTSLIQ SGGALVLKYG
LGSDVSLFTY ADYFASDITI RDGRLFFTWH YPELGVPVHI NVENAVAAMA IAHLNGVTVE
ELRSGIASFK GSHRRFEKVL DTERVLIDDY AHHPVELDAA IRSVREIYSR KHIMGIFQPH
LYSRTADFYQ DFARSLSMLD EVVLLDIYPA RELPLPGVTS RLIPDVVLIL GAGDIDRLVI
PVKQYLSKKN YPPGQHGNNR RRKTSEYGLQ LREKQKAKYT YGVLEKQFRH LFHRAQRAKG
VTGELLIQFL EARLDNVVFR LGIAPTRSAA RQLVSHRHIT VDGSVVNIPS YSVKPGQVIG
VRERSKSLEV IADALTGFNH SKYPWMEWDQ SSLSGKLLHM PDRTDIPENI KEQLIVELYS
KGDRTLWVIF SFFVVISLVE VYSASSTLAP ILKHTAFIVM SIVTVVVVSG TSINGASRWI
FQPSELMKIA LVMVAALAYI LLLTLPPQTL QESHAKIAIA RLPQAFSDYI YAIIIEEMGG
GILIPLAYFV LFFRLAQLAQ RTASRFEGML LMGFGLLYLL QAMFNFIVAS GFVTGQTLPL
ISKGGTSYLI TSLAFGIMMS ISQLLWIGLA VVIGFMVLLM ETDIFESLAP VFYAAMLGLL
ALTILIAPDI KGSHSWLVIG PLRLQPAEFA KVTTALFLAW KLNQNDFVLQ GMKAYASTFA
IILIPVLLIL MQNETGSALV YIAFFLALYR EGMSGVFIGI AFCAVLFFVT ALKLQGDVWS
VDYVFNKVMQ PHQQMRIRVA LGIEDDLRGG GYNVDQSKIA IGSGGFMGKG FLKGTQTKLK
YVPEQDTDFI FCTVGEEQGF LGSVLLLIGY ATLIIRIVAL AERQTKVFSR VYGHSVAAIL
LFHLSINVGM VIGLVPVIGI PLPFFSYGGS SLWGFTLLIF IFLRLDIISG GGTGGHIFPA
ISIADALRRR YPECEILFVG AEGRMEMERV PRSGYEIVGL PIKGLDRKHL LSNYKVAIAV
IRSMRLANKT IRNFRPDMVI GVGGYASGPT LRRAHSLGIP TLIQEQNSYA GVTNKLLSRG
AHKICVAYPE MDKFFSKIVF TGNPVRPEIE RSESLRFFGF VLVVGGSLGA LTINKSITDK
LGKWAGVHLI WQTGKNYFIT RMDYAYCAAD LVVSRAGACS ISELCLLGKP TILVPSPNVA
EDHQTKNALA LSTRAAAVLI PDTEAIELLT DTALSLVRNL AELSSLSEQI RTLAKPQAAD
RIVDLKRLGF TPYGKPLDSI DLYRMERNLR TNSLFSGQLY LTVEQKDPLF MVISLSLATG
PLFDLIAFIS DDPFWSNFFA QVYVIILVPR LGKTEIIIGS TPNWAEKLSN LRLFMDKAIP
KYGWDTFKTL NLEFKDQVVR VSPISFYEEP ANNCIRHGCV HNIDEAAAII RRIVNQLNEN
LITSLYVGVG GQSPLFYVDG KQEIQAKGVF CLEARFQLIT ARRSVKQNIR IAIELGLRLA
GILVTPEAQV LLSDDELTLG CCYVNIGAGC TSVSIYKNRL LAMLRVLPMG GYNVTRDLTS
LLTEQEAENM KLNHVSARMD EITANYLNII KVIGVGGGGG NAVKNMYHGK VRDVSFLLCN
TDVQALDRSE VPDRLVLGTN GLGAGSRPEV ARRAAEASEA DIRKILDDGT RMVFVTAGMG
GGTGTGAAPV IGRIAELNIL TVGIVTIPFV FEGKRKILQA LEGVEEMRKN VDALLVVNNE
RLRIIDLKLD NAFAKADETL TNAANGIAEM IMKEGTINLD FADVHTTLKD GGIAIISTGY
GEGPDRMEQA INEALTSPLL NNNDIFKARR VLFNITDELS AINELTAKIG KKVKITILAS
GFELDNDELI MALEEKPAYS RRKVTTHRLI EMKSREKISM LTAYDYSMAK LVDEAGMDVI
LVGDSASNVM AGNVTTLPIT LDQMIYHGKS VVKAVKRALV VVDLPFGSYQ GNSKEALCSA
IRVMKETHAD CIKLEGGEEV RESIVRILSA GIPIMGHLGL MPQSINKFGT YNVRAKEEAE
AEKLLQDAHL LEELGCFALV LEKIPAELAT RVASELSIPV IGIGAGGGVD GQVLVMHDML
GITEGFSPRF LRRYANLANE IDRALKHYIA DVKSMDFPNK DEQYMLEKLI ILDFGSQTTQ
LIARRIRELN TYCEVYPYNK LPEDLGVRGI ILSGSPYSVY DSKAFRIELS ELRLPLLGIC
YGAQSLVHQA GGKVEPCDSR EYGRTHLDAL LTGLQSGTTV WMSHGDTITS LPEGFEVIAG
TEDVPNAAFR IRGEKTWGVQ FHPEIYHSEE GTKLLGNFLD ICGMKRDWTP ASFIEATVQE
LRERLGDDKV ILALSGGVDS SVVAVLLNKA IGRNLTCIFV DHGLLRKGEF ERVLQDYEHL
GLNVIGVNAK EKFFAALSGV TDPEQKRKII GRGFIEVFDE EARKLKDIKW LGQGTIYPDV
IESLSITGMV IKSHHNVGGL PERMNLRLVE PLRMLFKDEV RRVGLELGMM PHLIHRHPFP
GPGLGIRILG EITEEKATIL QNADDIYMSL MREWGLYDQV WQAGAILLPV RSVGVMGDER
TYEYTVALRA VTSMDAMSAD WVHLPYDFLA KVSNEIINKV RGVNRVVYDI SSKPPSTIEW
EMGFRSSKKN TPYAAQMAAQ DCAKVAYDMG LRKVTVYVKG PGNGRESAIR TIHGAGIEVM
EIIDVTPMPH NGCRPPKKRR VMSNEDIFIT RSTMEAKETI EIDGVTYPLI KVEISNTSHP
FFTGKAKLVD TAGRVDKFMS RYGDRNKAAE ASVHAVVHIK VEVVGYGSGV IISTDGYIIT
NNHVVKGAKE MTVTLNDNRT FKAKLIGSDA TTDIALLKVD AKGLPTIPFG DSDKLRVGEW
VLAVGNPFNL TSTVTAGIVS AKGRFIQTDA AVNSGNSGGA LVNDRGELIG INTMIYSQTG
NYAGYSFAVP ISIAAKVVAD IKQYGTVQRA VLGIAGGDIS DEAVKEYDLK VREGALVADF
AEVSAAISAG MQKGDVITAV EGKQIKSFPQ LQEAISRYRP GDKVKLTINR KGATKELTVT
LKNNEGSTSV ITGESLGASF KDLSAEQMRS YGVSYGVEVT SVGKFKDAGI KKGFIILSIN
RQPVSSGADV SDIVMKEAVD KFTGLLKQEG AVIVNEENWG LRKLAYPIQK KSTGFYQLVE
FQANPDVIAK LETNFRRDER VIRFLTFRQD KFAAEYAAKR RSLKKKKYCR FKKSGIRYID
YKDPEFLKKF LNEQGKILPR RITGTSLKFQ RRVAQAVKRA RHLALLPYVT DMMKLKEDVV
NLGYKDDIVT VKDGYGRNFL IPQGKAVIAS ESAKKVLAEN LRQRAHKIAQ IKKEAEEKAA
SMQGISLTIK AKTSGTIFGS VTNIQIAEEL AKKGVKEVGN YTAVVRLHKE VTVEIPFEVV
SEMQFLWKYV DDMVGKGLSA IILSKMLFYA AMTLVPMALP LGVLLASLMT FGNLGERLEL
LAMKSAGVPL YRIMKPLFFS VVAIACGLFI FQNDLMIQSQ VKFYTILFSA RRATPELEIP
EGSFYNGIHG YNLFVAKKDM LHDMMIYDHS QGARIIVADS GKLKMDEGKT FLTLMLHSGE
TFQNLPYMRE RFRTKEIVIP FDANFSLMDE GAMRGEYVGK NLIQLEWHTK FTYPVACLIF
FFIGAPLGAI IRKGGLGTPI VASVLFFVLY YMVDTFGVKM AKTEEWPVWL GMWLSTFVLV
PFGFFLTYKA TRDSSTLNVD TYVVEYLHNT TDNLIFAKLM DVPPLPLPKD KRSGIALGLL
LPISLLTYIY GIGRSSAITI LDKAGVDRDI KVKDWSDDQA AAIRDVIGAG YKVEGDLRSE
VQLNIKRLMD IGCYRGIRHR IGLPLRGQST KNNARTRKGK KKTVANKKKA TKLYCLGDIV
HNTLEVERLG KKGLETIDYD AFSRLRGAKI LLRAHGEPPE IYRMAGENGV TIIDATCPVV
LRLQNKIKSR YEATRSLGAQ VVIYGKRGHA EVNGLVGQTE GTAIVIESEE EIDYTRPVIL
FSQTTKSLEG FGQIIDSIST RMQPGVTFEH HDTICRQVAN RIPHIGAFAT AHELVFFVAG
EKSSNGKVLF GHCLAANPRS IFISSPEVIS IGICGATSTP RWQMEEVAPI LALRNMILFP
GVAMPIMVGR EKSLKLIRYV EVGVVAEIIR VLEMPDGTTT AIVQGRQRFA LQEITATEPF
MKGRVEFEAL VSTIQDMSLK LMVERPPREL ILSMRRNKNP MYQINFASAN ISTSIAVKQE
LLEISKMKDR GYRLLYLLHK ELQVMELKAS IQMKTREEMD KQQKEYFLQQ QIKTIQEELG
DIEVQELRTK ATTMKWSSEV AETFEKELRK LERLHPQSPD YSVQMQYVQT IISLPWGVFS
KDNFNLKRAQ SVLDRDHFGL EKVKERIIEH LAVLKMKGDM KSPIICLYGP PGVGKTSLGK
SIAESLGRKY VRISLGGLHD EAEIRGHRRT YIGAMCGRII QSLQRAGTSN PVFVLDEIDK
IDSDYKGDPS SALLEVLDPE QNNAFHDNYL DIDFDLSHVL FIATANSLSS ISRPLLDRME
LIDVSGYIIE EKVEIAARHL IPKQLVEHGF RKIKFSKKTI EKLIDDYTRE SGVRTLEKQI
AAVIRKITKE AAPSDLVTFL GAPRYTRDRY QGNGDAGVVI GLAWTSVGGE ILFIETSLHR
GREKLTLTGN LGDVMKESAV IALDYIRAHS DELGISQEIF NNWQVHVHVP EGAIPKDGPS
AGITMVTSLV SALTRRKVRA GIAMTGEITL RGKVLPVGGI KEKILAAKRS GITEIILCEE
NRKDIEEIND IYLKGLKFHY VSNINEVLKE ALIKANRIRN IQMKGLSKVD EGVESEFIGV
VNYGVIALIQ LELGVADTPE EALRLYDLKI REAMSLMLDK NHDYGEAWRQ MRVSSFADLI
LTKVFRTKEI EDLGGDTYIS EGVDANYMDM INYAIFALIM NKTLQEGLAL AKELDAALKG
RTISCDVIIG TPFIHLASIA IGVAAENCAD KESGAYTGEV SAAMVASTGA RYVIIGHSER
RAYYHETSPI LMEKVKLALS NGLTPIFCVG EVLEEREAGK HFEVVARQVE EALFTLDQTD
FAKLILAYEP VWAIGTGKTA TADQAQEMHA HIRKSIAAKY GKEVANGCSI LYGGSCNAAN
AKELFSRADV DGGLIGGASL SVDKFLPIIE AFGYRIQVYN GNMAASKREA NRRAAQITQL
HPEMHCYLTY RAPFWRLLVG DFSSREEAEE AKQQLKKSFP SYAREIYVVR MFKVELQNGH
VITAHISGKM RMHYIKILPG DKVKVEMSPY DLTKGRISFR YKLQQHYAQV LSLLGEDPKR
EGLLKTPLRV AKAMQFLTKG YNEDPEAILR AAMFEEDYQQ MVIVKDIDFF SMCEHHMLPF
FGKAHVGYIP NRYITGLSKL PRVVDVFARR LQVQERLTTQ IKECIQNTLN PLGVIVVIEA
QHMCMQMRGV EKQNSLTTTS DFTGAFEEST TREEFLNLII CMGGDGTFLR TAHQIGVSQI
PVLGVNTGRL GFLTDVDCHE ASELLLDGDF TIETRSLLSY ALNEAAILKR ETGSMIRVNA
CLDDYLAAYD ADGLVVATPS GSTAYSLSGN GPIIMPACRN FVLTPIAPHS LNMRPLVVPD
DTAIRLEVDS RSRNYLLVLD GRTRTLPCDT SILLKRAPHT LRMIRLRPHS FAETLRRKLM
WGAAVRPDVL RVALDCERFG AQGITVHPRP DERHIRRSDV YDLKKALTTE FNIEGNPDER
FIRLIEEIRP EQVTMVPDAP DVLTSNAGWD VARNYDHLCR LVEQFHAWGI RTSIFIDTDL
DNISWAAKTG TDRIELYTEP YAAAYHAVQP YVKASAHAHS LGLGINAGHD LNLDNLRYFA
ERLPYLDEVS IGHALIADAL YLGLEETIRQ YRDQLMVTST LIVPNALRVS LPSANKQPAA
RITISEDMRY FAAFGEVAFE EILPLLPEMY VAIYADENVP YREIVKVLSM AGENKMKVVL
ATVNNAGRVT DASITNITDA AAQRAAIEAA KTTRFNAIAG GGDQKTALVF LAPGFEETEA
VGTLDILRRG GVVAEFVSIT DSLYVEGANG ITVKADRLMT DLNLNSCEPL RRLLSEHYAA
QKLVAAICAA PVFGGLGFVC GRATCYPGFE SKLEGAATRD GHVITGKGPA CVFAFAIEVV
RYLCGDQVAD EIATGTLANQ LVGKTLAEVA KNIRPGVSTL MLDKVAEEFI RDHGAEPAFL
GYGGFPNSIC VSVNENVVHG IPSAKAILKE GDIVSVDCGT SLNGFTGDSA YTFAVGEVAP
EVFRLLKTTK ESLYEGIAVA IDGNRIGDIG SAVQKYCESC GYSVVRELVG HGIGRQMHES
PEVPNYGRPG TGPLLKNGMC ICIEPMINLG SKNVVTEDGW TIRTKDRKPS AHFEHCIAII
LSSFDFIHDV LGDKEFLGEF GLIRHLTGMK ALVTTDMLLE GIHFDLTYTP LKHLGYKSAI
VNFSDIYAMN GTPRQLTVSI GVSARFSVED IEQIYQGILT ACDVYGVDLV GGDTSASLTG
LCLSLTCIGE AREEEIVYRS GAKPTDLICV SGDLGAAYMG LQLLEREKAV YQGDFAPDFA
GHEYILERQL KPEARKDIVE KLRSAGIKPT AMMDISDGLS SELLHIAHAG KVGIRIYDDK
LPIDYQTAAM AEEFNMNLST AALNGGEDYE LLFTVPLTRL DDIQRIEGIH LIGHITEEAD
GHLLVARDGT EITLVAQVGN ITIGGTGKTP HVEYLIRLLY RIAVVSRGYK RKTKGMIVAT
EGSTAWDIGD EPRQIKRKYP VIVDADRSRA IGYLCDLAEE QRPQLIVLDD GFQHRKVKAD
LNIVLTDYNR ILTKDYLLPA GRLREPAGSI QRADMVILTK CPDDLAPIDL RAAKRDLALY
PHQKLFFSLS ALKDQTAGGL MALLDMFSGG AFSHASIFAL GIMPYISASI VMQLAAIAVP
AMQKLQREGE SGRMKINQWT RYLTVAILIL QSLTYLVNLR VQMQSVGASM PGGLWFQIVA
VAILTGGSMF VLWLGERITD KGIGNGISLI ILIGIIARLP HAFVAEFTSR SAVGGLVAFL
AEIVFLLFVI AGAILLVQGT RKVPVQYAKR VVGNKQYGGA RQYIPLKVNA ANVMPIIFAQ
ALMFIPISIL GFASGFLSAM SNNTSVWYNL VFAILIILFT YFYTAITINP KQMADDLKRN
NGFIPGIKPG KQTKDYIDAI MDRITLPGAL FLAIVAILPA FAGVSSAFAQ FFGGTSLLIL
VGVVLDTLQQ IESHLLMRHY DGLLKSGRIK GRVGSVFVCD YATCQGICCV EGESGAPLEA
GEADLLRKYL DAVRDMLSPE ALEVIDKQGV SYLDVEGDEV TSIVNGRDCV FTTYDEGNCL
CAFERAYRLG KIDFPKPLSC HLYPVRLTYS SFTAVNYHRW ICRCAEALGR QTGTPLYRFL
KEPLIRAFGK EWYKEMEEIA IINKYYTEGT NQYHILVEHS RDVAALALRI VEIHPEDRLF
VEEAAMLHDI GIFLTDAESI ACFGKEPYIL HGYMGANILR GYPRHALVCE RHTGSGLTSE
DIAARQIALP GIYTPQSIEE KIVCYADKFF SKTKKLEDVR RSMLSYGADI SVEDLIAAGL
VSRNSLVKIL ANGTVTTALT VEAHAFSKTA EEAIVRAGGV LGSQSPRRKE LLSGLDIEDY
PAGLDPEKVP LYLARMKAEA YRTLLITADT VVDGAILGKP QDREEAARML RTLSGRTHQV
VTGVTFAHLS DEEIDYYLER YRPYDKAGSY GIQEWIGYIA IQRVEGSFYN VMGLPVHLLY
NELVWSRNAE HAERLDLYLL AVSDHALESV AATLGIWAHT AGSMPMDTLR PHGQIGVFYP
LQTFSRERRV DYSSIPIYIE GNDESVVRLL ESVAHLISRN VLRCTSEQRL YLHLAAVFAC
NFTNHLYALS EQMLAAHGLP PRSLAPLIAE TAAKVQEMAT EAQTGPAKRD DTNTLQKHLG
LLMRAVLDSV GVTDVLAKSK GSSNPHNLVK ATIQALAEMR SPLMVAQNRG ISVEKVFKGI
DDIAGRTLAS ASSLKLEGSK KEIAAKVGDE IAKAATEAGI STVVFDRNGY LFHGRIKELA
DAARKGGLKF LPKEVTVETK SERNKNPLII LESADKQLLG QVCMKIRSFR KPEPYKGKGV
KFVGEQIRRK SGKSAGKTKI LFDKGYILNY KFEEQGIIKV ALKYDLAHKV NAIKKLKRVS
RPGLRKYVGY RDMPRVLNGL GIAIVSTPRG VMTDKEAREL KVGGEVLCYV YIGIFDSGYG
GLTILSEIRR LMPEYNFVYL GDNARSPYGN RSYEVVYKFT LQAVRKLFGC PLVILACNTA
SAKALRTIQQ RDLPNMEDPT RRVLGIIRPT VEAVDEITRT KHVGVLATQG TVSSHSYQLE
IAKLFPEISV TEEACPMWVP LVETGESDSP GADYFIRKHL DSIIAKDDTI DTIILACTHY
PLLRPKMKRL LTPTIKLIAQ GELVAHSLKD YLSRHPEMDR RIEKGGKTSY YTTESPDKFG
ELASLFLKEE VEAEHVMKAR EVKRAKLVAK YAAKRAALKA EGNYEALQLP KNASPVRLHN
RCSMTGRPKG YMRQFGISRI QFREMASAGL IPGVKKASWT ANLKKDYQER IVPALMKQFG
YTSVMQVPVL KKIVINQGLG MATGDKKIID VAVSELTAIT GQKAVPTVSK KDISNFKLRK
KMPIGVMVTL RREQMYEFLE RLVRIALPRI RDFKGIESKL DGRGNYTLGI NEQIIFPEIN
IDAITKILGM NITFVTSAQS DEEGYALLKE FGLPFVISGE DKGHSGRVLE VLVKEQRAIV
EGLNMIKKHA KPSAKNPQGG IISKEAPIHI SNLNVVDPKT GKATRIGRRL NENGKLVRYA
MNTILFDDIR PYCDQEAPAV IERLFKHIFG YTAVKAVSEK TTFSLSLSYI FISNHRDIVL
DSAFLNLLLA EIDYNMPQIA IGDNLLVKPW IEDFVRLNGS FIVRRGINMR ELIAQSQRLS
AYIRHTITSI WIAQREGRAK DADDRTQSSV LKMLAMLLDL NIVPLSLSYE YDPCDYLKAR
EMLCKQRDPY KKPVGEDLLN MQTGIFGYKG RVHFAIGTPL IDAEIHRRYR LYPGNYVAWD
LLDGHYSEEE KETFLNYLSA QIAKKDEEEL KRLILIMYAN PGKDLKEAER LLSSHNLRYE
LVDSVYDKSL APGVVVEMVP QSGNTVKPGR IIFLSINARS ARKGIVPKDM SGRQALAILK
GLGFEQVTER YISGDFVNLT DGVADGRNVL AGTRLPITTP LVLRVNLHIT MTCSFVNELK
IDQSIAHNGV CLTVVTDTTY TVTAIRETLE RSNLGLLQIG DLVNLERSMM MGGRLDGHIV
QGHVDQTAVC TAVEEAGGSH YYSFEYKLDK EMARQGYMTV EKGSVCVNGV SLTVCDSGMN
NFRVAIIPYT RDHTNFCRIV PGSVVNLEFD IVGKYLLREC GCDEAGRGCL AGPVYAAAVI
LPADFSHPLL NDSKQLSEKQ RYTLRPVIES EAIGWGIGIV SPQEIDEINI LRASFLAMHR
AIEQLPFRPE RLLIDGNRFD PIPHHCIVGG DARYRSIAAA SILAKTYRDD SMLRLNKDFP
MYGWERNKGY PSPAHKSAIR RFGVSPHHRL TFVSKAVIVR TKKEVRRPDG SYIRFDDNAC
VLLNAAGDIR GSRIFGPVAR ELRGTNMKIV SLAPEVLMRR AIELAQNAEG FTSPNPLVGA
VLVRIIGEGY HHCAGMPHAE VIAINSVRLR ESTLYVSLEP CSHYGKTPPC AELILREGIP
HVVVAMLDPF PSVSGRGIKM LRSVSVQVGL LAEEAEELNR HFLTAQRQHR PYVTLKWAES
SDGFIDALRP VRLSTPLTTR FVHHRRMIHD AILVGFRTAL LDNPSLTVRH WGIQSLLVEG
GACILRSFID SGLYDDVRIE RSIDCGEGVQ RQFRHEKLHF GRLIHIFISH LHGDHCFGLP
GFISTLGLLG RTGTLHVHGP EGIERFLSPI LEQFCHRMPY VHEDKSVKVY SIPLSHRIPA
VGYLFEEKCR ARHLNKAAAE FYNIPLAEYP LIIEGSDYTT PDGIPNRHLT TPGTPPRRYA
YCSDTEFCPS IVPIIQGVDL LYHEATFMEE DWARAKETFH STAKEAAEIA RQAGAKRLLI
GHYSGRYDVQ GLLEEAQSVF KPTIAANEFA VEGPKLVGEM LPFYRCPESF DFKRISTQTS
PQPLMAVFDL PLDGVQDPGN VGTILRTADW FGIRHVWLGT GSADVFSPKV VQASMGALAR
VLVLGSEGHG ISPEVAAEIT DRLTIPHTES LNVAIATAIM DKTITVAVKW KEKHPIYGKF
VNKTKKYHAH DEKNECGIGD TVRIMETRPL SRTKRWRLTE IIERAKMAYE ISKKMTQQVR
TVTTPLGEAE CSVPQDKVVL ATILRAGLPF HHGFLNYFDY CENAFVSAYR KYKDRLNFDI
HIEYIASPDI TDKVLIISDP MLATGSSMEL AYKALLTKGN PKHIHIASII ASQQAVDYIT
IWIAAIDPTI DEHSYIVPGL GDAGDLAYGE KLELVVRIDR IGKCIAERFA HRYYSEVTVG
IDFTARDLAK GLPWATAKAF DSRFFTLRMG DLIFTGTIAI GQHLEAYLIE QFNFAGKKAF
VRVDFNVPLD DNFKITDDTR IRAALPTLRK IIADGGMTII GSHLGRPKGV APEFSLRHIL
PHVSELLGVD VFFADDCIGA DAMDKAAKLK AGQVLLLENL RFYAEEEGKP RKAAQKEFTQ
KLASMADCYV NDAFGTAHRA HASTALIADY FDRDHKMFGY LMEKEVKAVE RVLHDIKRPF
TAIMGGSKVS TKIEIIENLL NKVDNLILTG GMTYTFTKAA GGRIGLSIVE DDKLDLARDI
VKKAAEKGVN LILSVDTKVA DRFDNDAATQ VCSNMEIPDD WMGMDIGPRS IEKFRKVILE
SKTILWNGPT GVFEFDNFSI GSKAVGEAIV EATANGAFSL VGGGDSVACV NKFGLADKVS
YVSTGGGALL EAIEGKTLPG IAAIAIATVA IEKADYANEV EKALRTYRQR ANVPGFRKGM
IPMGMIKKMY GKGVKAEEIN RVVGRELYRY IAENKLNVLG YTIQPTEEMI DRQIESMRSS
YGHSVEADEV TANDVVKGRL CELEGQPKEG GICVEEAMLL PAYMKDEEEK NKFVGAAKNS
VVIFNPSKAY NNEYELSSLL KVDFSFEISS ISRHEKAELN EEFFKQAFGE IKNEADLRVK
VTEGVREQFT AESDYKFLID QVGELQFPDA LLEELEKQYP AMIKDLTFHV IKEDLVKKND
IVVTPQEVRN FAIIVAKNQF AQYGMSPQDA LERYANTMME KEDARRVTEN KLAAALKMGN
TVLLATVCAA KDANPGCDFM PLQVEYKEKY SAIGRFPGGF TRREGKASDY EILTCRLVDR
ALRPLFPDNY HAEVFVNVIL FSADGEDMPD ALAGLAASAA LAVSDIPFNG PISEVRVARV
DGRYIVNPTF EQLERADIDL MVGATMDNIM MVEGEMDEVQ ESEMLEGIRV AHEAIKVQCK
AQLELSEAVG KLQKREYSHE VNDEDLRKKV HDECYARAYE VATSGTGKHE RGEAFEKIVE
EFKAQYTEEE LAEKAEMIAR YYHDVEKEAM RRAILDEGKR LDGRKATEIR PIWIETDCLP
GPHGSAIFTR GETQSLTTVT LGTKSDEKLV DDVLNYTKER FLLHYNFPPF STGEARPQRG
VGRREIGHGN LAHRALKRMI PTDYPYVVRV ISDILESNGS SSMATVCAGT LALRDAGVQI
RKPVSGIAMG LISEGKNYAI LSDILGDEDH LGDMDFKVTG TKDGITATQM DIKVDGLSYE
ILENALEQAK QGRLHILGKI MEAQPETRDD LKPHAPRIEK MHIGKEFIGA VIGPGGKIIQ
GIQEKSGATV NIEEVDGMGV IEISGTNKPC IDAAIGMIKG IVAMPEVGET YPGKITSVMP
YGCFVEFLPG KEGLLHISEV DWKRFETIED TNLKEGESIN VKLLDIDPKT GKFKLSRKVL
LEKPEGYVEP REDFNWEEFE AGGVHAAVSR QEQEAAYDKT LNTIKEKEVV MGRVTAINKR
EVVINVGYKS EGVVPATEFR YNPELKVGDE VEVYIENQED KKGQLVLSHR KARAARSWER
VNEALEKDEI VKGYVKCRTK GGMIVDVFGI EAFLPGSQID VRPIRDYDAF VEKTMEFKIV
KINQEYKNVV VSHKVLIEAE LEQQKKEIIG KLEKGQVLEG IVKNITSYGV FIDLGGVDGL
IHITDLSWGR VAHPEEIVQL DQKINVVILD FDEDRKRIAL GLKQLMPHPW DALDSELKVG
DKVKGKVVVM ADYGAFVEIA QGVEGLIHVS EMSWTQHLRS AQDFLHVGDE VEAVILTLDR
EERKMSLGLK QLKPDPWADI ETRFPVGSRH HARVRNFTNF GVFVEIEEGV DGLIHISDLS
WTKKIKHPSE FTEVGADIEV QVIEIDKENR RLSLGHKQLE ENPWDVFETV FTVGSIHEGT
VIEKGAVVSL PYGVEGFATP KHMVKEDGSQ AVLEEKLPFK VIEFNKDAKR IIVSHSRVFE
DEQKEKATLG DLGELAALKE KLLQSKWITG RQIEAARIAV TRYMQRQGQV WVRIFPDKPI
TKKGEGVRMG KGKGAPEGFV APITPGRIIF EVEGVPYEIA KEALRLAAQK LPVTTKFVVR
HDYHAANIGV FVQEVLTEGA KPSIVALSSG PGSYTGLRIG SSIAKGLCFG LGIPLVSVPT
LMIDARRMEV YALYMLHPAL SRIETSSYED VAYWEPFYLK EFVATVAKNK VILGIESSCD
DTSAAVVRKE TMLSNVIAGQ AVHNAYGGVV PELASRAHQQ NIVPVVSEAI KRADIRKEEI
DAIAFTRGPG LLGSLLVGTS FAKGLSLSLG IPMLEVNHLH AHVLANFLRE PGEESQHPSF
PFLCLLVSGG NSQIILVRSP YDMEVIGQTI DDAAGEAFDK CAKVMGLGYP GGPIVNKLAS
EGNPDAFRFA RPHVSGYDYS FSGLKTSFLY TLRDKLVEDP DFIEKNKADL CASLQHTVID
ILMKKLRQAA KDHSIKQVAL AGGVSANTGL RDAFHDHARR YGWTVFIPKF AYTTDNAAMV
AISGYYKYLQ GDFCPIDAVP FSRLPKATEL TKLEEKSLVT FVYIGKPNEA YQTMYGTKPC
IQLNDQITPG AVYTYVKQEE SKVKDERKKL MTISIKGDKD TKMHIFEQVK YELRRADALN
INYSMDTDMG LTRRLPPLSP NKEDVEINDR NIMRILVNKN DEIVKLSDLR RITKEFIANP
TNRADLPEKE KREVVGLGTM ELTSSYAISI KNQIETSYQM YISVQNELIA AYNEVWDEFA
QKYFKPYKEL TPSKQKAVDS AQYNTPGWLK VTDMWLYTIY TLGILVILAT IWGLGIIRGW
DSNWYGGYGE TLLEDSRIRQ YLNARLAKAS VSRIVIERAL KLVTITICTA RPGMIIGKAG
QEVDKLKEEL KRITKDVQIN IYEIRKPELD AAIVAENIAR QLEGKIAYRR AVKMAIASAM
RMGAEGIKIQ VSGRLNGAEM ARSEMFKEGR TPLHTLRADI DYALAEALTK VGLLGIKVWI
CKGEVYEKRD LAPNFALGEC GLDKVCSQRK AFLDQIDLSE EFGMPVLLHI VRAWDDLLWI
VHGFRGSEEQ ARQLIRAGLF LSESNFVDYV KIYCRSGKGG RGSTHFRREK YIPKGGPDGG
DGGRGGHVFL RGNRNYWTLL HLRYDRHIMA TNGQSGGAKR STGANGEDRI IEVPCGTAVY
DADTGEFITD ITEHGQQVML LQGGRGGHGN TFFKTATNQA PRYAQPGEPA QERMVIMQLK
MLADVGLVGF PNAGKSTLLS VLTAAKPKIA NYPFTTLEPN LGIVAYRDKR SFVMADIPGI
IEGASSGKGL GLRFLRHIER NALLLFMIPA DTDNIAKEYE ILSRELVAYN EELAQKRKVL
AITKCDLIDE ELCEMLREEL PTGLPVVFIS AVAQQGLEEL KDTLWKELSK ETLHEPDSIV
GVITVPDERL NILADLCKPQ RLIPTTVEIV DIAGLVKGAS KGEGLGNKFL ANIRETDAIL
HVLRCFDDDN ITHVDGSVDP VRDKEIIDTE LQLKDLETIE SRIQKVQKQA TGGDKQAKLA
YQVLSKFKEA LDEGRNARSV SFDTKDEQQI ARELFLLTAK PVMYVCNVDE ASALSGNKYV
EAVREAVKNE DAEILVVAAK IESEIAELET YEERQMFLEE IGLKESGVSR LIKAAYHLLN
LQTYFTAGSD EVRAWTFLRG SKAPQCASII HTDFEKGFIR AEVIKYNDFV SFGSEQAVKE
AGKMSIEGKE YVVQDGDIMH FRFNVIFGAP GSGKGTQSEE LIRRYGFRHI STGELLRAEI
KAQTELGQAA AGYINEGHLV PDSLIVDMME KLIGIIFDGF PRTIPQAEAM ETMLAHHGWK
VDIVLNLQVP EEMLIERLLN RGKISGRSDD NIETIRKRLD VYANETAPLV DFFTRKNVLH
NVVGTGTIEE IALRIAPIVD IKRDLHEDNP LFVCIMNGSF MFAAELMQAL DESYQVDFAR
YSSYCGMQST FVLKEIMPVT GRTVVIVEDL IDSGYTMSCV KENFYELGAK EVRIAAMLTK
PAALKCDIHT DYVGLEIGND FIVGHGLDYD DLGRMYQDIY FAKLRNVPTS PRKMRLVADM
IRGMEVNRAL GVLKFSNKEA SARVEKLLRS AVANWEEKNE RKAEEGELFV SRICVDGAST
LKRLRPAPQG RGYRIRKRSN HVTIYVDVYV PADIYARYLR LRGRDCLLIG GSDEHGVPIA
LKAKAEGCTP QEVVDRYHEL IKRSFEGLGI SFDIYSRTTS DIHRRTASEF FKTLYEKGEF
VEQTSEQYYD EEAKQFLADR YIIGTCPHCS NDRAYGDQCE ACGTSLNATD LIDPRSTISG
SAPVLRETKH WYLPLDKHEP FLKEWILDGH KEWKSNVYGQ CKSWLDMGLQ PRAVSRDLDW
GIPVPVEGAE GKVLYVWFDA PIGYISNTKE LCPDSWETWW KSEDTRLVHF IGKDNIVFHC
IVFPAMLRAE GSFILPDNVP ANEFLNLEGD KISTSRNWAV WLHEYLEEFP GKQDVLRYVL
TANAPETKDN DFTWRDFQAR NNNELVAIFG NFVNRALVLT HKYFDGAVPG ELTDYDSRTI
EEFAAVKQAL EHQLDTFHFR EALKEAMNLA RIGNKYLADT EPWKLAKTDM NRVATILNLS
LQITANLAIA FEPFLPFSSA KLMSMLWDRL GSTDLLPEGH VLGNPELLFE KLEDSVIDAQ
IQKLQDTKLA NAAPIAEDIA FEDFLKLDIR VGTVLECEKV PKADKLLRFR IDDGLGGRTI
VSGIAKHYAP EELVGKQVCF IANLPPRKLK GIESEGMILS AEDDGSLRVI MPAAEVAPGS
IAEVADQLGL ETYVVGGYVR DIFLNRPSKD IDIVAVGRGI DLAKAVAKKL GRKAHLSVFA
NFGTAQVKHG DLEIEFVGAR KESYRHDSRK PIVEDGTLED DLRRRDFTIN ALAVCLNSDR
FGDLVDMFDG LCDMDDMLLC TPLDPDITFS DDPLRMMRAI RFASQLGFTI LPRDFEAIQR
NAHRIEAVSA ERVIEELNKI MLSPRPSIGL SLFEETGLME YVFPELLALK GAETRDGIGH
KDNLTHTYKV VDNLALWLRW AALLHDIGKP RTKKFVGGWT FHNHNFVGAK MLPSLFKRLR
LPLDAKLKYV QKLVDLHMRP AALVDEGVTD SAVRRLLFEA GDDIDDLMML CEADITSKNP
DKVRKYIDNY ALVRHKFKEI EEKDHVRNFQ PPISGEEIMQ TFGLKPSRHV GTIKEAIKEA
ILDGAIPNDY EAARVFMIEA AMISPDFVGH TIAVHNGNKF IPVFVTENMV GHKLGEFSPT
RTFRGHAGNV GNKKTHGMLE GYHTEGLLEV KEGDKLSLGK NELTFIFAPM VHWPEVMFTY
MPTQQVLFSA DAFGTFGTLD GHIFDDLSFR WEEMYRYYAC IVGKYGSFVQ KVLTKLPVQY
ICSTHGPVWH FSEAFDLYDR MSRYEAEEGA VILYGTMYGN TEVLADTIAQ GIAAGGIRNV
VCHNVAFSPA SNILRDIFKY KAVIIGSPTY SNEIFSPIKN IMEMIRLREV KDRYLSVFGS
FTWAGQAVKK IVPFAEEMPL EQKMSTTDEL YEKGWELGNK IAERLITWDF DPVLFTLFGH
PIVWYGLLFA LGLIILGPWI EKKMWEHEKL DSKWFESLAV YVFVGTIVGA RLGHVLFYDP
AYYLANPAKI FVTWEGGLAS HGGTIGIIIA CWLYSRRVTR KSILWVLDRL AVPTGIVAAM
IRLGNLTNSE IFGRPTTLPW GFRFHPTQIY EALCYLAVFA LCMWLYWKRD AARRYGLIVG
VFLTGIFLSR FIIERIKIVQ ELNMGQLLSI PFVLAGIWLI AEKELLNSLE QTYDLYLYYL
LLVPELTRLH AEALEANKNK HLATEKDKNP RMVRNRLAEK IESCRPLEQN ALNWRSEEAF
LRRLILPDEE LAEVMEEQSI FWIVKEFVLK TIRPAYKEKD DAVFGTTLLR NAIINGQEYR
HIIRENLINW EVDRIADMDM LIMQLAITEL LHFPNIPVLV TINEYIDLSK LFSTPKSGTF
VNGLLDAVVK SLREKGGSAE VAMGAKSNAT NNPSPENARK HSYFDFSEKI QTNVQASVGT
KLNFGMNYNT ESTFDFDAKK LKLAFEGEED DIIKLIEAGN VSMNTRNTLI RGGASLFGIH
TKMQFDKLDV DMVVSQQEAE TKRVNTKGGA QTTPFELSAG QYDESRHFFF GHYFRDRYDG
AMKTLPFISS GVKINRVEVW VTNKKGNFDA RLLNPADYTV NSILGYISLN MRLSADEVLG
IAFEYTYNGQ VYQVGEFSTD VKLLKGTAMS STSPYWHFMM KNAYQLLGMD RLDAKQEPDG
TYDFVDGYTI LPQKGVVILP TVEPFGKTLF QELYDTTAVA AQQVAEKNKF IFRGEYKASN
VTPGSVVVTA GGVKLTENVD YTVDYLSGNV SIINSGTPIN VSLENRGQRK TMFGIDLNYN
FSKDFTLGGT FMHLSEMPLT TKSVIGDESL KNTLWGLNLN YRTQAQWLTN ALDLLPFVEL
TKPSEITVNA EFAHLDDFES SQSYIDLMNP YSWMLSSTPR AKLSWFYIDP IFTRENSPAH
LKNDLEQLHY VREVKTSELF PYRSYLHTLL MSYYPSERGP YNLPQSNWGG IMRKIDQSDF
EASNIEYVEF WLLDPFGSMY INLGEISEEV LKDEKKFFEN GMPRQGTGYA FDNKQDVGFN
GLTTAEEDPG GDNFHHYRGA DYDEARKSIL DRYKQYNGVE GNSAEATVSS RLVPDVEDIN
QDNTLNEIEK YFQYRVELHP SKMWYQFKVP VREFERKIGG ITDFKTIRFM RVYLTNFSEE
VILRFGTFKL VRGDWREVST VNIEENGDRK PVNYVLPPGV LRSLDPQQAQ STQQNEQSMS
LKVRTLAPGD ARAVYKNTGY DLRRYKRLQM FTHAERLGNG DLSVFIRLGT DYRNNYYEYS
IPLRLTPFGT YSETVWPKEN MFDFKLSALT DIKTKRVMGN PTLSEVKTIM IGIRNNSTDI
RSAEIWVNEL RLTDYDEKGG WAANTTINMQ LSDLGSVNMR GQMITAGFGA LDESLTQRAI
EDTRTLNFST NLELGKFFPE KAQISIPFYY SVSDEKVSPQ YNPFDQDSKH PMPYDPSNFS
FNYPDMEYNT DLKWSAGMVY WDRALAVNWN LRINFRSGTN ARIEEPHVQV NKKLAPDEYK
IWRDSVRRSI AELGTPIAYD QTFNVSYTLP TAQISALWVN GSLTYNAVYN WDRGALNYRQ
SSGLHLPGFL PNIKAAGGQG GVLAPGWDFA FGLTFVEKAA QKGWLIGGQQ NVSPLEPIHE
LRINLTRQTQ TQYVYAGMPR TLPNWNVSYT GKTELLKKYF RNVRINHAYR GIYNVFAPLL
GVEVTFMSGL GINTDYRKTR RLNLNLSAYQ LVESNEDQIT VGMSYATNGN ISHKINVSAD
YDISRMLTLR AYYDWDMNHP LVSFPITNSN FGVSFRFNLV GYDVNVSLTT YSAYQGEGLI
WITQLIREDA HLLYGFSTKE ERTLFGQLTS VSGVGPTTAR LILSSYAPQE LAALITTGQA
DALKAVKGIG LKTAQRIIVD LKGKIEAISA LKMLGFADPA IRKAVKSILS EDSSLAVEDI
IKRALRMLRY IGGGHKQKYR FIDFKRTKDG IPATVKTIEY DPNRSSRIAL LYYADGAKAY
IIAPDGLEVG HTVMSGSEAA PEVGNALPLA NIPVGTIIHN IELRPGQGAK MVRSAGSFAQ
LTSREGTYVV IKMPSGEVRR ILSTCKATIG SVGNSDHALE KSGKAGRSRW LGRRPHNRGV
VMNPVDHPMG GGEGRQSGGH PRSRKGLYAK GLKTRAPKKH SSKYIIERRY GFRVSPNANK
IEIKKAVEAM YNVKVEDVNT MRYDGKRKNR YTKSGLIRGK EASFKKAIVT LKKGETIDFF
SNIMELSVYN IKGEDTGKKV VLDDSIFAIE PNDHAIYLDV KQYMANQRQG THKAKERSEL
SGSTRKLIRQ KGSGGARRGD INSPLLSGGA RVFGPRPRNY TFKLNKKLKA LARRSALSYK
AKNNEIIVVE DFNFDAPKTK AFKAISAALK VDEKKVLYVL PEVNKNVYLS ARNLPNTNLI
LANLINTYTV LASKNLVLTE VKTLEKDGYS ALQLGFVDAK EKHTTKPLAG HFKKANVAPK
RHLAEFKNFE EHKLGDVLNV EFFSDADFVD VVGTSKGKGF QGVVKRHGFG GVGQATHGQH
NRLRAPGAVG ACSYPAKVFK GTRMAGQMGN ERVTVQNLEV IKVMPEHNLL LVKGSVPGAK
GSILLIEKVN RSTFVNKKSR EQFELSSYKR LIDIYNSTAK TVDALMKLEL PSGVEVEIKM
YDGKKNTAFS IFYGALDIVK TKLSNEEKSA LEIWKAALDN ITPQVEVKSR RIGGATFQVP
TEIRPERKES ISMKNLILYA RKRGGKTMAD KLAAEIVDAF NNQGAAFKRK EDMHRMAEAN
RAFAHFRFMG ADRPKQFLLL AGLPVLMHTL LVLPTDHHAY WQELCRKYDF HRVVAGGNTR
FASVRNGLQV VPLVAVHDGV RPLVSAETID ACFPCRPMTE SLRYYATDGA VDRSRYVTVQ
TPQTFRSEWL REAYIVGNIE NIKLTTPLDA EDKFIQELDR AALNGNMGLL AVIKKYSGSD
ASNLAKAYAG ICYYNLGEYQ KAIDHLKGFS SKENMVAPSI TRLIGDCYVQ LKKYEEAVGY
FEKAAAAASN DAITPGCLIK AGRVYEELKQ YDKALAAYKQ VKEKYYTSME ANTVEADIIR
KDLRIGIAVA EWNHNITEPL MKGAIDTLLE HGVIIVQHVP GTFELTYASA YLDAVIAIGC
VVRGDTPHFD YICQGVTQGI TQLNPVIFGV LTTETMLQAE ERAGGKHGNK GTEAAVTALK
MFRDVAGLED LKTYLRRTAQ TRQIAHAQLF AGEEGGGAFP LALAYARYLN CQTPTCPSCL
KYDALAHPDL FFVYPVVNAS DDYIRQWREM LYFTPADWLE YIKAGNSQPI IYSKEAEAVE
QKLSFRIYEA SYRVVMIWQP ERMNEAMANK LLKLIEEPPE HTLFFMISSE PDKVLGTIRS
RTQLINVRLL HEIEIVEALH LAEGNYRRAE LAALGRVSQI GFLTYCLRLF AIRHIRQNGN
GRMIFFDLLL RLTERMCARP IRPLVEALRS LGASSQFVSA LLLIAPAATL FGRLGVPDLV
PTLAVCCLLK RVPFCLTGVG HLRLKECDRL AAICTEARKL GGQNRAYLFG KSYVSYQKSR
LEANFMYLNT DSSTVYTRYG YPMAFPVFKD GEQSFEAKNF TYNFRTEKGI ISGVITQQGE
GYLTAGKTKK MPDNIMFMQG GRYTTCDNHD HPHFYINLSK AKVHLEKDIV TGPVNLVIAD
MPLIGLPFGY FPFSNKYSSG ILMPTYGEDN RYGFYLRNGG YYFAFSDYID LALRGEIFSK
GSWGISAQSK YKKRYKYNGS FEANYLVSKS GDKGDYSKTT SLNIRWTHSQ DQKANPLQTL
SANVNFATGS YFQNSLNTTY DVNARTTRSS AVSYSRKFPG TPFSITGSMD ISQNMRDTTV
SLTLPNLSIN MSTRYPFKRK TRVGPERWYE KLSVGYSGQL RNSILTKEKD LLQSNLVRDW
KNGMRHSVPI SLTVPLLDYI NLTMGVNYNE WWYTKGIRKS WNEDKKTFLS DTTYKFRRLY
DYSLSAGLST TLYGMFKPFG GNLIMIRHRF TPTVSFSYMP DFTKRRYGFW EHLEHTDQNG
KLHTLLYSPY GAPSMGNAGS VNFSFDNNLE AKTGIKKISL IDQFTWSTSY NMFADSIRWS
NISASLALRL SKSFTLRLSG LFDPYLTKYG KIIPYKSNDL RIFNGKGLAR LISTGTSFSY
DQDGYFAYSI PWSLSFDYSW NYNVNKMEHY YRVTQNLSFR GNIQPTPNWS FGFNANYNFD
LKKITSLTCN VTRDMHCWAI SASFIPIGAY KSYNFVISVK SSLLQDLKYQ QSVSKSIVYY
DDEELDRYAG VLPEEYNTEA VEEFEEILST LQEEEVPSWI RSLQMRQIQM PMFSLWMFGR
LIEQFWGAKR FLIFYVICGL TAALAQQIVW TVGASGAVFG LLLAFGMLFP NGEIYLFFIP
IKAKWFVIIY GLVELFNIAH FAHLGGMIGG IILILLWRYL LAALSPFISP SAFFGLAFPF
FLAAQVGMVI YWVLRGKIVW FIGNALLLLF TWGTIDTYIP YIKGSGADIV CLQEALSKYP
ILDVHRIPYE SAFNGSTAYG RKVLVVNNHL ESFRLTMADG TEYKMGPAYA LRAVQADSVC
GDFNDTPISY ARHKIASGLK DAYSDTGRGP GFTFNRIDHI LYSSGFLAYN CTVDKSVHAS
DHFPVYHKEG LAEILAELNR QGVEFVSTGG THEFITSLGY ACRAVDDLTR YPSMLGGRVK
TLHPMIFGGI LARRGHESDV REVGEYGLPL IDLVIVDLYP FEATVASGAS EEDIIEKIDI
GGISLIRGAA KNFEDVVIIS SRAQYAGFYS LLGARTSLAE RRHYAREAFA VSSAYDSAIF
RYFLRYGENP HQRGFFFGND RYFDKLQGKE ISYNNLQDIE AAVSLISEFS APTFAILKHT
NACGIASRGT LIEAWQAALA GDPVSAFGGI LVTNTPIDRE TAQEIDKIFF EVIIAPDYDN
AAMEYLTRKT NRIILLQKEP VREQWRSMFG GVLMQQVDGV TAVTPVVPTA DETDDLIFAN
KVVKHSKSNA ITLVKDSQLC ASGVGQTSRV DALRQAIDKA RNFGFDLNGA VMASDAFFPF
ADCVEIAAEA GIRAIIQPGG SIKDNLSIEE ATKKGIAMVM TGVRHFKHYM SLREKNRMLL
DANARLELEY ISLKRAVDAA VADSIDKGRA DGVLPEMGVV SATGVVGAVT AASDHYAIVI
PIINPKFKLS CLTDLPRHVQ LAQGDTVVTS GYSSIFPANL MVGPVILSAD FGRLTDVYVI
LNKIDIERMQ DELDRISEDY NDSLLAQLSA ERARVNRLQD ELKTVKTTNA RRINELRGEV
KTLRAILKSY VVQIDSLNAA NARLRTENQE VKRNLSEAVG EASRLKVEKA ELTGKVELAS
KLEATGISVA LLNKKGRSTQ KVTKIKNIQM SFVIPKNITA PVGEKAIYAR ILTPSDDVLD
VFAFEGKQIG YSCRKQIEYT GEQTDVILYW NVGETLMPGA YRVDFFADGH LIGRKGFSLI
PPSELIINTD GSVFHLHIRP EQLADKVILV GDPARVDAVA SRFERIECNV SNREFHTVTG
WYGDKRITVQ SHGIGSDNID IVLNELDALA NIDFDTRQVK DRLRKLTLVR VGTSGGLQDN
TPIGSYVAAE RSIGFDGVMY FYSDTEKIRD AAFEAALQDQ LEWKIEGLKP YVIPADKTLS
DRICDILRGV TIAANGFYGP QGRRLRLPLK DEDLNRKIQA FDFNGSRITN YEMESSSLAG
LAALMGHEAI TVCCIIAGRK SEKMNTSYQG SIEGLIDLVL ERIGIDPYPA AEYTVNAYST
EIKRNFNGRQ VSIAGRIMSR RIMGKATFME LQDAEGRIQI YITRDDICPG EDKEFYNTVV
KKCTDIGDFI GVKGYVFRTQ MGEISVHVQE MTFLSKAIRP LPVVKEKDGE VFDGFTDSEQ
RYRQRYVDLV VNSHVKDIFL KRTMVFNSMR SFFNERGYIE VDTPVLQSIP GGAAARPFIT
HHNALDIPLY LRIANELYLK RLIVGGFDGV YEFSRNFRNE GMDRTHNPEF TAMEIYVAYK
DYNWMMNFTE QMLERICMDV LGTTQVKVGE KLIDFKAPYR RVTMIEAIHE HTGIDISGMN
EAELRQVCDK LGVEHNETMG KGKLIDEIFG EKCEKNYIQP TFITDYPKEM SPLTKEHRTN
PELTERFELM VNGKELANAY SELNDPIDQR ERFEEQLKLS EKGDDEAMYI DNDFIRALEY
GMPPTSGMGI GMDRLVMLLT GQESIQEVLL FPQMKPGSGS WATALAKIIL TSQPSINWFM
RREEQAQGIK HTGRNPNYLR DAVFDPRKIS FFTDLNSFFR ASDVVVLVTP SPFIKSYLKR
VRSSSMRDKL IINAIKGIVP DENVLVSEYL HDFCDVPNEL IGVVSGPCHA EEVARERRSY
LTVGCFDINK AKAMALRNDY VSCTTSQDVV GIEYASVLKN VYAIAAGICN GLQYGDNFQS
VLMSNAIAEM NSFVNTVHLL EREITDSVYL GDLLVTAYSN YSRNRTFGNM IGKGYSVKSA
QMEMEMIAEG YYGAKCVREV NKRYQVNMPI MNTVYEVLYE KRDAAEAITA LTAHFLDNGT
GRGSDFLGWV HLPCDYVINV GIGGSYLGAR AVIEALQNSL YAGNNIGEDY LSELLQFLRD
KRFGIIYISK SGTTTEPAIA FRLLKGLLES QVGREDARER IVAVTDSAKG ALRRMADEEG
YRSFVIPDNV GGRFSVLTPV GLLPVAVAGF DIRQLVRGAA DMYAAARNAL YAEGKKIEIL
ANFHPKMHYI GEWWKQLFGE SEGKEEKGIF TATVDLTTDL HSMGQWMQEG ERTIFETVIS
VLTIPSDSAD LDGLNFLAGK RVDEVNKMAE LGTRLAHVDG GVPNIRIILP QLDAYYIGQL
FYFFEKAVGV SGYMLGVNPF DQPGVEGYKN NMFALLNKPG NQAISASLRY FTLGKLETFD
ELGSMGEAHP NEFAVDLGYS RQLSENFSMA VALRYIRSDF AADIAGYLQK YVGFNVKNIG
TKISYGGVTS FFIPTSLNLG TGLLYPIDDY NSINFNLELS KLLVPTPPYQ ETSSISGIFS
SFGDAEEFRE ITWGLGAEYS YDDKFFVRAG YSYLHPTKGN LQYFTAGAGF KMNIFRIDAS
YLLSTIQSNP LDQTLRFTLM VNYCMTIGDR DERNRCAQTI ITIMWDHLAI MSGFKLDIDY
PMEIISPELL ERKPYSANDI VYRHYGHLIQ EMILKACAME QGEERYALEL LIANQMKRSY
LTWNKDTVDD YKIFKDLYEL SEGRIELTEE SCHLVIEGGN SLKGEILVQG AKNEALQIIS
ATLLTDQEVV VRNIPDILDV NNLIDLLRNM GVKVKRPDTC VFQADNVNLD YIKSEQFLEK
SRALRGSVLL VGPLISRFGY AIFPKPGGDK IGRRRLDTHL VGIQALGATC DYHSDMQAYE
LASRLSGTYM LLDEASVTGT ANILMAAVLA DGITTIYNAA CEPYLQQLCK MLLSMGAHIE
GVGSNLLRIE GVQSLHGCEH KMLPDMIEVG SFIGMAAMTA SELLIKDVSV PDLGIIPASF
RRLGIAVEQQ GDNLFIPKQE YEIETFMDGS IMTIADAPWP GLTPDLLSVF LVVATQAKGS
VLIHQKMFES RLFFVDKLID MGAQIILCDP HRATIIGLDK RVPLRAATMV SPDIRAGIAL
LIAAMSAEGT SIIHNVEQID RGYQSIDTRL NAIGARISRP FRLIGYREKD ITLLRFAGIE
SKEEMERYTG GTIDDVDEST LNVLLLLPVA EDLLEEIDVP NRKLTMIIPD GLLILGSTGS
IGTQTLDIIH LNPDLFDVYL LTANNNVDLL IRQAREYRPE IVVIANDQKY HLIQEALADL
PIKVWCGAEA IADAVTAPDI DMVVTAMVGY SGLLPTIKAI EARKMIALAN KETLVVAGEL
IMRLAQDNQV PILPVDSEHS AIFQALLGEI LLTASGGPFE ELQHATREQA LRHPNWNMGA
KVTIDSASLM NKGFEMIEAK WLFEMQPDEI EILVHPQSII HSMVQFRDGS VKAQLGIPDM
RLPISYALGI THRIPNDYPR VDFLTFERPD LERFPNLSYA FDAIRLGGNA PCALNAANEI
AVTAFLRDEI SFTDMSRLLP TFIETDSNTR RVAAKTLYGL EDVLATELTA LEAEEVTVGR
RMVSFRGDKR MLYLANLRLR TALRILKPVI TFHAKTTDEI YERLFDWTTV ISSDQTFSID
SVVYSDSFKN SQYISYRTKD ALVDFFRDGK RPSVRLSNPD ILLNIHVSHE EVTLSLDSSG
ESLHKRGYRV AETTAPLNEV LAAGILLKAG WDGNTDLIDP MCGSGTFLIE AALIACNIAP
GIYRFAFQRW ADFDPDLYDE DDSAERVFDH IIYGSDILPQ AVAAARSNVE RAGLGRYINP
PYGERIKVED MQQLYTMIGE RLKHNYAGCS AWILAFKPEH FNHIGLRQSH REKLMNGALE
CELRGYELFE GLLLGSGGRE HALAWKIAQS PLTNKLFVAP GNDFAAVAEV VQRESIDLLV
VGPEEPLVRG IVDYFRNHDT LLLIVGPDAK GARLEGSKDF SKSFMKRHGI PTAAYQTFTA
DQTDAGKAFI MQAPYVLKAD GLAAGKGVII APTAEEAKRE LAEMLGGKFG AASRHVVIEE
FLDGIECSVF VATDGKDYRI LPVAKDYKRI GDGDTGLNTG GMGSVSPVPF ADEAFMRKVE
ERIIRPTISG LIAEGIDYRG FIFVGLMNVG GDPYVVEYNC RMGDPETEVV MLRIGSDFVE
LIRRMAAGCI DYQMQEDRRC AASVMLVSRG YPGSYEKGME MDIPIPDGKV YTDGGRVMAV
SSYGSTPEAA LQRCYIHAQQ VLFDGKNYRH DIGRDASKLI EVKAIKLQPN NPFTWASGWK
APIYCDNRKT LSYPQIRSLI KLELARVISE TFGDVEAIAG VATGAIAQGA LVADLLGLPF
VYVRSSPKDH GLENLVEGEL KPNSKVVVIE DLISTGGSSL KAAEAIRNFG CEVLGMVAVY
THGFPMAEQN FEKAGVKLVT LTDYDQVIEE ALRTGYISAE NVELLREWRK SPGHARELAA
QADCVIAVGG DGTVNEIAQS LRYTDVVLGI VPKGSGNGLA RALKLPALEV IRAGHVRTID
CCEADSRPFF CTCGLGFDAE VSKKFAQAGS RGPITYARTM IESYLQNEPK EYKLTIDAFL
VTCANAPQYG NNAYIAPLAD LEDGKMDVVI IRPFNPLEAP QLALQLFTKR INSNSNLDTY
KAENLIIERG VMHLDGDPVM FGKRIEIRTY GRSLKVTEYR NDYAPEVLEA FTNKHQENDY
WVRFNCPEFT SLCPITGQPD FATIYINYIP DVKMVESKSL KLYLFSFRNH GAFHEDCVNI
IMKDLIALMQ PRYIEVWGDF TPRGGISIVP FCNYGKPGSR YELLAEKRLA RLVWNRKSRL
RPTLIGCSHW LADLARQSAL TDGIESIPNP IDTNLFAPAV QADDPRKGIY ELSQAMKRLP
DLSKRIALVV FGSLRDMAEL YRAADLFVIP SLEENLPNTI MEALSVGTPC VAFRVGGIPE
MIVSGGYLAA FRDPSDLAMD IRQDYPLSKR NTFGIAARTD WWIDYTCDAD IDRLVKDEFF
QECRVQTIGE GSNLLFLANF HGILLHSEVK GITELLRVGS GMVWDDFVAY AVENNYYGIE
NLSLIPGQVG ASAVQNIGAY GVEVSQLIEA VHARHYRTGE SRVFRNEDCR YAYRYSIFKE
PIMYVDYRLR LRPSFSLEYK ALAIRDTVIR IRNSKLPDPA TIGNAGSFFV NPVVSAEKFN
TLQTEYPVKV PAGWLIEQCG YKGHRSGAVG VYEHQALVLV NYGGATGTQV GALAEEIIGN
VRQKFGITLH PEVKYSCKSK QSAYRQAYEQ AKEREIARQE KLSAYSGLDR FSVVVGSFRN
ATNARSLKER LESEGYLAEN EQGMLRVIVA SFPSREEAIA AREAVKERKS LNFIEQIVES
DLSEGKNDGR IQTRFPPEPN GYLHIGHAKA ICIDFGIAQR YGGVCNLRFD DTNPVKEDVE
YVDAIREDIE WLGFHWGNIY YASDYFQELY DFAERLIREG HAYVDEQTAE QIAAQKGSPT
VPGTASPFRN RPAEESLDLF RRMNAGEFEE GAMTLRAKID MASSNMHFRD PIIYRIIKHP
HHRTGNEWNV YPMYDFAHGQ SDYFEGVTHS ICTLEFEVHR PLYNYFIELL YAPRQIEFNR
LNLTYTMMSK RKLLQLVKDG LVSGWDDPRM PTLCGYRRRG YTPESIRNFI DKIGYTKYDG
IIDVALLEHA VREDLNKRAT RVSGVIDPIK LVITNYPEDK TEEMAAVNNP EDESAGVHTI
TFARELYIEK EDFMEDAPKK YFRMTPGQEV RLKSSYIVRC TGCKKDEDGN VVEVYAEYDP
LTLSGMPESN RKVKGTIHWV SARHSLPAEV RLYDRLFTDE NPSKDKTLAE MLNPDSLVLK
SCRVEPFLAD AAPGSHFQFQ RIGYFTVDPD SPGALVFNRT VSLKDSWIRV RFAPSPTGPL
HIGGVRTALY NYLFARQHGG DMILRIEDTD SNRFVPGAEA YIIEALEWLG IKFDEGVGYG
GRFGPYRQSE RRDIYRTYVR QLLDSGRAYI AFDTPEELEA RRAEVPNFQY DATTRGQMRN
SLTLPAEEVE RLVAEGTQYV VRFLVEPNVD VEVNDLIRGR VVIDSSILDD KVLYKSADDL
PTYHLANIVD DHLMEVSHVI RGEEWLPSAP LHVLLYRAFG WEDPRFAHLA LLLKPEGNGK
LSKRDGDRLG FPVFPLEWKD PTGDISKGYR ESGYLPEAVV NFLALLGWNP GNDQMDELIR
LFDIEKCSKA GAKFDYEKGR WFNHQYIQRK DNAELAELFR PILRENGLVK ERVNFIGELW
EQAGFFFIAP LSYDEKTVKK RWKEDTAKQL GELAELLEPT VKNWIETNGY HLGNIMNATR
LALVGESKGP HIFDIMEVLG REETVGRIRR AIGNVVDMAV GVIIGGAFGK IVTSLVNDIM
MPPISLLTGG NFTDLKLVLS KAVVEVSWNY GNFIQTTVDF LILAFVIFLM IKAIMAAKRE
IELLTEIRDL LKKGVDPGTI LMGYGMLHVA GNTPRLMAMG VIRLEKFDNH YIRLKRIFDR
ITGLIDEFLP DEMAIEAPFF GKNVQSMLKL GRAQGVAMAA ALARDIPITE YAPMRIKQAI
TGNGNASKEQ VAGMLQRYLR IPDELPEMDA TDGLAAAVCH WKDFVNRNPD KVMKSDIQIA
RDIELQRIEQ IAESIDLPVE QLEPYGRYTA KVPLSEKVKK GNLILVTAIT PNKAGVGKTT
VSIGLALGLN HIGKKAIVAL REPSLGPCFG MKGGAAGGGY AQVLPMENIN LHFTGDFHAV
TSAHNMITAL LENYIYQNRN TCGLSEILWK RVLDVNDRSL RNAVTGLGTD GIPRQTGFDI
TPASEIMAIL CLAKDFEDLR SRLENILLGY TKEGAPFTVK DLGIAGSIAV LLKDAIKPNL
VQTTEHTPAF VHGGPFANIA HGCNSILATK MALSFGEYAV TEAGFGADLG AEKFLDIKCR
EMGVAPKLTV LVATLRALKL HGGVAETEIK APNAEALRRG LSNLDRHIYN LKKFGQQVIV
AFNRFDTDEE EEISIVREHC NVGFAVNNAF AEGGKGAEEL AKLVVEMVEN KPSQPLKYAY
EPENPVKMKI EKIAKEIYSA GSVVYSSKAD GKLKKIAMQS LDHLPVCIAK TQYSFSSDPK
AKGDVRGFEL KVSDIIINRG AGMLVVIIGE IMRMPGLPKE PQAVHIDIVD GFIEGLSNGL
NVFLVILFAT IGAGIGAAVN YILSLLLGRP IVYAFANSKL GHLCLINEEK VRYAERYFDK
NGAVSTLVGR LIPAVRQLIS IPAGLARMKF LPFISYTMLG AGIWNCILAA IGYNLMNTIG
KLFRLTTFGE SHGKAIGGVI DGCPAGLFVD MEAIERELLR RRGQSHYTSP RQESDMVQFI
SGLGETTGAP IAFMIDNKDV RSADYDSLSS IFRPGHADYT YFHKYGIRDP RGGGRSSARE
TAVRVVAGAV AKQLLIRCTA YTSQIGCPDP NASGLMEAVI ETAKKESDSV GGIVDCHISG
VPVGWGEPLY GKLHAALGAA MLSINAAKGF EVGDGFALAS MRGSETNDFL SNHSGGISGG
ISTGQDIRFR VAFKPTPTIG QKQQTVNEQG ESISLSAVGR HDPCVVPRAV PVVEAMTWLT
LADAYLLIVV SGGMDSVTLM YEKRASIALA LSFDYGSKHA RELSFARLHA ERLGVEHLII
PLDFIYFQSD LLLSGGDIPE GEENMKSTVV PFRNGIMLAV AAGLAESRGL RRIYIANHFG
DHAIYPDCRA SFIRPMTEAV RCGTTNGVLI EAPYTDITKT DIARIGASLG IDYAETWSCY
KGGVFHCGVC GTCVERKEMG GLYTHWNALI NVISRKDIDN LYLHHVLHSL GIARMLNFKP
GTVLDLGTGG GFPGIPLAIL FPQVSFLLVD SIGKKVKVAS AVAEALGLDN VRTMHCRAEE
KFDFVVSRAV MKLSELAKIC RKLIQQNALP NGLICLKGGE LQHEILPFRN KAMTEELWPT
FEEEYFKTKK VVYLPEEQQL LRFVQEQQLT VKLLLNTHLH FDHAWGNGFA AKTFGLPVLT
HRAEVEDMPS PSKQLAAFGV LFVPGHSPGH LAFYCPQAQA VFTGDALFAG VGRTDLWGGS
YELLKKSILL PLPDDTVVYP GHGPTSTIAY EMITYPSTHG IFETNIIDLC HRIHECGGQV
YMDGANMNAQ VGLTSPGFIG ADVCHLNLHK TFAIPHGGGG PGVGPICVAK HLTPFLPSHV
SAAPYGSAGV TTITYAYIRL MGYEGLRRAT KIAILNSNYM ANRLKDTFGI VYTGATGRVG
HELILECRKI KESGIDENDI AKRLMDFGYH APTLSFPVHG TLMIEPTESE SLAELDRFID
VMNCIWEEIQ EVARGEQDAI DNVLKNAPHP QYEVTANDWS HPYSREKAAY PLEYLRENKF
WLNVARIDNG YGDRNLVPVS FDKIQASRET AIQKKLKNIA DYQAAFESMY GRYAELVSFL
ANGRVYYVNA EGEYTDDMRD KGMTERDTVW VAAKDSLLGI DPNTVLDIPG ILVEVGSIQQ
EIGIDVSVFQ ASVPFVDYLS DGYAGLRIGS LKEVKNLSNR FDFEGLSAID LFSGTGSIAL
ELVSRGCSSV TSIEKRREHA AFIRNLIKHL DLVFADPPYA LTELEQLPEH PKDFSFTEHP
RFEEHRAYGS VNFTFFVRCY YRNGKWGELE VSSEETITMH MAATCLHYGQ EAFEGMKAFR
GKDGKIRLFR MDENAKRMNR SCQGVVMAEL PQEIFEAAVI KAVKMNERFV PPYESGASLY
IRPLLIGLGA QVGVKPAPEY LFIVFVTPVG PYFKEGFKPT KMAIFRDYDR AAPLGTGTIK
VGGNYAAGMI PTVKAHEMGY SAAIFLDAKE KKYIDEAGPA NFFAIKNNTY ITPESSSILP
SITNKSLMQV AQDLGLKVER RPVAEEELAT FEEAGACGTA AVISPISEID DLENNKQYVI
SKDPGPWCEK LYHELRAIQY GDKPDTHGWV INDQIKAEMW SSNLYLSMSV HFAQVGYNGF
AHWLKKQSLE EMEHAYDMMD YLLKRGGEVK IEAIDAVPQK FGSVLEVFQQ VYEHECKVTE
MIEAVVRAAS EAGDMASQDF FWKYIREQVE EEATAAEIVE TIRLLIFIDH QLARRVLNDD
FKAKATAVHR IIQAYLEGGL SRSEYEYPVP FEEAKEMLTL CLPGYIMKQR YCVPHKGHVW
EVDVFEGRHK GLVIAEVELD ESIELPDWIG EEVTGDRRYY NVRFLNSQGG GIVRRISGRI
AWVEGEDGFE IPTPIQECVT VGDNDTFIPA YKSPLNVYLA YLPMNEQRLG TEPYECFLIN
DSNYCLQYNY LSKIRATGSI DPNTKLFIEE FTAADLQNME RICLQDTIKF VKLHCFREND
FFEDKADLHA GELLETTAGM KNGDILQYQL DKFHEVMKGQ KIVFIHGKGE GVLRQAIEKE
LRTRYKQHRF QDASFREYGF GATMVIISLY HIIRPEIDFP VGKDEHDADV YEKAAENFRM
FQEKGWLVQD TKENYYVYAQ TMNGKTQYGL VVGAYVEDYM NGVIKKHELT RRDKEEDRMK
HVRVNDANIE PVFFAYPENK ELDAIVKKYA ARPAEYDFVA DGFGHHFWVI DEEADIKRIT
ELFAAMPALY IADGHHRSAA AALVGAEKAK NNPNHRGDEE YNYFMAVCFP ADQLTIIDYN
RVVKDLNGLS DEEFLQKLSQ HFEVECKGTE EYRPSKLHNF SLYLGGKWYS LTAKAGTYDD
NDPIGVLDVT ISSNLILDEI LGIKDLRSDK RIDFVGGIRG LGELKKRVDS GEMRVALALY
PVSMKQLMDI ADSGNIMPPK TTWFEPKLRS GLIIHKLACL NFAGTGLSVL EVSHRDKEFD
AVMLEARNLF KELLDVPEGY EVLFLGGGAS LQFYQVPLNL LKKKAAFINT GTWATNAIKQ
AKVLASSEDK NFSYIPKVIP EDVDYFHFTT NNTIYGTEIR KDFDTKTRLV ADMSSDIFSR
PIDVSKYDLI YGGAQKNIGP AGATFVLVKT DVLGQVDRPL PDMLNYQIHI KDSMFNTPPV
FPVYVALQTM KWYKELGGVK VLEKMNLDKA ALIYDAIDSS KIFRGTVNPE DRSIMNACFV
MKDEYKELEK EFATFARGMV GIKGHRSVGG FRASLYNALP IESVQSLVSV MKEFEISHGD
INGIGYEILL KTFAEASILD LFTPVIYGSA KVAAYYRKTL DLESWNQVSS AAEAVEGRVN
LVNCIPEVEM GVCSPQAGAY AIKALDMAIQ AVKQGDADVL VTMPINKAAM PQDIFPYKGH
TEYLQAQAGR TALVTMHEPI ARVPSLITRE QILDKLKAFD RSLRMDFGIV RPRIAVMALN
PHAGDSGLIG TEESDTIRPA VQEAEEQGLL VFGPYAADGF WGSFDGILSM YHDQGLIPFK
TLCMDRGVNV TAGLSIVRTS PDHGTGFDIV GKGEASPDSF RAAIYQAIDI YRSRASWRSA
TRNPLRKSYF ERGNDLNQNE PIMAVSRVSE KDFTGFLRYI RNVLQIDINP DIFTKTSLKY
GYDQWANGQL VVLINSPATD SLTAYVESNK SAIQNLFIRH ELFLFGQLWQ KDCSADADQR
VQRMFGINVP ADILSHKEGK DFLWMSNNRR RKDFLVYTFP YLGLDRMVEV RDSVLKANIE
GSDAGSYPVT RGEVHGIWRM EGMMSGPFVA QAFVDGDRVV VVEGFVYHPN EKKRDLMRQM
EAALYSMRLL GMSLEELTTV ALRMGMPRFA GKQLAEWIYV RRATDFAEMT NISQANRQKL
AEIYDLGRYP WSDVQCSVDG TKKYLFPVVE SVLIPEGDRA TLCISSQVGC KMDCLFCMTG
KQGWNGNLSA AEILNQIFSV DEAAELTNLV YMGMGEPLDN TDEVLRSIEA LTEPWGMGWS
PKRITVSTIG GLERFLAESR CHLAVSLHSP FPEERRKLMP GEKAFPIMQT LDRIRAYDFS
GQRRVSFEYI VFDGLNDDMR HADELAAILR GPCRINLIRF HKIPAVSLRS SDTARMEAFR
KRMESHGYTC TIRASRGEDI FAACGMLSTR DFSPVEMSRR NYIFDTIREV YELFGFNQIE
TPTMEMLSTL MGKYGEEGDR LLFKVLNSGD VLADFCAEEL AEKNSLRFAA KACEKGLRYD
LTVPFARFVV MHRNEINFPF KRYQIQPVWR ADRPQKGRYR EFYQCDGDVI GSDSLMNEVE
LIQIISEVFR RLGIRTRILL NNRKILSGIA EVVDADRLTD ITVAIDKLDK IGLDKVNDEL
RTKGFGEEAI ERLRPFIEMK GDNREKLDRL KSALASSETG LKGIEELTYI LDKVERVQLH
SELMVDISLA RGLSYYTGAI LEVKALDAEM GSITGGGRYD NLTGIFGLEG MSGVGISFGA
DRIYDVMMQL DLFPAEKLTG TQLLFVNFSE EDADSLLPLI QKLREQGLRT ELYPEPAKIK
KQMSYANVAN IPYVALVGEN ERAAGQVNLK NMLTGEQAIG YKNDLLWHLP ADLKRFKEMT
TGHSIIMGSR TFRSLPKGAL SNRRNIVLSR TPGAEWAASP EVALEEAFVI GGAQVYEQML
PYTDKIYLTR VHADFPEADT FFPELDEWVE LSRTEYLADE KNRYATTLLE LIRWEFNVVE
DKAVNAFCMP GGKIVVYTGL LKLVGSDAEL ATVISHEVSH AVARHSNERI SQEYLRQMGG
NILGAAVSNK SAALQTVIGQ AYGIGSQVLI TLPYNRKQEY EADKIGLVFM AMAGYNPNAA
ITFWQKMAAQ GNGEFLSTHP SDANRVAAIR QYMPEAPDYP KLKELIANMT ESMYHSDGIG
LAAPQIGLPI RVLVIDADPL KEDYPECAGF KRVMINAHIE ERGEDLCTEY EGCLSLPAIH
EKVERPTSIR IRYVDEDFQP HEEVLHGFAA RVVQHEYDHI DGKLFIDHIS PIRKQLIKGK
LQNIIKGKVR TSYNRDSGPD FFNAKVKVGD LLWAGNVEIH CRASDWVRHG HHLDPAYDNV
ILHVVETDDL PSGEPVPVCV MHVDERLRAN ADFMLRTSYI LLARHFGFGL NNDALERLAR
SLPFAVIAKH RSNLLQVEAL LLGQAGLLEY AEKLASEYAF LRHKFDLPLD SSLFRLHRAR
PASFVHRRLG QLAPENNKPV RAFPADAAES QALIQLYREY CERRKCFFCL HYVFDTPYDR
IVWDVGHQAY SHKILTGRRE DFRHLRQWGG ISGFPSPKES EYDTFPAGHA SNSISAALGM
AVASAAKDEK RKVIAVIGDG SMTGGMAFEG LNNASSFPNN LLIILNDNNM SIDRNVGGLN
RYMVDILTSK TYNTIRYDLY KGLRKINLIS ETNRKNLLRF NNSFKALLAS NLFEGFSIRY
FGPVDGNNVL RLVEVLNQIK DMAGPKILHL RTIKGKGYSP AEKQATIWHA PGEFDIKSGE
RPPKFQDVFG HTLVELADRD ERIVGVTPAM PTGCSMTFLM KKYPNRAYDV GIAEGHAVTF
SAGLAKEGLI PFCNIYSSFI QRGYDQVIHD VALSGSHVVI CLDRAGLVGE DGATHHGVFD
MAFLRCVPDI VVASPLNEHE LRNLMLTAYK GGPMVIRYPR GKGVLTDWRN TPRLVEIARG
RCLTEGEAIA FLSIGPIGNM VQKVVERLAE AHYDMVFLKP LDEEMLSVED GCIQGGFGGV
PDRFIGQGSV PEQYADCGMD ADSQNIVLID PNPKRLELAE LLPQVGNPLS PSDLLQANVK
YADLFISVMP EEADNILACA LASRLGAGKT LARINNNEFL KPDMAQYFRD MGVHTMIYPE
LLAAREIVST IKNPWARQYV ELFDGALVLV GVKVREGAHI VGKYLHELKI FHIVAIKRDL
ETIIPKGGTQ VLHGDIVFFA TAQNHLDEVR KLAGKDNPPV HKVVIMGGSR IAIRSIEMIP
RNIQVAIIEK DKEKSMRISA IAPTNVQVYN GDGRDSDILI EAGLDQADVF IALTENSETN
VLACLGAKRF GVFKTIAKEE NIDYISLADR LDIGTLINKK LLAAGSIYRI FLGEDTSTVK
CLTLANADVA ELVAHRGAPV TKRPVKDLNI PEGITFGGMV RNGVPQMIHG DTVIEPYDHV
VVFCLNTPLN ILKDFFEILF LLICLGISVY YLLPFVYTIG VMAAVGSCFY LLGRRARMNN
ASRREGMLTV TLTWLILSLV GMLPFVFGGY TPSVTDAFFE TMSGFTTTGA TIFPEVESLP
RGILFWRSIM QWQGGVGIVV FTVGLLPMLG AGSQIYNAET TGIIHDRFLP RIRQVARRLC
GVYILGTAVL ILLLWLGPMG LFDAICHAFT CISTGGYSTR NGSIAEFQSS YIEYVTSFFM
FYGSLSITLQ YFLLVGKPGK LIRDEEMRTF VVLTLCAVLI TTLWLLYRGY PSLEENFRHA
LFQTYSIIST TGYTTADYFS WGPFFWSIAI VMMIVCGCAG STTGGIKISR LVVLMKNLRN
EFKKRTHPNL MVPVRINGII ITGQLVSQVL AFAFLYFLLI FCSIILLTLD GFVAAVGSAV
SAMGNVGPGF GDYDFSQAGD FSKWILSFLM LTGRLEVFTV ISILHPAFWA AEVMRKGGII
LYPTDTIWGI GCDATNEEAV RRIYRLKERA DSKSMLVLID SEAKLQGLMD EVPELAWDLI
ELTTKPLTII YPQAKGVVPA LIASDGSLGI RETFSAELCR LMRVPIVSTS ANISGQPSAR
TFGEIAPAIL DGVDYIVECR REEASSIIRL GTRGEVEVIR GMAGVMAAVM HAPLTGIFLI
AELTGGYNLF LPLMLVSTSS YATIRLFMPH SIYSLRLAQK GKLLTHQKDK AVLTLMTLDA
VIEKDFEPVK PDMTLGDVVH VFGISHRNVF PVLDMETIMR IFDDTKAWNL PVIDEQGCYL
GFVSKSKIFN SYREVLVETF SGLDINTLTR EDLPFLNEFQ IRRFLLYRHA HPFDSIWVLN
EIAGWDRRTC LLLWPLGDYR IGMGYGLEDN FMRGAATALG RWALTAFYSR KGIDLEGAAI
EAARSAYAPY SRFSVGAAVL LDNGEILSGS NQENAAYPSG LCAERTVLFY AGARYPEAAV
REMVLVAFSA SGRVPLITPC GACRQVMLEV CSRPFPILMV GEEEAVRVSD VRLLLPFSFD
GSDLYDVIVV GAGHAGCEAA AAAAKLGSQV LLITPDMNKI AQMSCNPAVG GIAKGQIVRE
IDSLGGRMGI VTDATAIQFR MLNRSKGPAM WSPRAQSDRM RFMEAWRDIV EHEPNLYMWQ
DSVRCLGVVT ALGVEFQART VVLTTGTFLG GVMHFGERMI EGGRIAEPAF HGITEQLRDL
GFRTDRMKTG TPARIDGRSR RVLRQRSCYA LYTNPECHEI LSKGLDRSPL YNGQIQSIGP
RYCPSIETKI VTFADKEMHQ LFLEPEGETS NEFYLNGFSS SLPLEIQLEA LKAIPALRHV
HIYRPGYAIE YDFFDPTQLR HTLETKPVKG LFFAGQINGT TGYEEAAGQG LIAGINAHLQ
CHEFTLGRDE AYIGVLIDDL VSKGVDEPYR MFTSRAEYRI LLRQDDADMR LTPKAEAIGL
ADSRRCELLR EKQVFRDKLI DFTHKFSLKP INPHLESAGH LPLKQGIKLY DLLLRPQIGM
NEVCTMVPSL QRIVERREEI VEAAEILIKY DGYIKRERAL ADKINRLESI RLPQHVDYMQ
MQSLSTEARQ KLTSIRPETI AQASRIPGVS PHDVSILLVL CGRLENSLIK EYQPRYNVLL
KDGKTYPSIV IKREPFPRIF ATRDIKKDGS YFGPYPGALI AKGMLRLVKE IYPIRTCKLD
LREEKIRQGR YRVCLQYHIK KCKGPCIGNQ TSNEYESNVS EIRDLLRGNL HRLVRMYRDR
MQAYSEELRF EEAQICKERI ELLERYEAKH TVVPIDNVDV FSYDEDYINY MHIEHGGINR
VYTLEYRKEL LAAAITELRQ RFESAHEIVL PFDTGWTTTI PRRGDKRKLL ELSEKNVAQY
KLDKLKRAEK LNPEQRLHLD RPPKHIECFD NSNIQGTSPV AACVVFKMGK PSKKDYRKFH
VKTVEGPNDF ASMREIISRH YTRLTEELPD LIVVDGGKGQ LSAAYETLDK LGLRLEEIFF
PKDPPLILDK KSETLKVIQH LRDEAHRFGI GFHRDVRSKK QIQSELDNIK GIGKKTKEDL
LRHFKSVKRI RSAEELSALI GRNKMAILTE EVGEVARIIA RRYGEQSEKE DLADEMADVL
WVLLCLANQT GVDLTTAFHK NIEKKTVRDK ERHQQNTKLI IRDHYSRFNT PETKKFLHGV
IDLTSLNATD TEESITKFTE SVNDFEDTIP SVAAICVYPN FVSTVRETLT AENVKVASVS
GCFPASQSFI EVKLAETALA VSDGADEIDI VLNMGKFLSG DYEAAAMEIE EQIAAAKGAT
VKVILETGAL KTPENIRRAT ILSLFCGAHF VKTSTGKGYP GASLEAAYTM CKVLKQYYGL
FGEVRGIKLS GGIRTTEDAV KYYCLIETLL GKEWLTPAYF RIGASSLVDA LRQDIIKGVA
ITILYLLFCI LIVDYYFFHI IKWGWYKNIR NKTLRIICSW VADIIYCVVA VTFIFAFLFQ
NFAIPTSSLE KTLLIGDYLF VSKLSYGPRS PMTPLGVPLT HNTGGKSFSD KPLLPYKRLK
GFGHVKEGDL VVFNFPAGDT VAVKQPNPDY YMWKKLVGRE ELWSNPDFYG EIVYRPVDRR
DHYVKRCVGM PGQELSIRNN QIYIDGKEQR NPRNMQLNYL VRMYHLPLTQ GMLDKLQAEP
SFVKAVEEPT PYPLEYETGW TRDNYGPIVI PAKGMTVRLT PLNLALYSRC IRNFEGNKLV
QKLINGRPAD SYTFKMDYYF MMGDNRHNSA DSRYWGFVPE DHIVGKPVFI WLSLNKDMGH
VIERIACSRG HEVVLTIDAD VAIEFTRPDA AYANCSRCMD KSVPVVCGTT GTLFWASNFS
IGVNLFFSLS RMFARLMEIH HVHKLDAPSG TAITLALPIT SIREGEVPGT HSISYTSEVD
RLTICHEAFG REGFALGAVL AAEYAATHKF IALALAYFYP ASFDGRVLFQ GDVAGASGTA
QDVRSYWTNS LFGGMPMYQI SPSYPSTHTL QTIQDVLTLR LLGTYAWMLF AMMGGFFLFL
RSLRIRILPA VIGSIAWAFS SYFLILIMAG HIWKLTAMCF IPPTLAGMIW IYNGLAGGSV
MAFFTALQVL ANHVQMSYYF LFVMFFMVLA FLAEAIQTKR IRHFFLSSAV VVIAGLVGIA
VNSTNLFHTY QYGKETMRGG SELTGLDKAY ITQWSYGIGE TWSLLIPDIK GGSSGWGDQP
FTAGPVYVGA FVLFLFVLGC FIVKGPVKWA LLAATILSIL LSWGHNMMWL TSFFIDHFPL
YDKFRTVSSI LVIAEFTIPA LAVMALAKII KEGKLTLGAS LLFALVPSLG LLSGQEEAMF
LVDVRSGILA SDAWRSFGIL AVCGILLWLF FQKRLKATAL LVSLAVITLV DLWTVDKRYL
NDEHFIDPEL VSQRAAPLTE ADKQILYRVL NLTVDTYNDA TTSRWHRSIG GYHAAKLQRY
QDLIEHQLNR EVVNMLNTKY IIVPGPTPML NPDAYGPAWP AGSIRWVGNA NEEMMALDSN
RLRDIAVVDE RFISLKEYAP NRQVYPMLGI FSEIYYPHGW TATIDNIIRA NYILRALEVP
AGRHKIEFRF DPKSLHITEA IAKTALALLT PQERQELWRL IRDVKRTLPY AKMIAATLIE
TYEYMETMPE KSRQKHLKRM EKEMKQQYMP EMKRLTLRQG KLLIKLIDRQ CAQSSYQLLK
AFLGGWKAGW WNLFARFYGA SLKTRYEPED ALTERIVLLV EPSVTASQLS LWQWLSAYYI
CTQGEVLRAA LPAALLPLHR APKQSALLLH WAELPIPQRL LAESDPHATV TLSALKKKGY
HAFESDAKRV EVWNRAATED PCVVLGVRSA LFLPFRRLRL IIVDEEQEYL YKQQPAPRFH
TRQVAARLPV VLASATPSAE LLSFPLVSAI EETIRQKKMA VVLQNRRGFA PYIICSSCGE
KLRCIHCDVS LTYHKHSGML VCHYCGYSRP LPRICPSCLQ PVGYGAERIE EELKRRFVTQ
LDSILGFPDF RAYERAYQLL FIGKQLEERQ MLFFPPFSRS PVLVPPISRL RNAFIRELLL
RLPLSSSVSA TRNILDTIRT TLRVRILFDV DPMIENTLNC SIIGRAQERG LLELKLHQLR
DYSTDKWKRV DDYPFGGEPG MVMQVEPIDR IITELKTQRE YDEVIFTSPD GERFDQPMAN
ELSLLSNLII LCGHYKGIDY RIREHLITRE ISIGDYVLTG GELAAAVMTD AIARLIPGVL
NDAGSALSDT FQDNLLAPPV YTRPAEYKGW RVPDILLSGH EANIAKWRLE QAVERTKRLR
PDLDIIEAIE AVCPRAYQES YDNSGVQVGD TKREATGALL CVDVTEAVLE EAIRLGCNLV
IAHHPILFKP LKRLTGSSYV ERCVELAVRH GLVLYAAHTN ADNAPQGLNA LLAERFGLLN
GGGIVGDLPS PMSEREMLLH IKRMAICGGS GAFMWRRAAQ EGADLFLTGE AKYNDFFDAG
EHLLLVTIGH YESEEVANEL FMRIISQKFP TFATHKSSVA TNPVEQSVEE KLAALSKLQN
TLSEIDKIKT LRGELPLEVQ DLEDEIAGMQ TRLENFTAGS KQLNQAVTTE KEKISTAKTL
LEKYKKQLDE VRNNREFDNL SKEIEFQELE IQLSEKKIKE YNAEIQQRKT DIAALKEVLE
EHSEVLAEKR GELDTIIAET KQEEEKLREK AKKLEAKIEP RLLTAFKRIR KAAHNGLAVV
PVERDACGGC FNKIPPQKQL DVKLRKKIIV CEYCGRIMVD VLVALSGGAD SVALLCVLRE
LGYVAAHCNF HLRGVESDED AAFVEGLCRD LLHRIDFDTV RYARESISIE MAARELRYEW
FAVAHHADDN AETMVLNLCR GTGISGLCGM IVRPLLDATR DEIEAYLLDQ KITYRTDSSN
EDTRFRRNLV RHRIMPLLKE LNPSLYDLLH PYGFNRDQIR EVVTSLLGVR RPQRGDGCKT
VSRFFIDRHV PRRRRGVALI TPFDEKGEVD HESLRLLADQ VAGGADYIVA LGTTGESPTI
EEAERSAILQ TVREAVAGRC PIIVGAGGNY TERLVNRIQA MDKTGVDAIL SVAPYYNKPT
QEGIYRHYRT LAESTDTSII LYNVPGRTGV NIKSETTLRL ATDCPNIIGI KEASGNVDQV
RAIPDPFIVL SGDDHLSLSF IKEGAEGVIS VIGNAYPELF SRLAETIQQR LEGMCYLMFV
DGNPAGIKEL LYQKGLILED LHDPFLMKDM DKAVARLNRA VGRKEKIMIY GDYDVDGTTA
VALVYKYLRE TQLDYYIPDR YDEGYGISYR GIDLAHSLGT KLIIVLDCGI KAVEKVAYAK
SLDIDFIICD HHNPDETLPD AVAVLDAKRA DNTYPYEHLS GCGVGFKFMQ AYARSNNLPE
SKLLPLLDLV AVSIASDIVP IMGENRILAY YGLRQLNKRP CLGLQAIIDV CGLKKRRIDM
NDIVFKIGPR INASGRMMNG GKAVELLLSQ DAVEAQSRTA NIDEYNDQRR ELDKDVTEQA
ILVIYRPEWH KGVIGIVASR MTERYSRPTI VMTKSDFISG SARSVGGFDV YKAIEHCKDL
LVNFGGHPFA SGLTIKEENL ETFRKMITDY AEVSPELLVP QIDVDAEISI EEVNYKLLDN
LKRMGPFGPE NSKPVFISRQ LYDAGGSRAV GKASEHLKIG ERHPVSGIAF NQASFRLCYT
IEENEFNGNK SLQLLVRDMI GIFTGARIKE LSSIDLVERA AATWVYEFER LYIVVFAGPG
NNGADALCAA RILLSPECNE CRVRLETSGI RLTEVFIPPE LSSQTVVVDG LFGVGLNRPL
IVSIDIPSGL FEEDNFGNNP NAIIRATHTL TFEYPKLSFL FSENADYVGK WKVLNIGLRP
RFAHKGTFGH ALLIAGSRGK MGAACLAAKA CLRSGIGLLT THIPGPGIGR AEGTVLLVEK
ILPLVLDADA LNIIAENRWL DRLPINSILT PHSRELERLD YERLRQARFL ACHHHVYVVL
KGAFSATCMP GGMVVFNNTG NPGMATGGSG DVLMGIITGL LGSGYLPASA CVLGNYIHGL
AGDIYAGRYS QESLIASDIA DFLHGSVEGN PKVRLHDFAK IEEGRSGCLS FLANAKYEHY
LYQTQSDAVL VNQDFEPRES VTLIRVPNAY AALAQLMQLG VDSTAFVHPS VILPDDCYVG
AFAYVSEGAS LGTGCSLYPH VYVGSGVSVG EGTILYPHVT VYDGCSIGSR CVIHSGAVIG
ADGFGFAPNA EGYSKIPQLG NVIIEDDVEI GANTCIDRAV MDSTIIHRGV KLDNLVQIAH
NCSVGSHTVF AAQVGMAGSS HVGEWCQFGG QVGLSGHIKV GDRVSLGGQT GLLSNVKGST
LLGSPGMPLR DMLRASVIFP KLPDMSLRIE QLTLKDKFCL QGKGLHTGLD IHITFCPAPE
ESGYKIKRVD LEGIDAIADN VHSTRRGTVL KKGEVSVSTI EHAMAALYAL GVDNCLIEVD
APEFPILDGS AEPYVSEIKR VGLVEQETPR DYYIIKKRME VSKLILLPDD EFTVDVHIAF
PSKVLSNQFA SLETLSDFEE QIAGARTFVF VREVQMLLEA NLIKGGDLDN ALVIYDEPLA
QDRLDALSDM MGVERKQVNE LGYINNKPLI NEPARHKLLD VLGDLALIGK YIRGRIIATC
PGHSINNKMA RLIRKEIKQN EAQAPVYNPN KEPIMDINRI KELLPHRYPF LLVDKIIEVG
PDYIVGVKSV SGNEPFFPGH FPGEPVMPGV LQVEAMAQVG GLLVLNTLTE YSTYFLMIDK
VKFRRKVVPG DTLVFKLRMI SEIRRGVANM RGLAFVGEQL ACEAEFMAQI IQNKKDSVIF
DLIEKEHQRQ LKGIELIASE NFVSEQVMQA MGSCMTNKYA EGYPGKRYYG GCEVVDQSEQ
IAIDRIKQLY GAEWANVQPH SGAQANMAVL LACLEAGDTF MGLNLEHGGH LSHGSLVNSS
GILYRPIGYN LSEETGMVDY DHMEKMAIEH KPKLIIGGGS AYSREWDYKR MREIADKVGA
LLMIDMAHPA GLIAAGLLEN PVKYAHIVTS TTHKTLRGPR GGIILMGKDF DNPWGKKTPK
GEIKKMSALL DSAVFPGVQG GPLEHVIAAK AVAFGEALDP SFKEYQTQVK KNAAVLAQAF
MDKGYKVISG GTDNHSMLID LRPKFPELTG KVAEKALVAA DITVNKNMVP FDSRSAFQTS
GFRVGTPAIT TRGVKEDKMG YIVELIDRVL SAPEDEAVIA SVRTEVNRMM ADYPLFAWRG
VSASKEDVHA AIKNVDKGIF PQAFCKIIPD ILGGDPDYCN IMHADGAGTK SSLAYVYWRE
TGDLSVWKGI AQDALIMNID DLLCVGAVDN ILVSSTIGRN KRLIPGEVVS AIINGTEELL
ADLRRMGVNA YATGGETADV GDLVRTIIVD STVTCRMKRS DVIDNARIKA GDVIVGLASF
GQASYEEQYN GGMGSNGLTS ARHDVFAHYL AEKYPESFDP SVPDDLVYSG SMKLTDAIAG
LGLDAGKLVL SPTRTYAPVV KAILDEMSRR IHGMVHCSGG AQTKVMHFVK NKRVVKDNLF
PTPPLFELIQ RESQTEWSEM YKVFNMGHRL EVYLEENASH VIEISESFGI PARIVGRVEE
ANELILQTPY GEIRYYVKQY ADEAIRQMSR YNIPASITIA QALVETGAGA STLASVHNNH
FGIKCHKSWT GKRTYRTDDA PNECFRSYSA ARESYEDHSR FLLQPRYRPL FKLDREDYRG
WATGLQRCGY ATNRGYANLL IKMVELYELY ALDYFSYGLL YIIAKQGDTF DSLAEEFDMR
ASKLAKYNDA PVDFPIEKGD VIYLEKKHAC SHVVRVGDSM HSISQRYGIR MKNLYKLNDK
DGEYIPQEGD ILRLRMLFKG TSLRNSLQII RRMEEVGAEL NAFTEKESTY VYCIFPKAHF
NRATNLLFDI VQHSRFPEEE LTKEKTVVID EINSYRDNPS ELIFDEFENI LFRHHPLGHN
ILGTEASVSR ITGQIGRNFL RRHYRPDNMI FFLAGTYQHH ILMGGPAYSL HDDRRIPLSL
LNNILGGPGM NSRLNLSLRE EHGYVYNVES NYTPYSDTGI FNIYLGCAPR YAEAAMELVR
KELRYLIQHP LSPIELESAK RQFKGQLIVS ADNKESTFLS LGKSMLLYGK YDPLSDIFHR
IDAITSDRLR EIAAEVLMAR VFTKLGKEIT IAAKEGGPDV ETNPRLRILV QTAKKENMPK
ENVERAIKKA TSKDYTDYKE MNYEGYGPYG IAIFVETATD NTTRTVANVR SYFNKHGGSL
GTSGSLEFLF QHKCVFHIVK KDDLESLELE LIDYGVENEI ILYGDFSENS NIQKYLEDAG
YEIASAEFVR IPNDTKEVTA EQREQIEKLI ERIEEDEDVQ NVFHNMKMNI SYKWLLEYLS
PQEIADTLTS IGLETGGVEE IETIRGGLRG LVIGHVLTCE EHPNSDHLHI TTVDVGPLQI
VCGAPNVAAG QKVVVATVGT TLYHGEEEFA IKKSKIRGVE SFGMICSEVE IGVGSSNDGI
IVLGMPAAEY YHVESDYCIE VDITPNRVDA TSHYGVARDL AASLRYQGLV IKGITVRESP
EWLRNRLQAI GLRPINNIVD ITNYVLHEFG QPLHAFDLAF FVTLDGVERK LTAEDLMICD
PMCVAGVFGG LHSGVTEKTK DIFLESANFN PTMVRRTARR LGLNTDSSFR FERGLDPERT
DWALRRAASL ILEIAGGGGM TDVYPNPLKP HQICLSFEKV NSVIGRTIEP ETVRSILDSL
EIRISKEEDG VMTLEVPRYR TDVTRDVDVI EEIMRIYGYN QVELGYIRAS LGHETETDRR
YKWQTVVSEQ LVGAGFNEIL NNSLTAGSYY EGLKTHPVEL MNPLSQELNC MRQTLLFGGL
ETLSHNLRRK HLSLYLFEWG KCYLSAYAED DRLGIWICGQ RVHNSWAHVF ELKAVVEQVL
CRVGIETGAY TLEGKLLGTF GTVSDIEQPV YFAELLWDAL MSESARKLEA RDLPRFPEVK
RDLALLLDKA VSFAEIESLA RGCEKKLLRR VELFDVYEGK NLPAGKKSYA VSFFLRNDEK
TLNDKQIEAI MAKIRTTLEQ KLGAQLRFVL IWLNDTGAFI AGSLFGKHTL FKVISPKKTW
EGFIGGVTAM ATWGDLYESN LKRNAGVKDS GHIIPGHGGI LDRLDSALFV YLTISAPSEA
QYTEKRSRFL AFAYPVKSEE EALSLVADLR RRYFDARHVC WAYKLRSNDD GEPSGTAGKP
ILGQITSLGL TQVFVAVVRY FGGVKLGTSG LIVAYREAAR EALEAADRKE EILYEELTIA
FEYPLLGEVM RLVKDAGASI RSQDENCRLT VSLRGNDAAI LRDRLSAIYL LNIGSPDSPE
VKDVARYLNS FLTDRRIITL PFLLRQLLVR GIITPFRKKS SAQKYRTVWD EPLISHTKAI
ARALPLFPHY AMSSYETAVE HVVQPFYAHE AYIRVLADNI LILSYHGIPR DHEQVFQSRV
GHWLRPYLIE RLSAWPQEET KRILIACPSF VCDCLESLEE VADHGQSIFG GADFTYIPCL
NLIRHGESLW NKENRFTGWT DVDLSEKGIE EAKKAGELMK KEGFQFTKAY TSYLKRAVKT
LNGVLDVMDL DWIPVEKTWR LNEKHYGMLQ GLNKAETAEK YGDEQVLIWR RSYDVPPTPM
EKEDPRSPFM DPRYKGVCEK DLPLTEALCD TVNRILPYWN ETIFPTLKEH DEVLVAAHGN
SLRGIIKVLK NISDEDIISL NLPTAVPYVF EFDDNLRLVK DYFLGDPEEI KKLMEAVANQ
GKVQRLEKQR KEALKAIEKT DRELQNTKKD KQDKQKHLNL LNKQVAQRKQ MVQLLDNEVK
ELQSDIDSMT GVCHQLSVEE KARSDEYAQA LQSMQKRKRS LDRILFISSA KSFDEGMRRM
RFLEQYASAY KLASVRLRDT RSKLETERAT VEDAKKEKGH LLVIREEEKK KLEGQQAEQR
RQVQALGAKQ KDLEAQLRKQ KKQAEALNRK IEKQIAKEIA MDASERALSG SFAQNKGRLP
GPVCGRYRIV SDFGVHQHSE LKKVQVNNGG IDIAVATGSD ATSVFDGVVS SVFVIPGYNS
AVMVRHGNYI TVYANLSKVY VSSGTRVKTG QALGRAYTDP IHFEIWKERS KQNPRLWYRK
MDFSAIGKIV RGVNYYIIAF SLLFGLAANC IRGLRWQLLI EPLPHPRKIN AILTTLGNYT
VNMALPRAGE FWRCAEESRY EKIPFPQLLG TLFMDRIMDL VMVGLITLSI MMGFQGFFSA
FFARNPKWLF ILYSILLWVG YFFYFYTTFF AFDFTRSLGM GVGLISFAMS SIAVAVPVQG
GVGPWHFMVI ATLVAFGVTK EDAGAFALVV HTTQTVWTTA VGFVAIGLLP FVNKKYDRLY
EQNPEAKAYF EKANEILGFR ITDILFNGTA EELKQTKVTQ PAIFLHSVIL AEDFRPDMVA
GHSLGEFSAL VAAGAMTFED GLRLVSKRAM AMQKACEVRP STMAAVLGLP DEKVEEICAQ
VTDEVVPANY NCPGQIVISG SVEGVDRACE LLKEAGAKRA LKLAVGGAFH SPLMEPAREE
LAKAIEETTI SQPICPIYQN VTASAVTDPA EIKKNLIAQL TAPVRWTQSV LNMTADGADH
FMELGPGNVL QGLVKKIALL PGSGQIYNRK YWKLPIVWGA FTGCTYAILW NNKTYTEYRK
AYADFMGGDP TAWHNFLPYG ADPADYRLKR GTEYYRRNRD LSIIITLGVY FLTMLDAYVD
AELFDFNISP DLSFHFSPKH TKKTLGRGLD SLLSISEVAI SDIYPNPDQP RRTFEEESLK
ELAASLRSIG LVQPITLLKK SAGYMIISGE RRWRAARMAG MTTLPAYIKT EEDEHVMEMA
LIENIQREDL NAIEISLAYQ KLIETYLTQE ELSTRVGKKR TTISNYLRLL KLPGEIQIGL
TQKKIDMGHA RALLSIPDPE HQLALYAEII RQGLSVRAVE LTGQLSRFFR TKVKLDCDAK
GKGKLTIPFA SEEELERIMA LLPEWAPQEA VQLTWPHDRT DWAYMLDEVE TCFVRIATAI
LRHERLELPS NDTWARDHGG ISLIADFAFN GWGMKFAAHH DNLITRRLLF AEEVTLDNRL
AFVLEGGALE TDGEGTLLTT DSCLFEPNRN AGLIIDTLKE SLGVSRVLSL RHGALAGDDT
DGHIDTLARF VDTRTIVYVA DRLPATYANF LIINGAVLVP TYDSHLDAVA LSVMQGLFDR
EVIGIDCRPL VKQHGSLHCV TMQYPQGFMG VRKTTDFLEK ATWWSAGIIA VLAIVSTHFK
KRLVVLSGAG MSAESGISTF RDADGLWENY PVEDVASIDG FRRNPALVLK FYNARRRDYA
GCKPNAGHIG LAEMEYDVRI ITQNVDDLHE RAGSTRVIHL HGELMKNRSV ATDSVLYPVD
PTNPDLHVGD LAPDGCQLRP FIVWFGEAVP MIEPAIEEVT QADILVVIGT SLNVYPAAGL
LNYAPRNCPI YLIDPKPVIH APATEGVRML RQELPSRLSA DTLPEMKALY EAYPYCSTFV
FLYLYNMYVV QDVRYASELR RLAPYLPDRR KLLFTETLAR IYIKQGRYDK ALRIIKTISL
NYPEKNLYFA DQIRFLEKLI INCSISYSFN GGALDYSRIK TLYMPDVTNQ ATRVYPPLAQ
TMTEALQNHF TRRTKLEMAR TNDDMIIEVV ITNYDFAPLA VQDNDLAART KVTLSIQVHY
ENKALPEQNF RDFTSSTDFD SSEQLVDVQD ALLANMVDDL VKQVYNATVE NWVLEEDLLR
RNLSLIASVA DRTGVEIILA FKAYALWRTF PIIREYVPHS TASSVWEARL AFEEMGAPAH
TFSPAYTPEE FPEILRYSSH VTFNSLSQVS LGLRINPEYS AVETALYNPC APGSRFGVSA
SELGIEGLHF HTLCESTGFE LEKTLKIIED RFASVLEQAR WLNMGGGHLM TRRDYDVEHL
VQVLNDFSRR HPHLHLIMEP GSAFGWQTGF LKSTVVDIVE HQGIATAIVD VSFTCHMPDC
LEMPYKPVIR GAYRIGGCSC LSGDFIGDWS FDRPLQVGDE LIFEDMLHYT TVKTTMFNGV
RHPDIVLLRT DGKKEVLRRF DYEDYKNRML VEDRFIDEDR FARAYARDKY RFNGWGPKRI
ASELAKRRIP DSIIGSTLLD LEDKIEDNLP RLLERKLRLV RWAVGRGIVP VPLHPRKQRK
RGYNQALLIA QGLSRVTGIP SQTGQSYSER KSAMKGKFRV LLVDDVLTTG ATVQAAAEPL
FAAKIGVLVA AVMGSRYGSL KQLDGIGPGG DTIMDYSVYD AIRAGFGRLV FVIRHSFEKE
FREKILTKYE GRIPVELVFQ ELDCLPEGFS CPEGREKPWG TNHAVLMGRD AIREPFAVIN
ADDFYGRNGF EVLARKLMTL GKQGEYCMVG YRVGNTLSES GGVSRGVCQV DEKHLLTGVV
ERTGIERAPV SMNMWGFTPD YFDYSEELFI NFLNAHGQEL KSEFFIPFVV NDLIRSGRAS
VEVLDTTARW FGVTYSDDRP GVVAKLRELT EAGEYPTKLV RVGDVVQVRK PPVTYSFRIL
ALAQNRMGAK LVKDFLENIT PPEEYEILEM QRISGFVDRA KGTGRPTKKD RRELEQFRVK
NAELILLKPN TYMNLSGNAV RYWMQQENIP REQVLVLVDD LALPFGTLRL KPKGSDAGHN
GLKNIAEVMG SIDYARLRFG LGDEFSKGRQ VDFVLGRFTP EEEEKLPELT KHAVEIIKSF
CLAGIQRTMN RYNGKKAAKA IRKEDQIPAV LYGGEGVNFI VSQDAVRNLI YSPEIFLVEL
TVKAILKEIQ FHPVTDRIIH IDFLQVTDEK PVVMEVPVVL TGHAEGVKAG GKLSLEMRKL
KVKALYSEIP EKLDIDVSDL QLGKTIQVGE LHFEGLTLMN AKNAVVCAVK LTRMDGNGRW
AKIRGKERCE GHAAGVDALR VALRAAAGCG VEYLTAYTFS TENWNRPEEE VRALMGLFVT
AIMNEMLDLM TNNIRLLAIG DFSRLPEDVR ESLEKGIRET AGNTGLTLVL ALSYSSRWEV
SDHLSTAGIP DPDLFIRTGG EKRISNFLMW QMAYTELFFT DTLWPDFDAD CLKAAIEEYS
SRERRFGPEI SYAKPIHKTI ASIEIEGMRS FDDFVLRNLS GLAVGDEVLI PGDAMSAAVN
RIMRQGYFSN VRIIADKYVG NKVYLKIIVT ERPRISKVTF SGVKKSERED LEGLREGIQM
TRNNEDKVRQ IVQKYFSEKG YRDASIRITQ EPDLSKDGFV NVLISIEKKS KTKVNEIYFS
GNKALSNHKL RMAMKNTNAK FSLRSSFLKL FSTHKFVEES YREDLVRLIE KYQEYGYRDA
EILTDSVVKA PDRVDIYLNI EEGQKYYIKD VNFVGNSQYP SEYLERVLGI KSGDVYNQRR
LAKRLNEDED AVGNLYYNNG YIFAWVDPVE TNVGDSVSLD IRIAEGKQAN INKVIIKGNT
VVYEDVVRRE LYTKPGQLFS REDIINSIRL INQLGHFDAE KSIPRPIPNP ETGTVDIEYD
LVPRSSDQLE LSVGWSQSGL LFRGAIKFTN FSVGNLLHPS MYKGIIPQGD GQTLSLSAQT
NGKYYQQYSV TFMDPWFGGK RPDMFSFSAF YSKTTAIDSK FYNSLYTQAS DPDRSLQMLG
TSIGYGKRLT WPDNWFQIYT SLNYTYYRLR NWFHHGSAND LNLELRLSRT SIDNPIYTRS
GSDFMVSVAA TLPYSLWDNH DYASQNLSVS DRYRYIEYHK WKFRGRVFTP LLNPATHKYT
PVLMSRVEGA VLGSYNSNKK SPFGTFYMGG DGMSSYYGYM NETIGLRGYK NGSIAGNNYA
YMRLTMELRF PILFENSFNA WLLAFAEAGN AWRSIDNYNP FNLKRSAGVG LRVTLPMVGM
LGIDWGYGFD RPDSLQRGGS NVHFVLGLVD MEYILKNIPD YEMMNEQLEQ VSKKWQNEIE
ALENEAQSMY KKYQSDLVFL SAAQKKAQEE AIVKKEQQAS ELKRKYFGPE GELYKKRSDL
MKPIQDEIWN AIKEIAKRNN YQMVLDRGTS GIIFASPSID ISDLVLSKMG QKVAVVNTEE
IISKMPEQVA ATKQLNELAE KYRLDLKSMD DEFAKKTEEF VKEKDSLLEN IRNRRQQELQ
DIQTRYQQSY QTMQEDLQKR QQQLFAPIQQ KVADAIKKVG DEENCAYIME AGMMLYTGAI
DLTAKVKAKL GISPYYDIAQ KHGCEVVFRP FIQVESVSAR EFRNQKVNIL DHSAIIFTAR
TAIDHFFSLC EELRVTVPET MKYFCVSESV AVYLQKHIVY RKRKIFFGAT GDLLTVISKH
NKETYFVPLA EEHKHDLLDM LTAKKVSFSP AIMYRTVSND FGPDEDMILF FSPSGITALL
KNFPKFEQGK TKIGAFGPTT AKAVEEAGLR LDSAPTEQYP SMAMALEDYL LQDVESGDEE
RIRLGDEEFD RVLGGGIVKG AFVLLGGEPG IGKSTLILQT VLRLPLRTLY VSGEESARQL
KMRAERLGQA MNECYVYCET NIERILSRAE ELTPDLLVID SIQTVYTEEM ESSAGSVGQI
RECAALLLKY CKTTGIPVIV IGHITKEGSI AGPKVLEHIV DTVLLFDGDK HHLYRILRGQ
KNRYGSTSEL GIYEMRQDGL RGVENPSEHL ITRNREDLSG IAIAVAMEGI RPILIEAQAL
VSSAIYANPQ RSATGFDIRR MNMLLAVLEK RAGFKLIQKD VFLNIAGGIK IADPATDLAV
ISAVLASSLD IVIPPAVCMT GEVGLSGEIR PVSRIEQRIT EARRIGFKEI LVPADNFRQE
DIRLVPVRKV EEAFRHLFTL PPEKQRLRIT LDRKQRRGKE VTLVSGYVGS ADDLTDLSRL
LKQRCGVGGA AKDGEIIIQG NQVEKVKEIL RSLHYFLVEV AIHPGNRILV ELDSGVCIDE
CVALSRHIES QVDRDEDYEL EVGSTGLTSP LKVMRQWENC IDSELSVLLT NGMKETGRLL
AEFKELKNID KETMINVLED SFRNVLAKIF GSDDNFDVII NPEKGDFEIW RTRQVVEDGA
VEDESREVSL SDAHEIDPEA EVGEEVTDSV NFASFGRRAI LNLRQALSSK IMELQKENLF
NTFTERIGQL ISAEVYQVWK REALLIDDDG NELLMPKSEQ IPSDFFRKGE TVHAVVERVE
NANNNPKIIV SRTSGEFLKR LFELNVPEIA DGLITIRCVA RIPGERAKMA VESYDDRIDP
VGACVGMNGS RIRGIVRELR GENIDVTQYT TNTALFIQRA LSPARISSIR LAEHKAEVFL
RPEEVPLAIG KNASNIKLAS GLTGYQIEVF RDDEEDIYLD EFNDEIDQWI IDLFKNIGCN
TAKSVLSKNR EDLIKETDLE DSTIDYVLGV LSAEFSEYKY GFVTDIETET IGRGLSEDTV
RLISAKKEEP EWLLEFRLNA YRHWLSMKEP DWAHLNIPPI DYQDIIYYAA PKKKEVDPEL
LKTFDKLGIP LEEQKILSGM AVDAVMDSVS VKTTFKEKLA EKGIIFCSFS EAVKDFPDLV
KKYLGTVVSS KDNFFAALNS AVFSDGSFVY IPKGVRCPME LSTYFRINAA NTGQFERTLI
VADEDSYVSY LEGCTAPQRD ENQLHAAIVE IIAETNAEVK YSTVQNWYPG DKEGKGGIYN
FVTKRGVCKG DNSKISWTQV ETGSAITWKY PSCVLRGDNS IAEFYSVAVT NNFQQADTGT
KMIHLGKNTR SRIVSKGISA GSSQNSYRGL VKISKNAVNA RNHSQCDSLL LSDHCGAHTY
PYADVQNDTA IIEHEATTSK ISEEQIFYCN QRGIGTEEAV GLIVNGYAKE VMNKLPMEFA
VEAQKLLSIS LEGSVGPPSD PVSARVDTLE FSVKTTNYTL LGDLTDPEYG DLKADYIMQF
KSPRNFKFKY PPKDGKIDSV KLSINYDSWA GDSTSIMKVS IYIPLPNEIG QKIYDLSVNN
PLGGLYVTTT TGTGVVLSVY NTQMAIFYAA DSTATASETF VNTSESYQVN HIKNSQISHL
KSPAGVMTQL TLSPPSYLLL LPQDSVRNFF EQEQTEFLST IYNIKKREYR FSNISRLLME
HLNNFMFPSG VKLREKASMA FASKGLPRYG IENYQRTDFV GSLSDFVLSH PLANRRLLII
LGKDAEASLL ICELVTEVVE IFAAENSRFA LYDLEESSKN TKRIASVHVR QAANSNVTIN
CMTIHNGLTR NNYYCHLEGE GADLTLGGMA IAEGKQHVDN YSRIEHLVPN CQSNELFKYI
LSRQAQGAFS GRIYVAKGAQ KTAAYQNNRN LLLDDTARMY SKPQLEIYAD DVKCSHGMTT
GQLDDDALFY LRQRGIPLAE AKTMLSVAFT DDVVKLVHIE LRERLRDIIE HRMIHDIMPG
TEEHLNKGMT SAYVGIDPTA DSLHIGHLVG VMMLRHFQRA GHRPIALIGG ATGMIGDPSM
KSAERVLLDE ATLRHNQDCI KQQLAKFLDF DSDAPNAAKL VNNYDWMKDY SFLGFIRDIG
KHITVNYMMA KDSVKKRLSA EGLSFTEFSY QLLQGYDYLY LYRNEGCRLQ MGGSDQWGNI
TTGTELIRRK DGGEAFALTC PLITKADGGK FGKTESGNIW LDPARTSPYA FYQFWLNVSD
ADAEKYIKIF TGLNQDEIAE LATRQAEAPH LRPLQKRLAE EITVMVHSRE AYDAAVEASE
ILFGKSTTEQ LRKLDEATLL DVFAGVPQYH VERGISLVDL LADATDIFPS KGELRKTVKA
GGVSLNKEKV ADAEQTVGED DLLSDRYLLA QKGKKSYYLI LQKLENSAAA AVKALYGTDP
IQLQKTKREF KGHLTLVVFP FVKMSRKSPE ATATEIGEWL LVSAIEVVKG FLNLTIAPRV
WLELLNEIRA DINFGHKVAT EDSPLVMVEY SSPNTNKPLH LGHVRNNLLG YSLSEIMKAN
GYRVVKTNIV NDRGIHICKS MLAWQKWGDG VTPEKAGKKG DHLIGDFYVL FDKHYKAELN
SLMALMAEAR EMLRLWEAGD EKVVDLWRTM NQWVYDGFEA TYKMMGVDFD KIYYESETYL
VGKEEVLRGL EEGLFVKHSD GSVWADLTKD GLDEKLLLRA DGTSVYMTQD IGTAKMRFND
YPINRMIYVV GNEQNYHFQV LSILLDRLGF EFGKGLVHFS YGMVELPEGK MKSREGTVVD
ADDLMDEMIR TAAEIAEAGK AAEKDEEESR EVARIVGLGS LKYFILKVDP RKNMTFNPKE
SIDFNGNTGS FVQYTYARIR SLMRRASEKE EALIQKVSEY AEVVSEAGRS YSPALIANYI
YDLVKEYNQF YHDFSVLKEE DERIRAFRLA LSEVVALTMR KGFALLGIEM PERMAALVSG
GVDSSVVVHR LCEEGYKPAI FYIRIGMYID CPAEEDIELT TLIARRYGCP FEVVDLHKEY
WERVVSYTVE TVRRGLTPNP DMMCNKLIKF GCFEERWGYQ FDRIATGHYA TTDLLNGKTY
LSTAKDPVKD QTDFLAQINF AQISKLMFPI GHLLKSEVRA IANAAGLPSA KRKDSQGICF
LGKIDYNDFI ERYLGKKEGR IIELETGKVI GRHQGYWFHT IGQRKGLGLS GGPWFVVKKD
IKRNIILVSR GYDPDTQYGK TIEMETFDFI FKIRHTPEFT RGLLYRLESE ERIQGIAPGQ
YCVIYDEDHH LCYGSGMITK GNKIILIGRT GKDPEIRYFD SNSAVANFSL ATSERERTEW
HNVVAYRELA IFAEWIKKGS LLYVEGKIRY RTYVDNTGVR RQVTEILAEK ILKKFVQFNI
DLYRNNPYHV PGLIDDEMMT LDKDRNPAFE FCEAIYFLAY REGRIVGRIA GMINHRANET
WNQNNARFGF VDFINDNEVV DALFHAVSEW ARSKGMDMLQ GPMGFTDMDH EGMLIEGFDQ
LGTMATIYNY AYYPKQLERL GFIKDQDWKE YKIFVPTEIP EKHRRISEIV RQKYGLKTLK
FRTRKEVMPY AHRIFRTLNK AYSQLYGFSE LSEAQIDYYV NIYIPMVRLD FVTVIVDEVI
AFSITMPNLS RALKKAKGSL WPFGFVHLLK ALKGRPRVVD LYLIGVLPEY QNKGVNALIF
DNMIPIFQKN GVEYAESNPE LETNMAVQMQ WNYFERKHHK TRRAFIKMLF FTFLKISPRD
MHFSRLHLLL ALIQAEGVMI CFICPAATAS SVIIGMLGGN IAFGATYVLL THMGVAVLGP
ILWGVLPLVV VPLLAAWIIR FTTPRTHARL LRIPQMAFWL WVASLAIIMA KTLLSCLLQF
GLGTAGQALG QKNTSLAIWM SLTYLNPIAS IAPASYVVWQ NSLNRLELDE FRLSGKLKIR
IEIRWSYPTE SAGKQIEEIE LLIRKAMEKD KLAIMTGNYT GGGTKYWVYY ARTERVFGER
LNEVLAPYET LPLEIECEVD TDWEEYGKRE PEIYGTRSFD AYLEDLRDLY PISYYHSNHE
GELIDALGAV GVVLNAGGYT HTSIALLDAI RAISIPVVEV HISSIFAREE YRRQSMIAPA
CRGVISGFGL ESYRLAYIAT HTSAEPPLLQ KLDRDAHLHL MRPRMLSGHL QGRFLSMISH
LMRPRRILEI GTYTGYASLC LAEGLGLLHT LERDDEMEDF IRRYLEASDL GGKIRLHIGE
ALDLLPDLVK NEFDLIYMDA DKRQYTLYYE MIIDHLPPGA LILADNTLWD GKVEPLPTDS
QTQGILRFNE KVLQDERVEN LIVPMRDGLA ESCTGGTIAS ALTHCPGAST FFRGSVVAYQ
NDIKIRLLGV VVSEPVARSM ATTGIAGPSG GREEVIAQAT DQALNYKQVS HLMGVEATPQ
KLMVNSLMED MARNSFIPEG GGHAMDGDKV KVQLFAKEII EQKQATFVGK IQRDFAFLVT
EDRTLANDIF IPKDNLGNAK NGDKVIVRIL EWPEQSKNPI GEVQAVLGPA GDNDAEMNAI
LAEFGLPYVY PQEVEEAADR LDGKITEEEL ARREDFRSVL TFTIDPKDAK DFDDAISFRP
LEDDCYEVGV HIADVSHYVT EGGIIDQEAY NRATSIYLVD RTIPMLPERL CNDLCSLRPD
EEKYAYSCIF RMNDEAKVLD YRICHSVIKS DRRFAYEEAQ AVIETGEGDC KEAILKLNEL
AQRLREERFQ NGAIAFERKE VRFEIDEKGR PLGVIVKESK EANKLIEEFM LLANRTVARH
IFVYRIHDLP DPDKLETLSD FIRRFGYKLR TTGSNMEVSK SINSLLDNIQ NKPEENLIST
VAIRSMAKAI YSTDNIGHYG LAFDFYTHFT SPIRRYPDLM VHRLLTKYGG SSVDKNDYEE
KCKHSSAMEQ LAASAERASI KYKQVEFMSE HLGKVFDGVI SGVTEWGLYV ELKENMCEGL
IPIRCLDDDY YEYDDKNFCL IGRRYRHRYS LGDAITVRVA QANLDRKQLD FPFDLVTRWL
QDAVEAKTYE PTAVIVGTAT PDGHPSTRTV LLKEEFIFYS NYESRKGQQM AANPHVCLTF
LWHELERQIH VEGDVRILEP ELSDAYFATR PYKSRVGARI SPQSRPIPGR SFIVQEFMKE
SLKRTVPRPD TWGGFAVKPV RIEFWQGRES RLHDRFLYEL RPDASWSVHR LAPELREVKE
RYHQDSVRLE ENKQGIEHTA RELYLMKRPE EVVWKTSLQD SDTPEKTLVF TATIKPGWHL
YDQNLPEDGP TSTEFLFDKM TGAKLVGKAI PDKAPVNRYD KQFEMDLRWY EKTVSFRQKI
QVTDPAKFSI KGGVRFMACN DLWTPVVSEL RAYGDDTLKQ AESAPWKIFL YGFLYGFVAL
LTPCVWPMIP MTVSFFLKRN KDKKKAVRDA FTYGASIIVI YVVLGLLITG IFGVNSLNSL
ATNAVFNIIF FLLLVVFAIS FFGAFELVLP SSWTNKLDSK ADSTTGLLSI FFMAFTLALV
SFSCTGPIIG TLLVQAATAG SLAPAMGMLG FATSLALPFT LFAVFPSWLQ GMPKSGGWLN
MVKVVLGFLE LALALKFLSV ADLAYGWHIL DRETFLALWI VIFALLGCYL LGWIRFSHDS
EWPHLSVPRF MMATVSLAFA VYMIPGLWGA PLKAVSAFAP PLHTQDFNLY SGEVHAHFTD
YEAGMAFARQ ENKPVLLDFS GHGCVNCRKM ENAVWIDPTV KSMLEKDYVL ITLMVDEKKP
LAEPLTIVFK EKTLRTVGDK WSYLQSHKFG ANAQPFYVAI DHEGKPLSAS YSYNEDVPLY
VDFLKGGLQE FKKRGRYGIA PRMNTKQILE TLAHGKQSAV RFHLRTQEDL IGRMTGKLMM
KPEELSSLLA DSAFCDSLGF DPHSIRSLFL PYEVDWDIRP KDLVLRLKRY YDRYWTAERR
SLADSLGLTP IQVSIIASIV EEESGKSDEY PQIAGLYIRR LREGMLLQAD PTVKFAMGDF
SIRRILNVHL QTDSPYNTYK NEGLPPGPIR LPHTATMDSV LRADRHGYLY MCAKEDFSGR
HRFAHTYAEH QRNAALYRKA LNERGIKFPR GTVIDLNAAD SATLTRIPGI GPTFARRIVS
YRRQLGGYYT VLQLQEVYGM DYERFCALRP WFKIGIKPDR IDLDSILRHP YINYKQRAEI
KRLLRQWQGS WVQLLKLPTF TKEDSIRLSP YTQEGYDKIL AELAELESVQ RPEISRQIAE
ARDKGDLSEN AEYDAAKEAQ GILETKIAQL KGLIANARII DESQVSTESV QILNKVTIKN
VKTGVVMAYT LVSDSEANLK ENKISVNTPI AQGLMGKKIG DLVSIKVPSG LVEFEIIDIT
IFSRIIAGEI PCHKIAESDK FFAFLDINPL ALGHTLVVPK QEVDYIFDMN DADLGEMTIF
AKQVAAAIKR AFPCRKVGMT VIGLEVPHAH IHLVPMQSEA DMHFKLTPSQ EELVAAAEKI
MEIVKIIGRE ILDSRGNPTV EVDVHLACGI IGRAAVPSGA STGENEAIEL RDQDKARYCG
KGVLKAVKNV NEVIDPALCG MSVLEQTAID RKLIELDGTK TKSNLGANAM LGVSLAVAKA
AAAYLDIPLY RYIGGSNTYV LPVPMMNIIN GGSHSDAPIA FQEFMIRPVG ACCFREGLRM
GAEVFHALKK VLHDRGLSTA VGDEGGFAPA LGTEDAIESI LKAVEAAGYV PGKDITIAMD
CASSEFGKKR SIDEQVAYLT ELVGKYPIDS IEDGMSENDW EGWKKLTVAL GDKVQLVGDD
LFVTNVEFLR RGIAEKCGNS ILIKVNQIGT LTETLNAIEM AHRHGFTSVT SHRSGETEDT
TIADIAVATN SGQIKTGSLS RTDRMAKYNQ LLRIEEELGP CAVYGFLDNF PESIDKSCVR
LLTGELMIRH EQYLRANTIF SDIDDRTLND EDLAAYLLYY AARLLLAAIQ IEDGRIDEAG
NAYYRLGDSN KTIDYLGLMK EALRPLAAAT GAESALYLGQ AQLAEGMTSE ALMAFEKAVN
RPVREVGMYN MAMLMRSTGQ SSFGQSVRIA ENFLNEFPRS SHREQMAAIL VESYFTGKDY
NSSLRSIQKI AQPTASILAA KQFVEYFPEA YFLRGNLRYR AGDFPAAYRL GYSLFNAERY
DMARDFHGAR EAYSMAYRVY PSGGDYALLR RARLEGLAKQ YADQIQTLDK LIREFPDSRH
LTAALYEKGC GAVLSGAEEA FNAVVKRSPD SREARQSSLQ LGLLYYNTGR TKEAIRTYQR
IIDRYPRSEE TTVALSDLRS IYLEEDRIDE YSAYVRGLKS IAPSETEQLG FLSAERKYAR
RDLEAYLERY PQGSDRHKAE LYLADLDYQA GNADAAYNRY SRLLPEDYKI DARLRLAKFI
LEKFIAKSTP QQYWLARGFI LLSDIYKKEG DTFTARQYLE SLEKNYEDDI HEQIAQRLLI
LFFNGWAMTR EAVSHLAIPP EYDLLHVWDY RYREICLSAW SMGVWAAERL AAAICGTGYP
MDDTMGIPLD IFRGTLDGLT EENRLRFNRR MCGGKSLKHL FEALAARETD EIKAELGRVW
DKALIGSKDR IIPAKNQQAF WAQGEADAIR YSLGGSARFR SMAGAFGALG GDFSAIGQNP
AGLGIFRSSE VSATIDFSSI SNRAAWLTDL GYNAGWIETG HVWNYDFGLG INIQDTWYLG
ASMTYSDLQF DTNTFYQENF LKLENTLSTS GSGLNIGIGA IYRPADAVRI GLSYYTPNTY
QMSSPGRFVA SLAGKIGLLS MDYEHTIRLG GELRPISRLS LRAGYSHTSN PGNSYTVTGG
LGYRFTRNLS GDLAVIYRNE KSYYYTFILR LAIPNIISNI TVPLLSIVDV GLAGRMIGAV
AVASGVVNFV FWLFAFLRMG TTGFTAQAFG RSDVRAITRY LARGIAMAVV AALLLLEARE
YIRIALWGAP AALLVYVFNG WYVGMQDTRV PMVVAIVSNM VNIGLSIFFV QGLDMRVGGL
AAGTIAAQYV GLALLSGIAR TALLGTVTLF FTSASSAMGE ITVAANALLM QLFTLFSYFM
DGFAYAGEAL TGRYIGARRS DELRLMIHRL FRIGTVVSLM ATLLYLLFPA ALLSVLSDKY
EVIEHARRFA FWAGVVPIVS FAAFLWDGVF VGATASKAMR RAMTAAALWL AFVLYLLTRF
SAEAYNMICE FLGANWYALV ASIGLAVLML LHIVYAFILN AQNLRARGRD RYAVGVEWSS
QNMLVLGIIV LLGIGLHMFN FWAKMQLAEG AELIRYTFNQ PIYVVLYAVW LIALWFHLTH
GFWSALQTLG WNNTIWMNRV KCISNVVSTV LVGGFALVLI VFMDKNINIS VKVWRQKGPK
EKGHFETYQL QNISQSASFL EMMDILNEQL IKEHKAPVVF DHDCREGICG MCSLYINGHP
HGLDDSITTC QLHMRRFDDG DTITIEPWRS AGFPVIRDLM VDRSAYDKII QSGGFVSVNT
GGIPDANAIP ISKKNADEAM DAAACIGCGA CAAACKNGSA MLFVSAKVSQ LALLPQGRIE
AARRAKAMVA KMDELGFGNC TNTRACEMEC PKNVSISHIA RLNREYIVAK NRDFVKHRCT
NFGIDKTQFL GDGVVVGSGT IDGRLVYVFA QDFTVFGGAL SEMLASKICK VMELAMRMGA
PVIGLNDSGG ARIQEGVNAL KGYGEIFENN ILASGVIPQI SAIFGPCAGG AVYSPALTDF
TIMSRGTSYM FLTGPKVVKT VTGEDVTQEQ LGGADVHASK SGVAHFAVNS EEDGIRLIRH
LLSFLPQNNL EEAPYVECDD PIDRLEDSLN EIIPDEANRP YDMYEVIGSI VDHGEFLEVH
RDYARNIIVG FARFNGQSVG IVANQPQVMA GCLDSNASRK AARFVRFCDA FNIPLVTLVD
VPGFLPGTGQ EYNGVITHGA KLLYAYGEAT VPKVTVTLRK AYGGAYIVMS SKHLRSDINY
AWPSAEIAVM GPSGAVEVIF AKEVAAAENP QQAALEKEEE YRQAFANPYN AASYGYMDDV
IEPRNTRFRI IRALEQLRTK KQTIPAKKHD NVPLMKEYKY KINGNEYNVV INSIEDGLAD
IEVNGTPYKV VKSPLPGVIL DVCVKVGDEV KVGQKVAVLE AMKMENNINA DRDGKIVAVK
VNKGDSILEG SDIVIISTNS YLSDLLMQDP DLPAWTVVMT DNQTAGRGQQ GNSWFASSGL
NLTFSFDLSR LCALSVLHTL SDLLPLSIKW PNDIYYGDRK IAGILIEHSL TGSNLDYSIL
GVGLNINESD YFDAIIADVL PSGELLLMAF GIELGSKLFL SLFRIVAFLS CLSLIIAGGI
GNIIDSIFYG VIFSGSHGQI AQLFPGYETW FHGRVVDMFY FPLIEGVFPS WLPFWGGEEF
VFFHPVFNFA DSCISIGLIL LLVCYPRTVS LLLIVSPSLL SADFLHLADD VEMINRSEAD
WLHIDVMDGV FVPNLSFGFP ILEAIRPICK KPLDVHLMIV EPMKFVDRLA ELGVYMMNVH
YEASPHLHRS LAAIRKAGMK SGVTLNPHTP VEVLTDVLEE ADMVLLMSVN PGFGGQKFIE
RTIDKTQRLR RMIDTIVQID GGVNAATGKR LIEAGADSLV AGSYVFGAEK PEEAISLLRE
GEAPDVRRKF VAAGVAHILA VSGFHVGIVL AALEWLLPLA GGWIYAFVCG LGAPVVRAML
MATLYIVGKC SGRPTDGLNI WAAAACITLV IDPLSFYDVG FVLSYAAVAS ILIFAMMLTL
FAPQELKFKY QFYRGKPWQY ELLTAPYDFL IYKPQVILDA ERDSLRNIYR QGLISNEDSK
ALTLKEAYEM FVEEAPSGLD REVLRGLNLT NYLRVNLTES PEMHRQVVQE ELQNLSVSTG
MIQAGERIIG TGEIVDAYTY NVLQSGIFLI IFFLLLALWA YMLSFRPVFF DRLHNSFFVL
SLILVINLIT ELAISFGWFN YIIPFIILPI LVRTFHDSRT AFFAHVINVL IVAMFVPEFI
LLQVLAGIVS VTSMRRLTSR LQLVRTTFLV FLTYSVVQLS FSLMQDGYFG VNLIFLMFSY
LLVYLMERAF GYVSNISLVE LSDVNTPLLS QLSEVAPGTF QHSIQVSILA TEAATKIGAD
VQLVRTGALY HDIGKMKNPS YFTENQGAEN PHSKLPFDES ARIIIRHVTD GIALAQKHRL
PDSVIDFIRT HHGRGKTKYF YNSYCNQYPD KEVDPELFTY PGPNPFSKET GILMMADAIE
ASSRSLSRHT EEGIKQLIDK IVDGILQDGL LVDTPLTFKD IRVCKEVFFE KIKIMYHSRI
TYPEMGIMNI TPDSFYSGSR SVDSVRSRAR EIVEEGGALI DVGAYSSRPN ASAQEEMERL
RPALKVLRDE FSDMPVSVDT FRADVAKMCV EEYGVAIVND ISGGQLDGDM FRTVAALQVP
YILMHMRGTP ATMQSLTDYD IAVDILDYFV ERVGELRGLG DIILDPGYGF SKTLEQNYEL
LSLELPILVG ISRKSMIYKL FGTTPEEALN GTTALNMYSV GADILRVHDV REAVEYAVYT
TFKHSGSKAL FSGILTFFVI WIIVSFQLRL MGAILNQFVS LGFFVLVILF QGELRKMLTA
IGSTRRWRSL KRLLQDERRI IAPLMLACMN MARKKTGALI AIQQGIDLTP FAHTGEVFRA
EVNARLVENI FFKNSPLHDG AMVIADNSII AAGCILPVAY NTDLNKDLGL RHRSALGLSQ
ETDAKIIIIS EERGRISFAY RGEIHQDITT DELQLFLYNL GCCYYKSGEV ALSILMFERA
YRLAPNDKDI RVNLLLFLLG GSRKLRRGGF YAAWVSMFFC ILFNLAAFRR KADFNDTTLF
ELHEGVRVRI TGELADGKEG WLPATVLTRI ASIRANDRDY KTKQVSIKVY EQEAILVTYK
LYPEYEGFIS QDVDNAEKQY SLESYEGRNY QTAVLKQSLL FPQKSGKLTI PSGNFRVVVP
KPQGFDGAVG TNEALTLKLV INGSGNIKLM GDPKVRFPDS FEQYDSKIST SGADGQRTIE
YYVVPRQTGK FTIPAISIPY FDPVSRSYKT ASTQDFTIQV AKGYLFLLLL ALLLLFLYRR
RMKMIADEAG MRWRKANKVA VKRLRRAAEY KQSERGDLFY EEVLRAVWGY LGDKLGIAVS
ELNKDNIAER LVPETLIEEL MQLIETCEFA RYAPRRARQV YRRHQYANAE VAYRKALSKD
STFTEARFGL AGTQYAQGRT DEALQNYAAL VQDPTLTPAE LMHNLGNSFM KKKDYRQSVE
AYKHSLRINP TDEETRYNLA LAMKLLAEKI LKAYEQDEEK TREKVMAFSE VREYTVGDDV
RDIDWNVTAR YARPYVKVFE EERELTVMLI VDMSGSLSFG TEVETKRELT AKVAATLAFS
AIQNNDKIGV LFFTDRIEKY VPPAKGKKHI LYIIRELLEF RPQSRATDLS VPLSYLTRLV
KKRCTAFLIS DFQSEYEKTL LMSARKHDIV AIRIFDRREA DLPNVGLMRF RDAETGQTHW
VDTADSSVRK AYTGQDFVQQ LLILFKKRDI KALTELIEQK SSFVNLITHG MAQNIVGQNH
LVESLLIGLL ADGHILLEGV PGLAKTLAIK TLAGLISAKY NRIQFTPDLL PADVVGTMMY
SQKREEFQVK QGPIFANFIL ADEINRAPAK VQSALLEAMQ ERQVTIGETT FMLPEPFLVM
ATQNPIEQEG TYQLPEAQVD RFMMKVLIDY PQKKEEMQII RQNIIRPVIT TEEILEARQV
IRQVYLDEKI EQYIVDIVFA TRYPEGLNAL KDMISFGASP RASINLALAA RAYAFIKHRG
YVIPEDVRAV CHDVMRHRIG LSYEAEANSL TPDAVVNEIL NKVEVPMKGI ILAGGSGTRL
YPITRGVSKQ LLPVYDKPMI YYPLSTLMLA GIRDVLIIST PQDLSMFQRL LGDGRDLGVR
LEYAEQPSPD GLAQAFIIGR EFVGDDCACL VLGDNIFYGH GFSQMLRSAV ADAEATIFGY
YVNDPERYGV AEVDATGKVI SLEEKPEKPK SNYAVVGLYF YPNDVLDVAA DVKPSARGEL
EITSVNQEFM LRKQLRLQQL GRGFAWLDTG THESLTDASV FVSVIEKRQG LKIACLEEIA
YNNGWLTKED LARVAEPMKQ NQYGKYLLGL FVQDNESASR YGVLRGLHFQ PHAQSKLVRV
VRGCVIDYAV DIRFGSPTFG KYVAVELSDT NFRQLFIPRG FAHGFVVLSD EVVFQYKCDN
YYAPQSEGAI AWNDSNLDID WNCAAYTAVD KAEAEKVNHQ AAAHLAPYRE DIPTAPLGAY
GRTKLKGERY MILRTSWLYS SNFVKTMLRL TAERDTLNVV FDQVGTPTYA ADLAAFIHFS
NEGVCSWFDF AYPTRVRRPH YSVLMHEFAG YNMPIEYGII DEHMNVVNNV GVFDVSHMGE
FWVKGPNALR FLQKVSSNDA SKLAVGQVQY CCFPNNDGGI VDDFLLYRYY MMVPNAANIA
KDWAWCRQQN TMGAILENAS DNIAQLAVQG PKATEVMQRL TDIDLNEITY YTFKVGSFAG
CVIISATGYT GAGGFELYFY PYAQKIWDAL FEAGKPEGIK PAGLGARDTL RLEMGFCLYG
NDICDTTSPI EAGLGWITKF TDDKPSRKIM EEQKAGGLKR KLVAFELKDK GIPRQHYEIA
NAEGQIIGEV TSGTMSPCLK KGIGMGYVAT EFSKVGTELG IMVRGRQLKA EIVKPPFRKV
RDYECDLQGV VNNSNYQRYM EHTRHEFWES LGDNFGQMHE KGLDAFVYKV TITFKQSLRS
GDRFRSCLTC HKKGPKLIFM QDIIRDGVMA ACGEVEVVAV QDGVLTRGEY FDVLLELPHP
QMWQRDFVRM PLSDVAPGEV LYFDKPLTWT SFDLVNKFRY RACRRMGIKK LRVGHAGTLD
PLASGVMILC TGRATKQIDV LQAGTKEYIA TIRLGATTSS FDKETEPDAF FPYEHITRQS
VLDILPRFTG TIEQVPPIFS AVRVNGKRAY DLARKGKEVE MKTRTLQIDE IELLEYALPL
ITLRIVCGKG TYIRALARDI ATALESGGHL EALRRTRVGM TILQAIVLAI VEGLTEFLPV
SSTGHMIIAE GIMGVESTSF VRAFTVMIQF GAILSVLVLY RKRFYWKLLI ALVPAVILGF
LFEDWVDRML GSVWVVAVVL FLGGIFMLFV DTYPKAFVIG LFQCLAIPGL SRSMATIVGG
QQQKLSRKAA AEFSFFLAVP TMLGATLLKA YKLYKEGIEI FREHMIVLLV GNIVAFIVAL
AAIKFFIGFL TRYGFKAFGY YRILVGGLLI VLMLSGMSGG GSADQVSFNP DIFSAKRIQI
APWVSMAGFV LMVYAIVRED LSFNLLLVKD VSYISADQAL EEMKKELGED PAKMLGYNPL
QAEMCVHLKA QYPDSLKTID SAIRTWNGVD NLEYRADMFD IVHRNTRRIG LVLLALSALL
LLISYIQINN TTRLLIYSKR FSIRTMTLVG ATPRFIRKPF VRYSMLNGLV AALLAILLLL
TMENLLTIAG GMLLVGILIS AFSARAATNK YIRMDGGKMD ESGRCGRSFL FAIDFEEGIF
ISEPLNQKEP ESLETYRHRF DRIRTALMRG DSFLANLTIA TPIEMNISLE EVFSRSRASY
KLLIPGRLVC FSPERFVKII STNPMKGTID ASLPDAAGRL LSDYKETAEH RTIVDLLRND
LNRVSHHVRV SRFRYLDELH TNKGLLQMSS EITGTLPAEK EKRFGSIIQE LLPAGSISGA
PKEATIEAIR EAEGRGFYTG VFGYFDGSSF DSAVMIRYIE RSGGGITINS RCDDEYRETQ
QKVYLPMVAL TGIGSAIGVT ICGNTTVGAM KKNPDSLGLY IGLSALPSSQ GLYGFVGFFM
ASGLIWAIFF AGLALGVVGL MSAIRQAQVC ANGIQAIGGG HNVFGATMVM AVFPELYAIL
ALLVSILMNK YLFLIYHREY EAFLEKLRTI GVVHIGEAAM QDAQALFAEE TRLKGAILSK
KREVEHMEVW GQFDFASIER LRKAGYEVNF YSSSSSAYKP EWEEKFGAVA INTVRSTVHF
VPDYDLATLR HQQEELEALL EANAKDKTSF ADNRELTAYD NLLSDKFAFT SAMVQAEGQA
DDKLMLLEGW VPVSEASTME QALAGEGYYV EQMQIEGDKV PIKLKNNFFA RLFEPITKMY
SLPNYGELDP TPFLAPFFML FFGLCFGDGG YGLLILLAST LFKGKAGKPI LTLFQWLGGA
TTIIGLLTGS FFGYFLNQDN LMTLSVVIGL IQIIYAKILA GIKIKIQRGV KYSLATFAWA
VIITALAFAL PMIAPKVPVI NVLFGIAVAG GLVAFFYNSP GKNPFINFGS GLWTAYNTAS
GLLGDTLSYI RLFAIGLTGS ILGGVFNTLA RIIVMLIILL IGHGLNFGLT MISSLVHPIR
LTFVEFYKNS EFEGGGNQYT PALRMATEKI EKTFGKGAIM NMGANTVEDV SVIPSGSIGL
DLALGVGGYP RGRIIEIYGP ESSGKTTLAI HAIAEAQKAG GLAAIIDAEH AFDRTYAEKL
GVNVDNLWIA QPDNGEQALE IAEQLIRSSA VDIIVIDSVA ALTPKAEIEG EMGDNKVGLH
ARLMSQALRK MTGAISKSNT TCIFINQLRE KIGNPETTTG GNALKFYASI RIDIRKEIMG
HLTKVKVLKN KVAPPFRKAE FDIVFGEGIS RSGEIIDLGV ELDIIKKSGS WFSYGDTKLG
QGREAAKEMI RDNEELAEEL TEKIREAIRE RTLPTIKSKE SALRLEVKRT KDEVERLERQ
LEEEIVGYRS MVSLWNEFKP DLISVEGVKL SAKKVAGVVV PVLDDISYTI KPFSLFNAPS
WFAEGIDLLK NLAHTGIEAE FLGLKLEFLE YARKKTTQKV NLFEKVQIPG YKDAIRKIKR
YLEDEESLSK SSQKIMRANM EMEYALLQHY WWFLVSLLGA LLVFLLFVQG GQSFLFSLGK
DELTQKMMVN STGRKWEFTF TTLVTFGGAL FASFPLFYST SFGAYWVWML ILFCFIIQAV
SYEYQSKHGN VWGRKTYQIL LFINGVLAPL LLGTAVSTFF TGSSFVVNKM AMFDLGWQLR
GLEAVLNLWN VVLGLAVFFL ARVSALLYFI NNIDDESLYA AAKRRLWANT AAFLIFFLAY
IAFLLTTEGF AVNEPYKYLY NFLDMPAVLA VFLLGVILVL GGIGLTLLRK GFKRGIWLHG
TGTVLTVLAL LLVAGWNDTS WYPSTYDLQS SLTIENASSS HFTLKVMSYV SILIPFVLAY
IFYAWRALDI RKITKKEMLR ATGVGNEELA TIDGRLAQVV RIQGEDVTLQ VFAGTEGIPT
DAEVIFMGKA PSLKVGDQLA GRFFNAYGEP IDGGPQPEGK EVEIGGPSVN PVRRKQPSEL
IATGIAGIDL NNTLVTGQKI PFFADPDQPF NQVMAMVALR AESDKIILGG MGMTNDDYLF
FKNTFSNAGA LDRIVSFINT TEDPSVERIL VPDMALAAAE YFAVEKHEKV LVLLTDMTNY
ADALAIVSNR MDQIPSKDSM PGSLYSDLAK IYEKAVQFPD GGSITIIAVT TLSGGDITHA
VPDNTGYITE GQLYLRRDSN IGKVIVDPFR SLSRLKQLVI GKKTREDHPQ VMNAAVRLFS
DAANAQTKME NGFDLTDYDN RALEFANDYS RQLLAIDVNV NTTEMLDTAW ELFSKHFKPA
EVNIKQQLVD TYWVKGIVSN LVTVEVDGPV SQNEICYIDV GTKLMSEVIK VIGKNAYVQV
FESTRGMHVG DEAEFTGSML EVTLGPGMLS KNYDGLQHDL DKMDGIFLKR GDYTPALDDD
KLWDFKPLAN VNDNVIAGSW LGEVTENFQP HKIMVPFVFE GNYKVKSLAK AGSYKVNDVI
AVVTDQDGKD HNVTMVQKWP VKRAITCYRE KPRPFKLLET GIRIIDTFNP IVEGGTGFIP
GPFGTGKTVL QHAISKQAEA DIVIIAACGE RANEVVEIFA EFPHLNDPHT GRKLMERTII
IANTSNMPVA SREASVYTAM TIAEYYRSMG LRVLMMADST SRWAQALREM SNRLEELPGP
DAFPMDLSAI VANFYARAGY VYLNNGSAGS VTFIGTVSPA GGNLKEPVTE NTKKVARCFY
ALEQNRADRK RYPAVNPIDS YSKYIEYPEF ESYISNHISA DWTTKVNELK MRLHQGKEIA
EQINILGDDG VPVSYHVVFW KAELIDFVIL QQDAFDDVDC NSSLERQELM LSRITDICRT
EFDFEDFLEV SDYFKRMINT FKQVNYSQFK SAEFDKMAIV ETIYYRNGKP EWKRYAQFWQ
KLFGINFAIG VATGIILEFE FGTNWSNYSL FVGDIFGAPL AIEGILAFFM EATFIAVMFF
GWNKVSKGFH LSATWLTIIG ASLSAVWILI ANAWMQEPVG MTFNPDTMRN EMTDFWALVF
SSTAINKFWH TISSCWTLGS VFALGVCGIY LLRKKHKDFA LKNIKIIAPF GLAASLITAF
TGDTSAYNVA QKQPMKLAAM EGLYDFNVSV PRVLSVLGTR NPSGYVPGIN NILEGYVKAD
GTTAIPVDSM MQRGRRAIMA LNDYSKAKQA GDMEAALQHK SVIDENFPYF GYSYIQHKND
IVPPIGLTYY SFRIMVGLGM LFILLFLMAW LLSFKEKFSK MRWFHMIAIV CMPLAWVASQ
SGWIVAEVGR QPWTIQDLLP VQAAVSKLEA GSVIITFFVF LVLFSALLVA ELNIMRKAIK
KGPMALFDAG ISDFNIMTYS SVLPATAHLA TMDEIDLPPF GSELKTIMAV SHGYQDEFVS
AGVVYAWMYK DENFDEKAGG LVCEVSGRYR IEELESRLIR VINDLHQKTY SQYYLGELNF
ITEGITIEKR YGTALAGLCF MDFIQPEENI FGYRQEFALE GDNGIGRRNK DSVVDIAVLT
GDPSMGRHHD DDSLVGTFVG GRLLDKKEWC RLNDGDVITM GATSAIALIT NEGKTFPGSV
MIDGAFISRI DEVIECSGLR LFPGCIDDQV HFREPGLTHK ATIASESRAA VAGGVTSFMD
MPNTNPPTTT WERLLEKRQI GADTAWANYD NIDEIKRVDG SSTGNMLVDN KETLEKIFGE
CDLLIATHCE KEEIIRANKE HLDIHFHPLI RSEEAYRSSA EAVELAERMN ARLHILHLST
EKELSLFKRI TSEVCVHHLW FSDTDYGRLG RIKWNPAIKK ESDREALRAA VRNGRIDIIA
TDHAPHLLRE KEGSCLQAAS GGPLVQHSLL ALLELCNQGI FSIEEIVSKT AHIPATLFAI
GYIRPGYYAD LVLVDPSSPH TVSADNILSL CGWSPFEGFT FSHSVAYTFV NGCLAYAKGY
AMKCGNDFLE EWFALNLHIK NILAAITCRK LGWNPINYIV GTGEIEDKLR TSRARDFDLG
EEPYLSTLFS VGEETDITKR ERLLDVIRWE WLEESVFNRV FTVERLLCYY LELAIIERWV
KLDEKTGEET FRRIVKTLKH ESAESLDEFR RNQKIERLLQ KELSEIFLRD AKSLPGVIVS
VTNVRVSPDL SIARIHLSIF PSEKSSEILE SIKHNTKTIR YDLGQQVRTQ LRKIPDLTFY
IDDSLDYLEN IDRLLVFAFY APMGTGKTTF IKAVCEELGV DVINSPTFSI INEYRIYHFD
CYRLNKIENA LNLGVEDYFD SGSLCFIEWP ELLEPILPMD SKIQELTDKI YREGVEKGNE
QAAKIIAEAE AKSVETINNA KAEAERIVSD AKKKATEFQQ NTESELKLYA GQMLESLKST
IVDQISGEIV SANVKAASTN PEFMQQMMLD MAKGESIIIS TQNATALQSY FESNAKDLLN
TKVTIKEVNN QPVAYTIQPK DGSYKIEFGE EEFINLFKSF LRPRLVEMLF MIVFPNAKIN
LGLQVVAKRA DGYHNIETVF YPIPLTDALE NLVMKAILAL RPPLTIELIK HIPSGAGLGG
GSSNASFMLK LVRDYFSLPI DDKELAAIAL TIGADCPFFV GNRPVLATDL GQVFTPLSLS
GLHIAIVKPP IHINTAAAYW RGKLVNDFEE SLFPEHPRLA ELKEMLYRSG ALYAAMSGSG
SARVRKKSFL VMTILMPILF VGLVSLPIAI ADRTGEYEQL FFRFVHAEKT AEEYRKMGID
AVLEIRQDLL EDPAVAIYGY KQLPASVSNH ISRILSDYLS DKKIASYNIP DIKQILADSK
IELSVHTYKW SEDGTNERTS GASGISMMMM VVIFFLIMTL AAMVQAGVLE EKKNRIMEVM
VSSTRPFDLM MGKIIGIGLV GLTQLICWGV LTVLLLTVAQ NFGELFVMFL IFFIGGYLLY
SSIFAVIGSM VSNDEDTSQF MMPVMILLMF GFYAAYGSMN NPEGSLAFWC SLIPFTSPLV
MMVRLPYDVP LWQELLSIGL LYGCFVLMTW IGAKIYRVGV LMYGKKPSIK EIIRWINYLA
GEEPFYIDEL ATLLETHVVP VDETSVADIA NEARRFPMMG RRQLIVVREA QVFVSETIPD
YKDFILSAAA GKKLTVSPEV AYMLADYLGN DLEKLMNELD KLILITQDSR GVTSEIVEQH
IGVSKSFNNF ELLRAIVNRE TGKTFRIAHY FARNEKEHPI QATLPVLFNY FSNLMIVCYL
PQKFQVRDYM TGLKMYSTRK VFDIIHEIRM TDARSKGMKT PAELKYSKDH EWARQEGDVV
FIGITDYAQG ELGEIVYVDV TLEADEVFGS IEAVKTVSDL MMPIAGEVLE VNPDLEEQPE
LVNSDPYGAG WIIKVKAANA ADLLSAAEYE KLIALSAHRT PAEVETFAHE ARARGIKVII
AAAGMAAHLC GVIASMTSIP VIGVPINATL DGMDALLAIV QMPPGIPVAT VGINAAQNAA
LLAVQMMATG DEALYARLEA YKESLKEKVV KANRELAEVK RIIDAGADYV RFTAQGVREA
ANLQHIHAGL CRLGYHIPLV ADIHFSPKVA EEALLHVEKV RINPGNFFGS FVEDAKRLGR
AIRIGVNHGS LSERMLTRYG DTAEGMVQSC MEYLDVCHEH EFDDVVISMK ASNTLVMTAA
VRLLVERMDA ADMHYPLHIG VTEAGDGEDG RIKSAVGIGS LLADGIGDTI RVSLSEDPEH
EIPVARKLED LQLQASADMG AILLEGRGNG LQATRLRMSR TEYISCPSCG RTLYNLQETV
ARIKAATAHL KELKIGIMGC IVNGPGEMAD ADYGYVGAGP GRIDLYKQKI CVRRGIPQEQ
AVQQLIELIK ENGDWIINRS HHPLPAYATS ASAGMDLRAS IEEPITLLPL ERRLIPTGLF
IELPVGYEAQ IRPRSGLALR HGITLVNSPG TIDADYRGEI GIIMINLSNT PFTIADGERI
CQLVIARHEQ AEWVLTDELA DTERGAGGFG HTGGTFDGIH FGHRFLLDQL KKMAKEKHLP
TMVILTTIGE KLLRLFTPEL VAMTADTFIV KALLIGYDHR FGEEYKQIAT PLGINNLALA
NQLLGYDYIL TGKVEHGFRI GRELGFPTAN LTVSDSHKLI PCDGVYMLYI GRRPTLRTIE
VNLFEFIYGS QIRVEFVSFI REDMKFDSLE ALRQQIQADM WRITDEEVSV PSRLMINSFK
SVFLTIRYFI QNDLATQASA LTYRTILSIV PMLAVLIGIA KGFGIQQVVH DWLKEYLPGH
QQELEQALGY VENYLAQVQG GIFVGVGLIV LLYTVFSLIA TVEDTFTDIW QTNKRRTWKR
RVIDYMGAFF LLPILITASS GLTLMMTTIK GTYFSEYILF GPMLELILNL IPYVIIVLLF
TGMYIVLPTV NVRFWPAFIS GVLAGIVFQI FQALYISGIL WISKYNAIYG SFAAVPLLLL
WIQLSWTIVL FGAQLSFSIQ NVRKFAFERD TTNVSRRYID FITIVVASLI VKRFPHTADS
LAEESKAPIR LVSEAIHRLL SIEAITEFSP AIDPEKITVG FVLDRIDRYG SEHFFAPEWQ
AIEDSRILEA LGKVRYPGTG KDLVSAGMVE DIRIDGNKVS FSLIFDKAND PFIKSVVKAA
ESAILTYISE DVDIKISVKS KQAIPAPLLP GVKNIIAVFS GKGGVGKSTV TANLAVSLAK
SGYRVGLLDA DIFGPSMPKM FHCEESRPVL EEVDGREVMG VKILSIGFFV DPDNAVLWRG
SMAGNALTQL IRDANWGELD YFLIDMPPGT SDIHLTLVQT LAITGAVVVT TPQDVALADA
RKGISMFVGE KINVPVLGLV ENMSWFTPAE LPQNKYYIFG RDGGKNLAEE LNIPLLGQIP
LVQGICQSGD EGIPVADSMM GIAFRELAAR VVEQVDYRNE HLDPTKVVMS KNKLAKFADM
ETFPHVFQYP FAVLFPLRGR WHTDFFHNDP IVLELGCGRG EYTVGLGKRF PEKNFIGIDI
KGARMWAGAK ESLQEGMSNV AFLRTDIELL DRFFAKGEVA EIWITFPDPQ MKKVGKRLTG
TRFLSLYDKV LGRIHLKTDS PFLYTYTKAL VELNGLPVHE ITDDLIRTYY EQQWLERGLT
IKYEPDIEIE PDSYRSYNRM AKELKELTPR SESYSQWYQD LVIKADLAEN SAVRGCMVIK
PYGYAIWEKM QRQLDDMFKE TGHVNAYFPL FIPKSFLSRE AEHVEGFAKE CAVVTHYRLK
ANPDGGVVVD PQAKLEEELI VRPTSETIIW NTYKNWIQSH RDLPILCNQW ANVVRWEMRT
RLFLRTAEFL WQEGHTAHAT KEEAEEEARR MLEVYATFAE EYMAMPVVKG VKSANERFAG
AVDTYTIEAL MQDGKALQSG TSHFLGQNFA KAFNVTFADK DGNRDFVWAT SWGVSTRLMG
ALIMSHSDDN GLVLPPKLAP YQVVIVPIYR NEEQLAQIDE KATQIIQALR AKGISVKYDN
SDNKKPGWKF AEYELKGVPV RLAMGARDLE NNTIEIARRD TLTKETVGLD GIEETVATLL
DDIQKNIFQK ALNYRKEHTI TVDSYEEFKE KIEDGGFILA HWDGTSETEE RIKAETKATI
RCIPLNGDMT PGKCMVTGKP SPQRVLFARA YIHRHIPNAI TCLNLLAGCA AIIAAAAGFI
ILAAVFDFFD GMAARILNAK SSIGADLDSL ADVVSFGVAP RLAKFNNDTR QTTSFIGLPV
PANALFWLFS YLMISELPML ALKLTINFFR CPKRVVAPAD GKIVAIEEVS ENEILRCIQV
SIFMSIFNVH ANWFPCEGKV THVSHKNGHF IAAYLPKSST DNERSAIVIK TEKGRILARQ
IAGALARRIV TYAEVGDICS VDAHMGFIKF GSRVDVYLPL GSQVEVKMDQ KTVGNQTLIA
RLPLARTDFR LPGQKAVYHG KVRDVYTLEN DLLVMIATDR ISAFDVVLPA GIPYKGQVLN
QIAAHYLDAT RDIVPNWKIA TPDPMVTIGH RCEPFKVEMV IRGYITGSAW RAYAAGERVL
CGLPLPEGMR ENQRFEHPII TPTTKADEGH DENISREEII AQGLVSKEDY EQIERYTYAL
FERGTQMAAE KGLILVDTKY EFGKKDGKIY LIDEIHTPDS SRYFYAEGYQ ERFERGEAQK
QLSKEFVRQW LIENGFQGKP GQQIPEMTEA YCDSVSERYI ELYERVVGKP FEKADLSNLA
ERIEKNITEY LGLIGYPLAH SLSAEFFNAK FKTEYELFLL ESLSQLKSLL SLHPLQGFNV
TSPYKVEVMR YLDRIDEEAE LTGAVNTIRV ERALVLGSGG AALAVMRALK KMGIVHRQVS
RTPLIVNATP VGMHLCYDLI YNPQENGLEM LLIQALCSKT NSGAKKRFAL TGTGKIKRKH
AFKSHILTKK TKKQKRNLTY FSTVHKVDEN AVKQLLCLEV RLVGDNVEQG VYNIQEARRI
AESQDLDLVE ISPNADPPVC RVTDYQKFVY QLKKKAKEQK AKSVKIVIKE IRFGPQTDDH
DYNFKLKHAK EFLQEGSKVK AYVFFRGRSI LFKEQGEVLL LRFANDLEDF ARVEQMPILE
GKRMTIMLTP KIKITFPDGN FREYEAGITG WDIAGSISPR LQQDVLAAGV NGQVWDLHRP
INEDAEVKLF KWDDAEGKHA FWHSSAHLMA EALEELYPGI KFGIGPAIEN GFYYDVDPGE
IKDADLPAIE KRMQDLAARK ETIIRRDIAK ADALRMFGDK DQYKVELISE LADGTITTYT
QGGFTDLCRG PHLPNTGYIK AIKLLSVAGA YWRGDEKRKQ LTRIYGISFP KKKMLDEYLE
LLEEAKKRDH RKIGKELELF AFSQNVGAGL PLWLPRGTQL RLRLEDFLKQ IQKHFGYQQV
ITPHIGNKNL YITSGHYAKY GQDSFRPINT PQEGEEFMLK PMNCPHHCEI FKPHSYRDLP
IRLAEFGTVY RYEQSGELHG LTRVRGFTQD DAHLFCRPDQ LKEEFCKVMD IIFIIFKALD
FKNFEAQISL RDKVNREKYI GSEENWERAE RAIIEACEEK GLPAVIEYGE AAFYGPKLDF
MVKDALGRRW QLGTIQVDYN LPERFDLEYT GEDNKKHRPV MIHRAPFGSM ERFVAVLIEH
TAGKFPLWLT PDQVVVLPVS ERFNEYAHRV AKELNQRDIR VQVDDRNEKV GRKIRDNELK
RIPYMLIVGE NESREEEVSV RKQGEGDMGI MKITTFAELI EKEVDDMISA WRQISSLRIV
TAPGLLTDTS YTNLLLGELL TPRVPLLEGV QRRYLMVIDA GHGGHDSGAV GNGLREKDIN
LAVALRVGRL IKSKHPDVKV LYTREKDFFV TLMGRAEYAN KNNADLFISI HVNSNMAVVQ
RENAVILMEK DYRTVYKGFD PRSSESYIMF ELMQNTYQDQ SIKLAQQIQK GFVAKGRGVK
LGNLAVLVFS AMPSVLVELG FISNPAEARY LGSEAGRDEL ASAIARGFAR YGTRRYTAKD
IEMVRLIHHL TKEKGLTLAG TKQALFTTIK EVPITPVKDQ ANSGTCWSYS ALGFLESEIL
RMGKPEVDLA EMHSVAQSYK DKGEKYVRMH GKLNFGQGGS FYDVLYVVKH YGVVPQSVMQ
GLNYGTKKNA HSELADGALA YLKAIVTLTP AWKKAYDGII DSYLGTCPET FTYEGKTYTP
KSFAQYLGLN VDDYVSLTSY THHPFYTQFA LEIEDNWRGS LSYNMPINEL METMEYAINN
GYSIAWGSDV SEVGFTRDGI GVLADVEGIE AKGSDQDRWV GIIRTVNSAD CPEINPTQEF
RQKGYDEYSL TDDHGMVIYG IAKNQNGRKF FMVKNSWGET GKYKGIWYAS YNFVAGRTMN
IIVHKKAIPA AIAKKLGSGQ LGLDPATGNF GVTEQTEQVF KNIRAILEEA GLTIANVVKT
TCFLADMSDF AAMNAVYEKQ FTGDFPARSA VAVKTLPKNG LVEIEIIAIK 
>Porphyromonas_canoris_COT-108_OH1349
LTLRLPSELH FDHIEKQYKD PFKRSLEKYI GENFELEYFR TNLEPQLTFD SYVYGDSNLM
VYNAAQAIIA NPGSSLFNPL FIYGASGVGK THILHAIGNA ILNSYPEKRV VYVSAQMFKM
QYVEASYDFI QFYQNMDILL LDDVQELRDA VSTQSAFFQI FNNLRALGRH IIMTSDRPAV
DLDGLEERLY TRMKWGLTAE IERPDTELRK KILTRMMGQY NISLPQEVFD IIIASTSQNV
RELEGVAKTL FAHHHKPISM DLTTKILKQY VKYEKKVITI QDIVEAVCSH FDIEPRLLQQ
KCRKRQIVLS RQIAMYLCKE LTDSSFSVIG AEVGGQDHST VLCISPLLLP PYVVVDVWRA
SSTIVTMLGN GAKAVYPLDS LEKAEAAMGE IVGAERDARR CSFARCGNSP CEYQPHWVAG
RFIYFTTTNG THALAEAVLV GAFINIEALA RYLVLILAAG WRDKMSLEDS LFAGALYLST
TDHYARLEAI GLEEDAAYCL IKETRIDFTS GMTSITGETG AGKSVLLGAI ALILGGRADV
KIREGETKSV VEATFCTFRR EILASGKSRA FINDTPVTAQ QMRTLGERLI DIHSQHNNML
IGESSFQISV LDILSRYREQ LQLYKSLKKA LERRTEELQR QSSEREYIEY QYRQLAEASL
KPLEEEQIQS ILSQAQHSQE ITEAIGKVAY LSDDVPSALS QIEDAAKAMQ GVLSYWTDAE
GYAERLESVK IELKEPAQVE ELTQRMDLIQ TLLHKHKKEN TKELLELQES YRKSLSAIGN
GSSELEDMAQ AMNVAYAEVL ATARELHLSR VEAAKSLSEP LERELKQLGV AGALFGMDKV
RFLFSANNRS ELRPINEIAS GGEISRFMLA LKAIIALHST LPTIIFDEID TGVSGQIAER
MGLMMKELGY RVQVITITHL PQIAALAQEQ LRVFKRQTHI DHLSYEEREK EIASMLSGSV
LTDEAIHNAK VLLRISRILS EYYDFTRKES EELIRAGRVT KNNEVVGIGD KACVDDDVRL
DHSSVPMQGK HIVIGITGSI AAYKAATLVR LFVKAGAEVR VIMTPAAKEF ISPLTLATLS
QAPVISEFFD KADGQWHSHV DLGLWADAFI IAPASASTIA KCSYGVADNM LITSYLSTRA
KVYIAPAMDL DMFAHPTTQE NLQRLQERGC TIISPQEGFL ASKLIGKGRM EEPEEIGKRV
IVTSGPTHEK IDPVRFIGNY SSGKMGTALA QALHEEGAEV IFVTGPVSKL IKVTSALEME
AAVRSCFDAA IFCAAVADYR VASPEGDKVK REKKELELIA NPDIAAGIGA IKQSHQKMIG
FALETEEGTS YALDKMKRKN LDAIILNSMA HEGAGFGVDT NKVLMSKADV AKEIKVYPNG
DTETKTRRIN PEIPIPAEAT AVHGISDEDV KDEPPFKSIA KDLARILENC DFGGYNCNRF
DLPMLVEEFL RAEIPVDFSD RKVIDVQVIF HKKEQRTLAA AYEFYCNKEL VDAHSAEADT
IATYEVLLGQ LDRYLQGDVD FLDEYTKQRR VVDYAGRLQW NDKDEKVIAF GKYRNQVAAE
VLKRDPGYYD WILSSDFPRN TKLEFMGHML NNSIQDILIR RARMMGKNAL WVPGTDHASI
ATEAKVVNKL AEEGIKKSEL TREQFLDHAW EWTHKHGGII MEQLKKLGAS CDWDRTAFTM
DENRSQSVID VFVDLYNKGY IYRGVRMVNW DPKALTALSD EEVIYKEEQS KLYYLKYEVV
EEYIIVATTR PETILGDTAV CVHPEDERYS YLKDKHVRIP LVNREIPIIM DEYVEREFGT
GCLKVTPAHD VNDYMLGEKY ALPSIDIFND NGTLNEHGLQ YKGMDRFDVR KQIAKDLAMA
GLMEKEEAYV NKVGCSERTQ VPIEPKLSMQ WFLDMKRLAQ PAIEAVKQDD VLLVPAKFKN
TYFHWMENIK DWCISRQLWW GHRIPAYFLP QGGFVVASSK EEALVLARTL TLEDLRQEED
CLDTWFSSWL WPISVFGSVR KELEYYYPTS DLVTGPDILF FWVARMIMAG YEYTGKRPFG
HVYLTGIVRD AQGRKMSKSL GNSPDPLDLI AKYGADGVRM GLMTAASAGN DILFDESLCE
QGRNFNNKIW NAFRLVCGWD VAVVQKPTDA SIAAVNWFRN RLSEVSVELA DYFDKYRLSD
AMLLLYKLFW DDFSACYLEL VKPAYGSPID AETKQATLDF FSILMQLLHP FMPFITEELW
QLVEERKEGD SIMKHPLKID STFDATFLKE VEMARELISQ IRNLRVKNNI SPKEALSLRL
ANIEKYEVGD NDASIMIGTA TFAIPMGGFI DTEEELKKLH EEVAYYEKFL LSVNKKLENE
KFVANAPEQV VALERKKQSD ALEKWKAENL FAKSLNIRNG APDFVFFEGP PSANGMPGIH
HIIARTLKDV FCRYKTMKGF RVDRKAGWDT HGLPVELGVE KNLGITKADI GTKISIEEYN
HACRKEVMKY TKEWEDLTDQ MGYWVDMQHP YITYDNKYIE TLWYMLKKLY EKGLLYKGYT
IQPYSPAAGT GLSSHELNQP GCYRDVKDTT CTAQFEICDP KQEMRGWGDA YFLAWTTTPW
TLPSNTALCV GGKIDYSVIR TYNPYTFKPI TVVLASDLVG SYFHKDGATL DLDSYKEGKV
IPYQVVAQLK GADLVGMRYK QLIPWIKPMG DAFRVISGDF VTTEDGTGIV HIAPTFGADD
ARVAQANDIV GLLLIDHEGK QRPMVDLSGK YYRYEDLSEE FISSYVDKSL YDEYAGHFVK
TEYDDSEQKK DSLDLKLCMM LKQQGLAFKI ERYVHNYPHC WRTDKPILYY PLDSWFIRST
AVRERMIELN ETILWKPAST GTGRFGKWLE NLQDWNLSRS RYWGTPLPIW RTEDGKHEIC
IGSVQELYEE IEKAVKAGVT SKNPLEGFVP GDFSNENYDK IDLHRPFVDE IVLVAPNGPM
HRESDLIDVW FDSGAMPFAQ WHYPFENREF IDNHQAYPAD FIAEGVDQTR GWFYTLHALS
TMMMDSVAFK AVISNGLVLD KNGNKMSKRL GNGVDPFETI NKYGSDPLRW YMMTNASPWD
NLKFDIEGLE EVQRKFFGTL YNTYSFFALY ANLDGFPYKD RPEIDRWILS KVNTLIEEVD
SALQQYEPTR AGRAIAEFVT NQLSNWYVRL CRKRFWGGGL TEDKLSAYQS LYICLETVAK
LMAPIAPFYA DMLYRDLQSV HLADFPVSDN REIDTALEAR MELAQNISSM VLALRRKANL
KVRQPLTRII VPTIDKEFRK NLKMIEHIVI NEVNVKAIET VDPSDSVIVK RVKPNFKALG
PKCGAHMKQV AAYLTALEQE DINSLEQAGD VEIFAEDIPG WLVANEGTLT LALDINVTEE
LRREGEAREF INRVQNLRKS KNFDVVDKIK ITIKCDEDLQ QSIQTHMEYI CTQVQALDIA
FSSNLDMFPY PSGAGLHVGH PLGYIASDIY ARYKTHKGFN VLHPMGFDAY GLPAEQYAIQ
TGQHPEVTTY KNIDRYKEQL AKIGFGYDWD REIRTSEPGY YKWTQWAFLR MFGSYYDNIQ
NKALPIEQLV SHFEHKGTEG LDVACSDEIY FTAEEWKGKS EKEQQEILMN YRIAYLGETM
VNWCAALGTV LANDEVSEGL SVRGGHPVEQ RKMKQWCLRI SAYADRLLSG LEGLNWTESL
KETQRNWIGK SEGAEIKFHI TVFTTRADTL FGVSFMVLAP ESEYVSVITS SEYREEVKAY
LDATKKKTER ERISDRRVTG VFTGGYAIHP ITKQPIPIWI SDYVLSGYGT GAIMAVPAHD
SRDFAFAHHF GLPILPVVKP LDGELLPVEE WKDSLDSKEG VMINSDFLNG LSVRDAIAEM
KNYIHDHDLG RVKTNFRLRD AIFSRQRYWG EPFPIYYKEG MPYPLPEEQL PLELPEVDKF
LPTESGEPPL GRAKDWKTQD GYPLELSTMP GFAGSSAYYL RYMDPHNPEA LVDKQKNEYW
KNVDLYIGGT EHATGHLIYS RFWNKFLFDL GIICEDEPFK KLINQGMIQG RSNFVYRIKE
TNTFVSLGLK DQYDTTAIHV DVNIVHNDRL DLDAFKRWMP EFATAEFILE DGEYICGYAV
EKMSKSLFNV VNPDDIVAQY GADTLRLYEM FLGPLEQSKP WDTKGIDGVH RFLRKFVGLY
DDEKPSSEEY KILHTLIKKL GQGIESFSFN TCVSAFMICV NELQAGRCSK RQILEPLTIL
LSPFAPHLAE ELWQYLTITQ EPFPALEEQY LVEAEINYPV SFNGKVRFQL PLPADMGKNE
VEKVALSHPD TAKWLVGATP KKVIVVPGKI INIVGHCYMD LIEKASMRAM IWSSQYRLIS
EKFYEETGIE LSEGLELLLM VYVRYNPIYG LSLNIVGVDA TYSLGAMRKQ REATIAALKA
SGIWDMNRSL LSPLPRKIAV ISSATAAGWG DFHNQLTRND YNIRFAVTLF PAIMQGNEAP
ASIIKALDAI IESDKPYDAV VIIRGGGSRL DLLAFDNATL CEHVAQYPFP VISGIGHDRD
LSILDMVAHT SLKTPTAVAE ERLRLLSPDR ILSSGYALFG KSIRSASRTH PGEDVKILLG
DGAVSALFLA SSDGENRLET WMDLDEFAVK SAFLLEPLRE IPEQIITFYL NGQFVYRAEA
ADQYPLDEGI AYTLFATSQD KARPITTGIC VDAREDRLSF VGTDGFLLFI LSRKPSLLIL
RCSLIAGKYP NYRSVFPKEQ ANVLEVDRQK TVAALRRVSM FSDTLGMVEL DLKANALRMC
CRSTSADEYM DVSYSMIISF KINHLLDIFS SDTLQFKLGD KTAPGLVMPA SLPENVELKA
MVMPEDDLRN IYRDFSESDA EKVKSIEAVT NHDVKAVEYF IKEKFDTLGL GGYKEFVHFG
LTSQDINNTS QPLMLKEALE QVINPEIEAI IDYLKTLSTE WKEVPMLART HGQPASPTIL
GKEIYVFVYR LKEQMKQLAR IPHSAKFGGA TGNMNAHKVA YPDVEWKRFA ANFTHLGLEL
ESVTTQISNY DNLAALFDAY KRLCVILIDL CRDIWQYISD GYFKQKVVKG EVGSSAMPHK
VNPIDFENAE GNCGIAIAIF EHLSHKLPIS RLQRDLTDST VMRNMGVPVA HLLIALQSLK
KGLGKLMLAP ERLAQDLDLA WAVVAEGIQT VLRREGYPAP YEALKELTRG RDSITKESIS
AFVDTLNVSE AVKAELKNIT PESYTGDVTE PIRLNKYMAN SGVCSRREAD ELIQAGKVMV
NGVVVSELGA KVYVTDEVKL NDQLLSLENK VYVLLNKPKN CVTTSDDPQE RLTVLDLVKT
ACKERIYPVG RLDRNTTGVL LLTNDGDLAT KLMHPSYDKK KIYHVWLDKP VAVEDMQKIA
DGIELEDGEI HADAISYVSQ DDMSQVGIEI HSGRNRIVRR IFEHLGYKVY KLDRVYFAGL
TKKNLGKGKW RYLSQEEVNM LRMGAFEVGS EVTVMGWVRT KRGGKSVTFI ALNDGSTIHN
LQVVIVPNEE NEETLKLVTT GASVSIVGVV VESQGKGQNV EVQANSITVL GTADPNTYPL
QKKGHSMEFL REIAHLRPRT NTFGAVFRIR HHMAMAIHTF FHNKGFYYFH TPLITASDAE
GAGQMFKVTT LDLNNLPLTE SGEIDYSEDF FGRHANLTVS GQLEGELAAM ALGGIYTFGP
TFRAENSNTP RHLAEFWMIE PEVAFFDNED NQNLAEEFIK YCLQWALDHC EDDLKFLNDM
IDKELLDRIK FVLDKPFVRL KYTEGIEILE KAVKDGVKFE FPIFWGADLA SEHERYLVEQ
HFKAPVILTD YPKEIKSFYM KQNDDGKTVR AMDVLFPKIG EIIGGSEREA DFDKLTQRAI
DMGVPHEEMW WYWDTRRYGT APHAGFGLGF ERLLLFVTGM SNIRDVIPFP RTPNNAEFYQ
ILSGKEASTH FKDEIRKEVE AFVTQGERAP RLAAILVGHD GGSETYVASK MKTCEEVGFK
SSLIRYEEDI TEEELLKAIQ SLNEDDELDG FIVQMPLPKH IDEQKVIEAV DPRKDVDGFH
PENVGKMSIG LETFVSATPL GIISLLKYYN ISTRGKHCVV VGRSNIVGKP MANLLLYKGE
QGDATVTICH SRTPNIAEIT RQADILIAAV GIPEYIKGDM VKDGVIVIDV GTTRVPDSSK
KSGFRLSGDV KFDEVAPKAS YITPVPGGVG PMTICSLMQN TLKALDASGI LVGEKVQIVN
NNNGERIETY TIPGERGSGI VCLNGAAARK FMVGDVVIIV AYAMVTPEEA KTLKPTIIFP
AANFYGHPSD KIKLVGVTGT NGKTTTATLL YEVFRKLGYK VGLLSTVCVR IGDEQIEAVR
TTPDALTLQY FLHRMVEEGC SYAFMEVSSH AVVQHRIGGT TFAGGIFTNL THDHLDYHLT
FDNYLRAKQG FFDQLSQDAF ALTNVDDRNG MVMVQNAKTS VYTYGLKTDS TFKGKIIEKH
LDGTEMLMDG TEIFTHFVGD FNGYNLMAVY GAARLLGVEK DVLLPVMSSL IPVNGRFQTI
MSFVAVVDYA HTPDALENVL HTVSDLVVGC GGNRDKEKRP IMAAVGAKWS SKLILTSDNP
RDEEPMQILK EMESGLLPNE KAQVLTIEDR KQAIKTACML AKKGDVVLIA GKGHENYQEI
RGVKYHFDDV EMNDQKLKQR QTALTSRQIQ LMQMIGLSNV EVEDRIQSEL EINPALEEPE
YKLRQVEQHT EGSSLQDHLL SQLTSLSGEE VEVARYIVGS LDNDGYLRRD LLSIQDDLAI
RMGINTDLET IEHVLSVMQT LDPPGIGAED LRHCLLLQLE RAKKILEQMF VPFSNRHYDK
ITDEELREAI RVITHLNPKP GLDFNTRLEE TFFTVVPDFI VEEHDDEFTV SLIAPVRVNT
TFFVKQKIDD ARWFVEALRQ RQKTLLFTMQ AIVEMQKEYF IMGDVAYLKP LILQDVADAT
GLDVSTISRV TSTKYVQTPF GTFPLKHFFS EGTMTDAGEE ISTRHVKELL AELIEQEDKS
SPLSDEAMVA QLKEKGLNVA RRTVAKYREQ LGIPVARLRK MKVGTDALIL GALDIGTGCG
IVALMLSQRF CGSSVVGVDI HEESIADAEE NRKGFPHPDK LQFVHADIEH FSSEYDLIVS
NPPYFLPAIT LFRRAVAIIY PASMAQEYEA AAQECGLILH RRVAIRGRQD LARDIVERLR
QGEPLQYIFG SVEFFGYNIK VGPGVLIPRP ETEELVSLLD LCSGSGCIAV ALAAVDFSLE
AVSFTQENIV SNPPYIPQSK EKEMEHNVLG FEPHLALFVP DSDPLCFYRA ILRPKNLQDY
VGQKHLVAPG SPIKEMLEAR CLRSFILWGP PGVGKTTLAN IVANELGLPF YTLSATSSGV
KDVREVGTPI LFIDEIHRFS KSQQDSLLHA VETGVITLIG ATTENPSFEV IRPLLSRCRV
FVMEPLGKED MDALIDIAIT KDKEMAKHTF DIRERDALHT YAAGDGRKLL NILELIVIDN
NRVTSYLQQN PAAYDKGGEL HYDIISAYIK SIRGSAPNAA LYWLARMIEG GEDPRFIARR
LVIAAAEDIG LANPNALLIA QSAFDAVERI GWPEGRIPLA EATIYLATSP KSNSAYVAID
NALEYVRTHE PHPVPMHLRN APTALMKEIG YGKGYHYPHA YEGGFHKDSY APPLRPLSFE
GFKGQDNVVE NLKVFVMAAK MRNEALDHVL LHGPPGLGKT TLSQIIANEL GVGFKVTSGP
VLDKPGDLAG VLTSLEAHDV LFIDEIHRLS PIVEEYLYSA MEDYRIDIMI DKGPGARSIQ
IDLNPFTLIG ATTRSGLLTA PLRARFGINM HLEYYDTNTL CGIVERSANI LDVPCDHEAA
IEIASRSRCT PRIANALLRR VRDFAQVRGT GAIDKEIAHI ALEALNIDKH GLDHIDHKIL
TCIMDKFSGG PVGLTTIATA IGEDPGTVEE VYEPFLIKEG FLKRTPRGRE VTKMAYGHFG
RIVSARKYRP ATFRSVIGQD ALSTTLKNAI TEDKLAHAYL FCGPRGVGKT SCARIFAKTI
NCTNRTSEGE ACNACESCKM FNEQSSYNVI ELDAASNNSV DEMRNLIDQV QVRPMTGRYK
VYIIDEVHML SSSAFNAFLK TLEEPPAHAI FVLATTEKHK VLPTILSRCQ TFDFNRISVP
DIANHLAYVA SQEGVSAEPE ALQTIAVHAD GGMRDALSIF DQIAGFGNIT YQSVLENLRK
LDEALYFRFL AYVLRGDYHQ CLLLLEEVLV KGFDPLQVMT GLSAFFRNVL LAQDPRTASM
LEVIDSVRGR YIKAAQTCSK AMIWNCLKVS VGYEEKYRQL SSKRLSAEVA LYIPDPTIAE
QASSHITATE KDLTGGLGAD TIAFSAKAKQ IYVEPSSERA DAFRRNAEVL YADPDRRPDG
SREQDPRNCV PDIIEIESHL LIKLSPIADI IHALALDGEL KEVCYLYIPN PALSKIGLFK
IAPSTHLYFS FPGRVYEILC EHSWNKRTIA YGLIAKNFDL KAEELRKKLK IREGDHSYLF
AFRDSDNYYS YMHHSRISGE SMEALASVIN ERSAQNGIIW KHTRLLVATW GTAYVYVVNN
CHKQPEKLFK RRLISVEEIV AVWDALLQKL WERFPVVLTV SPIRHYRDGI HANTLSKATL
QLAIEQLYFP SYEIVLDELR DYRFYAEDMV HPSPLAISYI MEKAKAFMLD PEFAEEWRKA
YKLAKHTPVR IEEMAAEGKS LARNGKVLFV PFTAPGDLVD VQLGRSRSSF AEGRVVKMLE
PSPHRVEPRC RHFGTCGGCK WQHVPYTMQL AMKERQVYDQ LERIGKIELK DRRSILGSKE
IFEYRNKMEY TFSNKRWVTA EEGLGFHIPG MFDKVLNICH LQIDLSNRIR LFVRDFCLAR
GQYPFFDLKE QVGYMRNLVI RTSSTGEVMV LVIFHEEDEE KSRTLLDAIL ERFNEITTLL
YIVNPKRNDT YNDLDVVTYY GPGFIMEAME ELRFKVGPKS FYQTNSKQAY ELYSQVREMA
GIQPHEVVYD LYTGTGTIAC FLSKSASKIV GIEYVEDAVI DARHNAEDNQ LDNLTFFAGD
MKDVLNDEFI RTHGKPDVII TDPPRAGMHQ DVVETILRAA PERIVYVSCN PATQARDLAI
MYSVERVQPV DMFPHTHHVE NIVLLLIKSI SGIRGTIGGS VEEGLNPVNI AKFTAAYASL
IRESSTVHSN KIVVGRDARI SGPMVKNIVT GTLVAMGFNV VDIDLASTPT TEMAVIYEQA
DGGIIITASH NPKHWNALKL LNEKGEFLSD KEGKALIALA ESDALNFSPV DEIGRIDYTQ
KHIDDVVALP QVDVDAISRA RLKVAVDCVN SVGAVIVPSL LEALGVRDIL LIHGTPNGEF
AHDPEPLPHN LTDISSVVVE EQAHVGFAVD PDADRLAVIC EDGSMFGEEN TLIAVADYLL
DITPGQTTVS NLSSSRGLRD ITRGGQYYPA NVGEVNVVAK MKEVGALIGG EGNGGVIFPA
LHYGRDAMVG IALFLTALAK RMLKPTQMRE ILPQYCMFKT KVQDGLKLDF ESTWVQIRKS
NTEPIVRIYS EAPTMKEAEA IALLQLVTSK AQQWLTDGYD AVTQAEVRRM MESEDKTLLI
ESFYKDLEFG TGGLRGIMGV GSNRMNRYTV GAATQGLSNY LKKEFAIKVV IGHDCRNNSR
KFAEIAAGVF AANGIRVYLF ENLRPTPEVS FAIRTLGCQS GVMITASHNP KEYNGYKAYW
SDGAQMIPPH DKNTIAEVNQ IRDVKGIKFD GPADMIEILG EDMDKQFLNA IASLSLSPDA
VRAHSDMKIV YTPIHGCGQK LVPAALRAFG FKNIISVPEQ EVISGDFPTV VSPNPEEPAA
LKMALDKARE VDAELVLASD PDADRIGSAI KDNNGEWILV NGNQTCLLYA YYAIEKRRES
GQLKDDQYIV KTIVTTDLIR TIAEANNVEL YDSYTGFKWI ADIIRQNEEY LGGGEESYGY
LWEDFCRDKN SVSACAILAE IAAWAKEKGM TVYQLLDHIY TTYGFSYEVG VSIVRKGKSG
AEEIEGMMKG YRERPMNTID GSPVTEMLDY VDLKGRLLQQ NEEFTLDMPT TSNVLQYRTA
DGTKLSIRPS GTEPKIKYYI EVHLKVKEGS DLEVIRQEAR AKVERIKSEL AADVVFSLDF
NDPYRTMSDS LCRSKAYKIL IDHHLDPSDL VFSYPMVSST SLLTYTILSL CGITCFYVGM
MTDTGGFSYN SNDPHIYTVL SEMIELGLDK DDVSARVNRG YSIDKVRLNA YAVSNNLTVL
PEKKTAIITL SKAEKNRFNY KIGDTDGLVN VPLEAKEILF SIYLYEIKLS FRSKDPFACN
LFAFSGGGHR NASGAELFFS MTGEIETGDL IEVVIVPGMA FDGARLGRGK GFYDRFLIPT
EEHDIKMDYV MTSKEVLAEG GVEKLGLPGS FLKFVGKDGK KVILEKDLPE HTAAVEFILS
VLCISSYDEI EAVGHRLVHG GEKFSKSVLI TDEVIKQVEE CIELAPLHNP PNIKGVDAIK
ALLPKVPQVG VFDTAFHQTM EPFAYMYALP YELYEKYGIR RYGFHGTSHR YVSQRACEVL
GLDINKTKII TAHIGNGASI AAIKDGKVMD TSMGLTPTEG LIMGTRCGDV DPGALAFLDG
EGLSNLINKK SGVLGVTQIS SDMREVEAGI ERGDKKAILA MEMYDYRIKK YIGAYAAAMG
GVDLLIFTGG VGENQWTTRE TVCEGLGFLG LEIDKELNTN MRGKEMVISK DGSKATIMVV
PTDEELMIAK DVEVENSGNQ QENFEALWNI LNDNYCYFEE KNIDWDAIKI EYQSRLLTTL
QFFDLLSDMI RELKDGHCNL ISFFDRGTNP NGEESLDPAL RKIYLGDKYR VSHGMIYTKI
KSSKDIGYII YPSFEMQFLS IYFSDCKGVI IDLRGNGGGL VTNSDMLLSY FLSQKRLVGY
TKYKKSNKRG DYSDPRPQYV IPIVVLQDAG SYSATNDFLY KAEENITTVG LRSGGGAGLP
AMAELPNGWR VRYSTAAGLD RKFLSHEQGI EPDDIIEKGI EIIMALIWSE NSYCKRRQVG
CLVVKDQMII SDGYNGTPSG FENICEDDDG VTKPYVLHAE ANAITKVAGS SNSSKGATVY
VTDSPCLECA KLIIQSGVKR VVFGRPYRLT DGEDLLRRAG VEVEYALFYD LNILGSISFK
GTTKEPRFGN PTPRIAECTE GMLNAVGLQN PGVHKVIEEE LPFKKPMVAN ISGFSLEEYV
YCTELMSEVE QVGIIEINVS CPNVKHGGMS FGTCPDQAAL VTKHVKAVSK KPVYIKLSPN
VTDIVSIAKA CEAEGADGLC LINTLLGMRF DLKKRRPVLA NGTGGFSGPA IFPIALRMVY
QTHKAVSIPI MGCGGVMTAR DVLEMMMAGA TAVQVGSANL INPYASKEII EALPAEMEKL
GISSLREIIG VAMGPNGSGK STLSSVLVGN PLFEVTEGEV FFEGQNLLEL EPEERAHLGI
FLSFQYPVEI PGVSMVNFMR ASLNELRKSQ KKQPLSATEF LKLMREKRAL VELDSNLANR
PVNVGFSGGE KKRNEIFQMA MLEPKLAILD ETDSGLDIDA LRIVSNGVNA LKTKENATLV
ITHYQRLLDY IKPDFVHVLL KGRIVMSGGP ELALKLEEQG YDWLRRYMQI LTRYKEVRAV
QQERIREEIR RHTEEKGKLL DRMQELLSST EFNSIREQWD ALGEVYSKLM EEFYELKNLT
NEFRDLDFQK NKEIKEQLIA AAVKLSESED PISAFNALQL LHDRWKETGP VAPDLREPMW
KEFKDATVIV NKNHSSFFEK RRENEKKNLE KKTALCEKAE WKAAAALIEA LREEWRTIGP
VPKKNNTEIY KRFREATNSF FAQRRTSAKM FREKIDKHLE KYAQLLEKAE ALKDSTDWVP
TSQKLMDLQK EWKELLWHAF QAACNHFFLK QKREIASKME SLEELAERIA ELQEEWSKVG
LVPAKHKEIR SLNTLLEKME HELKQYENNL SFFSASGSDA LLAPVIKKMD NLKREIERLT
ERDLGTANTV IIHDGKVVVD QPSYVTINKK TDKVEAVGDM AYSNFEKENN DLRSIRPLRD
GVVADLEACQ VMIRELIRKA IPGRSLKIVI CIPSGSTDVE VRAVKEAAEK AGANEVYLIH
EPMAAAIGIG LNVLDPMGNM VVDIGGGTTE IAVISLGGIV SNKSIKVAGD ELTNDIVNFM
KTEHNMRIGE RTAEQIKKSV GSALINLENP PEEFEVCGQD QVGILPKIIK VSHKDIAECW
EKSILKIETA IENALDNTAP ELYADIVRNG VYLAGGGALI KGLDRRFSNK FKIPFHVAED
PLHMVSMGTY EALKNTSKYR LLDLLQIEEQ GLSLKEIEKQ IKRLTNGFPY LKVLRSATVG
DGITRLSKEE QVKYLEEWSK AQSSSGKKII KFIPASGAAS RMFKELYEVL FAFFDALNSV
CLKSEFKTCT RMLAQGEYRK VISYLIEEKG LNYGNLPKAL LLFHKYRTAA EEHLAEGAMY
AKDLQGDVHL HFTLSPEHIA PFNELMNQKK TLMEEHYSVN YNISYSIQKK ETDTIAVDMN
GRLVFRPGGH GALIQNLNED ADIIFIKNID NVVPDHHKCE TVIYKKVLGG FLVFLRNKVY
RLMESLRISR DTIEQARDLL YRYFSVIREK LNRPIRICGM VKNEGEPGGG PYIIEHEDGT
TSLQILEGTQ IDTSTEEGRE LLLSGTHFNP VDIVCSIKDY QGKFFDLTAF IDENTGFIAE
KSKGGERLKA LELPGLWNGA MAGWNTAFVE VPAETFNPVK TINDLLRDSH IDAYIIPSSD
HHLSEYPPQC WKDREWISSF NGSAGTVMVT ADHAGLWTDS RYFLQGSEQL KGTTIELYKM
GMPATPTIPE YIIRRVGFFG KSMSAAEALG TQNALAPYGI EVVWDKDLIA PHEEPATLPM
FPFYEQPLKY AGMSVADKLS LLRKTLLADG ANSCIITMLD EIAWLFNVRG TDVLYNPVGI
AYGLVTPKAA YIYTMEGKIP AELQASLSEA GVMVRTYNDI YKDVAGLTAE EVVLLDNART
NYALFKSIPA PRVIKTSAIT RLKAIKNAVE VEGYRKAMQR DGVALTRFFI WLEKVLNAGE
TPSEYEIGVK LAEFRAQGDL YVSDSFSTIC GYNGNGAIVH YSAQKDSCKR VEKKGILLLD
SGGQYRDGTT DITRTVSLPT ARQKADYTRV LKGHIAIARA IFPQGTRGSQ LDILARKALW
DVCQNYGHGT GHGVGHFLNV HEGPQNIRMD ENPALLELGC FTSNEPGLYI AGEYGIRIEN
LILCVPYKET EFGSFYAFDT LTMCYLDNNL VDVSLMTPEE IKWYNDYQSQ VYAEVSPSLT
AEESAWLKAK TVWSGRTPGI YLSWNDCKKE VIGVDGAKYK SFSEQEAEAI LEAGVDAACS
GSPGKMEYRG VWTSSGKALF GTNNIGEFLA IVHALAWMEQ TIYSDSRTAM VWIRKKECGS
KLKNSKTELL WSHIRRAEEW LRIHKILKWE TDRWGEIPAD YGRKKSPYSS SGRGGELYVE
PYLEKEKDMA FEYEGFLGVD AMRYIRLHPC VELNIRPTMG HIASCGEYVR VQKSNDIMEK
LSYAKKYYNT KKYSRTIELL EEITPYFKGR NEAEQVDYLL ADSYFQSKNY DFAHQYFKKY
YSSHPTGEYQ EYARYMSGYA LFLHSPDVRL DQAMSLEAIN ELQLYLDYYP TGTYADEAKK
ILFELQEKLA QKELLAAKLY YNLGNYLFNN YLSCIITSRN AIKDYPYSKY KEEFSYLILA
SLYETAYNSI ESKKGERVRE LRDEYYSYLN EYPDGAFLKL SKPTGNIYET VMVISKRANQ
ISQEMKKDLE TKLQGFAAVS DNREQIEISR YYEKLPKASL IATKEFETGS LYWGLLFLLI
LSALIPMIAI FLYNRVLQMR LTMFSALITL GPIVAVILEL LAYRGIAIDH RTIKYADRLR
LLLMNRFGIP LGVGEKSIAE VCRENSVDLE TFLYVVHYLS SRTTGDHRRI SIPQLIVYLR
NSHDYFLHYR LPELRSKLLN ALEEAPQDVV YVIIKFFDEY EDEVRKHMSY EDKYVFPYAT
KLSKYNIDIF RKKHDQIELK IKELKNILIK YYPTQSGYKL HSVLYDIFAC QIELYDHNHV
EDHVFIPAVA KLEHPKIKIL WEDSDYVVIE KLYGQYTVTT GKYGDRTAIR LLSNHYKKYD
PDAKLFMVNR LDRETSGIVI FAKGLQAKEL IISSWNKIVQ EQIFVAAVGG VPAENKMQIR
IFSLRQVLAN KGLVIMGDKR ALEQISLVFT HPKTGKRISL KRSFPVETAR QLFAKIGVEA
TTMNDIAQAA KKGRRTLYTY FRSKEEIFAA VVQTELDTLY EELREFSEID LPPQDKLVRF
ALRRFQAIDN IVKRNGSLDA DFFRDIMLVE RTRLKFDIKE RRLIEKILQE GVDKKIYDVK
YMAYIIQGAF KGLEVPFIKG FISHLIDLRK LFMNGEEIQK QIKETLQQMA KYRKDKREAH
RREAESKVLR LTEYVTPNDL SSMIEVPVNE IIMLCFNIGI IVSINQRLEK ETIDLVLEEY
GYTPEYVEAE VIDAIEREED LVPRAPIVTV MGHVDHGKTS LLDNIRKTNV IAGEAGGITQ
HVGAYSVKLS DGRRITFLDT PGHEAFTAMR ARGAKVTDIV IIVVAADDGV MPQTIEAINH
ASMAGVPIIF AINKIDKPSA NPDKIKEELA NLNYLVEDWG GKYQSQNISA KGNIGIDELL
EKVLLEAELL DLKANPNKRA AGSVIESTLE HGRGYTTKVL VQEGTLRVGD YILSGMHYGR
VKALFNERGQ NVVGPSTPVK VLGLNGAAQA GDALNVMPSE HEAREIAAKR TQLQREQRER
MHKVPTLQDL GTRIKEGNVQ ELNVIVKGDV DGSVEALSGS IEKLSTDTIR IRVIHKAVGQ
ISDSDVMLAA TSEGLIIGFQ VRPSASAKRL AESEGVEIRT YSVIYNALDD VKAAMEGMLE
PEYEENVTAN LEVRETFRIS KVGTIAGCIV KDGKINRHNK VRLIRDGIVL YSGELASLKR
FKDDVKEVGY GYECGLNLEG YNDLLVGDII EAYEVVEVKK KLVDDQEMLE LVEMEMRELL
SFYDFDGDNT PVIQGSALGA LNGDAKWEDK VMELMDAVDN WIPLPPRDID KPFLMPVEDV
FSITGRGTVA TGRIETGIIK TGEEVQIIGL GAAGLKSVVT GVEMFRKILD EGQAGDNVGL
LLRGIDKNEI KRGMVITHPG KVTPHKRFKA EVYILKKEEG GRHTPFHNKY RPQFYIRTLD
VTGEITLPEG TEMVMPGDNV TITVELIYPV ACSVGLRFAI REGGRTVGAG QITELMNQFK
DIILGNAPIK YPRIADSQKC LRVSGKHNDL EEVGHDTYHH TMFEMLGNWS FGNYFKQEAI
SWAWEFLVDV LGLDKDRIYV TVFEGSPEEN LERDNEAASF WKAYLSEERI IDGNKKDNFW
EMGDTGPCGP CSEIHIDLRP DNERREVEGR SLVNHDHPQV IEIWNLVFMQ YNRKADGALE
PLPNKVIDTG MGFERLCMAL QGKTSNYDTD IFQPIIQKIA SDCRIPYGSN PKTDVAMRVI
ADHIRTIAFS ITDGQLPSNA KAGYVIRRIL RRAVRYGYTF LERKEAYMYS LIPTLIEVMG
EAYPELPAQQ NLVQKVMKEE EESFLRTLET GIHILEGYVE ALKAVLQGSK VFELYDRYGF
PTDLTELILR EHGLESDLKG FEVEMNKQKE RARNAAAIEA KDWVELSEDA HILRYRQVTK
KKQTYYQIVM DKSPFYAEMG GQVGDTGVMI GGESITIQDT VRENNLPIHI VEALPKNPSQ
PFTLKVDVEK RIATECNHTA THLLHEALRE VLGTHVEQKG SYVSSEVLRF DFAHFSKMTQ
EEIRLVERKV TEKIRENLTR EEMRNIPIAE AKAMGAMALF GEKYGEEVRV IRYGNSIELC
GGTHISATGR IGTFRIVSES SIAAGIRRIE AVTAKHAEDY LYGMQTTIQS VQELFHNNVV
QAIHKLLEED EALGVKVIQI KQNLKPEIAK DVAFTVKAEI DSFVCLAGSY SKCTITLMLG
DAVVSNAGAL VRAAGKFIQG GGGGQPHFAT AGGKNPQGLD EALDFILEQN KSLETVSLLW
DRFYHLNLSR KTVVILLGGG SLLDIGGFAA STFKRGMPCI NVPTTILAAV DATVGGKRGF
NFNETKNIIG SFYPSSYVVL DPGFFRTLPP TEKLSGWAEI LKHALLKQRI VEEDPYEVRQ
MLNLGHTFGH AVELPHGFAV AAGIIMELYL SFKLLGFPQE LLTKVCYYIR DTYPVVPFNC
KAYNTLIAYM EQDKKNRGKV ISAALLYGYM GIPFKWVLKG ALRKVPFVGW ACEKSGFIFV
DNSAAALTIK QAEEAIEKGY SIFIFPEGSR TNNGELQRFK RGAFKIALDT QATILPVAIK
GAYEALPKNA LFVKPRRLVL EILLSGFIIS GFKHELESKL TGVTGKADSS YVGIAFTGLS
SKTLAQLNKQ PGDTVRAFFH TMGFKVRPFR LLESFDNSFG LTQIDVIRGI LEWDRNSYGG
LKIISLLRAE DLNPVMFGWL QILDTNILII FSLLIFVAAT TMVSGIIVLI LDKVQAISTL
KAIGMRNRTL RKIFHTVGLR IILLGVLAGN IFALLLAFLQ LRFSILLDST QYYMSYVPVE
INWYNLILPN IISLLVLYLI VYLPTTIIIN IKPSKGIRFI EQLREELNNH NYNYYVLGVP
TISDIEFDAL MKELETLEKQ YPEFFDPLSP TQRVGSDVKH ARPMLSLSNS YSFEDVVAFS
NRVKEEDTIE YNVELKLDGI SISVIYENGR LLQALTRGDG EQGEDVTSSV KAISSIPLKL
RSIEVRGEII LPWKRFKEIN EERARVGEEL FANPRNTVSG TIKQYSPALV AHRKPEAYMY
YIYLPQSISE RIKLLHSLGF KTESHGKVCR STDEILEFIK HWESKRDDLP FATDGIVIKV
DEIRQQEELG LTAKSPKWAI AYKYPAERKE SKLIGVEFQV GRTGTVTPVG IMDPLHLSGT
IVRRASLHNA DYIKSMDLRL GDIVAIEKGG EIIPKIVGVR TDLRPIVFPS NCPECGTPLV
RKEDVAAIYC PNSTECPPQI INSIEHFCSR KALNINIGPE TIKELYGKGM VKDASDLYTL
TPMHLIQLKG FKERSALKLY DSIKDSASTP YHRVLYALGI PQVGETTAKL LAQKFKSLDN
LSIQTTDSLC EVEGIGEIVA GSIRGYFQEE RHTSFINRLK AAGLDGMTFV VSGTFHSRDE
IKELITQNGG KVASSISSKT SKVIAGENMG PQKLEKANQL NIPIISEDDF AVENTGRFNG
LYHVLGGVIS PIDGVGPSEL HIDDIPDRVR NEGVEEVLLA LSTTMEGDTT NFYIYRLLDV
KVSVISRGIA IGDELEYADQ LTLGRSIDHR IDFVELQREK QNVAFAVGDI YLGKIKKIMP
GLNAAFVDVG HPKEAFLHYR DLGASYLSVQ SFLKDVEKNK DISKDGAIAD LKAGDQVMVQ
ITKEAISTKG PRLSGELSFA GRYLVLIPFQ DKVSVSQKIR SAEERARLRQ LVVSIKPKNV
SVIVRTSAEG VRVAELDYEL RSLIKKWEDT AETLETSRLL SLLRDTYNSN YKHIYINDKN
VLDATKEYIE LIDPGRGSIV EYYGEAPIFD HFGITKQIKN LFGRTVTYKS GAYLIIEQTE
AMHVIDVNSG NRARGSKDQE DTAIDVNLSA AEEIARQLRL RDLGGIIVVD FIDMGVAANR
QKLFEYMNEV MASDRAKHSI LPLSKFGLMQ ITRQRVRPST TVSTKEDCPT CGGRGKIQST
LFFVEEVESN IEVLMVNKLD VHVHPFVAAY LTSIQAKWRK KYGKGLTIVP NQSLGIVEAS
YIDNEKNTDS ILTDIIAEIK NPLLDGITIS GGDPFYNPTG MNIWVYTGYT LEQLTNDPLL
SLPLKYIDVL VDGPFIQEEF DPTLRFRGSR NQRIIYLFSP QKIEEAIVKA YRACGLCENR
DLIRNIVDQV VEEIQDLVEH ELMVHNPFVA KKYIIYREWR NVERDKRTGM KQIMGIVKIE
KNDINLSNAN MSAHTPAGQM MTFASEVTKD YTNKYLLGVK YARAHRNGDI HIHDLDYYPT
KTTTCLQYDL EDLYERGFRT KNGSIRTPQS IQSYATLATI IFQTNQNEQH GGQSIPAFDY
FMAPGVRKSF QKHLAETLAM DKTIRETHQA MEAFIHNLNT MHSRGGNQVV FSSINYGTDT
SPEARLLMRE LLSATMEGLG HPIFPIQIFK VKDGVSYSEK DFDLLIEACR TTSKALFPNF
VAPFNKHEKW SADEVATMGC RTRVFENLHG EKSSVGRGNL SFTSLNMPRL AIEAIREAEE
NNPDKHTIRR EAKEIFLEGV RKTSEMIAEQ LDPNDEVGEV IKSGTLGIGF IGGHNAMIAI
YGEGHHNQEA WQTLYDAVLV MNEVVEEYKK KYGLNYSVLA TPAEGLSGRF TRMDKKKYGV
IAGVNDRDYY VNSFHIDVKE PVTIFEKIKK EAPFHAITRG GHITYVELDE AKKNISGILK
IVKAMHDIGY GSINHPVDTC NKCGYKGVIY AKCPVCSGEN IARLRRITGY LTGSLWNSAK
QAEEHDRVKH IKIKKGLDIN IVGKPQEVEV STTYGVVPDH YPGLLPKLEV KVGDSVLAGT
PVLFHKSFPE IKIVSPVSGK VIAINRGDKR KILSVEIAPE ASIEYAPFSV SREELLGLLL
SSGMFALLRQ RPYDYLPNPT IIPRDIFVTA NVTAPLTPKA QALFGDRVED MQAAIDLLAK
LTTGKVYVGI PTGSGFNCEV VEVAGPHPAG NVGVLINHTA PVNKGDTVWT VSASELVIIG
KFLRTGKTDF SKKVGIAGEC VATRGIANVV CGANVLVNDS AKKRIIDGDV LTGTMLTDEY
TFMSPFSKVI SVIPEGDDTH EMFGWAAPGF NKYSVSRSYP AFLKEFSFDT RIRGGRRALI
VSGEYDKVFP MDIYPEYLVR AIVSFDIDKM EERGIYEVAP EDFALCEFVD TSKLELQYLV
RRALDMLYKE MNTIIYAAVM VILVAVGLAF TSQSLKGRQT ANANIDKMQQ ILKYGKYIKE
AFLVRTNGER VEGSEGPVFI AEVDGVKKYI LAMSGAGLWG PVWGFISIND DTIYGVDFSH
QGETPGLGAQ IFTSAFEGKT IFGAFAPVQV VKGGSKNGVD AISGSTLTSN GVNDMIRDSI
KMYQEFLVFL VVTLLLVALL LVAKAKLLPS GDVKLTVNEE KEFDVPIGGT LLNTLQGEGI
YLSSACGGGG SCGQCRCRVV EGGGEILPTE VGFFSRKEIK DHWRLSCQTK VKENMQVVVP
EEVFGVKEWE CTVVSNNNVA SFIKEFVVKL PEGEVLNFKS GSYAQIKIPK YNVKFSDMII
DRFKGEWDKF WPLEASNDEE TIRAYSMANY PAEGNIITLN VRIATPPFDR NTGTWAAIKP
GIASSYIFSL KPGDKVMMSG PYGDFHIQDT DAEMLYIGGG AGMAPLRAQV LDLFKTLKTG
RKVSYWYGAR SKNEIFYEED FREIEREFPN FSFHIALSDP LPEDNWTGYT GFIHQVILDN
YLINHEAPED IEYYMCGPGP MANAVKGMLD SLGVPREQLY FDDFGVFKKL ISHCKEYAFV
FPSSEIYDGL GAVYDYAQNG VELKNNIKRY WWESMTLLHD NVVGIDSAIF MHPEIWKASG
HVDAFNDPLI DNKDSKKRYR ADVLIEDHLA KIDDKIAKEV EKAAKRFGDS FDEEMYKQTN
PRVMGYIEQR NAIHERFSTY LNDSDYEALR NLILELDIVC PISGTKNWTE IRQFNLMFAT
EMGSTADSSF KVYLRPETAQ GIFVNYLSVQ KTGRMKIPFG IAQIGKAFRN EIVARQFIFR
MREFEQMEMQ FFVRPGTELE WYEKWKDIRM KWHQALGFGA ENYRFHDHEK LAHYANAASD
IEFKMPFGFK EVEGIHSRTD FDLSRHEEFS KKKLRYFDPE LNDSYIPYVV ETSIGVDRMF
LSILAASYAE EECGEGDTRV VLRLPAALAP VKLAVLPLVR KDGLPEKAQE VMEMLKYDFA
CRYDEKDSIG KRYRRQDAIG TPFCITLDHQ SLEDNTVTIR YRDDMTQERV AIDRLHGIIA
EKVSMKSLLK KLALKDLGDI VVVAPDGPRS GYSSAITSSV PIHYSCVGIT IYSCSGTPAD
CVKLALNVIL PNMVVAGINH GGNQSICVNY SGTLGAAIEG TIFDIPSFAV SLIEGTQDSD
YLQSCRYARA VARRLLKDGL PKGTYLNLNV PNVPIGMRLC SQADGKFYDE YVKQTTPMGK
EVYWMAGDLS VAEKGFATLV PCKIDVTDYE AMRELMKYFI IAGEASGDAH AADLVRAIKK
RDGNASFAFV GGEALSEATG IVHYSGMAFM GVWEVLKHLG TIRKYAKKVQ QALLEFSPDV
VIPVDYPGFN FRYILPFVKE RLYYYISPKV WAWKKKRIAK LRIQTDKVLC ILPFEVDFFK
KHAILCGSRT AEIRANLPVM IIIAGAPGQK EDLYFGHTFD ILSRSHVAMV TSGTATLETC
LLGTPQVVCY AHGAGYLANF VFKPFISLVN LIADRPVVQE LFGGKFTVKR VKEEIEKILM
DKYALIIEMG NDLPPMDESF KIPQYLIEGC QSRVWIAPDG TIHYHASSDA VIVKGIVSML
LKVLDGERAE DIAKADLYFV DRIGLYQHLS PTRSNGLSAM LKQMRLHASL GLDKRWRKLC
VQKASENAPH NILDLATGTG DLAFALKEAN PDASLVGLDL TEGMLEVAQY KAAEMGYVSF
VRGDALDLPF QDQSFDAVTI AFGIRNFQNI SRGLSEIFRI LCPGGRLCVL ELAEPSRRIL
KPFYKIYTQY FIPLLGKAVA HDKQAYQYLP DSIKTVPMRE NMCRLMSDAG FQNARFYSFS
PGVCVLYVGD KFRADSAYMH IERQVSFGPR VPNSAGHARC ADYLVETLER YGFAVTRQRA
DLKAYDGTVL KAQNIIAEYM PERRILLFAH WDTRPIADHD KDSSKRHLPI DGADDGASGV
GVLLELARGI DIIFMDAEDY GSWALGSQYW SSNPHKKGYS AEFGILLDMV GSKNAKFHRE
FYSQENAGRL TSTIWSKAAS LGYGNYFINK MGGPIMDDHV FVMLGLGIPC VDIINYDPFG
HYWHTHNDNM EVIDRNTLQA VGNVVWEVLL DEKVDSLISQ RYTDYDSVYI NRLAALPSRI
PLSYNSVVRE CIELYVNRRR ALVSTMLPKT GLYFPMIEEV FDKHNLPHEL KYLAIVESNL
NPFVVSRMGA TGLWQFMLNT GKVYGLDINS LIDERRDPRL ATEAAARYFK DMYEIYQDWL
VVIASYNCGP GNVNKAIRRA GGKKFWDIFP YLPRETRAYV PLFIAAYYTM EYYKSHGIEP
QTMDVVLATD TIHIRTKRTF EEISLLSGEP VDVIKSLNPK YKHNIVPGTY TTQVLTLPVK
KGDTLGGIAA KYGVTVTSLK RANGLSNNIK IGQKLIIFQP EVKQKIRFGY DAGEASYSDR
GWTEYSRTLR WINIPFMTHG PNFGWLLSEF AWGIGGGPGY ALGEIYGNKR KDYFGKSSEQ
TYSLKLYYLF MLVYNFFSTI LPISNHVAIA ANTVSALMSG ATVMLLFLSI SHLVRRLGSA
LVGSLLYAFT DTFWYSAVEA EVYSFSSLFT ALVFYLMLKW EAAADSSTAD RWIVGIAYLM
GLSIGVHLLN LLCLPAMGLI YYYKRSPNPT FKGSIGALLG SFALIAIVMF GIVQGAPAVA
GMFELFTVNL LGLPFNSGLI LYLIVLSLLL LMGIPFMGSS VPVLIIVLIA WWAFTRPSFT
SKLMNLAMLC LAVFFVGVST YGVILIRANS DIQLNQNNPS DVFTLKRYLS REQYGSTPHL
YGKTYASKSS ETDKDRYEKL TVQPTFGDNL TYFFRYQVGY MYWRYFMWNF SGRQNDLAGQ
GEATRGNWIT GITPLDNILL GDLDSMPEHM KQNKGQNKYF MLPFLLGLLG IFFLLFIVFM
LFFMTGLAII LYINQSPYQV RERDYTFAAS FYAFSIWIAF GVAYIPIIAT LLCMFVPALV
FAQNYDDHNR HGRTLASDFG YNYLESCDPN GIIFCNGDND TFPLWYAQEV EGVRRDLRVC
NTSYLQADWY VDQMKKDMYD SKALPPTETF SLQYDKQLLG KHESVILNIM ANNNFERPIY
YCTTVPSEYV GMKPYFRQTG LAYRVLPERM YDNVMNKFRW GGADRKGVYM DENARRMFEG
YRTEVFAVLA NALVAKGDTV RAQEVLKKGL QVLPAEVIPH TSIPMVDALY NAGMEEEALA
LSKEMVSRSL DILRWMSNLI AIVGRPNVGK STLFNRLTKT RDAIVTDVAG TTRDRQYGKA
EWCGTSFSVV DTGGWVVHSE DIFEDEINKQ VQVAIDEADL ILFVLDVNEG ITDMDDAVAN
ILRRTKKPVM LVANKADNFS MQVYAAEFYR FGLGDPYCIS AINGSGTGDL LDAMVKLLPI
PRIAIVGRPN AGKSSLINAF LNEDRHIVTD VAGTTRDSIY THYNKFGHNF YLVDTAGMRK
KGKVNEDLEY YSVIRSIRAI ENSDVCVLMI DGSKGIESQD MNIFSVVQKN KKGLVVCVNK
WDLVEDKSQK AIDYYQRVIR ERMAPFTDFP ILFISATNKQ RIMKVLDTVQ EVFNRRKKRI
STAKLNEILL PIIEKTPPPA TKGKYIKIKY ITMLPVSVPS FVFFCNLPQW VKEPYKRFLE
NKIRENWEFS GTPINIFMRE KRSGFVNIVG NPNVGKSTLM NILVGEKISI ITSKAQTTRH
RIMGIVNTPL LQIVYSDTPG VLKPNYKMQE SMLEFSESAL GDADVLVYVT DTVEKPTKHD
TFLRRVASLE CPVLLVINKI DLTTQEGLEA LISEWKELLP KAEIFPASAL HKFNMEQLKK
RIEDLIPLSP PYFDKDALTD KPARFFVTEI IREKILLYYQ KEIPYSTEVV VEEFKEEDAL
IRIRAVIVVE RDSQKGIVIG HGGQALKKVG AMARKDLEKF FEKKIFLETY VKVEKDWRNR
DNFLRAYGYG ETIDDVVLSV FRAPHSYTGD DVVEIACHGS TFILQEVIQS LGCRMAAPGE
FTQRAFAAGK MDLSQAEAVA DLISSRTRSS ARMALTQMRG GFRKKIEATR ETLLHFCALM
ELELDFPEED VEFADRSELI ALCSQQRADL QWLADSFSRG AVLKSGIPVA IVGSTNAGKS
SLLNLILGED KAIVTDIHGT TRDTIEDTVI LDGKEFRLID TAGIRETTDT VEEIGIQRSF
AAMQRAELIL WVIDISARHF THADDITFLL VYNARHFEAL SNAVSALDRV LLGLESGISG
ELVSMDLRDA LRYLAEITGE ISSSDILHHV FKNFCIGKML PRLTGLWTHL ERQRGGVGMR
GPGETQLETD RRIILDKIAK LKRDLQTIDR QMSVQRKNRA QLIRVALVGY TNVGKSTIMN
VVSKSDVFAE NKLFATLDTT VRKVIIRNLP FLLSDTVGFI RKLPTQLIES FKSTLDEVRE
ADLILHVVDV SHPSFEDHIA VVESTLSEIL KEERKPTIMV FNKIDAFSFV QKDEDDLTPE
TKENICLEDI KQTWLKNLGA DVLFISAKSG EGLEEFRSRI YDRVKELHTL RYPYNDFLFV
GGYVPDKIVT NDDIAQMVDT SDEWIMTRVG IKERRKLEDP QLGSSYLAIQ AVKDMLERHS
IDPKEIEAIV LSTNSPDYPI PNTSSRVALE TGCAFAFDIC AACPGFLYGL EIASGFIMSG
RYKKVLVVCT EKMSAIIDPQ DRATAPLFGD GAGCALIEPC APEYGLQDSI IRTDGTGHLT
IKAGGSIQRP TTDTVENREH YVFQDGQTVF KAAVSSMGDT TLELMERNNL SADDIKWVVP
HQANMRIIDA VARRMGFSEK VMINIHKFGN TSSATIPICL WEWEKDLKKG DKLVLTAFGA
GFTWGSSYIV WAYDFELELD FQGTVSVACH RCTAPLTVDV DSVSELVVKY GDDDLIIIPE
REGTLDLSEI MYELVLFSLP FTCKHIRENI EAIRQTLPVT LVAVSKYYPV EALMTAYEAG
QRVFGENRVQ ELRAKYEVAP DIEWHLIGQL QRNKVKYIAP FIHTIHSVDS ESLLEEIDKR
AVLLQIHIAQ EETKSGLTPE EGMMTMATNT DDEAQIRLEF KQVSDLFKEL SMGMSHDYKI
ALEYGATIVR VGSKIFSMIK VGINGFGRIG RFVFRAAQKR TDIQVVAIND LMPVDYLAYM
LKYDTMHGTF EGTIDFLIVN GKEVRITAER DPKDLRWAEV GADYVVESTG LFLSKDKAQG
HIDAGAKYVV MSAPSKDDTP MFVCGVNHKE YVKGTQFVSN ASCTTNCLAP VAKVLNDKFG
IVDGLMTTVH SVTATQKTVD GPSLKDWRGG RAATGNIIPS STGAAKAVGK VIPALNGKLT
GMSFRVPTLD VSVVDLTVNL AKPAKYDEIC KAMKEASEGE LKGILGYTDE EVVSSDFLGD
VRSSIFDAKA GIALTDTFVK IVSWYDNEIG YSNRVLDLIA HMATVNGEKY AIDTLTDIGF
NILDTNVGRY EIDIIAMEGD VLVFIEVKSR IPPGKQRHIL SAVDLYLIDA GLRGRAIVDA
LKDKGIGILV THDHADHVRG VGSIATRYHM PIYATRKVMH ALITSRYIQE DISGYLKPIE
PSKVSEIGAI RVRAIPIPHD STDNIGYMIE TPVFTLMTDI GDVTPEVERA IRQSNFLVFE
SNYDEEMLKG GRYPQFLKER ITCGTGHLSN VKSAECLASN YHLDMTFIAL CHLSKDNNHP
DLAYKFVENR LFREGIKDLE LKVLKRSIPS ELYWLNVGAQ PTDTTRNILS REGVLLMKHL
LGGVKKEKFT LEEAQRRFDA WKEAKVKGFQ AERQKLVEAK NAEAKQRLEA EKEVNKAKAE
ALREKKAEEK AKQEAAKAAA EELNSKFKPT GDQPEAIKAL VDGLNSGQTL LGVTGSGKTF
TIANVIEKIG KPTIILSHNK TLAAQLYGEF KSFFPDNAVE YFVSYYDYYQ PESYLPASDL
YIEKDLAINA ELDKLRLRTT MSLMSGRQDI IIVSSVSCIY GMGNPSAYIE KRIEIKQGSR
IDRESLLRSL VDAYYIHNKA EFLPGNFRAK GDTIDIFPAE ENYDGIAYRI ELWGDEVDRI
TRFRPLTGKE LGGLPSLSLY PATLFVTSSE LLSQAIKQIQ KDLEIQVNLF EREGKLLEAK
RLNERVSYDI EMMKEVGYCS GIENYSRYFD GRAPGEKPYC LFDYFPSDFL LVIDESHVTI
PQVKAMYGGD RARKTNLVEY GFRLPAAIDN RPLKFEEFEE IIGDTIFVSA TPADYELEKS
GGVVVEQVIR PTGLPDPVIE IHPTLNQIDH LMEEVRKRVE ADERVLITTL TKKMAEELSE
YLSQAGIKCE YIHSDVDTLR RVEIMEGLRS GEFDVLVGVN LLREGLDLPE VSLVAILDAD
KEGFLRSHRS LTQTAGRAAR NLNGRVIFYA DTITASMALT IEETQRRRNK QLEYNKKHGI
TPKQIVKLSE KISAAKSAME KAAKALDFIS AAQWRDEYFR LLGKMQVDRF ADGEFSVYYE
ESIRGKDVYL VQSTVPTSDN LMELLLMIDA AKRASAHYIV AVIPYFGWAR QDRKDKPRVS
IGAKLIADML CAAGICRLIT MDLHADQIQG FFNVPVDHLY ASNVFSNYIN LVIATPDVGG
TKRANSYARY LGVPMVICHK SRLKANEVAE MRIIGEVEGK DVLLIDDIVD TAGTITKAAN
LMLENGAKSV RAIASHAVMS DPATERVAAS ALSEMIFTDS IPYRKECHNV RILSVADMFA
EAIKRVSCHE SISSLYLLSA LFYIPGVQQF AARVASEQLS PLLGVDLSIG KFRIKFPAKV
HLSDVFAVKD TLASLKRIDV EIDERQANVK DLEIRLKKSF ITADSVGEVA LNLFGEIYPE
DGEIEERVRF NGKVEAKEAV SLLMNGSARL PLPSDIFLFA DASYRNNLID LTTRLGSLEA
AGKYGLKSER FELETQTNRL SVQQFLPKDT IGDLQAHIKI EGQGLGNIVM VSQLEQQQLF
AALNSEAEGV TLMGQLDARL GSTFKLLAAV RTDGDLVLSF NSKNGPDANI SFSMGRNNPI
RSYLDEHRYG WKSTTLDIRT SSDSGLSGEF YLNGFQKDTF RIDDKNIEAH VLLSLDKFHF
QKNKVGDIAV MGVYEPGSYA AMDVQLDGVN AATGEAPISK ANPFLPDDLV SLAGGNDVLL
VDSKRLLYGR LGVSTDISLS GPASTMKVRG ALSINGNTNL TYILKDSKLS KRNRFDGLIE
FTEFRDTGGL DVTLALHVDP AVSLGAEITA NAVQVQGGGD LNFRYPPYGQ MSLSGTYNFN
DGFKVDRGNY ISWSGDVMNP FINFKATERI SSTVALRKVN FDVSVVAKNR VNDLALLFTL
DAPEDLTLRN NIAAMTDEEK SRQALMLLSL GTYLGSTLMS LVTKEFNALV GDLIGKRGTN
YSYSIAKKFY NDRITLQIGG QVETANPNKS ANQSFIDNIS LDYRLDQAGT HYLRLFHKKD
YENILDGEVI ETGAGYVLRR RLYRLKDLFL FLAALAAIIF ANSPQAQYFS FLNNPIKVNI
GDYGLFEHHG RPMTLQEFVN DALMAIFFFV IGLEIKMELL IGQLSSIRKA MLPVVAAIGG
MIIPVLVFYA FVHDGGRGAA IPMATDIAFA LAVLAAVGKH VPPCLKVFLM SLAVVDDIGG
IIIIALFYSG QIHLTSLLIG LGLLVVTYIL GRKGMDKAYI YYFIGFIVWT FFLHSGIHTT
ISGVLLALTI PSKCTVRLPQ LKESLSGFVQ DFNLSHRQLV RLRLLEKKVE RSISPLQFIE
HDLSPVVSYI ILPLFAFVNA GVTFGGVTMS DLGLPIAIFC GLFMGKMLGI SLFTYIPNKI
GILKYPEGMT TRNLIAISIF GGIGFTVSLF IASLSYGVNL LNQAKIGVFS GTIVSALVGF
FALWKPRTRP GGFEGMGEEA LSWIRELKKE FPMTFCTEVA TATHVRLCLE YGLDALWIGA
RTTSNPFMMQ EIADALGVDI PVLVKNPVSP DIELWIGAID RLYNAGLRRI AAIHRGFSSL
YRNPPHWSLV MELRSRIPLL LVGDPSHMAG RRDLIPSLCR QLIHLHYDGI MLEVHPSPDL
ALSDAAQQLT PDGFSEILRE KIDGLDHSII ELISERMTIS AEIAKLKALN DISVVQPERY
NSLLQERLQF SQSQELSEAL IKAIFDLIHD ESIALQVVSG IRPTGNLHLG NYFGAIKSFL
TMQEECKCYF FIADWHSLTT HPHPDNILKN TRTILAEYLA CGIDPSKAVI YAQSDVKEVL
ELYLYLNMNA YLGELERTTS FKEKARKQPN NVNAGLLTYP TLMAADILMH RAVKVPVGKD
QEQNMEMARK FARRFNTIYG VDFFPEPASF SLSSKAVKIP GLDGSGKMGK SEGNAIYLMD
DEKAIRQKVM KAVTDSGPTE PNSEKPEAIQ NLFTLLEIVS SADTYNYFND KYNDCSVRYG
DLKKQLAEDI VLFTAPIREK ILEIAADTDY LERVAREGAE QARESARLTV DKVREIIGFL
GHARPAVTFD LLFRYLKHIG YKVRYVRNIT DVGHLEHDAD EGEDKIAKKA RLEQIEPMEV
VQYYLTQYHR VMDALNVLPP SIEPLASGHI MEQIDLTQEI LNNGFAYESE GSIYFDVEKY
HKTYKYGVLS RRNIEDMMSN TRELDGQGEK RQSIDFALWK KAQPEHIMRW KAPWSIGFPG
WHCECTAMGR KYLGETFDIH GGGMDLIFPH HECEIAQAVA AQGKPMVRYW VHNNMVTING
QKMGKSLGNF ITLEQFFAGS HELLEQPYDA MTIRFFMLQA HYRSTVDFSN EALQASSKGL
ERLLDAYLAL ESLKAISSKS VSYKELCYEA LNDDLNSPVV IAHLFDATKV INTAKAELTA
EQIESLKELF DTFLFDMLGM KKDAFAGAME LLLQIRAKAK SEKDWATSDK IRDELAKLGF
EIKDTKDGAE WKLPGIYARF SRQHLGEAIS VARTLYELKG IRLETYGVPD RDKVYHVQFK
EGSVAPFVML TEDGLLCAIN FSPEYLQATS PQKRAEIVAR EIHTLREART SIVSGEAEQS
FPDGQALKLA LDNINAQERA LSELFTGRFS EMEGVLDKED LSGEPIYMGV KIEDQAPALT
PKEAEKAEKS KGIVYNRPGR VEITLGKILL QEKVYIAQLG TKEALAPALF NNKLTFFPAT
GALERIMGER FGFYTMMAIL VLFLSAKFGL AEDEAGLIYS FFYFGIYALA IIGGLVADRT
RNYKRTIIMG LVMMTVGYGM LSIPTTILFV IALGNGFFKG NLQALVGQMY DRDAGYTIFY
MFINIGSIFA PWVAPAVRSW WLKIHGFFNT GFHYSFGVAI VAMLISFAIM DPAEVRQRIM
ALGAVMLVVI FFWFSFHQNG LTLTFFARDF FQSANPFFVV TLAPMVLAFF GLLANSGYNV
STPMKIAIGM GLAAIGFILM TMGSPWLLIG TYFVLTVAEL FISPLGLSFV SQVAPPKLQG
LMQGMWLLAT GLGNQLLFIG AILYKNVPLT WSVFVVVCLI SMVIMFSMVG WLNRVYWIKG
FESTIQFSQN HISKNWHKGG TSNLNIFARN FFSLSYVKNK VKWTNELESK IGIYNYKISE
DLLRLYSNFG IKASNWYYTL SGELRTQLLK NRKENSKDLI TALSPLAMDA GLGMKYEIDD
KFKRLRFSAN IAPFSVSYKA TIREDIDKAR AGLNPDQTYI IAFGSTMRAA LNFDISQTVN
WQSRFYYGTT FKRIETEWEN TLSISLNRYF STRLNVNLRY DDAVHLGSPF HKDPVALERD
LVQWLRSIEQ DACMLVMLGD IFDYWFEYRD VVPRGFTRFL GQIARMSDLG IEIHFFTGNH
DIWSFGYLEQ ELGVKLHTSS WECLIEGKRF LMAHGDFHNR FCQKLYASIH PRWTVGLAHS
WSNYSRRKGD FFIFGHLHML VDLMLPEQKR VVILGDWIKF HSYAKWDGKH FSLEEEIVRM
LKTVYDPEIP VNVYDLGLIY DIDIQDNGVV VTMTLTAPNC PAADFIMEDV KMKVESVKGI
NEVTINLTFE PEWSKEMMSE EALLELGFLM AGKRDYYEVL GVSKDATDDQ IKKAYRKTAI
KYHPDRNPDN KEAEEKFKEA AEAYGVLSDP DKRAKYDRFG HNGPEMGGGG GGMSMDDIFA
QFGNIFGSRR SRGGDIRVTV SLSLKEIAQG VDKKIKVKKR NTCSVCRGTG AESPSDVHSC
ATCGGSGVVF HTQQSFLGTI QTQQVCPSCK GTGETIDKKC RHCHGEGTEM GEEVVAFSIP
AGVQQGMALT VSGKGNAAPR GGEPGDLIVV IKELPDDNFI RNGDDIIYNL LISYPEAVVG
GKVEMPTIDG KVKVTIEPGT QPGKILRLRN KGLGIKGDLL VHISIHVPTQ MDDKAKEVID
RMAAIFSPTQ SDREAYIKEQ KLEQRLAELE DTHLRLRAEY DNFRKRTLKE KSELIRTAGE
RILTQFINVA DDFDLAVANL AVAEGIDIIR TKFISAMKAQ GVSEMEVLGE PFDADLYDAV
GMPVEDADKK GKVIECVQKG YTLNDKVIRH PKVIVGYMIS DKFPWIFIGA IYLFLVCYKQ
NYKEVLLLIL ALSLLILIGD QLSSHIIKPW VGRLRPSHHP LTADLVHTVL DYRGGYGFIS
GHSTNFLSFA CFTALLWRNR FYSIIAILTG LTVAYSRIYL GVHFITDVIP GIAAGVAIAF
LVYAIYIFLR MKQKIQKLLD ELSGLIQTHE ELENFRLRFM SKKGLISSLF SEFKSVPAEE
KKDVGAAMNV LKDLTRTAYP IPMGTRHPLS LVREEICRIF NRLGFSIALG PEIEDDWHVF
ESLNFADDHP ARDMQDTFFV STSPELLLRT HTSSVQTRVM TSQKPPIRII CPGRVYRNEA
ISARAHCFFH QVEALYIDEN VTFADLRQTL LFFAQEMFDA NTRIRLRPSY FPFTEPSAEM
DISCNICGGE GCSFCKHTGW VEILGCGMVD PNVLENCGID SKKYSGFALG MGVERITNLK
YRVSDLRLFS ENDKRFLKQF LVKTFAATVC GIHATTISVE VEAERGSSFT LVGLPDTAVK
ESYRRVVCAI KQSGFDYKVN LSPADIRKEG TLFDLPIAIA ILACTGQIPE DAPGKFMIMG
ELSLDGSLQP VKGILPMALH AHGEGFSGII VPKQNALEAA VVSGLNVYGA ETLSDVVNLL
KEEGLSPVSL CIEDQFANVY THIGSDFADV KGQENVKRAM EVAAAGGHNI ILIGPPGSGK
SMIAKRLPGI LPPFTLNEAL ETTSIHSVAG TLPHGISLLK HRPFRAPHHT LSSTAMVGGG
ANPLPGEISL AHNGVLFLDE LPEYSRSVLE VLRQPLEDRE VSISRTKASA RYPSSFMLVA
SMNPCPCGYY NHPDVRCQCP PGAVSKYLNK VSGPLLDRID IQIEIAPVPF EALSKRENGE
SSEDVRARVL KARKIQQDRF EGCSGIYTNA QMTPELLQKY ASLDEQCTAI LKRAMDRFSL
SARAYDRILK VARTIADLDG SESITTKHIG EAVNYRNLDR SNWGNNKDAY VHRRAESLAV
PSYTLSRADN PENLMMLLQS LRATHIILAG YLLLIPEWLL AAFPGKIVNI HPALLPAYGG
KGMYGHHVHE AVVAAKESKS GITIHIIDEE YDKGKILFQA EVELSPDTPD DVAHKISLLE
QAHFPKVIFF GTPEFAAHIL DYLVSEKYNI AGVVTVPDRP AGRGHKMQPS AVKVVANLPL
LQPESLKDLK FVSSLQAWRA EIFVVVAFRM LPKIVWNMPA LGTFNLHASL LPAYRGAAPI
NRAIQNGETR TGITTFLLDE EIDTGRILLQ EEVNIEPVDN AGSLHDKLMN RGKFLVAKTI
DGAPKIFKED QLLSFAESLL LTIRAMSPYP AALAECKSFL RVIAADGLLE LQPPSKKRMT
IQAFLNGELE KKVVDIIVDK LNVQASEVTA TASFTNDLGA DSLDTVELIM DFEKTFGISI
DDTEAQNIKT VGDAMDHIGE SGAAPITLFD ASEFKTKFAC EVKGFDPMSY FDRKEVRKYD
RYAQFALVAA DEAVKDAGID IEKEDLDKVG VIFAAGIGGL RTFEEEIMQY EPGKAPRFSP
FFIPKMIADI AAGHISMKYG FRGPNFATVS ACASSTNAIS DAFNYIRLGK ANMIVAGGSE
ATICVSGVGG FNALQALSTR NDDPKGASRP FSKSRDGFVM GEGGAVLILE ELEHALARGA
KIYAEVAGTG LSADAHHLTA SHPEGLGAKL VMRNALEDAE LKPEDIDYIN VHGTSTPVGD
VSEVKAIQAV FGDHAYKLNI SSTKSMTGHL LGAAGAIESL ITVLSVKNDV VPPTINHEAG
DEDEEIYKLN FTFNTKQERP VRCALSNTFG FGGHNASVIF KKMVVLSAWY LSFTFVSSRY
TSAAKEYEIR YLDSLSNKTV WFGHTLKEVR AQEIGLGLDL KGGMNVVLEL NQADVLRSLS
GNSQDPNFLK AIEEADFVTL FIEEFHKADP GARLAAIFST LELKDRIPTT ASDSDVEKVL
RSEVNDAIDS SFKVLRNRID RFGVVAPNIQ RLENNSRILI ELPGIKEPER VRKLLQGAAN
LEFWETADMS EVFRPLLNAN DALLLSVLSL NANGAIVGYA QAADMAMIDS LLSIPEVKAQ
LPRNIYLRWS AKSKRDGSAA LSGEVVTEAR AEVNHVGRSD VGVSMHMNNE GAKQWARLTR
DNVGKQVAIV LDGLVYSAPV VNGEIPNGVS SITGNFTPDE ANDLANTLKS GKMAASVDIV
QEDIIGPSLG KEAIKAGIIS FVIALIILML YMCLVYGLLP GMVVNLALVL NFFFTLGILA
SLHAVLTLAG IAGLVLTLAM AVDANVLIFE RIKEELAAGK NMQRSIKDGY GNAFSAIIDS
NVTTIITGII LFMFGTGPIR GFATTLVVGL ICSFITAVFI TRLIFEALAK RGKMDKTTFT
TAISKNFLKN PSVNFLAKRK ISATVFGLLI AAGIAALATI GLNAGIDFTG GRNYIVKFDK
NVSTAEVASM LNDELAGNVR VINIGTQVRI STNYRIPNTD EEIEKLVFEG VKSLLPEGTS
FDTFVQSSQK VGATMADDIQ RDALIAVAIS LIFMALYILI RFRDIAFSAG AFVSVTVNTF
SIIALYAILW KIMPFSMEVD TTFIAALLAI IGYSINDTVV VFDRIREVSG IYPNKNKREV
FNNALNSTLA RTINTSLTTL ITIIVIFILG GPTIRSFTFA MILGVVIGTI STLFVASPIA
YMYLDSAKKT ELFEKYGKGT TDTGSPESQI ALFTFRISHL TEHLKRNRKD YNTERSLKRL
VGKRRRLLNY LIKIDIERYR AIIKELGIRR AADNIRVLAL SMVEKAKSGH PGGAMGGADF
AHILFSEFMV YNPNEPQWIA RDRFFLDPGH MSPMLYATLA LTGKYSMEEL QQFRQWGSVT
PGHPELDVAR GVENTSGPLG QGHAYAVGAA IAAKYMKAHF GEMRQRIYAF ISDGGVQEEI
SQGAGRMAGH FGLDNLIMFY DANNVQLSTT VEEVTSEDVA AKYKAWGWHV IDINGNDHNQ
IRAALREANA GKPTLIIGRT IMGKGAVGPE GSFENKVSTH GQPLSAAGAD VPATITSLGG
DPENPFRIFP EVEALYAKRK EELIALSEDW KKSFATWEQA EPELAKKLSQ WCSGKAPVNW
EEIEQKPDQA TRAASATVLS YLAQHVENMM VTSADLSNSD KTDGFLKKST TFSRDNYKGA
FIQSGVAELT MACICNGIAL HGGLIAACGT FFVFSDYMKP AVRLAALMEL PVKYVWTHDA
FRVGEDGPTH EPVEQEAQIR LLEKLKNHSG QNALLALRPA DVHETTVAWE LAMNNTKTPT
ALILSRQNIK NLPSDYAKAR RTALGAYTLI GHQSPDIILL ASGSEVSTLV EGAELLEAEG
IHANVVSVPS EGVFMNQSDS YRQEVLPPNV PRFGLTAGLP VTLEGLVGGT VWGLNSFGFS
APYKVLDEKL GFTAQNVYTQ VKNLLGMACD HAGYTLKEEL KKILGYTVKD FGAYSESVDY
PDFAHSLAKE IEQGNLSKGI AICGSGNGIS MTANKHSNVR AALCWIPEIA RLAREHNDAN
ILSLPARFIT IEEAKKILDI FLKTPFEGGR HERRVRKIFD PLLSSCYERL DEELFRVDPE
PIHYIEDIEA YNEQEGLALS EEEIVYLKGV VEQLGRPLSD SELFGFSQVN SEHCRHKIFG
GRFVVDGEEK EMSLFSMIKE TSKQNPNNLV SAYKDNVAFN RGPAMQFAPE KADRASLFKT
KEIETVLSLK AETHNFPTTV EPFNGAATGS GGEIRDRLAG GRASLPLAGT AVYMTSYTRE
RKWLYHSPSH ILSRASDGAS DFGNKFGQPL ICGSVLTFEH EEYGYDKVIM LAGGIGFANK
RDALKGEPKP GESVVVMGGD NYRVGMGGGA VSSVDTGHYV GAIELNAVQR SNPEMQKRVA
NVVRAMAEAD NPIVSIHDHG AGGHLNCLSE LVEQTGGKIN VDRLPVGDPT LSAKEIIGNE
SQERMGLLVG KEDIAEMKKI AERERAPFYV VGETTNDMAF IFIDLMLEHM FGSAPKTVMT
DNSVERKYAN ASYDFMEYLP EVLAMEAVGC KDFLTNKVDR SVSGKVAMQQ CVGELQLPLA
DLGAMAIDFK GKAGVATSIG HAPQVALIDS RKGSEMAIAE ALTNIVGAPL RDGLSSISLS
ANWMWPCKHP GEDARLYNAV EACAELAIDL GINIPTGKDS LSMTQKYVLS PGTVIISAAG
EVSDVRKIVS PVIILYIDFS FAPLALGGSA FYQSLNALGT DAPEVGSAEY FADAFEAVQS
LVKKGLIDAI HDISAGGIVT TLLEMLFANS KGGLKVNLTD AITRLFAENP GVVVQVSDFA
KVASILDEAG VAYEKIGSLI VDEMRAAWFA PSFSMETLQS SKAEAESRAR NLGFQPLKYK
SGSNFKGSGI RAAIVRDKGT NGEREMAYAL YTAGFDVKDI HMTDLTSGCE TLEDIDFLVF
CGGFSNSDVF GSAKGWAAGF LHNPLAKKAL DAFYARENTL SLGICNGCQL MAELGVLYPS
HRMEHNRSGR FESSFVSVDI PANKSVMFGS LSGSSIPVWV AHGEGRFALP LVVAQYSYAE
YPGNPNGSDH NIAALASPCG RHLAMMPHPE RCVFPWQAAD YGADVTPWME AFVNAYNWLL
LMSITEPSLK LLDEILPNRY RLLPNRDYYD YIYEREKLCS LSGKKLQSKR NHINKFERSY
DYIYEPITAS NATECMELEN KWFDEINAER EIICRSLREK EAIGLTGGAI RVNGSIVAFS
MGMPINCNTF DVSIEKADPA IPEAFAMINR EFARHIPEQY TNINREEDLG IEGLRKAKLS
YKPDILLEKN PETKLPEVDQ DKCTACGACV KACPKFIIEL RKKGPKNRRV FVSCVNKDKG
GVAKKACANA CIGCSLCFKE CKFEAITIAN NLSYIDHTKC RLCRKCVSVC PTKAIHEIGF
PPPKMLKTFR IGGIHPPEAK LSADAPIEVF HTTSTVTIPL GQHIGAPAEA VVKRGDSVKV
GTLIGKSAGF ISANIHSSVS GKVVKIDDIV DASGYKKPAI YIECDNDTWE ESIDRSSTLI
KECNLSSKEI IDKVAAAGIV GLGGATFPSH VKLMPPKDSK AEILIINAVE CEPYLTSDHR
LMLEYADEVL VGTSILMKAI GVDRAVIGIE NNKKDAIALL TQKASEYGIT IQPLKVKYPQ
GGEKQLIDAV TKRAVKSGQL PISEGAVVQN VGTAFAVYEA VQKNKPLVER VVTITGKRLA
RPSNLMVRIG TPLSSLISHV GEIPAGTGKI VSGGPMMGRN CIRCTKCVGV CPMGLNPAFL
MRDVTFKNWD RPLLDEIRLG KQKMFLSLTI ICVVASALLS FVYNGTKDII AQSKVAALER
AIGEVTPFDN SPYQEQVKIL SVFPATKDGA LVATAVQSVT GFSGDVSILF GFDLEGNIIN
YSVLSMQETP GLGTKMTDWF KGNQSVLGRN LDLKVKQDQG DVDAITAATI SSRAFLDAAA
RAYITMNGTA FHTTYRIIYR SEEDLMEEIQ ATMKSFGESL NNFDSLSLIS RVNRNETHLA
DSLLARVILT AQAVSRATGG VYDITGSPYF EAWGFGKADP RVTVHAVSLS KGYLSDLIGH
TLERHGVSDY MVEFGGELVC RGQNAQGSCW RVGINRPVED STSGALATSG DYRNFDGKKV
AHTIDAGTGM PANQNILSAT VKAPTCIEAD AWATAFMGLG GAVKVGAPHI EGAKVVCEVI
SPLVKGDKVL VFKKKRRKGY RRLKGHRQQF TEVTVKEVVM LSIKYLHENR EEAIRRLAVK
GFKGEQIIDE LLGLDNDRRD SQRRLDENLA EQNRISKSIG LLMKEGKRDE AEAAKAQIAS
LKEGSKQMES RKKELEDRIQ NLIIQIPNLP ADIVPEGTKA EDNVCVKEGG KLPHWEVVKN
YDLIDFEVGV KITGAGFPLY KGYGARLQRA LISFFLDSAR EAGYLEVMPP YVVNEDSAYG
TGQLPDKEGQ MYHAQTDNLY LIPTAEVPVT NIFRDVILEE KSLPVCLTAY SACFRREAGS
YGKDVRGLNR LHQFDKVEIV RVDKPEHSYT SLQEMVDYVQ SLVDKLELPW RILRLCGGDM
SFTSALTYDF EVFSAAQERW LEVSSVSNFE SFQANRLKCR YRKVQVAHTL NGSALALPRI
VAALLENNQT PEGIRIPKAL VPYTGFDIIM DGVVAESMRK GGIEHRTNFG VTLFRLKKIA
KTMEPDPELI ELLYQKEVRE FPLLSIFMLQ GQELDYLQAE EAEQLVRELY NISQLEKMSP
EQLQEVAKSM DIQQNLIYSI LDKQAVMMAF GEALVMSGVL EVMSEGFGFI RSADYNYLSS
PDDVYVSPQQ VKYYGLKSGD VIEGVVKAPK DGDKFFPLAT VKGINGCDPL KVRDRVPFDH
LVPLFPTEKF NLEPKSPKVF DKIGTRIVDL FSPIGKGQRG LIVAQPKTGK TMLLKDIANA
IAYNHPEVYM IVLLIDERPE EVTDMQRSVN AEVIASTFDE PADQHVKIAE IVLNKAKRLV
ECGHDVVILL DSITRLARAY NTVQPASGKV LTGGVEANAL QKPKRFFGAA RNIEGGGSLT
ILATALTETG SKMDEVIFEE FKGTGNMELQ LDRRLANKRI FPAVDILASS TRRDDLLQDD
LTLNRMRIIR RMVGEMNSIE AMEQIKSNME LTLDNRSFLE NMNVSNEVPG FRRDIKIEAG
AKFSDLCNII QESVGYAKDQ LSCFYICDDA WQKEKEVTTL DDLLTEEKQK LMYVFDMMGN
RAFFVELREK GLPKVVRSEG EPPRQMLTGR KGLAKTSQKP GKTQLLNYFN INDSFYIVDL
PGYGYAKTPK NIREGFRKLI EGYILGSEDL TNLFILIDCR HEPQSIDIAF IEQMGEHGIP
FSIVFTKSDK LSETKLRQNI ENYKNELLKS WEDLPPIFIT SGEKLRGADE LLEYIEEINV
STYADIIAMR HFKEGAALVA SQYGSIPVIN AGDGSHSHPT QTLTDLLTIH RELGRLDKLT
IGLCGDLKYG RTVHSLIKAM SGFENHFVLI SPDSLRLPDY MERQASLSYT ESDSIAVIGT
LDILYMTRVQ KERFSDIAEY DRVKDLYILD EEKMALAPER MIVLHPLPRV NEISPEIDND
PRSAYFRQVA NGKYIRMALI LTLLRHGNLF AYYLSSHLGD DTLKIGWYRR AIVEGRTIAS
GYAGTYASPY FSKSYFSPNF PFYNPYFYLL RSGIEQKWFD TKVPYTSSSY AKGGSSSEES
NFHTLFSMNL GKELNLGGLF DYDYANGQYA SSKSKNITYR IFANYEGDRY KAYASVGNTN
IVHFESGGIT EDKYITNPKE FTSGRRSFLP KDIPFVPVTT IFNDFTYNRH RRRFPDEEHI
AESYGGTVGI ALEEGFHKWA KMGLAGYIRG ARLSSTKGKR FTYYLSGDLG TVGAYAGNLS
VDAEAQYAMS IANKRHVVRL FGELRNERTP LILRRFSSTF NRWENSFNPV QRLRLGGELS
IPFTSTRIKA NIETIQNPIY PAQLNDNFRA IGVELEQNLK LGPFHWDNMV EYQYLSNDKI
YQYPSLMAYS NLYVQTVLAK VLTLQLGVDA YWHTAYKAPY YEPSTQLLVP QNDINAYVSA
HLKRARFFLT YYNVGALFLD PKYFSLPHYP TYPPMLRLGV IVDFLKRRLE SALDLRKKIG
LYRLVHGEGD FLPGLIVDVY GSVAVIQAHT IGMHLLRESV RDVLIKSVYY KSDTTLPFKA
EVDENGIKIY PDILRGQKTG FFVDQRENRT LLEHYSKGAS VLNMFCYSGG FSIYALRGGA
KRVVSVDSSA KAIEMMQRNI DENTHEAYVE DAFRYLDRVE PGEFDVVVLD PPAFAKHRKV
LHNALQGYRK LNVAAMSKMN SGSILFTFSC SQAVSPEQFR QAVFTAALQA GKQVRILHQL
TQPMDHPVSI YHPEGEYLKG LVLYIIGMDT ETKPAFKRGV HHKVSLLQVA IPGKVYLFRL
PRILDSEEYL SFLWSEAPVK VGVGIGDDTK ALLSETHNFC ELRHLSSAAG IEVLALSKIY
AVLFNRRLSK AQRLTNWEAP VLSAPQCTYA ALDAVAGLKI YVALDRLIIV VGINRNKQPF
LSVEERVETL RRIYAKVPAI SIVAYEGLTG AFAQAHGALI RGIRNVADME YERNMAEFNR
KHFNLETVLL LSAPELCSVS SSLVRELASF GEPYKQYLPC SKVAKLLRGK YKPNFTPHVD
CGDNVIVINA DKVVLTGNKW TGREYLSHTG YPGGQRVTTP KRLKGADRLF RKVVKGMLPK
NRLGDKIIKN LYVYSGEEHA HQAQQPKSID INTLARVYVK AGSGKIVINK KELERYFPSS
ILQFVVKQPL AKLEALDKYD IKINLKGGGF KGQSEAARLA IARALVKINP EDKPALRAEG
FMTRDPRSVE RKKPGQPKAR KKFQFSKRMA PYIFMERNGI HIIDLHKTVA KIDEAAEALK
KMAAQGKTIL FVATKKQAKE TVAQYAESVE MPYVVERWPG GMLTNFLTIR KAVKKMDSID
KMTKDGTFDN LSKREKLQVE RQRAKLERTL GSISNMRRLP SALFVIDVLK EHIAIREAQR
LGIPVFAIVD TNSNPGNIDY VIPANDDAKD SISVILNAVC EAIKEGSLER KIEMAVTMAD
IAKLRKMSGA GMMDCKKALE EANNDFDKAM EIIRKKGQAV AAKRSDREAS EGCVLSKGFA
AIVALKCETD FVAKNEEFIK LTEAILDCAM TNKPKTMEEL AALPMGRSVA EHITDRIGVT
GEKMEIGFYE FVEATGVSSY IHPGNMLATI VGFNEEVEYQ VGRNIAMQVA AMNPVGITAE
DVPAKIVETE KEIAREKAIE SGKPENIIDK IVEGSLQKYF KENTLLSQDN IKDNKQTVEQ
YLKSESATLT VTNFKRVTLN ILIFIHELGH YLFARLFKIR VDKFYLFFDW GSLFKYKPKG
SDTEFGIGWL PLGGYCKIAG MVDESMDTEQ LSKPAEPWEF RSKPAWQRLL VMAGGVIFNI
ILAVVIYTGL AFNYGDDLLP MSSVGHNIAY SSVGHDMGLK DGDMLLAVDG LLRKIVDGKV
LTVDRDGIEI PVDLMQAVIA SNKPFSTLSL PAIIENVIPD SEADLKSGDK ILEVNGDLQG
FVSAMEAHRG DSVELYSLLE SVPVGLKKMY TTLSSYASSL KYLFTKEGAS QIGGLGSIGS
LFPESFNWMN FWSLTALISI ILAVMNILPI PALDGGHIVF LLYEIITRKT PSIKVLERAQ
IFGLVLLFGL MLYANINDII KFFMIVVQLK EGENIEKALK KFKRKFERTG AVRELRARQA
FTKPSVTKRK QMEKARYVQK LRSVEVLRAV SGKEVKVKEY IEAECKDLGR YVHNVLIPME
KTFIVRGKKI ARERPYFPGY VFVQAELVGE VQHRLRVTPN VLGFLEPVPL REDEVKRMLG
IADELTERIA DMDLEFYVGD KVKLAFDPFT GFYGEVIEVY PEKQKLKILV KVFGNPTPME
VGYLQVVKEM EFCKQFNART QDSAGKILPV VITYYADKSF DFVVKTPPVA IQLLEAAKIK
SGSAEPNRKK VAEITWEQVR AIATDKLVDL NCFTIESAMR LVAGTARSMG ISVKGEFPEM
SKLTKNQKLA LSKVEPGKMY TLKEACALVK EITTTKFDAS VDIDIRLGVD PRKANQMVRG
VVSLPHGTGK EIRVLALCTP DKEAEAKEAG ADYVGLDEYI EKIKGGWTDI DVIITMPAIM
GKIGALGRVL GPRGLMPNPK SGTVTNDIAQ AVKEVKQGKI DFKVDKAGIV HTSIGKVSFS
EDKIRDNAKE FVATIQKLKP AAAKGTYVKS IFLSSTMSLG IKVDPKSVKN KLLMRALSLY
APLFATLKGS TAVMFSENAN APAKLIKDFT KGSKEGKPQL KSAYAQEGIY GANQLSTLET
IKSREELIAD VVALLESPIK NVLSSLQSGG LTVKEVSELA TILKEEYGIE PAAAAVAVAE
EKTSFDIVLK SAGAAKLQVV KAVKEQCGLG LKEAKDIVDG APSTVKEGVD KATAEALKKA
LEEAGAEVEI KVFAENFPIH DTRNNFVLEF LDYYIDPPRY TIDECITRGL TYNVPLKAKM
KLYCTDPDHE DFDTVTQDVY LGAIPYMTNS GTFIINGAER VVVSQMHRSP GVFFSESMHA
NRTKLYSARI IPFKGSWIEF ATDISNVMYA YIDRKKKLPV TTLLRAIGFE TDKAILDIFG
MAEEVKVTKL KKYLGRKVAA RLLKTWLEDF VDSETGEVVS LERYEVILDR EQELTEDNMQ
HVLDFSIISN TFQKDQSNSE KEAIDHIYKQ LRNQDPVDEA SAREVITNLF FSEKRYDLGD
VGRYRINKKL NLDIDPDVKI LTKEDIIAII RYLVELKNNK QTIDDIDHLS NRRVRTVGEQ
LYNQFGVGLA RMARTVRERM NVRDNEVFTP IDLINAKTIS SVVNSFFGTN ALSQFMDQTN
PLAEITHKRR LSALGPGGLS RDRAGFEVRD VHYTHYGRLC PIETPEGPNI GLISSLCVYA
KINELGFIST PYRKVVNGKV DFSPEGIEYF TAEAEEDKTV AQGNAPLNED GKFINPMVKS
RYASDFPVVS PDKVDLMDVS PTQIASIAAS LIPFLEHDDA NRALMGSNMM RQAVPLIQPD
APIVGTGIES QLVRDSRSQV VAERDGVIEY VDATVIKIRY DRTEDEAFVS FDDPITEYKL
PKFRKTNQST TIDLRPICRK GQKVKKGDIL TEGYSTQQGE IALGRNVLVA YMPWKGYNYE
DAIVLNERLV REDIFTSVHV DEYILEVRET KRGLEELTSD IPNVSEDATK DLDERGIIRI
GAHVTPGDIL VGKITPKGES DPTPEEKLLH AIFGDKAGDV KDASLKATPS LSGTVIQTCL
FSRARKDKAA TRDVLKEMDK EFERVCEDLK EVAIQKLGVM NYHGAEVVSK GTKFTPIVLS
QIDEVQLNGW TNDEHTNDLI RALVQNYLRK VKEQESELRR RKYDLTIGDE LPNGIVQIAK
VYIAKKRKIQ VGDKMAGRHG NKGIVSKIVR YEDMPFMDDG TAVDLCLNPL GVPSRMNLGQ
IFEAVLGWAG KTLDTKFATP IFDGAKLEDL DYWTDKASLP RYGATRLRDG GTGEYFDQPA
TVGVTYFLKL GHMVDDKMHA RSIGPYSLIT QQPLGGKAQF GGQRFGEMEV WALEAYGAAH
ILQEILTIKS DDVVGRSKAY EAIVKGTPMP TPGIPESLNV LLHELKGLGL SFTLVLKPET
INYRTYKPER DGLFCERTFG PVKDYECHCG KYKRIRYKGI VCDRCGVEVT EKKVRRERMG
HISLEVPVVH IWYFRSNPNK ISYLLGIPAK KLESVIYYEK YAVIQPGLTE DEYLEILAEN
QYLDDSDPNK FIAKIGAEAI YDLLARVDLD KLSYELRDRA SKDSSQQRKK DALKRLQVVE
SFRASQGQNR PEWMVLKVVP VIPPELRPLV PLDGGRFATS DLNELYRRVI IRNNRLKRLL
EQRAPQVILR NEKRMLQEAV DSLFDNSRKS SAVKSESNRP LKSLTDSLKG KQGRFRQNLL
GKRVDYSARS VIVVGPELKM HECGLPKYMA AELYKPFIIR KLIERGIVKT VKSAKKIVDR
KEPVVWDILE HVIKGHPVLL NRAPTLHRLG IQAFQPKLIE GKAIQLHPLA CTAFNADFDG
DQMAVHLPLS NEAILEAQIL MLASHNILNP ANGAPITVPS QDMVLGLYYI TKIRKGAGLV
FYGPEEAFIA YNEGKVGIHA PIKVVVDDES GNEISHMVET SVGRLLFNEC VPIGYVNALL
GKNALRDIIG YVIKKRGVAA TAHFLDHIKD LGYNMAFKAG LSFNLSDVLI PQEKEQLIQE
GYEEINAITA NYSMGFITNN ERYNQIIDAW THINTRLSNI LMKQLSQDNE GFNPIFMMMD
SGARGSKSQI NQLSGIRGLM AKPQKSGPTM ENPILSNFKE GLSVLEYFIS THGARKGLSD
TALKTADAGY LTRRLVDVSQ DVIVTEDDCE TLRGLEISEI KNDIVVSSLY ERILGRVSVH
DIIHPNTGET LVYAGEEITE DAAQRIQDSP IKSVEIRSVL TCESKKGVCA KCYGRNLAVG
TMVQIGEVVG VIAAQSIGEP GTQLTLRTFH AGGIASNATQ QNSYKAKYDI VVSRLAELRL
IDPNTRMVLV NNHIPYGARL FFNIGDKIQK DAVLYEFDPF NTVIISEAAG TLAYNGIVEN
VTFKVEHDSE VGHTDNVIIE SKDKNLSPEF RILDKDGNID RTYNLPVGAR FSVNLGDILV
KIPRTSNSGG DITGGLPRVT ELFEARNPNN PAVVSEIDGE VSLGKRRGHR EVTVTSKLGE
ERKYQVPLSK QLLIQEKEYV RAGTPLSDGA ITPADILAIQ GPNAVQDYIV NGIQHVYRQQ
GVKINDKHFE VIVRQMMRKV EIVEPGDTRF LEQQLVDRIE VQEENDRIWG KKVVVDAGDS
EIYSPGQIIT VRRLRDENSS LKRRDLRLVQ VRDAQPATAN QVLQGITRAA LQTNSFMSAA
SFQETPKVLN DAAIQGKVDY LEALKENVIC GHLIPAGTGF RMYDKLIVYK NIKQAHLTFS
PKINCLIGLN GMGKTNLLDA IYYLSFLRGH FYLPDHMVIC HNESFCLLDA HYIVCSIRPG
HQKVFKRNKK AYTRLSEHIG KLPIVMISPK DFDLVHGGSE ERRKYLDTLI SQEKPKYLEA
LIAHKRLLEQ RNSLLKNVEI LDILEEQLAQ ESALIQKDRT DWIERIASHF SSFYNEISGR
QKDFVLGYTS QGIHKDDIGM YIDGELIRKI GSQGQNKTFL IALKLAQYDI LPLLLLDDLF
DKLDAERVNK IIHMVAGDTF GQIFMTDTNR TYLDKILKEK KETLNSYDYF SHLPTEVQFK
NTRKGYYTNP LGLELHQGDM VAVESSPGHD IGMVTLTGKL VALQMKKIRG EIRQIYRLAK
ESDMEKYHQT KALEHSTMIR SREIAKDLGL DMKIGDVEYQ ADGLKAIFYY ISDDRVDFRT
LIKKLAEEFH IRIEMKQIGA RQEAGRIGGI GPCGRELCCS QWMPSFLSVG TNAARIQDLS
MNPLKLAGQC GKLKCCINFE TDIYAEAQKK MPSREVRLRT QLGMYKYFKA DILAKNITYA
IDNRNERQET ISADRAFRVI RMNKEGEIPF SPILNESISR FDAKEEAEVI KKNKLLEVKE
QFIKQKAALE REVAQRQSKI QSIESKLKNR DEQLSERQQE LNRKIESNEQ LRRDLESRRE
DELAQIKEQQ LLELQHIAGL TTEQAREKLV ESQIAEARTQ ASATINDIME EAKLTANMEA
KKVVIKSIQR LATETAIENS ITVFHIESDE IKGRIIGREG RNIRALEAAT GVEIIVDDTP
EAIVLSCFDP VRREIARLVL HQLVQDGRIH PARIEEVVAK VRKQIEDEIV DTGKRTVIDL
GVHGLHPELI RLVGKMKYRS SYGQNLLQHS RETANLCAIM AAELGLNPKK AKRAGLLHDI
GKVPDDEPEL PHALLGMQLC EKYKEKSDIC NAVGAHHDEI EMTSLLSPIV QVCDAISGAR
PGARREIAEA YIKRLKDLEE LALSYPGVVK TYAIQAGREL RVIVGSDKVT DADTDMLSAD
IAKRIQDELT YPGQVKITVI RETRAVSYAK INLLPDNIAN QIAAGEVIQR PASVIKELVE
NSIDAGATEI EIEVLDAGRT LLRVIDNGKG MSPIDARMAF ERHATSKIKT ADDLFRLCTM
GFRGEALPSI AAVAEVELIT RQHDEDTGVR IELKGGRVIS NEIATCPPGS IFSVKNIFHE
IPARRKFLKT NDTEFRRIQT EIYRIAAVCP QIRFRLLHQE KVIFDYHPGE LKKRLLDLFG
HRLESKILKI EAETPLVRIS GFTSTPSECR KGAQQYFFVN DRFMKHSYFH RMLMNAYEGM
IPSGDMPDYF IYLYVDPSSI DVNIHPTKTE IKFENETYIG QILNTVLRET LMKGAVAHAI
DFYIITMDED SLSIIDAHQA ARAISHLMFP ELLTLNTQEA HLLHRYMDEL SEVGYDLTDL
LYSLRKLSET RVTFDGHTIF SKITAEEIQK RFDAKIFTGD VNFHHKGAVM KCDSALLYEQ
RNAIESFGNV HIIQDSLHIT CDYLNYDGIS LIARLRGNVI MRHGENTLFT DSLDYDRNIG
LGYYFEGGTI VDSLNTLTSQ YGEYYTDNKT AIFKFDVRLE NPNFTLYSDK LFYNTETKVA
DIKSPSRIVG DSGYILTSKG VYDTQRDIAY LLDKSKLYST GDSMVYSRSE SLAKLFGNVE
LKDTAENVSL HGEYAEYHEK EGKGLARDNA YVMDFSSKDT LWAHALEMQL IVRIYRKDVQ
AVSDTLLYRS KDSVLNLLGK PIIWSDSSQI SGDTIRLFMK DGNPYKAQIS NNALVSMELY
NQMVGNEILA YFNDNKMDSV RTSGNAETIY YTVEGDSVVS SRVQSASILM LFQKEELESN
FPNFFWFATG RPLFPKDVGD ETILLSDIEN QLIYLKQSGS KVDGDPMCFI PEQMAIQKLF
LRQAKIDSIS PNESMVIQAA ERWISQKINE GGRERLEELL GRTISQIREE RRKALREESV
VQQVQQTIMG NIKVSPSEVN RFYEKVNKDS LPFMPETVEV QIVTIKPKVS VEEIDKIKAK
LRLYAAEVNA GKRDFSLLAR LYSQDKGSAL KGGELGFYGK AELEPEFANV AFSMVSRIVQ
TRYGYHIMQF IEKKGDLVNV RHIMLRPSPS EEAVTAATAR LDSIAHKIAV DSLSFADAAR
YLSYDEDTRN NNGVMVNGHL QGTAQFQMED LPQEIGPIVS KMKEGEVSQP FTMEDKDGNT
VVAIVKLRKR NPGHRANVSQ DFQIIKDFVL REKQQQALNK WIQEKQAETY IKINPKWRHC
KFIYPGWLPK PKDIVAYLDK YVVGQDDAKV TLAVAVYNHY KRLVELEKSN IMMVGPTGTG
KTLLARSISK LLHVPFTIVD ATVFTQAGYV GEDVESILSR LLQAADYDVS SAEKGIVFID
EIDKIARKSD NPSITRDVSG EGVQQSMLKL LEGTDVNVPP EGGRKHPEQK MVKINTSNIL
FICGGAFDGI EKRIAKRLNT KVVGYGVENK HKKLGLLKYL LPADLKSFGL IPEIVGRVPV
LTHLLPLDRN ALRMILTEPK NAISKQYKLL MKMDGIDLDI SEEVYDFIVD VALEYKLGAR
GLRGVFERLM REAMFNMPSK RLHIDLEYAM NYLFTSESVS EGHPDKVADQ ISDAILDHFL
SQDSSSKVAC ETLVTTGQVV VAGEVSSDAY VDVQEVVREV IADIGYTKSE YRFESESCGV
LSAIHEQSSD INRGVVREQA EDQGAGDQGM MFGYASNETA MYMPISLEFS HALLKELAHI
RKEELHLMPY LRPDSKSQVT VEYGQDRKPV RIHTIVVSTQ HDEFIQPLEA DLKMQKKIEE
DVRNILIPRT KALFLHVNPT GKFVIGGPHG DTGLTGRKII VDTYGGRASH GGGAFSGKDP
SKVDRSAAYA CRHIAKNLVA AGVADEVLVQ VSYAIGVARP TSIYVNTYGR VSLSDVEIAQ
KIEKIFDMRP YAIENRLQLR HPIYSETARY GHMGRTPKKV IKHFVELFTW EKLDYVDKVK
AEFGAFYLES RPVFTADPWW HSGAYYVQEA GSMMLSRYIG HISGVVVDLC AAPGGKSTLL
RDALPADTLL ISNEWDASRV QVLKENMTRL GHENVIITHG SVPALGIVAD AVVVDAPCSG
EGMFRKEPES VSQWSLQLIA HCSELQREIL DAAWKMLREG GVLIYSTCTY NREENEQILS
YLLSEYDAEV PSETDSEGFS IFAVRKSRIV QAGIPVAEFK GKDLIPQHSW ALSYPMVDIG
EEQALDYLKR ENISGMVLLT YKGLPLGWIK QLGNRANSLL PKGMAIMEDV TDSSFRHMCK
AFGAAIVYTE FVSADALIRD IKSTVNKMQV QDSERPVAIQ IYGRDTETMV EAAKICEEAR
PDIIDINFGC PVKKIAGKGC GSGMLKNPPL LLEITAAVVK AVSLPVTVKT RLGWDMENII
IEDLAEQIQD AGAAALTIHG RTRSQMYTGE ADWEPIVRVK SNPRISIPII GNGDVVSGKD
ALRRFRETGV DAVMVGRASI GRPWCFEEMR AGKEAPAHHF SWYIDILKRQ IEESILKTDE
RRGILHVRRH LAATPLFKGI PDFKQTRIDM LRAATKDELE RFLRYVSVDT KSDPTSNDTP
STKKQFDLAK LLKEELETLG LPTIGFVAHM DTAPDMSGKD FPEMNRYKGQ ELIVTDGHTL
LGADDKAGVA AIMQMLHYFK EHPEIEHGTI RVGFTPDEEI GRGADFFDVE KFKADFAYTI
DGGEIGELEY ENFNAAGATI AIRGVNVHPG YAKGKMVNAL LLAMELNSLL PTPANTEGYQ
GFFHLIGIEG GVEDANVQYI IRDHDREKFE KMKEQLTQAV ETINKRYPTA KCTLSMKDQY
YNMREIVEPR MEIVNLASEA MQRVGVTPNI KPIRGGTDGS RLSFMGLPCP NIFAGGHNFH
GRYEFFQNVG GKAYKPGLET VLKLLEKLGN PHTIHVAGTN GKGSTSSLLA SVLHESGLRV
GLFTSPHLVD FSERIRVDGK VIEQEFVIDF CNSARPSFFE LTTAMAFAYY VHKKVDIAVI
EVGMGGRLDS TNVITPVLSI ITNVSLDHTT YLGDTLAAIA GEKAGIIKPG ISVVLGNHEV
RQVVEDKARQ ESAGEIKLPL KGAHQLENAT TVLTALGLLP DLYIDTGHNV GAWAHLSPYL
GKQLHIVIGM AEDKDVSAVF DMLPARYYIT QSRGERACAA EKLSDLASSN ALYTVVKPVW
KALEQASVVL VCGSNFVVAE VLMGGVGIGL RQDGMINFKN PAAFSVVDSL SFVFDIGLTS
NYKMFRENQL KKSTFQANID YLAFQMSLFN GLSLGVIPYS RVGYLAQTSG DIEGYKQTFK
GEGSLQNAYM GVGLSLGAKV NYLFGSTIHP MEIGVGGSFN YKNKLLTALD VKYTNWDAWQ
VALGASYTPY RAGLNYATPY GLSLGLGLPI ERASLLNLSL EYVKSLNILK EDAIKLSVSI
NFSETWFRKL KDTTECRKNV SYFKIHAKTN NFQDAYDFWL KVYKNCPDMT KDIYIVGPQI
LKWKVAQAKT PQEKTEFISQ LMEVYDTRMK YFANDPQFGP DYILASKVSD YIEVMAKADY
EMVYNWLKDI VAEKKEKTDY MALNFYLYSS MVKVIKNADH KEQYINEYLT ISKYYEDALK
KAYTDLKTAA DTQFASSGAA SCDMLQKIYG KIEENKDNKE YLDNVIALLD VYFRASEFAY
AISPSAEAAL GLAKRAHLNK DRVRANQLFE EAASLSTSSD QKGDIYYIIA QLAYEQGQYS
RARQYANKAM EEKSGFGAPL VLIANAYAAT ANSIFPDDSV KSRIVYCLAV DKLERARAID
PSIAAEAGRL IARYRSYYPS KEDVFMHPDL KEGQSMAIGG WSFPKGIYLE QFDTLFVPQA
TVKSDTAFYY VGRDTWELIG NVEIINLLGD RFTTNRMFWN RTRQLIYSDE YVRVFESNEQ
MTRFVNGENV KIQDFEKRVE ETTENYKLTE ADYQQIRNQV YSMIIMENVL NSEAEKIGLT
ISPDEVYDLG NFDRNGFIEF RKSINEASPE LRQQLWLSIE NQVKEFRLNE KYDALLTKGI
VANKLDIAAE KEIATIAYVA QNSFAMPDSL VSVSDAEMKE YYNTHKEMFA YRVVDVIYST
LLPSEKDKED TKKDIEDAAA ELFYTGMLDE LKSAEVGAVL PVHQNSGTYA VAKLVGRKVA
PDSIFIRHIL QDSLLNVLGS TFSDLAAQFS QDPGSKDNAG VNKYKVAYLS KSVEPGTETY
TKAYNDISSF KAEGIDTAAI NKGYQVLYNM EVYPSSSAIA IQSSRELVRW AFNNPKGSID
KFVMAVVRKE IPQGYKPFEE SKEEIRPVLL NEKKVEKLFA QLKSENPQSL EAFAAAHSLP
ADTLKHLGFA STRGFEPALN AVAASAPLNK VLVYVVKVEE RVPNINAGDL IQANLMQALR
LLMSKMDVVD NRVRFMFFAY MFVDVLSPIK TELPEVLGWS SSVFGTYAGS EFFINVYLLF
LIFAGIILDS MGIRFTIRLS GGLMVLGALI KVYALSGTFP ATAKLACVGF AIFGTGCEMA
GVTVSRIIVK WFTGKELALA MGMEMSIARL GVFAVFWLSP VQAPVIFCTA LLMIAFLLYL
VYCVFDKKLD QEDEAFHIKD LKYIVFNKMF WIVSLLCVLF YSAIFPFQKF ASDMLQSNAG
QIFSLFPLGA VFITPLMGIF LDKKGKAATM LMMGSFLMFV CHSIFAFALV EAIMAIVLLG
LAFSLVPAAL WPSVPKLIDN KVLGSAYSAI FFIQNIGLML VPTFVGKVLD STNFMFAMMV
FASFGVLAFF LSLLLKIEDK KKGYGLEKPN VLLGLQWGDE GKGKIVDVLT PKYDLVARFQ
GGPNAGHTLE FEGKKYVLRS IPSGIFQGKI NIIGNGVVLD PILFKQEAEA LMESGHDIRR
CLYISRKAHL ILPTHRLLDQ AREAAKGAGK IGTTGKGIGP TYTDKISRNG LRVGDIEDIK
AKYDKIKSDH FKILDKEWFD AIEFLKSFRF IDSEFFINDA LRNDKAILAE GAQGTLLDID
FGSYPFVTSS NTVTAGACTG LGVSPKRIGK VFGIFKAYCT RVGSGPFPTE LHDATGEEMC
RKGNEFGSVT GRKRRCGWLD LVALRYSVML NGVTDLIMMK SDVLDMFEEI NVCTSYIIDG
KETDQFPFSA EMDITPVYKI FDGWQEDMTK VEKEEEFPAA FKTYLNFIEE YLGVSISVVS
VGPDRKQTIL RLYPLTFVPI LKEIIWGGHR LEPFKGGESW EISLIPGSIS VVAEGSLKGR
LLSDLISEYG SELLGRQVYE RYGDNFPLLI KYIDAAADLS IQVHPNDKTE MWYVVDAAPD
ATLKTGFREK SETEFVARSE DGSIADALAS YRVNKGDLFF LPAGRIHAIC SGCLVAEIQQ
NSNITYRIYD YKRKDADGNE RELHTELAKD VIDYSLAERD SFTVCMVVEG DVELYKMGST
ILVPASCHAL TLRSGARVME CFVPAEEHSS TGGMLGPGKV SLCFNAELSD GILIHSYVAR
YGISYRRAEQ MLTKDVEALL HHLGSRTYVE LGKDYPCRLK GRFKIKGIRT TNPIAIGDRV
ITEILPRKNY IIRRSINLSK EAHIIGANLD RALLIVTINY PETPLTFIDR FLATAEAYGV
EAALVFNKID LYSDEEQQML GQLCKMYEEI GYRCFSVSAI ENEGMETLRQ YVSRGVTLLS
GQSGVGKSSI INALVPTASL RTASISSTHL AGVHTTTYST MIDLDSFLID TPGIKGFGTL
DFDPKEVGHF FPEIFQVSKS CRFSNCTHTH EPGCAVNVAV EEGHISESRF RSYLSILEDK
DEAKNIKLLK EKLSEERKQT KIGFVPTMGA LHDGHISLVK RSISENDITV VSVFLNPTQF
NNARDFETYP RDLDRDLRLL SEAGADYVFA PTVEEIYPKD EPFDLGRVAE VMEGKHRPGH
FAGVAEVVSK LFRIVEPDKA YFGEKDFQQI AVIRRMLSLM PEIIPCEIVR EKDGLAMSSR
NTRLNEDERR SAPFIYKALR HGVELVEEVY KAVIEQIDQT PHLKVEYFSI VDGESLEDIK
CWEEVGCITV YCGEVRLIDH IMNDAISFLD EQLARIRAGK ANVKILDGIM VMYYGNMTPL
ANVSSLTTPD AKTILITPWE KSIIKDIEKA IIDSDLGITP ENNGELIRIG IPPLTEERRK
QLAKQSKHEA ETAKVSVRNA RRDAIDQLKK MVKNGLAEDM GKDAEAKVQK IHDKFVQKID
ELYAAKEKEI LTIDKVVSLY DISIYTEEGD LPLRTLLTTI FEKQSGKELD ESLKSFMEEV
LPSYDKERVY PTDIRKVVLW YNTLVKDGFT TFGIPVFDTD SVAKAVYSGV AAQLEKLLGR
SVLEEIDRPF LSSIIFGERI IHSAVEEKES GILYSSRMNR FCDAVILVDA PEAVRTERVM
LRNKMPKEEV ERRIKNYSPH SVIEQVFWLF IIRPNSKRQK EVQRQRESLK TGDKVIISDG
IMGTLKEINK VVVEIAEGVK VRVTFSSIKD TVIYGMTNII GRFLNWLLAP FYIRVLGMVT
NLYAWISVIL VVLTYGMETG LFRFMQQQEV YATAFKSVFG TTIFFTILSL IFVQDIAGVL
GYASHTDFIA IFCVIAAMDA ILSIPFAYLR QQHRPKLFAF YKLAFIAFNI FFNLFFFLAC
PYIFVSNLLS TSLQTLLMLP ILRPAFNKIL WKGMIHYCFP LMLLGLAGNF NKMAGPILLP
YMIEDRDIAM TQLGIYGGCL KICVVMVMFI QAFRFAYDPF VFSKMKYRVA MNFFVLFTSC
IFLGVTFYID IFKHIVTPQY YEGLRIVPLV LLGELFFGVY YNLSIWYKLS DKTYFGAIFS
FIGLIVTVGI IVLFTPMYGY MACAWASLAC NTLMMILSYL IGRKVYRIEY DIKGERENEY
ETIESLKNDV DFKGTKMWIL ICAIFIASLG LNTNSTAVII GAMLISPLMG PIVGLGLGLG
ISDFDLVRRS IRNFLMATVF SILTSTIFFF ISPISSVQSE LLARTQPNIY DVLIAFVGGI
AGLIAGATKS KGNVIPGVAI ATALMPPLCT AGYGIGTGQL NFFFGAFYLY IINTVFIGLA
TFLGVRIMNY PRKTFVDKAR ETRVNRMVLS IVICTIVPSV VLGYQLIQRN YYEESQVKFI
KNVSLLGNEL SEQTIAELRD KLSEYLRNTT LVVRQGFLKS SIIDDVKQQL RIDSLEYQLI
SDENRQRLKS WLNERGIQIA IVIGGGNIFR GLSGAGFDRV KGDQMGMLAT CINSLALSSA
LGVDNVVYTA IRMEPIGEFY DKWKAIAALQ AGRVVICAAG TGNPFFTTDT GSSLRAIELE
ADAMLKGTRV DGIYDKDPEK YPDAIRFDRI SYSDVIAKDL KVMDVTATAM CMQNKMPIVV
FDMDTPGNLF KLLEDIGAEI ILGNTYHLYL RPGTDILYKA GGLHKFGTWD GPILTDSGGF
QVFSLTEIRK IMEEGVEFRS HLDGSKHLFT PEKVMDIERL IGADIIMAFD ECPPGTSDYA
YAKKSLGLTE RWLERCFKRF NETEPHYGYN QSLFPIVQGC TYPDLRRDAA KRVADYGADG
NAIGGLAVGE PAEVMYDMIE IVNEELPQDK PRYLMGVGTP ENILEAIERG VDMFDCIMPT
RNGRNGMLFT WEGTMNMRNQ KWADDFSPLD PNGSSHVDQR YSKAYVRHLI HSKELLGFQI
ASVHNLAFYL DLVREARKQI LAGTFKAWKD RMIPVLMRRL IKQFLGTFLF IISLIMAIIV
VIDIQEKISE FSNPELTLRE IVYYMAFIPY YANLLAPLFI FLSVIFFTSK LANNSEIIAM
QSSGMSLKRI MKPYMISATV LAFATFLLSS YIVPKLNVVR IEFQNRYIDD KKNVRGSNLQ
AEVAPGVLAF FSSFDVINNS GGFFSLEKFE GKTLVSRLTA QMVTYDSLYH WTLTDYMIRD
FEGLYEKVST GTAKDTIIPI TPADLVMSDE DSEQLTTATL GRYIDRQRDR GLGSQRFQIE
YHRRFASILA AFILTIMGAT LSLRKVKGGM GLNIAIGLAL TFTYILLFTF FSTYSASGAI
PPALGAWLPN IIFIPVAFFL YTRAPRKKNT QKTVNIKNKR ATFDYEILET FVCGIVLTGT
EIKSIRLSKA SLVDTYCIVE RGEVWVKNMY IAEYFYGSYN NHTERRERKL LLSKKEIKSI
QEAIKNNGTT VIPTRLFINE RGLAKLVIAI AKGKKQYDKR ASLKEKDLRK EMMVGLGETE
EEVVELMKDI AAIGVSTLTI GQYLQPTSRH IEVKEYVHPD RFARYKQLGE SLGITHVESG
PLVRSSYHAI GEITYVFCDD RFIRRLNKKS LNHDYETDIL TFDADIVISL ETIDSNATIF
GEPSYRELLR VMIHGVLHLC GYRDATEEEQ ETMRQEEDAA LALLYYFLTP EEFEAKISAG
EFLEYEEVYK GRYYGTLRSE VDRKVAAGLN VVLDIDVVGA LNVKKIYGDE AKTIFIMPPS
IEALEQRLSA RATDEADKIA ERVAKAEWEI GHAGGFDAVV VNDDLSTACN EAEEIFTRFI
RTLNSKQLDL SVRMPNLLRE FEIELRKEVA AQVVRGKYWE EISALCQETG MPHPAIEALQ
AFRTQEGEML EGVLRGNIEN IRRHYDGVSL YEEQRVADIR ARLTESLEKY DAGRLEQELI
YYIEKLDITE EKKRLENHLA YFLKTMAAGK KLGFIAQEIG REINTMGSKS NQAEMQQIVV
KMKDELEQIK EQVLNVLSKI FGNKAQRDRK EIEPYVKQIL EAHKGMEKLS HDELRAISQE
MMNDLQAHVA AERAEIEALK AKIEELEIDA RKEAWEKVDK INDTILSKLE DKLNELLPKA
FALMKETATR FTRNEEIVVT ATDFDRDLAV SHDFIRIEGD KAIYLNRWIA GGNEIVWDMI
HYDVQLFGGV VLHKGKIAEM ATGEGKTLVA TLPVFLNALT HNGVHVVTVN DYLSKRDSEW
MGPLYMFHGL SVDCIDKHEP NSAARKRAYN CDITFGTNNE FGFDYLRDNM ASSPDDLVQR
MHNYAIVDEV DSVLIDDART PLIISGPIES SGDKLFEEYR GFVEAIVEAQ KKLASELLLE
AKQKIKSEDK KEQEEGFLLL YRSFKALPRN KPLIKFLSEE GMKAGMIKTE EFYMQDNNRQ
MYIVTDPLYF VIDEKNSQID LTDKGLDFLA KLTGDAQFFV LPDIASQMSE LENLALTEEE
KSQRKDELLS NFSVQGERVH TLNQLMKAYT LFEKDDQYVV MENKVLIVDE QTGRIMDGRR
YSDGLHQAIE AKERVRVESA SQTMATITLQ NYFRMYKKLA GMTGTAETEA AEFWDIYKLD
VVVIPTNRPI LRNDMNDRVY KTDRAKYNAV IEEIVGLVDK GRPVLVGTTS VEISELLSRM
LTLRKIQHNV LNAKLHQKEA EIVALAGQKG TVTIATNMAG RGTDIKLSPE VKAAGGLAII
GTERHESRRV DRQLRGRAGR QGDPGSSIFF VSLQDKLMRL FASERLAPMM DKLGFGEDDV
LESGYLSKAV ENAQKKVEEN NFGIRKHLLE YDDVKNSQRK VIYTRRHHAL LGERITLDVM
NTINQCADAI GEQFARYEDF TVEVLRVFAI QSPITEEQFK KASPLEIGDY LTDAALEALK
RRSEKIKSDT YPVIHRVFEE QGHAIRTVHV PISDGKSVYN VPVDLAEADS TQCQAIVKAF
QKTILLYTID EAWKEHLREM DELQRAVRNA SYENKDPLVI FKVEAYELFK TMVEDMNKKA
TAIIMRPYVA PERIGRNDPC PCGSGKKFKQ CHGPRLVVWL TVEDLRTDYL ETLLPEMRED
GLTKLIKGGV YYQQLKSPLA ESNVLSAMAM LQTGHTPADH HIDDKYIGYA TNDKLSPLLN
VSTLGDKLKE NWSGKSLVYA VGIQPEEALV MGGRRADASY WLDGNSGKWA STTYYKASPM
INEEIAMLTN VILRSSEATQ DAYFRLDFFI DRCKTLLNLY LNPKYGRADW VLDVSDGEVY
LNLQAAKQYV SVKDLEEDAA DFLREFSGIS VITVSPSPEA PYTLYGHTAV RVDAVYNYGV
FDFNFTLNFI QGKPEYWVDK RSYGDFFYEY QQILNLTDAE AELIVAALEE NILPENCRYL
YNFIFDNCAN RREWIEECTK NNPWQIFGIN LALGAGTDFL PVMVEETLGC VIWYISLLSN
HPFTFPNYNM LLLHPFHFPI LSPEIVTLEE FLGKMSVLLA YRLYICYILS DFNDIDKHLI
DAGALFRNLR DLKELSYLSE EQREALKPFF WERVCKLYFK FREELQDENL AYEGMALRGL
NALTPVEQRL LVSVYSVPSS VAQAIVLPSE SLLLPMMLTI FKSQSIPFEG EPLHGLQIMG
VLETRGLDFD TLYIPDAQEG LLPGIIPMTL RVGFQLPTVR AYHFYRLISS AERIVFTYDT
RLSASSIKRY LSCPRQFYYT YIYGIKEETG FKELLDPALI GSIIHRSMNN LYCTKCHMSE
SCMAKDIKFD IEARDLLKRG VDALANAVKV TLGPKGRNVI LDKKFGAPHI TKDGVSVAKE
IELEDPFENM GAQLVKEVAS KTNDDAGDGT TTATVLAQAI IGVGLKNVAA GANPMDLKRG
IDKAVEKVVE HLRSQSKEIG DDLAKIEHVA KISANGDEKI GALIAEAMRK VKKEGVITVE
EAKGIETTVE VVEGMQFDKG YISPYFVTNT EKMTVEFDSP YLLITDKKIS TLKEFLPILE
QVVQTGKPLL IIAEDIESEA LATLVVNRLR GSLKICAVKA PGYGDRRKAM LEDIAILTGG
TVISEEKGLK LDSATMEMLG TTEKVTIDKD NTTIVNGAGS KEDIATRVAQ IRAQMDSTTS
DYDREKLQER LAKLSGGVAV LYVGAPSEVE MKEKKDRVED ALSATRAAVE EGTVPGGGIA
YIRAAKALEG LKGENDDENT GIEIIRRAIE EPLRQIVANA GKEGAVIVQK VKEHEADYGY
NARTEQFVNL YEAGVIDPTK VTRVALENAA SIASMFLTTE CVITDIKVVI LPSAQEEKTV
SGIIIPDSAK EKPLRGVVKA VGQGTKDEEM VLAVGDEVLY GKYAGTEIEF GGEKLLIMKQ
SDVLAMAIIH QEVSRTFGEY LLIPGLTEKT CTPDNVSLRT PLVKYRKEDS KINLNIPFVS
AIMQSVSNDT LAIELARNGG LSFIFGSQPI ESQAEMVRKV KKFKAGFVTS DSNLTPDHTL
QDVLNLIAKT GHSTIGITHD GTPNGILKGI VTSRDYRLSV DPRDKKVADF MTPFSQLTVG
KLGITLSDAN NIIWGHKLNT LPIIDDENRL CYFVFRKDYD NHHQNPNELS DKQDKTLLVG
AGINTRDYQE RVPALVEAGV DVLCIDSSDG YSEWQKECLE WIKSRYDPVG AGNIVDKEGF
LYLVEAGADF IKVGIGGGSI CITREQKGIG MGQATAVMNV AEARDEYFAS KGIYVPICSD
GGIVHDYHMT LALAMGADFM MMGRYFARFD ESPTKVLKVG NNFVKEYWGE GSNRAKNWQR
YDAGGLKFEE GVDSYVPYAG KMKSNLDKTL AKMKATMCSC GSTTIKHLQH HAKITLVSST
SIVEGGAHDV ILKEMDKKTL IGFILIGIAF IAFIYVGRPL ENDSISISLT NKGAQITNAL
LKKYLIKAED ASFNYTLVTA SNRIIETKDL YFKGSQIAPN KVSFSLEATS GIGMEIIYTL
LSSVLASNTP YLDASWTLPV YQNEKSGKNE QRYSGLAYKK SGEDTEKLNG KDVTEEINGK
VQWIAFRDMF FSTLLYSSDM LKKLTANFTI PFIGPHNYDL LKEVDKVNEI TQIIDMGFRF
INIWLIIPIF NFLETITGNY GIIILLLTLI IKLLLSPFTL KSYMSQAKMR VLRPQVEEIN
AKYPGMMKRQ QATMNLYKSA GASTLGGCLP MLLQMPFLVA MYQYFPTSIN LRGESFLWAK
DLSTYDDIIS WSTHIPLIGN HISLFCLLMT IVQIVYMNMP GMKMLPYLMS IMFFFFLNQS
AAGLSYYYLM SMLITILQTY LFRLFVNEKK LLAKMEENKK KPIKKSKWMQ RMEELQKQQM
ELQKQKARYG LNKMYLLMEK QHNRGQEGAG MACVKLNTPP GEEYFFRHRA QGSSAITEVF
EDVRKDIELF ESIDSISKHV PFAGECYMGH LRYSTTGKRG MAFVHPMMRR SNWRAKSLLL
CGNFNLTSTD KIFESITSVG QHPRNMSDTH IVIEQMGHAL DREIERVYRI AKLEGMDITD
HIESHINLCN PLSKCSPLWE GGYAMCGMTG SGESFVMRDP AGIRPAFYYV DDEIVVVASE
RAVIQTVMNL TFDKVKELPR GSAITIDKSG AACSFERIYF SRGSDRDIYK ERKALGANLV
PQVMKSIDYD LDHAVFSFIP NTAEVAYFGL VEGLNKVLNE QKLKAIEELG TILNKRIRAE
KVAVKDIKLR TFITQGESRK ELAAHVYDIT YGSLNRNEDK LVVIDDSIVR GTTLKESIIT
ILHRLGPTKI VIVSSAPQVR YPDCYGIDMS RLEEFVAFRA AVALLEERGQ TAVLDEIYSD
IIKAEAENRL TEQNFVKRLY APFSVDELNT KMLELLMPEG IDIPVELVFQ SMEGLHEAVP
NHPGDWYFSG NYPTKGGNVL VNRAYINFYK KIMVIGSGPI VIGQAAEFDY AGTQACIALK
EEGYEVILLN SNPATIMTDT NMADKVYMEP LTLEYAAKII RYERPDALLP SLGGQTGLNL
SMQLAKKGIL DECKVEMLGT SLTCIERAED RDLFKELCKG LGEPVLPSKI AHTIEEGVEV
AAEIGYPVVL RPAFTLGGTG GGFADDEDEL RELMRNALFL SPQVLIEKSI KGYKEIEFEV
MRDSNDTAMA ICSMENIDPV GVHTGDSIVV APSQTLTNKE VQMLRDSALR IIRELKIEGG
CNVQFALDPL SFNYYLIEVN PRVSRSSALA SKATGYPIAR VTAKVAVGMH LDEILIKDLP
ACCEPTIDYV VTKVARFPFD KFSDASNVLG TQMKATGEVM SIGRTMEESF LKAIRSLEQG
VCHVHKKDDK TSAELLEYIK TPTDERIYAI AQLIRNGVDL SLIYNNTKID LFFLEKFKNI
VEHEALVRNN VRDAAVLKEV KKLGFSDQYV GMMYLFRKEH RIYPVYKMMD SCAGQTDRDI
PYFYSTYENE SETPSDKKKI LVLGSGPIRI GQGVEFDYST VHAVWSIREA GYEAIIINNN
PETVSTDYTT SDKLYFEPLT VEDVMNVYDL EKPVGTIVSL GGQTAINLAE PLHKLGVPII
GTDVEAIRNA EDRGCFERIM EELKIPQPEA EAVTNIEDGV KAAARIGYPV LVRPSYVLGG
RAMQIVSNEE RLRHYLQNAV ELNTDQPVLV DRYIIGKELE IDAICDGTDV FIPGIMEHVE
RTGIHSGDSI SVYPTFSVSQ KVKETILEYS KELGLRIGIK GLFNIQFIVD DEEVYVIEVN
PRSSRTVPFL SKATGIQMAH LATQVMLGKS LKELGFSSEY PAVKAPTFSF AKIRGMDSYL
SPEMKSTGEA IGYDKTLTRA LYKALQATGM NVANYGTVIV TLADAAKEKA LPLIRRFYNL
GFNIEATTGT AKYLRENGIR TRTLHKLSEG STEIIDSLRQ GYVSYVINID VNQHNTRLDG
YEIRRAAVEN NVTVFTALET VKVLLDVLEE ITLKVSTIDA EKVAAGVPFV KVADCNYNIE
RIEKLIFKAC EKGVEIITFP ELCITGYTCS DLFIQPFLQR QAEEALCTLV ERTKETDILV
FVGMPIRVEQ RLYNAAIAFQ NGKILGAIPK TFLPNYREFQ ERRWFSSANE LSLSHINIKD
FVVPIGHNLL FKYKQIGIGV EICEDMWTAT PPGTRLSLYG AHIIFNLSAS NENAGKHAYL
RALISGNSAQ AICGYVYASC GYGESSTDLV YTGKAFIAEN GEILSEMERF EYGERLLIND
IDVEYIRTER LINTSFKSVA SVVCEEMTEI PFYLNEVKED MTRPVEKYPF MPERCQEMWD
IQMSALFQRL IHIGTKKAVI GISGGLDSTL TLMVAVHAFD FMGWDRKGII GVTMPGFGTS
ERTYNNAKTM MNGLGISTRE VEITEPVRNH LAAIGHDGKS YDVTFENAQA RERAQILMDI
ANMEGAIVLG TGDLSELALG WTTFAGDHMS MYNVNASIPK TVVRLMVEHI ALRDVLKTPV
SPELGTNRQS TEAIIGPYEL HDFFLYHMIH NAFSPTKILF MAGKAFGDKY SKDMLKRTMT
TFIRRFFSNQ FKRNCSPDAP KVGAITLSPR GGWRMPSDAV GEMWIREIMP IAYINVDTIL
VHYHLSKELN EQMVRRAESA QATLNQRLKS FEAEAAEFQR KAQNQAFLSP QSAEQQRNNL
MKRQAELEQL QQKLSVEFQQ QQLETNTVLR DTIMSQLAAF NKTMGLLSDK KYDITAKFLE
YLNSNHMATS LIMHKRIQTT LAKAKALRQY VEPIINKEDT THSRRTVFSY LQNKYAVTEL
FQNISQKVAD RPGGYTRILK TGFRLGDNAQ MCIIELVDYN ENMLKEKKET AYEEAAAYLR
RFIPEDTKVA ITLGSGLGAL ADMIEDAKAI PYDTIPNFVK STAIGHKGQL IIGKLGGVPV
VAMQGRFHYY EGYSMQQVTF HVRVFKLLGI EYLFVSNAAG GTNESFKVGD LMIITDHINL
LPNPLIGPNM SEFGPRFSDM TRAYDRALIA KAKEVAAQQD TALKEGVYVG WTGPSYETPA
EYKFLNIIGG DAIGMSTVPE VIMARHCDIR VFGMSVITNE GYHFDDDFVN DGDDVIRAAN
AASKKMTALF TEVILFDLIR IPSISAKTTH KEDMIRCAEA YKALLLSSGF EKAEVMPTKG
NPVVYAERII DQALPTVLVY GHYDVMPAEP IELWKSGAFE PEIRDGHIWA RGADDDKGQS
MVQIKGFETA LKLGYVNCNV KVIMEGEEEV GSPSLEEFCI EHKEKLRADI ILVSDTSMIS
KDVPSICTGL RGLAYWEIEV TGPSHDLHSG HFGGAVANPI NELCKLIAGL TDEDGKITIP
HFYDDVEEMS PEEREMIKQI PFSEEDYKKF LKIDAVHGEK GYHTLERNSS RPSLDCCGIW
GGYTGEGAKT VLPSKAYAKV STRLVANQDF EKISIDFVKH IKSIAPDYIK VKVTPLHGGS
PYICPTNLEV YKVAEEAFEV AFGKRPLARR SGGSIPIIAT FERVLGLKSV LMGVGLESNA
IHSPNENISI DIWKKGIEAV AEFYKFELRP LEPGYGITVG NALRRILLSA LEGYAINSIK
IDNVEHEFAT IPGVIEDVTS IILNLKKVRF KRIVEGEEGE TVSIKVQAKL SSFEVLNKDQ
VICNLDKSVT IQLTIIKGRS WIPAEEMMQI AIDAIFTPIK QVKYQVENTR VEQRTDYDKL
TLEITTDGSI SPKDALQGAA QILISHFALC AEDYVALEHM RQLLMSPLSE LDLSVRALNC
LKAAEVETLG ELVAHTKADL LKFRNFGKKS LTELEDLLER LELSFGMDVA KYKLDMNIAV
VGASGAVGQE LLRVLEQRAF PFTSLTLFGS ARSAGTTYTV AGKEYVVKEL KENDDFKGID
IAFTSAGGST SERFRETITK HGAIMIDNSS AFRMDPDVPL VVPEVNPEDA FKHPKGVIAN
PNCTTIQMVV ALNALHKVSP IKSVHVSTYQ AASGAGATGM QELEEQTVAV ANGREPRAEK
FAYPLIHNLI PQVDVFTDNG YTKEEMKMFH ETRKIMHAPL NVSATCVRVP VLRAHSESIW
VTMKDPMTPE QARELFLRTP GVIVLDEPSS KSYPMPRDLS GRDEVFVGRI RQDLCSPNAI
TFWCVSDQIL KGAALNAVQI AELLYHVPVL LDETLDALNI KPDGIYVDCT FGGGGHSKAI
VERLSSKGRL IAVDQDADAI RNEERMLFVH GNFRYLRHYL AYIGVEKVDG ILADLGVSSH
HFDDPDRGFS FRFDAPLDMR MNAQQKQTAA DLLLSATEEE LALIFRNYGE LNQPYRIAKT
IKQAILRTVN DLIGILSPKS LAKLFQALRI ELNDEMGALK DLLRYSRELL ADDGRIAIIT
YHSLEDRPVK NFFRPMRPLF KKAVLPSAEE IDRNPRSRSA KLRLMVCVGF GVIVKALTER
QIWLEKDKIH QVSVLPTRGN IYSAMNTAMA VSVPRYKVSI DFKARERPYG NMASRTVGFL
RGSSGLELEY DSLLCGVPGI NAKKRVSGQW VYPVKKKPVN GCDIHTTIDV NIQDITERAL
LEKVKEFDAL WGTAVIMEVA TGEIKAMSNL DRGEYAETVN HALRDLLEPG STIKVPSVMA
VLEDGHGSPD DIIDVGNGGD ITLAQSIWFS SNVGVAKAVT RGYGNDYKAF RDRLVKMSLL
EPISLEIPGT AKPFIWDKTS IAWISFGYET QIPPIYMLRF YNGIANNGRV MQPYLVRKIV
REEVLKRTEP TVVKERMASE KTLRQIQQML REVVTEGTAK SNSVEISGKT GTAYISKNVT
FAGYFPSSEP KYSIIVVISR PPSLIGMMPM DAIYLAQSCG LKVSVGNHGS KVQSIPAGQK
IKPGAQLFIR LTLFFIYRLF YLQLLSDEYK IKADGNAFYE KIIHPSRGMI YDAKGKLVVY
NKSSSNIMVV TKEVFDTLEL ARILNVEPEY IAQRFVEIRD KKKNRGYTPF LPQLLISQIS
DQEVALLQEK LYRFPGFSIE SRTVRDYNQP VAALILGSIG EVQPEDIERD PYYIPGDYSG
RTGLEASYEK ILRGVKGVEI LLRDSKGRIQ GKYKNGELDK EVVSGHDLHL GLDIELQAYG
EKLMWGKRGA IVMIEPETGL VRCMVSAPSF NPGMLVGKER GKNHNLLAKD THKPLFNRAI
MGTYPPGSTF KLAQGAVFLA ENVITPNTVY SCHGGYPLLG GRPKCHPHGS PLSIVPAIAT
SCNAFFCWGL RAMLENKSKY GSIQNSFDIW KDHMVAMGFG YPLKVDLPGE KRGYIPNSQV
YDNIFWNSSS IISISIGQGE ILTTPLQIAN LATIIANKGH FYTPHIVERI EGLPADTLHV
ERRSTKMPVG IFQYLDQGMA AAVTGGTCRK AAIPGIEVCG KTGTAENHGE DHSIFMGYAP
RNAPKIAICV YVENAGFGAS FAVPIARLMM EKYLKEELSP DGKAYEQKML STQLPGINAF
SYVTTRSGIA FVLALLLATI VGKKIIARLQ LLQLGEIIRP LDLEGEKSKA GTPSMGGIII
IVSLLIPVLL FAKLNNVYII LMILTTLWLG VLGFIDDYIK LVKKNKEGLR GRYKIIAQVG
LGTIVAVVLF MSPSVVILEN VTYNLVPEKS TTTTIPFVKE NNFDYSWFVS NRHKEMLTFL
IFIIACILIV TAVSNGANMT DGLDGLAAGS SAFMGMALGI LAYVSSHLTF AEYLNVMFIP
GAEELVVFAA AFVGATMGFL WYNSYPAQVF MGDTGSLTIG GIIAVYAIVI RKELLLPILC
GIFVVENLSV ILQRYYYKYT KKKQGVGKRI FKMAPLHHHF QKPIDAIIQK PITPIPEAKI
VTRFWLIGAI LAILTIITLK LRAALLAKKK GYEVFVSDKN NIPTEVKESL NSAGILFEEG
GHTWENISDA TIAVKSPGIP QTAPIILQLR ENGCEVISEI EFAARHGANF IAVTGSNGKT
TTTSLIAHVL RSAGWDAVES GNIGFALSRY AQEDSRIYVV ELSSFQLEDM PTFSPYVSII
LNITPDHLDR YDYDIEKYAD AKGKVFCNLA SDGLAIYFGE DEEIRKLLVR LSLKGVHNYC
NIMAAIAATL HAGVDLFEAL RTFKSVPHRM EDAGIVESVH YINDSKATNI DATKYALGAM
KDIILILGGT DKGNDYTTIA EEVKRTSLGL IFMTKDYQKL EQQLGSLGIP YVVSEEVQHT
VRKAHEMAHT VLLSPCCASF DLFKNYEDRG DRFKEAVMSA IARYFLLHGF KVGGYDRTES
HITRALVAEG AEVFYDDNSD FIPEAFDTYV IYTPAVPTDA SVMSYYRNKG IKLYKRSQAL
GEITSRSKAL CIAGTHGKTT TSTILACLMA ETHVGVNAFL GGISLNYNSN LLLDADASFT
VAEADEYDRS FHTLHPHYAI ITSTSPDHLD IYGTEEAYLE AFSHFTSLVS PKGGLVMHKH
LREGAQFYTY ADFYSNNLQF RSGELYFDFH FPHIGVPIEI NVENATAALA VAHLCGKSEA
ELRLNLSSFK GVHRRFERVL SGGEVLIDDY AHHPEEIAAS IRSVRVLYPD SRLTAIFQPH
LYSRTADFYK EFAEALSQEA QVVLLPIYPA REEPMPGITS ELIADVYLML GAGDIELLVP
EVKEYLSKKN YPPGQHGNSR RRKTSEYGIQ LREKQKAKYT YGVLERQFRN LFDKASRSKG
VKGEVLLQLL EQRLDNIVYR LGIAKTRAAA RQLVNHRHII VDGKVVDIPS YSVKQGQVIG
VREKSKSLEV IVDSLASSGG SKYPWLEWDK ASYSGKLLSI PSREDIPENI KEQLIVELYS
KGDKTLWMII ALLMVMSLLS VYSAISNEAP MLKHVALMIM ALVVCVVFSG IERNGGKRWL
FQTSEVARLC LINYIALLVC LLLILPMDVV QRIQANIAIV KLPQPFSDFI FVIILEEYGA
GLLCIALYIW LLFYIGKLAS RLKLFYPKFL VIGIGIIICT QALIHMMVNV GIVTGQTLPF
ISKGGSSYLV TSIYFALILS ASQLIWIGAT LLIGGALMFI DLNLIKSSSF YLYVLMLFVL
LLTIFIAPEI KGSRSWIAIG SFRIQPAEFS KMVTAMALAA WMARYEFDLR SRKEFFVAVL
IVFAPILLII GQNETGSAVA FFGLILVFYR EGLSALYLLL ITFVASFVIL SIRFSGENIS
VDYFFYNILQ PHQQIRIRSS LGMEDDPKGI GYNVNQSKIA IGSGGLLGKG FHNGTQTKLK
YVPEQETDFI FSTIGEEQGF VGASAVLLLF LFLVWRLLIV ADRQSTIYGR VYGYSVASFF
IIHIVINIGM VLGITPVIGI PLPFFSYGGS SMLSFSLLIF LLLKIDIISG GGTGGHIFPA
ISIADEIKRR YPSCKILFVG AKGRMEEEKV PNAGYEILLL PIMGLQRKKV WKNIKVFYRL
LKSLRMVKGA IKEIKPQAVI GVGGYASAPT LIAAQRLGIT TLVQEQNSYA GVTNKIVGKK
AKAVFVAYDN MKRFFPPIHF TGNPIRASLT KEVCAEAFGL LLIIGGSLGA LSVNQGVIAK
IDMLADIQVL WQTGAAYFIY EMEKAYALAT VVISRAGASS ISEISALGLA SILVPSPNVA
EDHQTHNAMA LVQKNAALMV KDADCSTSLI PTALSLLDDH EKCRTLSENV RPLGRVNAAE
QIVDLSLLNL SIKDTVLRSV DTRKLEQELI EKSPYSHSLQ IELEERQPLM ALISEKIAQT
YLLDLAHYLE KHRKWRNFFG SIHVIYLYPR VGEFVFSISP KIDFDEQLGK VDIFYEKILP
RTGVNKYSVV NLSYRNQIVT INILANAEEP TDGCILRGTI FNLETTALKV QSLLNTLERL
TVSRVYAGIG GQSPEYYVNS QYTSDPVGVQ ALDARFRLLL AKPQKKHNLI SVLTLPYEIC
NIEISPLSDI FLTNDNKKLG CVLIDLGGGS TTICVYKNGL LQGVRVIPLG GQNITQDITS
LITPSEAERV KCSVGTARTQ EIVDNIRYHI KVIGVGGGGG NAVNHMYKEG IEHITYLLCN
TDRQHLQRCS IPHKLCIGTR GLGAGDKPEV AKEAAEESEE EIRRALNDGT RMAFITAGMG
GGTGTGAAPV VARIAEMGIL TVGIVTIPFL FEGQEKILKA LDGLDEMSKN IDAMLVINNE
LLRFVDLNIM NALDKADDTL TIATRSISDV ITRDDIVNLD FADIHTTLSN GGVAIVSHGY
GSGKNAVIEA IDAALNSPLL NSANVAEAGR ILLHVDAIQE QIGEFTGRLG DKVKVIILAS
GFELDNDIFI SFIQDTPTLR RKKVTTHRLL EMKQREKISM LTAYDFSFGG LIDESGMDVI
LVGDSASNVM AGNVTTLPIT LDQMIYHGKS VMKAVRRALV VVDLPFGSYQ GNSKEALHSA
IRVMKETHAD AIKMEGGSEI TESVQRILSA GIPIMGHLGL TPQSINKFGT YAVRAREEAE
AEKLLADAKL LEELGCFALV LEKIPAQLAK QVAESVMIPV IGIGAGAGVD GQVLVMHDML
GISQGFSPRF LRRYAKLNEV IHEALKAYIE DVKSGDFPNE NEQYMLEKIL ILDFGSQTTQ
LIGRRVRELN TYCEIVPYNQ FPEDTNIKGV ILSGSPFSVY QEEAFKIDLQ KIRFPLLGIC
YGAQYISHSL GGKVESSNTR EFGRANLDPL MKGIAPNSQV WMSHGDTITF LPENFSVVAS
TENVKNAAFR VEGEKTWGVQ FHPEVYHSEC GLDLLSNFLD ICGCERNWTP ASFIETTVAQ
LKQELGNDKV ILALSGGVDS SVCAVLLNRA IGDRLTCIFV DHGLLRKNEF ENVLKDYEHL
GLNVKGIDAK DYFYEQLKDV TDPETKRKII GKGFIDVFDR EAHKIDDVKW LGQGTIYPDV
IESLSITGTV IKSHHNVGGL PEKMKLKLVE PLRTLFKDEV RRVGLELGMR PHLIHRHPFP
GPGLGIRIIG AIDAERVRIL QDADDIYISM LREYGLYDKV WQAGVILLPI KSVGVMGDER
TYENTVALRA VTSTDAMTAD WAHLPYEFLA KVSNEIINKV RGVNRVVYDI SSKPPATIEW
EMGFRSSKKN TPYAAQLAAQ DCAKVAYDLG LRKVKVYVKG PGNGRESAIR SIHGAGIEVM
EIIDVTPLPH NGCRPPKRRR VMSNEEVFIT RSTVATKETI EIDGVEYPLL KIEISSSSHP
FYTGKAKLVD TAGRVDKFMS RYGKRGKAAE RSVHGVVHIR AESYSMGSGV IISSDGYIIT
NNHVVEGSNK LTITLNDNKE YNASIIGTDK ATDLALLKIE AKDLPVIPFG DSEALKVGEW
VLAVGNPFNL TSTVTAGIVS AKGRFIQTDA AVNSGNSGGA LVNTRGELVG INTMIYSQNG
QFAGYSFAIP VSIASKVVTD LKQYGAVQRA ILGVVGSNID SDSKEKFGLK VSEGAVVQEF
ADFSPAKAAG VQVGDVITEV NGAKIRSISE LQEQISKYRP GDQVKLRIDR KGKGMELNVA
LKNSKGNTEV VRKASLGAAF RALSAEKRKS LGIDFGVEVA GVGRLSKAGI RKGFIILSVN
NVAVQTPEDM ERIVMKEAVD KFTDLIKTNG GELVNHENWG LKKLAYPILK KSTGFYQFVE
FKAEPSFIET LELQFRRDER VIRFLTFRQD KHFAEYAEKR RKLKKKKYCR FKKAGIKFVD
YKDPEFLKKF LNEQGKIIPR RITGNSLKFQ RRVAQAVKRA RHIALLPYVT DLMKLKEDVQ
NLGFKDDIVT VKDGYGRNFL IPRGMAVIAS ESAKKVLAEN LRQRAHKLAQ IKKDAEDFAQ
KLDGVSLTIT VKTSGTIFGS VNNIMIAEKL EEKGIKEVGS YIAKIALHKE VSVEIPFEVV
SEMRALWSIV EDVVGKGIDG FLLFELILYA AVSVVPQALF LAVLLASLMT FGSLGEKLEL
LAIKTAGIPL YKVMQPVFVV VVLLAIGSYT FQNDWLIKSQ VKFYTLYFSA SNKAPELEIP
EGSFYSRIPR MSIYVKKKDM LRDVIIYDFS QGARIILADS ARLFSYAESN KLVMRLYSGE
SFENLPYRRE TFEQKDLVSA YDASFSLMDQ DVISSQFVGK NIQQLEWHKK LTIPIACIVF
FFIGAPLGAI IRKGGLGTPS IIAVLFFIFY FIMDSIGYRM GRDGKWMVWF GIWLPTMVLI
PIGIWLSYIA TKDSSKLNVD AYIVEYLANS RDLLLVSKLA EVPLLSQSRF GWLNKLLMIL
LPLGLLTYIF GIGRSSANSI LDKAGINKDI KVKDWTDDQA AKIREIIGAE YKVEGDLRTE
VTLNIKRLMD IGCYRGIRHR LHLPLRGQST KNNARTRKGK KKTVANKKKA TKLQCLGDIV
HNNQEVDRLE KKGLKTIDYS NFNTLNGGKV LFRAHGEPPA VYEFARQHNI TVVDATCPVV
LALQRNIKRT FEKTRDIDAQ IVIFGKHGHA EVNGLVGQTG GKAIVVQNMN EIDLDRPIVL
FSQTTMSIAG FEELISYIET HKGADVIFQY KDTICRQVSN RIPNIEEFAK KKDWIYFVAG
DKSSNGKVLF GHCKAANSNS YFISSAEQIS VGICGATSTP KWLMEKIAPV LPLQNTVLYP
NVTVPVMNDT TSNPEFLKYL EIAVIAEVMR VLDISEEGAT LLVMGKKKVE INTIIDSNPI
LTASYEYKAL IPLVQETTMK LLGGEMPKPM IKSFSELKDP TNILGFACTH LPIDIEEKYA
LLSHNDLKTR AFTLLTTVNT MLQLLEMKAT IAMKTRSELD KQQKEYYLQQ QMRVIREELN
DDDIAELKKK ASKIKWPKGV YATVKKEIKK LERLNIQSPD YSIQLQYLQT VLDIPWDKVT
QDNFDTTNAA KVLDKDHFGL EKVKERILEH LAVLKLKGDL RSPIICLYGP PGVGKTSLGQ
SIAKALNRKY VRVSLGGLHD EAEIRGHRRT YIGAMPGRII KGLIKAEAAN PVFVLDEIDK
LASDYKGDPS SALLEVLDPE QNNTFHDNYL DIDYDLSKVL FVATANNIGA IPGPLRDRME
MIEVGGYILE EKLEIAKRHL IPRALEAHGL KAVKIPKNTL SALIQSYTKE SGVRELEKRL
AALMRKVAKE VAPDKLQDML GAAKYSTDLY EGNSYAGVVT GLAWTSVGGE ILMVESAMSP
SRNKMTITGN LGDVMKESAL LALEYIKSHS DLYDIPKELF EYWNVHIHVP EGAIPKDGPS
AGITLVTSLI STFTQRKVKS SIAMTGEITL RGKVLPVGGI KEKILAAKRS GIKTIILCSE
NKKDIDEIKE IYLKGLSFVY VDDITDVITH ALIKLNRIRT IEETGTNLVN ESSTGELIAL
VNYGAIGLIL LEHGVRATPD QALEWYDDYL GKAKSLMQKK NHDYGEAWRN MRLSSLTDLM
LTKIFRTKQL EDHPGVTKIS EGIDANYYDI INYSIFALIM NTSLQEGVKL AEDVKKAIEG
KDLKCEVILG VPFTHLASVV VKVAAENCAD HTSGAYTGEV SVEMIASTGA SHVIIGHSER
RSYYHETEEI LKTKVDLALA QGLTPIFCIG EVLEEREANR HFKVVEKQIV ESLFHLCEKE
FGKIVLAYEP VWAIGTGKTA TSDQAQEIHA HIRSIVAKKY GENVANDLTI LYGGSCNGGN
APELFAKPDV DGGLIGGASL SAEKFLPIIL AFGYRVQIYN GNGTKGRSTA AYREKVIQEA
HPELATYLQF QAPSWKLRVG NFLTQAEARD AMVKLKKDFP AFARDMYVVR MFKVELDNGH
VVTAHISGKM RMHYIRILPG DRVKVEMSPY DLTKGRISFR YKLMPHYKEV LIHLGEDPDR
EGLQKTPLRV ARAMAFLTQG MRQDPAAVLK SAMFREDYRQ MVVVKDIDFY SLCEHHMLPF
FGKAHIAYIP NGYITGLSKL PRVVDIFARR LQVQERLTTQ IKECIQNTLN PLGVMVVIEA
QHMCMQMRGV EKQNSITMTS DFTGAFESQK TREEFMALII SIGGDGTYLR TAWQVMEYKL
PVLGVNLGRL GFLAAISGDV FRQAILRKEY RVIERSMIGT VLNEVVVSKK DSGSMISIEA
QIDQRVATYL ADGLIISTPT GSTAYSLSVN GPIIAPNTST FCLTPVAPHM LNMRPLVVAD
DSEIRLKVSA RNLSFLLVAD GKTTSLSCNT VLCLKKSKES IRSIQISGYN FYQTLRDKLM
WGIDPRPDLL KVCKDVERWG AEGITVHPRP DERHIRYRDV YDLKKIVTEE FNIEGYPSPE
FVRLVSEVRP AQVTLVPDPP GALTSNAGWR VAENMEFLKE VVAHFKSLGI RTSIFVDTDL
DNIREAAKTG TDRVELYTEP YAAGYAAVQP FVEAAKVAHE VGLELNAGHD LSLENLRFFA
QKVPHLVEVS IGHALICDAL YLGLEKSIAS YLECLMVTST LVMPNALKVL LPQSNQQTAT
RITIDKELRY YVTMKEVGYD ELKAYIPDFF VALYADESIP YGEVVKILNI AVEKKFKMVM
ATVDPKGNVI SASITNIDNH TMRQKALEAA KKAKFTVAED IKNAKRVFVF LAEGFEEIEA
ISTIDILRRA EVNVTTVSIT SDREVVGAHG VLVMADKCIA DVNLEASQPL REMIAEADKK
GLLLAAICAA PVYGSMGLLK EKATAYPGFE EKLACRVVVD SHIITGRGPG YSFPFALAIV
EYLLDKETAN TVAGGMLANQ LVGRTLAEVA KHIKPGVSTK QLDTVANQFI CDHGATPAFL
GYAGFPGSIC TSPNEYIVHG IPSDKVILKE GDIVSVDCGT KLMGFTGDSA FTFPVGEVSS
EVKRLLNTTK DSLVLGIEQL QVGHRLGDIG YAIQSYCEKA GFSVVREFVG HGIGREMHEE
PQVPNYGRRG TGFQVKEGLC ICIEPMINMG SKNIVNGDGW SVWTRDRKYS AHFEHCVAVI
LSTFDYIYEV LGYQTFIGAN ALIDRLTKGM GVTATHLMLE GVHFDLRYMP VHHLGYKAVA
TTLSNLAAMN ATPAYISVAI GVTAQWEVED LETLYKGIRI ATERFGVKLL GGDTAPSVAG
FTIAVTAIGS ADPDTVVCRK GAAPNDLICV SGNLGAAYMG LKALEREQEA YDGDYKHDLG
DRTYLLERQL TPQPRFDIMD MLSLAGVKTT SMIDVTKGIA RDLLALSQAS GVGMKLYEER
LPIDYETASM AEEIGINVFS AALYGGEDYE LLFTVPLGFK DVIEQMEGIA IVGYVTEPGT
PALLITQDGR EVELKEQVGN IAVGGTGKTP HIEFLIRQLY RIAVLSRGYG RKSSTPMEVL
PEHTVDLAGD EPLQIKQKFP VYVDGSRLRA MAHVEAMPKE QRPTLILMDD GFQHRYVKPT
YTILLTSFQR PFTQDDLLPY GNLREPQEAK YRADSVIITR TPNSIKPIQM KLLEGEMELQ
AHQSLYFSLL ALKNSTSEGL LALLDMFSGG AFSNASIFAL GIMPYISASI VMQLLAIVVP
SFQKMQREGE SGRRKINQYT RYLTILILLV QGPVYLIGTR NTLAAEGVIM PSTLGFMVVS
TAILTAGSMF VLWLGEKITD KGIGNGVSFI ILIGIIARFP EAVINEFSLR GGEGGLYVFI
LEIVFLLLVI AGAILLVQGT RRVPVQYAKR MVGNKQYGGA RQYIPLKVNA ANVMPIIFAQ
AIMFLPVSLY SFASALLTDF MHGRGVLYAV VFSLLIILFT YFYTAVTINP TQMAEDLKRN
NGFIPGVKPG KATKNFLDDV MSKITLPGAI FLAVVAILPT FAGINPAFAQ FFGGTSLIIL
VGVVLDTLQQ IESHLLMHHY DGFSESGRIK GRSSAMFCCD LEACKGACCI EGESGAPLEE
NELPKIAECY DVVREYLPEK HLNYLEQNGP AYRDSDGDLV TSIIGGRDCV FSLSEEGWCR
CAFEKAYTEN KQRFYKPVSC HLYPVRLTYS SFTAVNYHEW ICKPALVKGK KLNMRVYQFL
KEPLIRRFGK EWYDKLEEIA IFEQYYPEET LCRQILVEHS YRVAQKALEI AGLHPHNLEF
IEEAAWLHDI GVDACHAPKI GCHGERPYIY HGLVGAERLR GLEAHALVAE RHTGTGLYYH
TIRERGWEFP RVYVPQSLEE IIVCVADKFF SKTKSYEQIL HGLSRFGEDF NIDTLVARGL
CGKNDRVKVL GRGELSISIK VEAHAFSKSA KEAIEAQGGI LGSSSPRRKD LLRKMGYEDF
SPEMDPRKVP EFLAEKKARA IGELLITADT IVDGEIIGKP KDKEDAVRIL SLLSGKMHEV
ITGVYFRPLS QETIRYYVDA YSPLDKAGAY GIQEWIGLIA VEKVEGSFYN VMGLPTSLLR
HEIVMSATAK HAEALDIYLL SVTDTALTSL AGQLAVLLHT AGSIPMQTLS PHPHIGVLYP
LQTFSRSRAL DMSDVPLFVE ASDEKAKETI QTLTSALSKQ IRETGSGERL ILHLAAVFAC
NFSNNMLHSA ALLLKRYGLE ETLLNPLIQE TMAKAMEMAD KSQTGPAVRG DHNVLSRHLS
LLMRAVLESV GVTDVLAKSK GSSNPHNLVK ATITALSELR SPLDVAQARG ISVEKVFKGI
DDATGKTLAA ASSLPMELPK KEIAAKVGEI VAQNAMKAGV STVVFDRNGY LYHGRVKELA
DAARKAGLKF LPSEVKVETK MERNKNPLII LESADKQLLG QVCAKIRSFR KPEPYKGKGV
KFEGEVIRRK SGKTAGKTKI LFEKGYILNY KFEQRGTIKV ALKYNMATKT NAIKKLQRIS
KPGLRRYVGY KDLPRVLNGL GIAIVSTSKG VMTDKEAREL RVGGEVLCYV YIGIFDSGYG
GLTILKALEK AFPQYDFVYL GDNARAPYGP RSFETIYKFT SEGVAFLLKC RLIILACNTA
SARALRQIQQ TSFQPWAEEG YRVLGVIRPT IESLAPFSRT KHIGLLATSG TVASETYLRE
GEEYAPDLTI IQQACPMLVP LIESGECHSE GTRFFVKTYL EELLSKDVEI DTILLACTHY
PLIKEMISKI VPSHITILPQ GEIIVNSLKF YLERHPEMEQ LLSKGGQHLF FTTEESHAFE
QAARQFVGRA ISATTVMKAR EVKRAKLVAK YANKRARLKA EGDYEALQIP KNASPVRLHN
RCKITGRPKG YMRLFGLSRI QFREMASKGL IPGVKKASWV NNLQKDYKER IVPALMKEFG
YSTVMQVPAI KKIVINQGIG QAVADKKLID VAISELTAIT GQKAVATLSK KDISNFKLRK
KMPIGVMVTL RREKMYEFLE RLVRVALPRI RDFKGINSKL DGRGNYTLGV SEQIIFPEIN
LDSITKIMGM NITFVTSAQT DEEGYALLKH FGLPFVNAGE DKGATGRVLS VDPTKKRAIV
EGVNVITKAT KPNAKQPQGG LVKIEAPIHI SNLNVVDPST GKPTRIGRKD DGKGNLVRYS
ISNDLYKDIR PLNETEIPEA FAQLFKKHIS LPVVMQIAKK SCFSLSASYT FITNHRDIVL
DASFLSVLLF QNGKLFPQIA IGDNLLIKEW IRQLVRINNS FIVKRAVSVR EMLAESKKLS
SYIRHTITPV WIAQREGRAK DSNDRTQTAM LKMLTMLREL KIVPVSLSYE YDPCDYLKAQ
EMLQKKINPH KKSQMDDLKN MQQGIVGKKG RVHLSVCDPM IDKRIHKRYR LYEINYIAYD
LLNGMYGEKE LEEIERYFAE QIAKKDEAFL RERILEMYAN PGMTIEEAQT LLASQDLILN
VTDSVYSSTH PRGVILEFTP GGGAKIKRHR SVYATINTFQ IAQKRIPSEV SMRQAEALLR
SSGFTNISIA YVSGPYNDLA LRVASGRELK EGTLVAYNSK LILEVNVHLT VACSFVNELK
IDQSIAHNGV CLTVVTDETY TVTAISETLK RSNLGDLRPG DLVNLERSML MNGRLDGHIV
QGHVDTTGLC SAVEEADGST YYTITYSVPK DMALQGYMTV EKGSVCVNGV SLTVCDSTPN
SFRVAIIPYT KEHTNFCTLA EGHRVNLEFD IIGKYLRIEA GCDEAGRGAL AGPVVAASVI
WLPDNPHPSL NDSKKLTGKR RETLFDRICS CSDAFSIVEI DPATIDRINI YQASCLAMSR
AAENLKLSPD HLLIDGNRFT PIPYTCLVKG DARFASIASA SILAKVHRDR VMQKSHELYP
EYGFDKHVGY PTPSHKAIIR KIGLSPIHRK SYVSKALIVR TKKEIRRPDG SYIRFDDNAC
VLLNAAGDIR GSRIFGPVAR ELRTKNMKVV SLAPEVLMLR AVEIAERAEW NSKDNPKVGA
VLVTIIGEGY HQYSGEAHAE VICLRSVSIP ESTLYVTLEP CCHHGKTPPC SRLIIDSGIR
HVVVGVKDPF PKVQGGGIEQ LRGIRVDIDV EKEACIRLAL PFFVRQLKKR PYIALKWAES
SDGFIDNRTP CKISTPFTSM LVHKMRAEFE AILIGKETFL KDSPRLDLRL WGIRSILVEG
GQRVLEAFLQ ADIWDEIRIE TSVDCGEGTQ IQLLKYRVPF SSLHRIFISH MHGDHCLGLP
GLLSTMALQK LTFPMHIYGP KGIADFVDYI VRTFCTEEEL VFEDKSITVE AIPLKHRMPT
VGYLFREKNL LKALDRSSAD FYGVPVYWFN RIKLGADFVT EDGIPNSRLT HRSRKPYSYA
YISDTAYSPS IVPHIQGVDL LYHEATFEKS LKERAIKTFH STTEDAGKIA AAAEVGHLLI
GHYSARYDME RLRSEAAEYH PRTIAANEFV AETWKVIKEL LPYFDLIDEV RLRKCSSLQT
PREAVAVFSL PLDRIQDPGN MGTIIRLCEW YGCSTLILGE GCVDPFSPKV VQSSMGALAG
VLLLGNEGGG LSSELKRLAD HTITIPSAES LNVGVASAIM DKTITVAVKW KEKHPIYGKF
VNKTKKYHAH DEKNECNIGD TVRIMETRPL SKTKRWRLTS IIERAKMAYE ISKTLDYKVK
DIQTPLGIAP TELEEDKVVL ATILRAGLPM HHGFLNYFDR AENAFVSAYR KYIDEEHFDI
HMGYLTTPDL TDKTLVIIDP MLATGSSMEI AYEALQRFGK PKSVHIASVI ASKPALKYLS
VWVAALDDTI NSHSYIVPGL GDAGDLAYGH KLVLVLKMNR IGKSIAPRFI HRYYSAITVG
YSLLLPELSQ GVPTFSAYGF DSRYHTIKIG DIFLLPLAAI GDNLCLSLIE NFNFKGKKTF
VRVDFNVPLD EHFNITDDTR MRAALPTLNK ILNDGGRLIV GSHLGRPKGV SDALSLSHIV
EHLSKLLGRP VKFVKDSVGS AVEAEVEALK EGEILLLENL RFYAEEEGKP RKAKQKEFAK
ALADLADVYV NDAFGTAHRA HASTALMADH FDKDHKMFGF LMGKEVEAVR NVLDNIKRPF
TAIMGGSKVS SKIGIIENLL DKVDNLIVCG GMTNTFTKAR GGEIGNSIVE LDKLDVALAI
LEKAKAKGVN LLLPVDSVVA DDFSNDAKHQ VVKSNEIPAG WEGMDIGPET RKMFGKVIEE
SKTILWNGPC GVFEMDTFAE GSREVALSIV EATKKGAFSL IGGGDSVACV NKFDLADQVS
YVSTGGGALL EAIEGIELPG IAAIAIFEVV ITPEDYKSGV EKALKQIKNN GNFQGFRKGK
VPMAMVQKLY GMSAKVEEVQ RQISEGVDKA LRENELKVLG YNIELTDADI DARIQEILKS
NPRYVDAEVV EANDIVRGTV CELDGKPLEG GLRKEEAMLL VSMIKNEEQQ KLFIGSSLNS
VIVFDPTVAF GSTVEFASLL GLKFSFEIQK ITRSEAAELN QDFFDALFGE VKSEDEMRAK
LREIYSKQNE NDSMYKFQLD KANAIALDEE LLEEFEKSMP RFFEDIKSYI YRDAILTANN
IVATEEDTLN SAKQMAAMQF AQYGMNPEDV LANYAKTLIE KPESRQIERS KFAAWMKMGN
TVLLATVTAA KDANPGVDFM PLSVDYKEKF SAFGRFPGGF TKREGKASDY EILTSRLIDR
ALRPLFPDDY HAEVFVNVIL FSADGVDMPD ALAGLAASAA LAVSDIPFNG PISEVRVARI
DGKFVINPTF EQLESADIDM VVAATLDNIM MVEGEMNEVS EAEMLDAIKV AHEAIKAQCR
AQIELMQACG TTEKRTYCHE EHDEELRSKV RTDLYDKVYA VAVSGSSKHE RAAAFEAIVE
EFKAQYTEEE LETKAPLIAR YYHDVEKEAM RRAILDEGKR LDGRDTRTIR PIWSEVDCLP
GPHGSSIFTR GETQSLTTVT LGTKSDEKLV DDVLFHGKER FLLHYNFPPF STGEARPQRG
VGRREIGHGN LAHRALKRMI PKDYPYVVRV MSDILESNGS SSMATVCAGT LALMDAGVNI
TRPVSGIAMG LISEGQNYAI LSDILGDEDH LGDMDFKVTG TEKGITATQM DIKVDGLSYE
ILENALAQAR EGRMHILGKI METITEPRED LKPHAPRIVN LRIPKELIGA VIGPGGKIIQ
GIQEKSGANV NIEEVDGMGL IEVSGTNKES IDKALAMINS IAAVPEVDKV YTGKISSLMP
YGAFVEFLPG KDGLLHISEI DWKRFETIEE TGLQQGAEIE VKLIEIDPKT GKFKLSRKAL
LEKPEGYKAP LEDFNWEQFE EGSIISEQPK EEVEKAYDNT LSAVKEQEIV VGRVSSINKR
EVVVNIGYKS EGVVPYAEFR YNPDLKEGDE VEVLIESQED KKGQLVLSHK KACAVRSWER
VNKALENDEI VKGYVMSRTR GGMIVEIFGI ESFLPGSQID VKPIRDFDVY VGKTMEFKIV
KINQEFKNVV VSHKALIEAE LEQQKKAIIS TLEKGQILEG VVKNITTYGA FIDLGGVDGL
VHITDLSWGR VNHPEEVVQL DQKINVVILD FDDEKKRIAL GLKQLTPHPW DNLDANLQVG
DKVKGKVVVM ADYGAFVEIA PGVEGLVHVS EMSWTQHLRS AQEFLKVGDE IEAVVLTLDR
EERKMSLGIK QLKPDPWADI EEKFPVGSQH TAKVRNFTNF GVFVEFENGV DGLIHISDLS
WTKKIKHPSE FTQIGAPIEV KVLEIDKENR RLSLGHKQLE ENPWDVFDTV FTVGSIHEGV
ITEKGAVVAL QYGVEGFATP KHLVKEDGTQ AQVDEKLPFK VIEFNKDARR IFLSHSRIFE
DEQKEKSTLG DLEELAALRE KMLQSKWITG RQIEAARIAV TRYMQRQGQV WVRIFPDKPI
TKKPAEVRMG KGKGAPEGFV APVTPGRMLF EVEGVPFAVA KEALRLAAQK LPVTTKFVVR
RDYHNANLST FADELIALGE QLSAIAVGDG PGSYTGLRIS ASLAKGLAFS LNVPLIAISS
LMLDARRMEI YASDMASAAL KCWDSGSFVD LAYWTPNYLK EYNAVVTSNK VILGIESSCD
DTSVAVLRGD TILSNVIAGQ AVHQAYGGVV PELAGRAHMQ NIVPVVSEAI KRAGIEKEDI
DVIAYTRGPG LLGSLHVGTS FAKGMAMGLK IPMVDVNHLQ AHVLAHYIQT PDTRVAVPEF
PFLCLLVSGG NSQIILVESP SKMDIVGKTI DDAAGEAFDK CAKVMGLGYP GGPVVDRLAK
EGDPKRFAFA KPQIAGLDYS FSGLKTSFLY TLRDELGKDP DFIEKNKENL CASLQHTIIE
ILMQKLVKAA KQYGVKEVAV AGGVSANSGL RSAFVDYGKR YGWNIYIPPF AYTTDNAAMV
AMAGAFAYKA GERSGFDLEP YSRLPAATEI TKLEKKSLAT YIYMGKPMSM YQAKYGTETQ
IQLNDEFAPS DIFDFIAQEK AAKNEEDAAL MTTVLKTDES TKMGIVTEVK QKLREADARK
IIYAMGSDKG ILRSLPPALP PDQELDINRR NMLKVLVNTD GRVIELSRLG EKVKEFVLNV
NDDPTLPERE DKEIPLLGVM KVTKSHVISV TNNVDTKYAD YITVQNILVR AYNELRADFA
RNKWKTLEEL SPEQLDALDF QQYNIPTWLK RTDMLLYSTY ALICLSILGV LFGLGIVRGW
DSNWFGKFAD TIYEDSKLRK YLDARLAKAS VSRIVIERTF KLITITICTS RPGFIIGKGG
QEVDKLKEEL KKITKDVQLN IFEIRRPELD AVIVANTIAR QLEGKMAYRR AIKTAIASTM
RAGAEGIKIQ ISGRLNGAEM ARSEMFKEGR TPLHTLRADI DYCHAEALTK VGLLGIKVWI
CKGEVYGKRE LTPNFAIGEI GWDRRSSQTA WVEMQLRIAS EYCLPCFFHM VGGWDRLLWI
VHGFRGKQML LEQLYRASII VSESNFIDYV KIYCKSGKGG RGSAHFRREK YIPKGGPDGG
DGGRGGSIFL RGNRNFWTLL HLKYDRHKVA ESGEPGSSKN STGKAGADIY IDVPCGTVAY
DAETGDYICE VNDHDEVILL LQGGRGGLGN THFKTPTNQA PRYAQPGEPA QERMVILQLK
LLADVGLVGL PNAGKSTLLS SVSAARPKIA NYPFTTLEPS LGIVSYRDHK SFVMADIPGI
IEGAAEGRGL GLRFLRHIER NSVLLFLVPA DADDIAKEYE ILLSELEKYN PELLEKNRVL
GISKCDLIDD ELKEMLSEHL PEGVKTVFFS SVSGQGLQLL KDTIWQAIVS DNRHDVSNIV
GVITVPDPRL NELARLVNPQ RIVPNTVEIV DIAGLVKGAS KGEGLGNKFL ANIRETDAIL
HVLRCFDDDN ITHVDGSVDP IRDKEIIDTE LQLKDLETVE SRILKVKKQA TGGDKLAALQ
CSVYERIQAA LLKGENARAV TFDSKDEEKA ASELYLLTAK PVLYVCNVDE GSAVTGNGYV
EQVKEAVAAE NAHILVVAAK IESEIAELET YEERQMFLNE IGLEESGVSR LIRAAYALLN
LETYFTAGVQ EVRAWPYVKG WKAPQCAGVI HTDFEKGFIR AEVIKYDDYI KFGSESAVKE
AGKMSVEGKE YVVQDGDIMH FRFNVIFGAP GSGKGTQSAR IAQTFGLEHI STGDILRKEI
ADQTPLGILA QDYIKEGRLV PDEDVVAMLE HHLGFIFDGF PRTIPQADAL KRMLARHDCE
VSIVLDLNVP EDELIRRLLE RGKISGRSDD NLEAIKSRLV VYNNQTFPLK EYFRKEGTLT
PINGLGEMDD IFASISEAID IVADMGDKNP LFICILNGSF MFTSELMREI DGDYQLCFAQ
YASYSGTRST GAIQEIMKPQ GRHVIILEDL IDSGLTLDHI RALYTSRGAK EVKLAVLLHK
PDAPKVDVKP DYLGLEIPPD FIVGHGLDYD GRGRLYKDIY FAKLNNVPTS PRKMRYVVDM
VRGMEVNRAL GVLQFSNKEA SRRVEKLLRS AIANWEAKNE RRADDGELFV SRVFVDEAVT
LKRLRPAPQG RGYRIRKRSN HVTLYVDVYV PADIYVRYLR SKGREVLFIG GSDEHGVPIT
IRAKKEGITP QDVVDRYHSL IKDSFEEFGI SFDIYSRTTS KTHRELASEF FRTLYDKGEF
LEIESEQFFD PEAGQFLADR YIVGECPHCH NGKAYGDQCE ACGTSLNPTD LISPQSAISG
AKPVLKSTKH WYLPLDKYEP FLKEWILEGH KEWRSNVYGQ CKSWLDMGLQ PRAVSRDLDW
GIPVPIEGAE GKVLYVWFDA PIGYISNTKE LLPDTWEKWW KDESTRMIHF IGKDNIVFHC
IVFPTMLKAE GSYILPDNVP SNEFLNLEGD KISTSRNWAV WLHEYLRDFP GKQDVLRYVL
TANAPETKDN DFTWKDFQNR NNNELVAVLG NFVNRTLVLT HKYYDGIAPE SLPEADKEIL
SEISKYKEKI EQLLETFHIR DAQREAMNIA RLGNKYLADA EPWKVIRTDP DRVKEIMHVA
LQITANLVIA FEPFLPHSAE KLSRMLWDML GATDLVPGGH QIGEANLLFE KIEDDTIEVQ
LKKLEQTKAD NPEPFLPDTD FDSFMKMDLR VGTVLECERI PKSDKLLRFL LDDGSGSRTI
VSGIAEYYAP ETLIGQQVCF IANLPPRKLR GVESSGMILS AVSDKKLILI SPKEEIAPGS
IARCADELGL ETYIIGGFVR DIVMHRPSKD IDIVCVGNGI ELAQALKKNF GKKCSLSVFK
NFGTAQIKYK GYEVEFVGAR KESYRSDSRK PIVEDGTLED DLIRRDLTIN AMAISLNRES
FGAFIDPFDG LKDVENRLIR TPQNPDATFE DDPLRMMRAI RFATQLDFVV VPEVLESIVR
KHERIEIISM ERISDEFKKI ILSPRPSLGL ELMMDTELLS YYLPELVLLK GAETIDGVGH
KENFSHSLIV LDNIALYLRL AGLFHDIAKP KTKRYEKGWS FHNHNIEGAR MIPKIFKRIK
LPLNDKMKYV QKLVFLHMRP SQLADEGVTD SAIRRLLFDA GDHIDDLMTL CEADISSKNP
KKVEKYLRNF AIVRQKLVEV EEKDRIRNFK SPITGEMIMQ LYNLSPSKEV GVIKEAIKEA
ILDGKIQNEY DEAYAYMLET AMISPDFVGH TVAVHNGNKF IPVFITENMV GHKLGEFSPT
RTFRGHGGNV VNKKSADMLK GYFTDNVVIV DESTKLNIGS RELQFIFAPM VHWPEVMFTY
DAKEKVLFSA DAFGSFGTLD GGIFDDRTAF YNEVYRYYSN IVGKYGSFTQ KAIAKLEIGT
ICATHGPVWY AGEIIALYDK LSKDEWEVGA TIIYGSMYGH TEEVAEVIGR SLAHHGVKNV
VLCNASTMHP SYVLSNVFRY KAVVLGCPTY NNGLYPVVET AMNMIESRGV KGKLFACFGS
YTWNGAAVKN LKPFAETMSV EIQMEMKDAD IAAAWDLGKR LAEQLITWEA DPIILTLGRV
RLSWYGLLFA VGLLVFGYYI LDKMWKREQL PEKWFTYLVI YTVLGTFIGA RLGHVLFYNP
SYYLANPIEI LKTWEGGLAS HGGVLGIIIA IYFYSKKVSH KSMLWVFDRL AVPSGLVAAM
IRTGNLMNHE IYGRPTDLPW GFRFHPTQIY EALAYLIIFA ICMYLYWKRD AYKKTGLIFG
VFMTLLFTAR FFIEFLKNPQ ELNMGQLLSI PFIIVGIASI ASNNLTMALD KSYHLYKLMV
LVPYYVKVKA ERRKEIELEK RSSDMELVKK IIIASPYVEI LEADPDFETL IPAREEFTDY
FSNIILDNDE WFAILQDSSI FWIVMSFVLK VVNPQYNGNE EREFGTQLVS QAILNEEEYR
ALISKYFRNW DKERVAEIEY LILQLAITEA IHFPTIATSV TMNEYLNLVK YYSNPNNTNY
INGILHQAIM DLKAEGGNAG VATGIKTIEN LNPTPMHLRK RRVFNFENNL DLILEAGIKD
RVKLQVGFNN SSPFARKQRL LKLQYMGLEN DPLRSLDAGY FDFRSENTLI LPMGNLMGLR
SIWNIGHLEV EAFASRQEGE SRTIHRENAS QERHFSLRAS DYDFRKHFFL SPAFRDAFPD
AMHSIPILSS PYTVEEVEVW ITNRYTVMEA RRMMPSEYSL HPLLGILSLK RALAPDELLA
VSFRYRHQNG GEEVGQRSIS GQLLSAWDKS PNHPTYPLML KNIYTLLKLD FAKPDGTTDG
IPDLLTDISY IKETGSLLFP LLEPFGKDLY HALYDSTLTV AKRQKEKDRF FLRGYYERSN
IPQGSVRVTA GGRPLTEHKD YTVDYLSGVV HITNAELPVE VNIDDPAKKK DLIGLEARWA
PVKGLSLTSS LLHYDEESAL SRTYLGQEEV ENRMLGFSLR YDTDLPKVHA WIERISGKTH
DAPSRFSVKG SYAKLDDFDT PTPYIDLTYP EAWHLGSAPR SHLSWYRIDP MLQYEWRPLP
QGAHPGIFHL QREVNVSELF PSRSYLPVLN LSFYPMERGS YNLPKEQWAS IIQRLPFSDF
EEENIEYMEF WMMDPYGRLV IDLGQISEDI LKDGTIGAEN LLPIQTKAFN FENAQDVGLN
GISSQEESPS GDRYLSPLDP FWSLPQTSLL FRHKYINGTE GNSLPGYLAA TLNPDSKDLD
GNHSLLDKES FFRYTIPLSR QALWYKIKIP LKSYGELVGN ISDFRHIPFV RLSITGFEEE
IHLRFTGWKL SQSEWRAVSR VSIEEDSGRL PVNYISPPGI WREREEGVHT TYVPDEKALA
LQIKNLEPGA ISGIYRTLST DLRDYERLTL FTHAENLGTG DIRLSFRIGD DHSENYYEYE
SPLSITSPGK YNEAVWPQAN YVDILLEEWT QLKAERVKGN PNLANIRTVF IGLINASATP
KDIELWCNHW SLKGSSLSSG SSMELDSSLS LGNIGNVSFR ARERTPGFGS INEMYSRRDR
SHKREKEWSA NLQAGELFPA SWKLSIPLFI RQSRVHSTPE YDPVQGDSKS PMPYDPSNIR
FSFALSLFDN REHAKLSLEY WMQDFKLEWQ LFWKWESGHR ALIREPYLRV NRHFAKADYD
VWRDSVLHEI KQWGDPYMHT TATEMAYTLP LQEIKWLSVH GSLRHISSAS WQRGNLHKQW
QSSSHYPHLK PKVRGLFGEQ GSRTPIFSYL LGLEFRDALL HGGNLLQGAT HSSPLSPWNG
LSIDLFDTKQ DLYTQGSSPA LLPSWEIRWQ LPLDGSSRWL QRLSLRHSYR GLSTRFFPLI
GVDASLFNSF TCIFQYNTGK GFLYSGSSGR VIESAQNELH LSLDYATQGL RTHSLKTAVE
YALGSDFSVR LFYDRDLTTP LISFPTSLSY LGIMFKVGFI GYEVHISLFS YNLLQKESKI
YIHEIIREDA HDLFGFVQPE ERALFRLLIT VNGVGANTAR LILSSYSPGE LSRHISLGND
AALKGVKGIG AKTSQRIILD LKDKIEAVSA FVVLGYPRAA AKKVVDTLFK KYPELSLNEK
IKKGLTMLRY IGGGHKKRFR LIDFKRNRDG IPATVKSIEY DPNRSARIAL LYYVDGVKTY
IVAPDGLQVG QTVMSGSQAA PEVGNALPLQ NIPIGSVIHN IELRPGQGAK LVRSAGAFAQ
LTSREGTYAV IKMPSGETRR ILSACKATIG GVGNSDHALE RSGKAGRSRW LGRRPHNRGV
VMNPVDHPMG GGEGRASGGH PRSRTGLYSK GLKTRAPKKH SSKYIIERRY GFRVSRDANK
IEIKNAIKKL YGVDVKSVNT MNYDGKRQVR YTKGGVIRGR KSAFKKAVVT IEEGQTIDFY
SNIMEVKVLD INGVETGRTV TLPESLFGIE PNDHAIYLAV KQYRANQRQG THATKERSML
SGSTRKLIRQ KGSGGARRGD INSPLLRGGA TVFGPQPRSY RQKLNKKVKN LARASALSYK
AKNQEVIVVE DFSFESPKTK QFVGILKALK VDAARTLMVL NNADNFVYLS ARNIPNVSLM
NVKLLNTYKV LESKYMVITE VKTVETDGYE AIQLGFVDKK EKHTSKPLQG HFKKSGVTPK
RFLAEFKNYE EYKLGDVLTV DFFENAGFVD VIGKSKGKGF QGVVKRHGFG GVGQSTHGQH
NRLRAPGSIG ACSTPARVFK GTRMAGQTGN KRVTMQNLEV VKVLPENNLL LVKGSIPGAN
GSIVLIEKVN RSTFVNKKSR EQFQLSTFKR LIDILNATPS TVDALARLEL PSGVEIEIKM
YDGKKNLSYD IFYSALEIVK TKLPNEEKSA LEIWKIALDN ITPQVEVKSR RVGGATFQVP
MEIRPERKES LSMKNLIGYA RKRGGKTMAD KLSAEIVDAY NNQGGAFKRK EDMHRMAEAN
RAFAHFRFMQ NTLPKQFMEV NGSPVIFHTI VVIPEAHRNT FLSLTEKYRF VTLVNGGATR
TESVMSGLLS IPIVAIHDGV RPNISPKLLD RLFPVVESTN SLRQIISEKP VDRSTIVEVQ
TPQLFRSDQI KRAYMEGESE NIKITRPIDA ENYFAKDSFQ LALNGNMGFL DVIKKYDGTP
SGNVAHAYAG ICYYKLGDYA KAEEHLKKFD SSDTMVAPAL VGLIGDCYVE QDKYQEAIGY
FEKAAKSADN ELISPIYLKK AATVYKHLGQ NDKALECYKT IKEKYYASQD AQDIDKYIEQ
GGLKIAITVA RWNSNITYAL LDGAISTLKE HGVIDVFYVP GTFELVHSSA SLDAVIAIGC
VIQGETPHFT FISDAVANGL ASLNPVIFGV LTTDNMEQAE ERAGGKHGNK GVEAGITAIQ
MFENIIGQEK SVAYLKQNIA SGTLPHALLF YDRDGGEGLP LALATAKVLL ARGRSSTIYK
RVDTLSHPDL LPLYPIVKKS EDYLPLFREQ LRLTYKEWGD ALSLQNTQLS ISVKEAEYIE
EKLSYRPYEA DYRVVLCWLP EKMNISCANK LLKLLEEPPK GVQFLFVATA PELLLPTIIS
RVQRIPVHPI MPETMSQWLH LSSGSIVLAE LHTESREYLT ALCKELADAV ARKELMQNVS
AKMVFFDLML QLTERLMQRP MDELLVALNR LGGSSQFISA LLLISPAAAL FRLIGVPDAA
PTMAVVLALR GIPYRMVGLE TLPLKESNRL VAVKEGLRLF GKKNMARLYG NAQVKYTEQE
LTGDYIRMLM DSASVYATYN TEINYPKFKD GEQNYEAKTM NYNFRSKKGY TTDIVTQQGE
GFIIAKKTKK REDGSMFMQG AEYTTCDNHD HPHFYVSITN SKVRPQKNLI SGPLYLVIAD
VPLLFLPFGF FPFSKSYASG IIMPSPGEDS ELGFYMRNGG YYWAINDYVD LQVTGDIYSL
GSWAVNAQSN YAKRYRYSGS FDASYLNTVR GDKGDYNKIN NFRISWQHRQ DAKANPYRTL
SANVNFSTST YNHNNLDALY NQARMNTKSS SISFTQRFPN SPITISGSMD IAQRSQDSTI
SLTLPNISIS MSRIYPFKRK KPIGKERWYE KIQLSYDGRI RNSITTKENK LFQSSLVKDW
NNSFEHSIPI SASFDLFDYI KISPSFSYKE RWFTRRIEKA FDPAKQRVVS DTTYGFNRVY
DFNTSISAST TIYGFWKPLG KKLDMIRHRL EPSISFSWHP DFGDPFFGFW KPIRYQTPDG
KQMEEFYSPF GVPNRGKFGG ISFNLSQNIE AKTSFYKRSI IDNLSTGISY NMAADSLNWS
DINASIALRF TNTIALRLGG SFETYLYDYD NIRPYKTNKL RILNGKGFGR FRGTSTSFSY
DSNGYLKSDM KWNLGFNYSI SFDTRIKEFK YQLRHDLSLN GQFNPTKNWN FNFSANYNFE
LKKITNMSCN ITRDLHCWSL TASFIPIGPY KSYNFTIQVK SSLLQDLKYK QSVSTKIEYY
DDEELDRYAG MDPALYTAED EDSFRDVLYT LKQEDVPGWA RSIQLRNIPF PMFALAMFGP
SLERIWGGKK FLFFYLFTGI GAGIVQQIVW TVGASGAIFG ILLAFGMTFP NVPMYIMFIP
IKAKYMMIGY GLIELFNVAH FAHLGGMLFG LILILIWRFA IALLAPYISP PAFFNLSYPV
WFFLLLLFFL FYLLRRRWLL FGIYSVLLLF AIPYSLAYCP FINSSDADIV CLQEALSKYP
IIKQIPIRYP ADGNSSCSYG EKIMVVNNHM ESYRLTQRDK QTIKLGPKLE TRAFAAGVVC
GDMNDTPMSY TYKTMRSDMR DAYKDAGSGF GFTYNRIDHI FYSGNLKAYL SKVENKEGVS
DHNPVYHKDH LDVILSKLNA LDIEIVSTGG TEEYIKRLGY SCTPVEELTN YPSIFGGRVK
TLHPSIMGGI LARRSNADDD KQCAMYQIPH IDLVIVDLYP FVDTVKSGAE HQAIIEKIDI
GGISLIRAAA KNYADVVLCP SIAHYKTIEG ILGGITSEEE RRALATEGFK LSAMYDGAIA
SYLLRYGENP HQKASFRGDD AFFTKHNGKE LSYNNLLDID AAVGIIEEFD APAFAILKHN
NPCGLATGEN VRDAYMRALS CDPLSAFGGI LVTNREVGLS AAEEIGKLFF EVIVAPKYSE
EALNTLREKK NRIILERKEH STLQDRTCLN GTLVQERNCS SQVTEKQPTE AEIRDMLFAN
KIVKHCKSNA IVLAKDGQLY AAGVGQTSRI DALKQAIEKA ERFGFSLQGA VLASDAFFPF
SDCVEEAHKA GITAIIQPGG SVRDEESVAA CNNFGIAMCF TGTRHFKHYR GLHDANLELM
RSNAELEKEL LKLNATIERY KVDSINKGSR DGVKLDMGVL STKGVVGSVV AVGTHFSKVL
PLINNSFSLS CLTRLPKHLS YTPGDTVLTS GFSTIFPKGL FVGRVRLATD FERLRYVYMV
ENIHKFERLE EEFNDLSMQY NDSLLKKLEG EQAKVQRLME ELKTVKSNNA KRIGELKKEL
ETLRKIMRHY VQQIDSLNKA NMELKEENTR VRQQISQVTT TAQRLQAEKT ALNEQVQRAS
KLSVSYIAVS LLDKKGKETK KIKKAAQIRV VANIDRNVTA EVGEKTIYVR ILKPDGEILG
TFAYENGMLE YSMKRTIEYD GEPVQVTLFW DISEYLLEGN YRADIFSDGH LIGKKAFRII
PPSELIINSD GSIFHLHMKP EHLADKVIVC GDPARVDNIA SFLTDIECNI SSREFHSITG
KYQGKRITVL SHGIGGDNIE IVVNELDMLA NVDFDTRLVK EEFRKLDIIR IGTSGGLQDI
SPIGTYVAAK YAIGFDGVLN FYAGRDQVCD LAFEEELLKQ LDWKIKGLLP YVVEAPDPLV
DRICDILKGV TIAANGFYAP QGRKLRFELA DPDLNRKIQA FSWNNRIITN FEMESSALAG
IGAVLGHNVL TVCCIIAGRK AQKMNVDYKQ SLQNLIRIVL ERIGIDPYPA EEFPVNAYAE
EIKSSFKDRM VYVAGRVMGR RIMGKAAFCE LQDSTGRIQL YITRDDICPG EDKELYNTLF
KKLLDIGDFI GVYGYVFRTK MGEISIHVQE LKLLSKSLRP LPVVKTKDDQ VFDSFSDPEQ
RYRQRYVDLV VNAGVKEIFI KRTKIFNAMR DFFNARGWLE VDTPVLQPIP GGAAARPFIT
HHNTLDIPLY LRIANELYLK RLIVGGFDGV YEFSRNFRNE GMDRTHNPEF TAMEIYVAYK
DYNWMMNMTE QLLEYVATEV LGTTKTTIGS TEIDFKAPYK RISMRDAILE HTGFDIYNKN
EDEIRQACKD MHIEVDNTMG KGKMIDEIFG EKCEKHYIQP TFITDYPIEM SPLTKKHRSI
PGVTERFELM VNGKEIANAY SELNDPIDQL ERFEDQLKLS QKGDDEAMFI DKDFVRALEY
GMPPTSGMGI GMDRLVMFLT GQESIQEVLF FPQMRPGSGS WATALAKILL QNADEINWYF
RFKDTVKQFI QEGHNPGYLS SVNFETDRIN FYTDVEELIE NSDTIILITP SPYVRNLLSK
IKKANTEGKF FLNAIKGIVP EDNVLISDYL HDNLKIPVDY IGAIGGPCHA EEVAMDRLSY
LTIACSDKQK AEQLKVASKN IRCSINTDVV GVEYASVLKN VYAIASGICS GMKYGDNFQA
VLISNAVREM KDFVDMVQKE EREIADSVYL GDLLVTAYSR FSRNRTFGSM IGKGYSVKQA
QLEMEMVAEG YYGAKCVHEV SKRFKANLPI MEAVYKILYE KVSPKEAIAD LTKQFLENGT
GKGNDFLGWL SLPCEFVVTI GIGGSYLGAK AVVEALQDSL YAGNHISEDY LYELIELLKG
HKFGVINISK SGTTTEPAIA FRLLKELLEA QEGKDFATKH TIAITDSSKG ALRKLADEEG
YTSFIIPDNV GGRFSVLTPC GLLPIAVAGF DIKELVRGAK EMYAAVRNAL YQSGKKIEIL
ANYHPKMHFI GEWWKQLFGE SEGKELKGIF NAAVDLTTDL HSMGQWIQEG ERIIFETVLS
TVKIPTDKEN LDGLNYIAGK RVDEVNKKAE EGTILAHKDG GVPVIRIELP ALNEFSLGQL
FYFFERAVGI SGYLLGVNPF DQPGVEAYKN NMFALLNKPG KHTFGVSLRR MNIDDVHVFG
KSGITHTFSP FEASAQLSYA YALSDKWSFG TGLRYFYTAF TFDLGALFTD YLGASLLNIG
PKLKIESRKS LFMPTMLRVG VGYQTRFAKN ISLASYLELE KLLVPSYPYY STTALQGIFA
SFSDAEELRE YTPALGIEAG YNDLAFLRLG YKYMHPSKGS DSGFSMGVGV KYKFVRFDFA
YFAAISARNP QNGTLRLSLM LDICMGLSNR IERLKCAEYI VSLMWDHLYA MSDFKLDIDF
PVEVRSEEEA KFNPYHYNLP RYRHYGHGIE KMIQISMATE DPDLRKQREC ITAIQMKKAY
VTWNKGEVQN EKIFKDLHEM SDGKIYLDEF DCLLIIEGGN RLRGEIIPQG AKNEALQIIA
ATLLTKEEVI IENIPDIVDV KNLIALLIDL GVNVRKLDTY SFVAEDINLE FAYSKEFLEK
TSTLRGSVLI LGPLLARFGR AVIAKPGGDK IGRRRLDTHF EGFIKLGADF EFNQEKDLFS
IAERLRGTYM LLDEASVTGT ANIVMASVMA EGTTTIYNAA CEPYLQQLCK MLVRMGAKIE
GIGSNLLTIH GVDSLSGTTH RMLPDMIEVG SFIGMAAMTH SEITIKDTAI RELGIIPNQF
RRLGIKIEEK GDDLYIPSQE YEIESFMDGS IMTIADAPWP GLTPDLLSVF LVVATQARGS
VLIHQKMFES RLFFVDKLID MGAQIILCDP HRATVIGLAE SNKLRATNMV SPDIRAGIAM
LIAAMSANGV SRIDNINQID RGYQNIEERL NSIGANIQRP YPFVQSRGNG KYILSVGFVS
SMEEAEKLVG GEIAGIMMIA ENPLFYIPIV EEWITSIDVN MRKITMTLPD GLIILGSTGS
IGTQALDIIN RHPDLFEVYA LVANRNSDLL ISQARAFSPA VVVIADESCY LEVKDALKDL
PIHVWTGKDS ITGVAASQEA DLVLTAMVGF AGLEPTIAAL KAGRTIALAN KETLVVAGEM
ITAMASQYNA CIIPVDSEHS AIFQCLVGEL ILTASGGPFS ELKNVRPEQA LKHPNWKMGN
KVTIDSASLM NKGFEMIEAR WLFDVNPSDI EVFIHRQSII HSMVAFEDGS LKAQLGVPDM
RVPIAYALSF PYRKPTGVQA PSILSFEAPR TEDFPNLSLA YRSIEAGGVA PCILNAANEI
AVERFLNHEI GFTDISHLLD DLISLNKDVR HSAAKTLHGL EEVLCKELQE LGAEEIEKGR
RVVYFKGDKR LLYKANIHLR TALRVLVPIA TFEATNADEV YDYLIAWDNY LDPKSTFAVD
SVVYSDHFTH SKFVAYRTKD AIADYFSDGR RPNVSVSNPD ILFHLHISHT TVTLALDSSG
ESLHIRGYRK VQTDAPISEV LAAGMLLLAG WKGKSAFVDP MCGSGTILIE ALLMAKGIPP
GIFRFAFERW KDFDQELLSS DEWEEKPFDH PVVGMDISPK AIVAAKKNAE YAGVLKDINP
PYGERLRPED LEQTYSVLGS KLKHIFTGYR AWVISSSKEG LWKIGLKPFF KEVLFNGSLE
CELRGYETFS GLVLGSGGRE DALAWKLRQS PLADHLYLAP GNDFNAICSA VQEKHIDVVV
IGPEQPLVDG LVDFLKQKKE LLHIIGPSAK GAMLEGSKDF AKEFMQKYGI PTAKYLTVTS
ENIAQGEAFL LSAPYVLKAD GLAAGKGVLI LSSLEEALKE LREMLTGKFG NAGNKVVIEQ
YLSGIECSCF VLTDGKGYML LPYAKDYKRI GDGDKGLNTG GMGAVSPVPF LSSELKKRIE
EQVVCPTIEG LNREGLDYKG FVFIGLMICE GDPYVIEYNC RMGDPETEVV MPRIGEDLLP
HLIKLKDQTL SGSLEEIAEY ATTVVMTSGG YPEEYKTGYE IAGIESDGKL LSSGGRVLAC
TGIAPTLQKA LDKSYRATSL ISFTDKYNRS DIGKDAEKLL SIRAVFLSPK APFTWASGIK
SPIYCDNRLT LSYPKVREAV EEGLATLIRE HYPDVEVLMG TSTAGIAHAA ITATILDLPM
GYVRSGAKDH GRTNQIEGLL EPGQKVVVVE DLISTAGSSL DVVEVLRQAG ADVLGIVSIF
TYGMKKGIDR LEAAGVKNVS LSNVDTLVEV AVEKGYIAPE EKEQVIAFRN NPGHGAELSK
DADIVVVIGG DGTVNEVAKS LVGTNTILGI IPMGSGNGLA RELGISAIAT LLEHKCLRMD
ACTVNDEYFF CTCGVGFDAE VSARFSERTQ RGPAGYVQEV IDTFFKHEPL RCEIDVDLFL
LTCANASQYG NNAYIAPQAD ITDGIIDVTM IEEFSLVHSG QIAYQLFSKG LDKNPYTKQL
RGKRIEIKLV HFHVDGDPKP KTDHLLIEMK PQALNVTEYK QDYAPEVLEA FDNKHPDNDY
WVRFNCPEFT SLCPITGQPD YAEIRISYIP DMKMVESKSL KLYMFSFRNH GAFHEDCVNI
IMKDLIALMN PKYIEVTGIF TPRGGISIYP YANYGRPDTK YERMAEQRLV NRVWRRKQRL
RPSFICCSEW IAGKARASKL TKGITTIPNA IDTDSFSPAV QTDDPRKGFD ELLSALHRLP
LKEMNVVVDV FGKLSPMIKL YRSACMLVVP SLFENLPCTI MESLSCGTPV VAFETGGIPE
MIQPGGFLAE YANPSDLAMK IHTDYNVEPL NTFGVRAQVS YYVEIESEED ISTLLRDEYF
CHADKHIIGG GSNLLFTANV NGVLIKYISD EIRLLLQLDA GVEWDRAVAY CCERNWWGIE
NLSLIPGVAG AAAVQNIGAY GVEIADVLVS VEGYDLVDGE HRTYMQKECD YSYRHSRFKR
PITKVVLRLS KQPNPILSYN GLQVRERVIS IRESKLPDPK VLGNAGSYFM NPVVDADKLQ
SLLQEYPGKL SAAWLIDRCG YKGYRSGNVG TYEKHALIIV NYGGASGREV ARLAEEIQES
VWKKYGVRLI PEVKYSCKPK QSAYREAWEK AKQREMAVRE RIVPAQGLRA FSVVIGSFQN
VTNAKSLKER MTAEGYLAQN EMGMYRVIVA SYDTKEEAVA TRESIKRRKS LNFIEAIVEK
DIREGLHDGR IQTRFPPEPN GYLHIGHAKA ICIDFGIAEK YNGICNLRFD DTNPIKEDVE
YVDAIKEDIE WLGFKWGEIF YASDYFQQLY DFAEDLIKKG HAYVEEQSAE QIAAQKGTPT
TPGINSPFRD RPIEESLDLF RRMNKGEFPE GSLTLRAKID MAHSNMHFRD PIIYRIINVP
HHRTGTAWKV YPMYDFAHGQ CDYFEGVTHS ICTLEFVVHR PLYDYFIDLL YRPRQYEFNR
LNLTYTMMSK RKLLQLVQEK AVKGWDDPRM PTITGLRRRG YTPESIRNFI DRIGYTKYEG
VVDVGLLEYA VREDLNKHAT RVSVVLNPVK LIITNYPEDK KEEMVAIDNP EDPNSTTHTV
TFARELYIEQ EDFMENAPKK YFRMTPGQDV RLKNGYIVTC TGCKKDETGK VVEVYAEYDP
SSRSGSDTSN RKVKGTLHWV AVDDCIDVEV RLYDRLFTVE NPSKIEDFRD YLNPDSLIIT
NAKAEKYLAD AQPLQHFQFQ RIGYFNVDPD SPDKKVFNRT VSLKDTWVRV RFAPSPTGPL
HIGGARTALY NYLFARQNGG DMIIRIEDTD SHRFVPGAED YIIEALHWLG IEIDEGIGTE
GPHAPYRQSE RRDIYRNYVG QLLSEGKAYY AFDTPEELEK YRAEIPNFQY DAQNRLSLRN
SLSLTEEEVK KLIADGTQYV VRLKIEPDVD ITVNDIIRGE VVINSSVLDD KVLYKSADDL
PTYHLANVVD DHLMEISHVI RGEEWLPSSP LHVLLYRAFG WEDPQFAHLP LLLKPEGNGK
LSKRDGDRLG FPVFPLLWTD PTQAISSGYR ESGYLPNAVV NFLALLGWNS GTDQMKELID
SFDLKKCSKS GAKFDYEKGK WFNHKYIQEL SGRDIVLLAK AHIERANIIK DRITLLSDLP
ALISFFFVAP TSYDESAIKK RWKEDTPAQL QEVRSFLEDT LKSFIAEKGF NLGGIMNPLR
LSLVGALQGP HLFDILEFIG KNETLARIEK AIGNVVDMAV GIIIGGAFGK IVSSLVNDVI
MPPIGKLLGG NFTDLKVVIS QAVMEVAIRY GAFIQTVVDF LIIAFVIFLM IKGMNSLRKD
IQLLTEIRDL LRKGIDPGTV VMGYGILSVK RRKASVVALG VLMLSKYENQ YVRLQKIYEG
VLSLIDRYRP DELSIEAPFY GQNVQSMLKL GRAQGVAIAA CMSKSIPVHE YAPLQIKRAI
TGNGSASKEQ VAKLLQSMLN ISDELPQLDA TDGLAAAYCH WKSYIKNNPD KVMKTDIQIA
REATLSPIIE VAKRAGFSEY AVESYGRNMG KINLDDDKPK GKLILVSAIT PTKTGIGKTT
VSIGLAQGLN KIGKNAFVAL REPSLGPCFG MKGGAAGGGY AQVLPMEKIN LHFTGDFHAI
TSANNMISAL LDNYIYQNRN TEALKQVVWK RVLDVNDRSL RTVVTGLGGN GIPAETGFDI
TPASEVMAIL CLAKDLRDLR RRIENIVLGY LNDGTPFTVK DLGIAGAITV LLKDAFNPNI
VQTIEQTPAL IHGGPFANIA HGCNSLVATK TALQYGDYVV TEAGFGADLG GEKFFDIKCR
VGELEPALTV LVATVQAIKL HAGVPQTDLK TENVPALQEG FSNLDRHVEN LVKFGQSVCV
CINRFPTDTD DEIQAVADYC GVSFAINEAF AKGGEGAVAL AKEVVRMVEE TPSKPLKYVY
DLEDSIRTKV EKISHEIYRA NMVEFSGRAT KMIKRIEELG YAHFPVCIAK TQYSFTDNAK
LYGAPSGFDL KVTDVVLNAG AEMIVVLMGD VMRMPGLPKA PSANQIDIVK GQIEGLSGEL
NVYLVVLFGT IGATIGALIN YYLALFLGRK IVYRFANSRI GAMCLINEAK VQKAESFFYK
NGIISTLMGR LVPGIRQLIS IPAGLAKMKL PQFILYTFIG AGVWNAILAA MGYYFMNTIG
THFRLTTFGE SHGAAIGGVI DGCPAGVALR LDEVQEALDR RRGSSDLTTP RKEEDRIEFL
SGLGITTGAP IAFLIRNSDQ RSGDYSSLEQ VYRPSHADYT YTAKYGVRDH RGGGRSSARE
TAVRVAAGAI AMQILIEIVA YTASVGTPLS QTAREMEEEI KAAREEGDSV GGTIVCIIRG
VPPGWGAPLY DKLSAKLSSA MLSINACKAF ELGDGFAGCH ARGSEQNDTL SNHSGGIQGG
ISNGEVIRFR VGFKPVSSIS KKQQSVNKAG EQVEIEIAGR HDPCVLPRAV PIVEAMAALV
LADSYLLVVF SGGQDSTTCL FWAKRAFAHA ISFIYGQKHV KEIELARSIA AEAGIPLEVK
DVSFILGRNS LTDSSMKMDE EENSVPNTFV PGRNLFFLSI AAVYAREQGI RHIVTGVSQT
DFSGYPDCRD SFIKSLNVTL NLAMDDEFVL HAPLMWLDKA ETWALADELN VIRHKTLTCY
NGPGDGCGAC PACTLRRKLP SLYLDWNSKI NVISRKDVDN LVCNHILHSL AIAKFVSFKH
DTILDIGTGG GFPGIPLAIM FPEAKFTLID SIGKKLKVVD DVILKTRLEN VRTIHTRAED
KYQFIVSRGA LSMDILRGLA QKLIQKNGIP NGIIALKGGS LEAELRNVKN IAIQENILEY
FDLPFFESKK VVFLPEWNTI LSFLSEKNLT LNISLATHFH FDHVWGAPFV WDSFGIKTYV
SQEEREILPS LKDQLRAFGV LSVPGHSPAH VAFFLPTQQC MFSGDVIFAG IGRTDLWGGS
YEVLEQSIIY TLPSETTIYS GHGPSTTVGI EMITYPSTHG IFEPEIKKLC QIIHDNGGQV
YLDGANMNAQ VGFTNPGYIG ADVCHLNLHK TFAIPHGGGG PGVGPICVKE HLKPFLPSHV
SAAPFGSAVI FGITYAYIRM LGVEGLKRST AIAILSANYM AKCLEKEYGI VYTGKTGRVG
HELILECRKL KETGIDETDI AKRLMDFGYH APTLSFPVHG TLMIEPTESE SLDELNRFID
VMRCIRREIE EVKEGKADPA NNVLKNAPHP QYEVTADEWP FPYSRSKAAF ALPYLLENKF
WINVARADGG FGDRNLVPIN FKKKKTEREK PIIERLIDIR TAQISFKTQY NRHAELEDFL
NNGRIPTVLK EGELTEKQRE DGLTERDTTW ANAKLALFNF DVSSIGIVPG FKMDTASVKT
ASGFDIRIFE ASVDYDVYLG DKFPGLKVGS LVEVNNLENI FDWDGKSVLD LFAGTGSIGL
EFLSRGCRSV VAVEKDKRHY LFLQKLADTL DIVFADPPYA LDNIEEIPEH PGTISFSSHP
CFYSHKVYGS VNFSILVRCE YKDGKWGELQ LSQDTNINIH MASSCLHYGQ EAFEGLKAFR
GKDGKIRLFR PEENARRLAD SAHGIMMAEF PVEKFLEAVK MVVKANEHFV PPYESGASLY
IRPLLIGVGP LVGVKPASEY MFLVFVTPVG PYFKDGFKPT PMAIMRGYDR AAPLGTGTIK
VGGNYAASLK PGHIAHEKGY SAVLFLDAKE KKYLDECGPA NFFGIKNNTY ITPDSPSILP
SITNKSLCQI AEDLGMKVER RHIPVEELET FEEAGACGTA AVISPILRVD DLDENKSYVF
SKDAGPISTK MYETLRGIQY GDVEDKHGWV IDEQIKLELN ASHIYLSMSI YLSNEGWSGF
AKWFAKQADE EYQHAITMIR YVLSRGEMPI LAGVEAPESD FKSVLHTFEK SYEHECNVSK
AINNIVTIAI KETDYATENF FRTFVDEQVE EEETVADIIN KLKLLMTLDS QLGARIAKEG
FEPLAIKKQE MIQGYLEDPS SRNEYEYEIP LTDAKEMLKM SLYPPIHKIR YWIPWEGYTF
EVDRFLGENE GLITAEVELD PPVNLPEWIC AEVTGKGRYY NVRFLDSVGG GVVKAFSGNV
VMVETEDGFD VPVYENEVVV ITPGSTLVPK AELKLNIVLA YLPDEINELG KCGYEAYIVN
ESNYDLYLIY STKMLFSGNI PYDSVEYIES FAVEDLSDRR RIACQEPQRF FKRHAFAPNP
YFDEGADLHH HELLDTTVGM EPKDILEYQK RTVIETMPGK KIIFIHGKGD GVLRKEVEKI
MKSRYDFCSM QDASFQEYGF GATQITISLY RIIRPEIDFP IGTDEHEEKV YNKAAENFNL
FQKNGWLVKD EKPMYYIYAQ TMNGKTQYGF VVGAHVDDYM SGKIKKHELT RKDKEEDRMK
HVRVNNANIE PVFFTFPDNA ELQAILDKYS AKTPEYDFVA DGFGHHFWIV DDAKDIETIT
EAFAKMPALY IADGHHRSAA AALVGAEKAK QNPNHTGDEE YNFFMAVCFP ASHLTIIDYN
RVVKDLNGLT PEQFLAKIGE HFVVEEKGTE IYKPAALHNF SMYLGGKWYS LTAKPGTYND
NDPIGVLDVT ISSDLILRDI LGIDDLRTSK RIDFVGGIRG LGELKKRVDS GEMVVALALY
PVSMQQLIDI ADTGNIMPPK TTWFEPKLRS GLVIHSLAVR SFADTGLSLI EVSHRGKQFT
AVIEECRKLF LELIEAPAGY DVVFLGGGAS LQFYMAPLNF LKTKAAYIDT GTWASNAIKE
AKVLASSKAD TYTWYPETVP SDVDYFHVTS NNTIYGTQLH KDLDVNVPLI ADMSSDIFSR
PVDVSKYDLI YGGAQKNLAP AGVTFAVVKL DALGKVDRPL PTMLNYKTHV KESMFNTPPV
FPIYVALQTL KWYKEMGGVK GMQKMCEEKA AVLYNAIDSS KIFRGTVREC DRSLMNVCFV
MKDEYKELEA EFQKFARGMS GIKGHRSVGG FRASLYNALP LESVKALVDA MKAFEITPGD
PNGVGYEVVI KTLLDNSILD LHTPILYANP KIFSFYKKSL NTIQYHLIQS AEEAEPNIVN
IVPTSGEVNP GSADIAAGSF AVASLLAAKR DLDAGHIKCI VTGPIDKYTA HHEAFPFKGH
TEFLTSHFAI VAPVTNHIPL RYVPEALSVN LIVEKCILLD MALRRDFGIV KPQIAILALN
PHAGENGLLG REEIEIIGPA IETLFNEHIH AFGPFSPDGY WGNFDATLCM YHDQALIPFK
IKHMQVGVNF TSGLNIVRTS PDHGTAYDIA GSGTADETSF RNALYLAIDV YHNRERFDEA
VRNPLRKTFY DKGKDLPQPE ASVDLSFTLQ NNFTTIFKAY RNILIYDIDP NRYTQGVLRL
SRNVWAKGQN VYTAQSPDLV TAKALIRLQA PKIMEEVYRS DVLRHITDLE RTYSSKFAKE
VEKYIGINAP VEMKWTRVNN GFVWATDQRG RMDMVVYTFP YFETSYLIHK RDSIMRQWMP
GEYKDSYMQT RVILRGLWNM HGMMGGPFVM HAMVHGKEVL VAEAFVYAPE VRKKRLMLLN
ESALYTLRLI GHTLKELEAL VKSHNQPKFR AKQIAEWLYV HKVTEIEEMS NLPISFRQQL
SENYTIGRHV PITTQRSKDG TEKYLFSVIE TVYIPESDRA TLCISSQIGC KMNCSFCHTG
KMGFLFNLSA AEIINQFLSC PHIEKLTNIV FMGMGEPLDN YDEVSKTLEI LTAPWGLAWS
PKRITVSTIG GLLKLLQEQQ CQVAISIHSP YPEERAALMP VEKAFPIEEV IATLQKFDFS
GQRRLSFEYI VFDGLNDDLR HAEALIRILK PDCRINLIKY HSIPGVDLRS PSPVRVQSFE
DYLNSKGVRC TTRRSRGEDI FAACGMLATR DFLPHEMERR NYIFETIKSV FHSFGFRQIE
TPAMENLSTL TGKYGDEGDK LLFRILNSGD CLAKFTDEEL LAKNSASFAA KACDRGLRYD
LTVPFARFVV QHRNEITLPF RRYQIQPVWR ADRPQKGRYR EFFQCDADMI GSDSLLNEVE
LTQIIDTVFT KLGFPVRILL NNRKILTGIA EYIGADKIID ITVAMDKTDK IGLDKVVEEL
KEREISDAAI EKLMPILRLS GGNREKIAVL REVLAESSTA IRGLDEVEFI LDKLALTPLK
NELELNLTLA RGLDYYTGAI FEVKAVGVEM GSITGGGRYD NLTGVFGLDN ISGVGISFGA
DRIYDVLNML DLYPKESARG TQLLFINFGE KEVDAVLPVL NMLRMQGVRT ELYPDAAKMK
KQMSYADDLN IPFVAFVGTK ELENGVVNIK DMKSGEQEIG QQGDMPWSLR ADLAFFKQTT
LGHPIIMGRK TFESLPNGAL PGRRNIILTR SPSCEIVHSI EEAISELFFI GGADIFKQAF
PLTDTLYITE VDATFDQADT FMPPLSEWTE VSAVHHPKDD KNHYNITFRK FLRWEFNLVA
SNQANAFCMP GGKIVVYEGI LRFAPTDDEL ATVMAHEVAH ALAKHSNERM SQALVQQLGA
EALSLAVGKQ SAAVRAVAGA VYGIGSNVAV MLPYSRTHEY ESDRIGLTLM AMAGYNPRMA
VTFWEKMSQS QGADMLSTHP SDKKRIDAIN KYLPEAEIND SIKKLIDDMF ETMYHSDGIG
LAAPQIGKSL KLLVIDADPL GEDYPECKGF KRVIINPEIL ESNETTVSLP EGCLSIPGIS
ENIVRPTQVK IRYRDENFEE KTETLNDFAA RVFQHEHDHI TQTLFTDRVS PLRKQLIKNK
LLKISKGIVN CHYNHGAGPD FLSAKIRIGE VEWVGAVEIH TNASEWKQHG HDTDPAYSGV
ILHVVLSPNS SSGYDIPTAV MQIDSSVLGK LTDLNIKNYV LFLRYMGMGH NNGAFEQIAN
SLPLSFIRKH ADRITSMEAM LLGQAGLLEY HAFLGQEFLF YAQKFGLPIP KGSIRFLRLR
PVVFPTRMLA ISAPENNRIV RLFISNAGES QALIQLYKNY CMEGRCMNCL HYVYDTPEDK
LIWDVGHQAY PHKVLTGRKD RFETLRKWNG LSGFPSRAES SYDAFIAGHA SNSISAALGF
SVANRLCGRK EKVVAIIGDG SMTGGLAFEG INNASNSPND LLIILNDNNM SIDPSTGGLN
KALVDLITNK TYNKLRYTAY KGLSSMNLMD KQKKKKVVRF HNSIKSLFSR NLFNGFDVRY
FGPVDGHDVI YLVKVLRDIK EFSGPKLLHL ITTKGKGYKP AEESQVVWHA PGKFNSKNGE
RPPRYQDVFG ETLVELAEMD ERVVGVTPAM ATGCSMTLLQ KRFPERTFDV GIAEGHAVTF
SAGLSLSGLI PFCNIYSTFS QRAYDNIIHD VAMQKAPVIF CFDRAGLVGE DGCTHHGLYD
IASLRTIPGL VLCSPRNEMQ LRNMMYTAYK HCPIVIRYPR GSGHTIEWKT PLEEMEIGKG
EKLKEGKGIA VLTYGPIVCN AIEAIDEMQK ALYDMKFVKP LDDTILTIED GSRKGGIGGI
DDEFIPHGSV PEQYAYSQID TQSHDITIMD SDASRLEFAE VLPIQGSPTS LADLRNAGIA
GSDLFISVTP EESTNITAAI LAHNLGARKT MARINNQEYL EDPNAAFFKN LGVDYMVYPE
LLAAQEIVDG VRLPWTRQYW SLSEGRVQLL AVKMMPGAPL SGMYLSELKY FHVVAIKRKQ
ETIIPRGNSK IEDGDIIFVT CEKDNLDKVR IFCGKERSEV RKIIMMGGSR IAIKAVELLP
SNIKAKIIDT DYEKCKQMAK RVPSNTMIIH GDGRDPQLLQ AEGIEDAQCF AALTGNSETN
LLATLAAKRM GVYRSIARIE NIDYLSIAEQ MEIGILINKK LIAVGSIYRH LLNVDVNNVK
CLAIANADVV ELVAKPGSKI TSKQIKDLKL PNEISLGALI RDGKMQLVEG STVIQPNDVV
LAFCLGHSLI KLRHFFEIPF LILSLSVGLF YVWSFLSAIV AMAAVGGTLL VAGREAKHYK
SGRKEAMLTV SLAWVTLSLL GMLPYIISGY IPNPADAFFE TMSGFTTTGA TILDNIEALP
KGLLLWRSIT QWQGGIGIVV FALALLPVFG GSSLVYNCEA SGVLHEKFMP RAGIMAKKVT
NIYLILTFAC VLLFWIGPMD LFDAVCHALT CVCSGGFSTR TDSLSYYNSA YTDVVAMLFM
FLAATNFSLI YFAFTGKPKK LIQDTEFRWF LSIVVIVGFA SSVWIYMKGI DAPLEALRHG
FFQVISLIST TGYYTVDYDG WLSFFALLAL CIMFVAGCTG STSGGLKVGR FLILVKNLLN
EIRKRTHPNA VLPVRADNIV IPTRFVGQVG TFFFAYSMLI LLCILFLTVE GLDSAVSVAV
ACISNSGPAL ESFSYAALGS VSKIVMSLMM MIGRLEIFTV LAVFHGGFWA VKTVLEGGLI
LYPTDTIWGI GCDATNDIAV SKVFELKRRA DSKALITLME HSGWLERYML EVPEIAYDLV
ELATEPLTII YPNVTGVSAL LKAEDGSAGI RDAFCKALCN KIKRPLVSTS ANISGESAPR
NFEEISEEIK SGVDYVVSFR QQDASKIIKL DVEGSIKIIR GMAGVMAGIM HAPLTGVFLI
AELTGGYDLF LPLMVVSISS YATNKIFLPH NIYSLRLAEK GKLLTHRKDQ AILTLLHVEN
VIETDFSELR PDMTLGEMVQ VFGESKRNLF PVLTMEEVMH QFDDTGAWNL PVLDEKDCYL
GFVSKSKIFN SYRDLLITNF DGLNLNTATS EELPFFDDFF IRNFLQYRSR HGFVSIYDLK
NVPGARVEYI SLLEPLGDYR LHTALGVEWN YLRGLALTLA PFSFTPYIGY TPLQLVAKAQ
EAAEKAYAPY SGFHVGAAVL LSNGAIVAGS NQENAAYPSG ICAERTTLFY ANAQYPDASV
EALAIIAIHG GEVVPSISPC GACRQVMVEV SYRPYKVILA GKDKSVVLED NRMLLPFTFS
GDDLYDIIVV GAGHAGCEAA RASAVMGCSV LLITMDMGKI AQMSCNPAIG GIAKGQIVRE
IDALGGATAI VTDATSIQFR MLNRSKGPAM WSPRAQSDRQ QFSMAWRRIL ENTENLYMWQ
DTVTRLGVET AQKISFYASK VILTNGTFLN GLMHVGSHQW KGGRISEPAS YGITEQLISK
GFRTDRMKTG TPARVDARSK NHLKQRPCHI TYTNEASHTE LRNHLEDSPL YNGQIVSIGP
RYCPSIETKI VTFADKSQHQ LFLEPEGEDT TEYYINGFSS SLPFQVQLDA LKKIPALEQV
HLLRPGYAIE YDFFDPTQLY HTLETKLIPG LYFAGQINGT TGYEEAAGQG IVAGINAALK
IKEFTLGRDE AYIGVLIDDL VTKGVDEPYR MFTSRAEYRI LLRQDNADQR LTPRGREIGL
VEDERWHAYE AKMEWIGRVD ACLRSLGVRP VNEQLQAYNT TPLKQGCKAM DLLLRPNIHI
EHMVAMLPEL AEISALRDEV LEAVEIEAKY SGYILREKEL ADRAKRLEHI TLKGRFNYME
ISSLSTEARQ KLSAIDPENI GQASRIPGIS PSDINILLVL CGRLEYNLIK EYRPRYNIML
KNGNFYPYIC LKREPFPRVF ITHKPVRDGS YFGPYPAGKM AHTLVGVIKK VFLPRTCSLN
LTQENIALGR FRVCLNYHIH RCLAPCVGKQ SEADYDENIR QIREVLKGNI SSVKQELSDR
MMLYASELKF EEAQAIKHSI SILESYQAAS AVISVGDALV CSFSEDYLNY LEVRSGNIVS
GETLEYKKEW LSTLVQESLN ALRPIKELIL PLPIAYTVTI PQRGDKKRLL ELSQKNVEQY
KTDRDRQAEK LNPEQRLGLP GLPYHMECFD NSNIQGSSPV AACVAFIGGR PAKELYRHYH
IRSVQGQDDY ASMAEAVQRR YTAFIEELPD LIIADGGKGH METIRKTLED MGLKTANILY
GNPPVVGIMQ RSPVFLLLER VQNEVHRFAI KFHREVRSKS QTHSELDTIH GIGSASKAKL
LKHFKSVKKI REAEDIEIIL GRAKMAVLTE EVGEVARIMA RLYGEQQAKE DLEDELADLL
WVVACIANQT GCDLTAAIRK NFLKKTERDK TRHINNPKLI LSKYGNTLHT VDNIKFLHSV
VDLTSLSATD HDVQIMQFVE QVNALDSNIP HVAAICVYPN FVSTVKNALS TRGVNIAAVS
GGFPSSQTFP EVKVVETGLA VEDGADEIDI VLHVGNFLSE NYEEVADEIL ELREVTKGRH
LKVILETGAL KSTENIRRAS ILSLFCDADF IKTSTGKEYP GATLNAAYTM ATVLKQYAEL
FGEKRGLKVS GGVRTTEDAL RYLAIVKEVL GDEWLTPDLF RIGASSLVAD LQKEIIKFSI
VLILYILFCI LIIDGYITKK INWRWWKSSK NPKVVSAMKL LEDIVVVVFS VHVFFLFFFQ
NYQIPTSSLE KSYLVGDYLL VSKLSYGPRM PQTLISFPII HNTGGKSYLD KPQAEYRRLK
GFGSVKRNDI VVFNFPAGDT IALKEQNPDY YTLVNTYGRQ YLRENKERFG EIIYRPVDKR
EHYVKRCIGL PGDSLEVRNN DVYINGERIK DPKNLQHTYY IQTHQLPLTQ EMVKQIKAVS
SVKNVVIEPS PYPVDMKKSW TRDNYGPIWI PKKGATINLT LENLPLYIRC IHNFEGHVVA
VKFIDGVVSD TYTFEMDYYF MMGDNRHRSA DSRAWGFVPE DHIVGSPVWV WLSLDKDMGK
TIKEIAERRG HKIVSVIDAD VAIEFSTPSS APGHLEACFR AGIPVVCGTT GTLFYSSNFS
IGVYIFGKIN ELLATYMETH HTEKKDAPSG TALTLAITIR AHRKDNVPGT HTISYSSKID
DITIEHKAHG REGFATGAIM AAEYIPGRKM AGIAFLYFFP ANVEGRILFQ MDGLGASGMA
QDVRSLWTES AFGGMPMYQI SPTYPSASNL KTIGDLYKLK LMPGDSYLLF AMLLGFYIFM
RAWGVKRLSS FAGAVMWTFS SYFIILIDAG HIWKLLALMY IPPTIAGLVL LYKRLLGTFV
TALFSALQIY SNHIQMSYYF GFLMLALVIG WAVEAYRSKA WKPFLLATLL AFVGGLIGVA
TNATNLYHTY KYSKETMRGG SELTGLDKAY ITQWSYGIDE MLTFLIPDAK GGYSTWGDQP
FTAGPVYVGA VVLFLFFLGL LIVKGPVKWA VAGATLLTVM LSWGHNMMWL TDIFIDYFPM
YNKFRTPSSI LVVSEFTIPF LAILGLTKWM QTPKLTGGVA LIFALFPGLG FLSDEEQRIL
LRNIREALFT ADAWRAVIFS LLAMSVLVAS AYGKLNKTLT VAAVTILAIV DLWSVDKRYL
NDEKYHDANR LMEQTYAKTE ADKYILYRVM NLAVNTFNDA TTSYHHNSVG GYHAAKLQRY
QDLIESYLDR NILRALNTKY YILPDLSVVE DSLAYGNGWF ISSIKEVKGA DEEFKAIGEN
NLREVAVIEQ TYISLVSKLP NRKVYDGLAV FSEIFYKDGW NVTIDGLLRT NYILRALPIP
AGEHTIEMWF DPASVHTTER IASVAGWIIS EREKKAFSRL VRDVKKAYPF AKIVANTLME
TYEYIETLPD GSREKHLKRM EKELYKQFEP QMKKLTLRQG KILIKLIKRE TDSTSYELVE
AYLGSFAASF WNLFAKMFGA SLKADYQPED RAIETIVLMI EPKIPQSIVK LWEWISLYYM
CTMGEVWRAC LPSSLEELQR YSKRKQMIRV AAAVYFTRSY IAEKYNTSPA IVKSLIESGY
DANSSGMQKE SVWNKLSGSG GYIFVGIRSV VLLPIASLKG IIVLGEEDSS YKQIPNPRYS
AVHTALMMDV LLCSRTPSLE LLSFELQSAI QKTLSESGKV LILHHRYGYA KGVSCIRCGH
VESCPDCKIP LKIYKEGGEL VCAICGYHKP KLEKCAECLK EEGTGIERLA DEVRELYVTN
LDILFARPDF RAEERVFQFM FTAVALKERY SLLYPPFSRL GPAPFPVKKV NASIGFRIWV
KVPIQLPIQE IKQIMVRIQN SVNLRVFYDV DPMIDGCVNT SILKRAQDKG LAEIHLHNLR
DYSTNRWKRV DDYPFGGEAG MVIQVEPVDR AISHLKSQRA YDEVIFTSPD GELFSQPLAN
KLSLLQNIII LCGHYKGIDH RIREHLITKE ISVGDYVLTG GEMPAAIIAD AVVRLIPGVI
GDEQSALSDS FQDGLLSAPV YTRPADYNGW KVPDILLSGH EAKIAEWRLR QAEERTRLLR
PELDVCRAIE EVFPLPLQES YDNSGLQVGI PSDRVTGVLL TLDVTEQVVE EAIKKGYNFI
LAHHPLLFRG LKRITGATYE ERAVVLALRN GIAIYAAHTN LDNHPDGLNH YWAKELGLVN
GAGIVGDFPE EMPLEEVWNL LKKVALCGGS GAFLLKHAIR ANADIFITGE AKYNDYLDAK
ESIVLATIGH YESEMIALKC FKEVISQKFS NFALCFSERN QNPIEISIEE KLKVLYDLQE
VMSEVDRIRI LRGELPIEVQ ELEDEIAGLQ TRQSKCEADI AEIKKIIADR KVRIKEAQTA
IEKYTAQLDS VRNNREYESL TKEIEYQSLE IQFLEKKIGE DEGVIKHIKS VLEEIMEVVS
ERSKDLEEKK GLLDEIVSET KVEEEKLREK ASKLETKLDE RLSKAFKRIR KSARNGLAVS
TVDRESCSGC FNKIPPQKQL EIKTRKKVVV CEYCGRILVD VVVGLSGGLD SMVLTHLLDA
AGYIIANCNF QLRGKESERD AAFVRDVCAE RFFYMVFNTQ KVAKEGISIE MAARDLRHAW
LALGHHHTDQ VETILLNLIR GTGIRGLLGM ILRPLLGIKK EQLRAYAKLH SIPSIEDSSN
HQPIYKRNKV RLELLPLLKE FNPSLHEYLS DYNFSSEVIA DILREPLVLR TVDTKDGRKE
ATDFLKDHGV PNIFRGVALV TPFTSDYEVD YSALEKLIEQ IAGGVDFLVT LGTTAETPTL
TEEEQIKIVA FVQKVVDKRV PIVVGMGGNA TRELCKKIRR FPMEGISAIL SVAPYYNKPS
QEGLYAHFSE VVEASSKPVI LYNIPGRTGV NMQVETVLRL SQAFPDVIGI KEASGSITQI
ERIPSNFALF SGDDSSTLSY ISMGGDGVIS VIGNALPKEF GGLAAHVQRS LVELYELLFV
EGNPSGIKSA LHCMGLIIED LHDPFLMLGM REAVDRLNKA LGQKERILIY GDYDVDGTTS
VALMYKFLRT TQLSYYIPER YNEGSGISFQ GIDHAEREGC KLMIALDCGV KAVEKVLYAK
EKGIDLIICD HHVPDAELPD AVAILNPKIP GSTYPFDELS GCGVGFKLLQ AFTIDNGGDL
RQVYDLLDLV AVSIGADLVS LTGENRVMAC HGLKILNKNP RLGLRSIMDV SEIKTKRITM
NEVVFKIGPR INASGRMQNG RESVDLLLAA TAGEARKMTK NIDSYNSQRR ELDKSITEQA
IIALYDPSWH RGVIGIVASR LTEHFNRPSI VLTQTDLVCG SARSIGGFDM YAIIDQCKDL
LINFGGHTYA TGFTLHKDNV EAFIQRIEEL GEVSNEVLTP QINIDLNIKL SDITPTFRKQ
LREMAPYGPH NEKPVFRTTN LELASSPKFM GKTKSHVKLG TDEIFNAFAY NSQRIDIVYT
IEEYSRMGKN MAQLLLLDML KIFDREHIRN ISTSTLYETM GNAFCNQFNR MFVIVFAGPS
QNGAIALAIA RILLSEEVTI NKTKLQQCGC YFMEFFRPPR LSENDIVIDG LFGSELEVPI
IVSVDMPSGL FPQDNSHNNP DNIIRAHHTF TFHGAKLSLL LSDNEKYVGK WRVINCGLRG
TFCDKRDFGH VALIAGSQGM MGAAILGAKA CMRTGSGLIT VHVPGPGLGT QFESAAAMES
LLPIIIDADA INILASNPLL NLLTPDSILT PHKRELDRLD YERLRKASAF AQKHRVYVVV
KGAYTATCLP QGVIIFNQTG NPGMATAGSG DVLTGMMLSF LGQGFDSLTS AVFAVFIHGY
AGDRYAESNC QESLLASDIA AYLGGTVEGN EEAVVSQFGK IEDASPGSLT FLANPKYEQY
IYETKATAVL VSNEFKPERA ITLIRVENPY ESLAKLMEFG VASTAFVDPS VTLPKDVYIG
HAAYISKGAI LHPGVKIFPF VFIGENAEIG AETIVYPSAV VSAECKVGER CVIHSCAVIG
ADGFGFAPSE EGYRKIPQMG NVLIGDDVEV GACACIDRAV MGSTIVERGV KIDNLVQIAH
NVVVNEHTVI AAQVGIAGST KIGAWNMIGG QSGLTGHMQT AQKVTIAART GVISDIKGVT
YFGSPAFPIK KAMRAHAVYG RLPEMDKQLF ALTLKESFSL SGKGLHTGLE IAITFHPAPD
NHGIKIKRVD LENIAALAEN VAQTNRGTVL RDNGAHVSTV EHAMAALYAM GVDNCLIEVN
APEFPILDGS SIHFLEGIKK VGIVEQEHLR DYYVVKKKIE VSSLIILPDD SFGLNVLISF
DSPILSNQYA SLDSIADFEK DIAAARTFVF VREIEQLLDN NLIKGGDLDN AIVIYDQVLT
QEKLDSLSDL MGVEKKNAAD LGYINNKPLV NEPARHKLLD LLGDLSLIGK RIKGRVIATC
PGHSINNVLA QQIRKDIRLN EAQAPVYDPN AAPLLDVKEV KALLPHRYPF LLVDKIIEIG
SMHIVGVKNV TSNEPFFQGH FPDEPVMPGV LLIEAMAQVG GLLILQQLSE YSTYFMKIDN
VKFRHKVVPG DTLLFRLQLL AEPRRGISNM RGLAFVGEKL VAEAEFMAQI TKNNQHDPIF
DLIQEEDRRQ RHGLELIASE NFVSENVMKA MGSCFTNKYA EGYPGKRYYG GCQVVDKAEQ
MAIDRLKQLY GAEWANVQPH SGAQANMAVF LAVLKPGDTF LGLNLAHGGH LSHGAAVNSS
GLLYNPVAYS LRQSDETVDY EEMERLAKEH KPKLIVAGGS AYSREWDYAR MRAIADSVGA
LLMVDMAHPA GLIAAGLLDN PVKYAHIVTS TTHKTLRGPR GGIILLGKDF ENPWGLTTPK
GEIKRMSQLL DSAVFPGVQG GPLEHVIAAK AVAFGEALQP EFRTYQEQVK KNASVLADTL
VEMGYKIVSG GTSNHSMLVD LRPKFPELTG KVAENALVLA DITVNKNMVP FDTRSAFQTS
GIRLGTPALT TRGVKEGEIK RIAGLIDRVL TSPTDEQVIA AVRGEVNEMM ESYPIFAWRG
VSASKEDVHN AIKNVDKGLY PKAFCKIIPD ILGGDPEYCN IMHADGAGTK SSLAYAYWKE
TGDLSVWKGV AIDAVVMNLD DLLCVGAVDN ILLSSTIGRN RLKVPGEVIS AIINGTEEFL
EEMRALGVGI YSTGGETADV GDLVRTIIVD STVTCRMPRK NVIDNASIRP GDVIVGLASS
GQATYEQSYN GGMGSNGLTS ARHDVFGPQV KQSYPETYDH DLPNEVVYCG TKRLTDMVDG
VPLDAGRLVL SPTRTYAPII AEVLKHHREK IHGMIHCSGG AQTKVLHFVE NLKVEKDNLF
PIPTLFNLIY SSGRTEPKEL YKVFNMGHRM ELYVEEVAPE IIAISRKFGV EAQVVGRVME
GKEVVLHTPF GVFKYYIQRY APLAYKHQRQ YRIPASITLA QGLLESGAGQ STLARKANNH
FGIKCHNSWR GAKTFHTDDR PNECFRAYNS PEESFADHAE FLKKKRYAPL FQLDVSDYKG
WAKGLQRAGY ATDKAYANKL IKIIEDYRLY LVDYLNGNLL YIIAERGDNL AFIAQEYEIS
EQKLSAYNDF PAGYPLAAGD IVYLQPKLSR AHIVSVGESI HTISQRYGIK LSSLYKLNKL
NDEYLPTEGD ILKLRMLFKG TTGRKAWHIL NRMEAIGGEL NAFTTKEDTF IYTIAPKGEI
RRSMELIGDI CFRSTFPVHE LERERTVVMD EINVYKDTPG EQIFDDFEAL LFPGHPLGRR
ILGTKESLLK MTREDCVRYV RDNFTPDRML FFCMGSYQSH VVLGGMGPDM YDKERQSASV
LMNILGGPGM NSRLNVVLRE KRGWVYNVEA SLTGLSDAGY WQIYFGCDPG YRKRALNLVH
RILDELMQNK LSPARLQAAL KQTAGQLSIS AEQTEQTFLS LGKLLLYDKE FEPLEVIIDK
IRAITAEQIQ AAAQRMFMAR VFTKLGKEIT IAVKAGGPDP ETNPRLRVLV QTAKKENMPK
ENVDRAIKKA SSKDFTDYKE MNYEGYGPFG IAIFVETATD NTTRTVANVR SYFNKFGGSL
GTTGSLEFLF DHKCVFHVNK PDDLEELELE LIDYGVEGEV IIYGEFAQNS AIQKFLEEKG
FEITSAEFTR IPNDEKEVTP EQREQLDKLI EKLEEDEDVQ NVFTNMKMNI SLAWLNNYLD
VQEVSEILTS IGLEVGGVEE HESVRGGLKG LVAGKVLTCI DHPNSDHLHI TTVDLGPTQI
VCGAPNIAAG QTVVVATLGT TLYSGEDSFT IKKSKIRGEE SFGMICSAKE IQVGQDSDGI
MVLGTPAAEL FDLKSDYIIE VDITPNRVDA TSHYGVAREL HAYLRYSGIV IDNLKVAESP
EWLRKALEAI GQKPINNVVD VTNYVLHSIG QPLHAFDLDK LLLLSGAEHE LLPQDVVIAD
PLCLGGVMGG EDSGVSESTT RIFLESANFN PTCVRKTARR YALNTDSSFR FERGLDPEAT
LPALVMAAEL LKEIAGGSPL TDYYPEKKEP YRVDFSLQKL TSTAGYEIPE ATVRTVLKYL
DINIAKESNG IWALDVPRYR VDVTREIDVI EEVMRIFGYN NIPMYTLKAS LNHVTETDKS
VEAQRIIAEM LTGAGFAEIL NNSLTSSKFF LDHSLVGVTL VNPLSSDLNV MRPSMVKGGL
EVIDFNSKRK SGPLSLYEYG SVYTKGYRED SMLALWISGD KWNDHWATVF HLKAYVYNIM
RRLGIAPYHV RYEGELLARW GRLSDIAFPV FYAELYWDKL YKIAHSGIKM KSISKFPAVR
RDFALLIDNG VSLVDIERVA YKAEKKLLKG ITLFDVYEDK HLPPGKKSYA VAFELQDEEK
TLSDKAIESA MERIHAALVK ELGASLRFVF IWINDTGAFL VGSLMGKTKL FERISPKKTW
EGFMGGVSIL ATLGDLFESL LKRTYNVKDS GSIMPGHGGI LDRIDSLIMV YKTILQRSQS
ALTEKRSKFI SFAIPVASPE EALEEVAKLR KEYFDARHVC WAYVVRANDD GEPSSTAGKP
ILGQIHSAEL TNILVAVVRY FGGIKLGTGG LIVAYKEAAA LAIAASEIIT IDLARRYKVS
FGFDDINTIM RVAKTYSAET ADTESGYQWT FSVKEELAGF FFDEISSLYI LNTGTPDSHS
TKDVSRFLYE FLTDPRIITL ASPWREIIVR CLIVPFRGYR SARKYRAIWE EPLLVNAKAL
AHSLPLFPHY AMSSYETAVE CVIPPYYNHP AYLSAMSDQI LLISYHGIPL AHEVSFQSRL
GHWLSPYTAE RLKQLPAEGI KKVAVICPSF VQDCLETLEE IEVEGRELFG GEEFCFIPCL
NLIRHGESQW NKENRFTGWT DVDLSEKGIE EAIKAGKEMK AAGFRFGKAY TSYLKRAVKT
LNNVLDQMDL DWIPVEKHWV LNEKHYGMLQ GLNKAETAEK YGDEQVHIWR RSYDIPPTPL
DERDERAPHN DPRYAGVDRK LLPLTESLKD TVARILPYWE GTIFPTLKEH DDVLVAAHGN
SLRGIIKVLK NISDEDIVSL NLPTAVPYVF EFDDNYNLVK DYFIGDPEEI KKLMDAVANQ
GKVRKLESQR KKMQEEINTL NKELKKASKD TKSSQNRLAL LNRQIETRKQ MIETLTQEID
EADKNLILLT GQIDTLTTQH SHRQQAYVKS LQAMSRRRGA KDQLLYLLSA KDIRQSFRRL
RYLATYANWQ KEEAEKLKSI QLSVQKKKEE LDTQRAEKAS LLSTREQEKE RLLANQEESK
KEVSRLQQKQ KDIQANLKKK KQQAQTLDRQ IQNQIAKEVA MTKDERLLSN SFAGNKGKLP
MPVTGQYKIV GQFGQQNHSE LKSIQINNNG IDIESPQGAE ARAVFNGTVS KVFVVDGYNN
TIIIRHGNYL TVYSNIKNVY VKAGDHVTTG QKIGSVYSDP LHFQLWKERS KQNPLHWYRD
LEKQELLKTL RDIDYAVLAF SLLFGLAANI FRGMRWNLLI RATEAPRMAH SILTTLGNYA
VNMAFPRMGE VWRCGAMSQY SGIGFSKLLG TLLVDRVSDV VVVGLLVVLM LGYNLDFFSG
FFSSSPKWLF LLYTLLIWAG YFCFFYTTFY AFPFTRELGP GIGLLTFTMS SIAVAAPVQA
GIGAWHFMVI VTLSSFAVAR ESAEQFALIV HTIQTLWITI CGLVAIFLLP LYSSNKSRLY
NNNAEAKAIF DKANEVLGFS LTDIMFEGTA EELKQTKVTQ PAVFTHSYVC AADTQPNMVA
GHSLGEFTAL AVAGVLEFED ALRLVSERAL AMQDACDVEP STMAAILGLD DAVVEEVCAG
ISSGVVPANY NCPGQVVISG SKAAIEDACI ALKERGAKRA LPLPVSGAFH SPFMEPARQR
LAQAIAAATF KAPKVPVYQN VDARPHTDPE EIRTNLIAQL TAPVRWTQSV QQMVADGATE
FIEFGPGNVL QGLVGKISII PGAGQLYNRQ YWKLPIIATA YTACYYAISW NHANLTDYAT
AYSEFRSPNP STWKDFVPFG QDPETYNLKR GRDFFRRNRD LSIIVAAAVY ALVMVDAYVD
AELFTFDISP DISMSVQPKK RNRSLGRGLG SLLSISEILL EEIEPNKEQP RSFFDENALS
ELANSIKSVG IIQPITVFVN KGEYKIISGE RRYKASLIAG LTTIPAYVRT AEDEQVMEMA
LIENIQREDL NPIEVSLAFK RLIEEYLTQE ELSSRVGKNR ATIANYLRLL KLPSEVQMGL
KDRVIDMGHA RALLPLEDSA LQIELYRQIL IDHLSVRQVE LAQRFSAIFK TNVNFSLSKQ
GKGKITIPFT SEEQLEEILH LLPEFEPQDA VLLCWPHKSM DWNYILSDIE HCYEQIAKAI
LRFQPLDIPL NDTWARDTAP LSLLLDFAFN GWGLKYGWDK DNEIAASLVF APNVVCRRKK
DFVCEGGAVE TDGCGTLLTT NSVQYEPNRN SKLILDVLKE EFGVEQVVSL SVDAMSGDDT
DGHIDTLARF CSPDTIAYVG ERLPATYANF LLINGAVLLP IYDVPEDEEA IAVIKETFDR
EVVAINCFTV VRQHGSLHCI TMQFPKGFMG VRKTTDFLEK ATWTLAGLLV FFSIIAARYK
KKIVFLTGAG MSVESGLETF RDADGLWAKY RIEDVCTPEA LRRNPDLVRE FYNMRREEIA
KVKPNGGHLA IAALEYDVVV VTQNIDDLHE RAGSTQIVHL HGEAMKCASL SDPHTPLPLP
EGRLALTAED VDARGLPLRP FVVFFGESVP MLDEGIRHVS EADIFVIVGT SLNVYPAAGL
IHYAKPDTPI FLIDPKEVFR CGSSEGMQLL TAKLPEEIQA EHIEDLYSLS ATYPYATPLH
MLLLKALYKC KDLRFASELR RRSIHISRPE RLLLTETLAK LYIRQGKYEQ AKKIISSLRL
KYPQKNSYFA EQIRFLNRLI TNCIPSYKLS GTSIDYTKIK SISIKDFGNL APTVYPPLAT
RFSEELRDQF QKRTRLTQNK DRGDLELEGE IVGYDLTAEA IQENAYAAKT RLTMRVKVRY
VNNKEEKKSF KEFTAYASFD SGLMFNDVQD ALVDDISKDI INQIFNATVE DWVMEEEKLR
YNLSLIKDVA QRSGAEIILA FKAFALWKSF PIFREYIKSS TASSIFEARM GYEYMGSPTY
TFAPAYKEDE FDEILKYSDH IVFNSLSQHS CGIRINPEYS TVGTDLYNPC APGSRLGILS
SQLGIDGFHF HSHCESNSYD LEETLKHVEE KFGEYLPQLK WLNMGGGHLM THAEYDVEHL
ITLLRRFKEK YPNLTLILEP GSAFAWQTGY LKTQVLDVVE NSGIKTLIVD ASFTAHMPDC
LEMPYQPRVR GAYRIGGNSC LSGDFIGDWT FPQEVKIGDI VLFEDMIHYT TVKTTMFNGI
PHPSIAIKHT DGTFEIYRSY GYEDYLNRML CTEKYIDEER YAVAFVSDKH RFNKWGPIRI
AAELKSKGID KITIDNALRE IPNEWLETAV ALLQQQRKLY RWLYAKGVVP VPASNSKKKR
RGYNQTRFIA EGLAKVLGIE TQTARSKEKR WQAMENLFRV LLVDDVLTTG ATLVHAAKAL
GVESISFYTL SVMGSRYGGL KQLDGVGPSG ETIMDYSIYD ALRAGFGKLV FVIRKDFEED
FRKIIVSKYE KHIPVEVVFQ AIDALPEGFK APEGREKPWG TNHAVMMGES VIDEPFAVIN
ADDFYGRNSF EVLAEELRSM GTTGKYCMVG YRVGNTLSES GTVARGVCEK DADGYLTTVV
ERTDVARTPV SMNMWGFTPD YFAHSTTAFV DFLRENINKP KGEFYIPLVV NNLIRDGKAT
CKVLDTTSKW FGVTYAQDRP EVVAKLQKLV DEGEYPKKLV RVGDIIKVRK PPITYTFRVK
ALLNSRVGAK LVDQYLENLT PESEYEILEL NKLSGFVDRS RGLGRPTKKE RRELDRFRVK
NKILVLLKPS TYMNLSGNAV RYWMTKENIP VENLLIVTDD LSLPLGTLRM KPSGSDGGHN
GLKHIAQILG SQKYARLRVG IGNNFHKGEQ VDYVLDKFTP EEEKALLEIG ERACEGIKLF
ALMGIERAMN NVNGKKASKE LRKGDNIPAV IYGAFNQSIV VTDDAVRKLI YSPDIFVVNM
SITCILKDIQ FHPVTDRILH IDFLQIEEAK PIVIDVPVKL TGHAEGVKAG GKLSLEMRKI
RVKGLYKNIP EFLSIDVTNL GLGKTLQIGQ LSFDNLELMN AKNNVVAAVK LTRMDGNGRW
AQAQGQERVY GHVHGVESVR RILKRAAERG VKVLSLYTFS EENWSRPQQE VDALMELIVV
SLRKEIDSLM ENGVRLRTIG NTDKLPADVQ ELLKEAIALT ADNSVITLQL ALSYSSRQEI
TDRLYTSGIP DPDLIIRTGG EQRLSNFLLW QGAYAELYFC PDAWPAFDEK AFDKALEDFA
QRERRYGPVV SYMYPVTKTI ADIKLEGVKT YDKDVVLGIS GLFVGLSLEV PGEILSKAIE
NYMKNGLFSD CKIYADKIEG DSVWLTIELV ERPRLSKLVI NGVKKGERDE LVSFYDGSQL
TPNTIDVAKE VVLKHFDAKG YSNVAVTAEE IKDTTRDNYV ELHINVDKSN KTKVNRIYFE
GNKELSDATL LKAMKKTNEG FSLWTSILEI FSQKKFVKKD YTEDLDLLLA AYHEKGYRDA
EILKDSVAKA SDKVDIHIKV AEGKKYYIKD INFVGNTKYN SEDLLRLLGM SPGDVYNQKK
LESRLRTDED AVANVYANNG YLFSYIYPVE TEIGDSVTLD IRIVENRPAT VNRVIIDGND
RLYEDVIRRE LYTKPGQLYN RDYIFRSMRL IAATGHFDPE KIIPEPIPNE ENGTVDIRWN
LTPKSNDQVE LSAGYGQTGL IGRVSLKFTN FSIKNLLNPK SYKGFLPTGD GQTLTLSGQT
NGRYYQSYSI QFTDPWFGGK RPNYFSASLW YSRQTGINEQ YYSNLYESAY DPDKLLDMIG
GSIMYGKRLT WPDDNFQIQG GLNYTLYRLR NWMTDGVAND VHLSATISRI SIDNPTYTRR
GSKHSLELSA TPPYSLWDGI DYTNPKLSRG EKNKFIEYYK VKYKGESFLP LLDERRYKRT
PVLMARAEAG FIGAYNPYKR SPFGTFYMGG DGMSGAYSFL NETIGLRGYK NGSIAGANYS
YARMTLELRY PIIFEQQTSI WVIGFLEAGN AWSNASSFNP FQLKRSAGVG ARIMIPMIGL
MGLDWGYGFD APDSTMKGGS NIHFVIGLID SEYILSKMPQ YKAATENMQK QAEKFQKEIS
GIQEKAAAMY KEYLKERPKL SEQLRTSREE AIVALEEKVQ ELQQKYFGPK GEMATLQEKE
VKPIQDGIYE AVKHISLRRG YVLVLDRATT QVIFATPEID ISNDVLKVLG QKIATINSQE
IMMAMPDTKK AQAEVEKLQK EFEDALLIKR EELKKKYEDY ISKEKTLPES IKLRQQQEIE
DIQKRIDDLT QAAIQDIQKK QQELMAPIQA KVLDAIKKVG NENGFAYILE AGVTLYTGAI
DATPLVKAKL GISPYITLSE QYGFEVDFKP FFSIQTLGTR EFRDQKVNIL DHTAIIFTSR
TAIDHFFKLT QELRLTMPED MKYFCHSAAI ASYLQKYIVY RKRKVFYHES GQFHALLLKH
NKETYFIPGI EGLKEDIVAV LDSKKIPYST SAIYRSVPNG FTKEEDLLIF FSPNGVTSLK
SNYPEYKQNK QLLACFGEAT ASALRENGFE VNEAPSPEFP SMTAALEHYI LKEVLGEEAE
RLDLQDKELN RVLGGGLVKG SVVLIAGEPG IGKSTLILQT LLNTKIRTLY ISGEESEKQI
KLRADRVTIP HENFLIYCET HLEKILEIWK EASPDLVIVD SIQTIFTEQI DSSPGSLTQV
RECATRLMAY AKNTDIPILL IGHITKDGSI AGPKILEHLV DTVLQFEGDT NYQYRLLRAN
KNRFGSTSEI GIYEMRQNGL RGVENPSELL ITRREEQLSG ICVGCAMEGA RPILIEIQSL
VSSAVYGTPQ RSSTGVDGKR MNMLLAVLEK RAGFKLIQKD VFLNITGGLK LSDTALDLSI
LAAVLSSNLD LPIPTNICVA GEVGLSGEIR PISRIEQRVG EAQRIGFETI IIPTQNLQGI
DIKVVGVSRV DQAFNFLFTL PLHRQRLRVY KDARQRKGKI VTVVEGFVGK EEDLKELGKI
LKVKCGVGGS VKDDLIIIQG DRVAQVEALL ADMKKFLVEV SVHPGNAISI EFDHGVSIDE
CVALSKYVEK GLDREEDFEL EVGSPVLTDP LRHPLQYRKF FGETVEVLLK NGQKKKGTLF
SEFKSLKNID RETLVKVLEE SFRNVIAKMF GSDSNFDVII NPEKGDLEIW RNREVVEDGQ
ATNAMTQVEL SEALELDPDT ELGEELTDQV YFEDFGRRAI LNLRQTLTSK ILELQKDALY
GDYIKRVGQI ITAEVYQVWK KEVLLLDYDG NELILPKQYL IPRDRIKKGD SVRAIIERVE
NNNNNPKIIL SRTSNDFLKA LFELEVPEIA DELITIRRVA RIPGERAKIA VESFDDRIDP
VGACVGVKGS RIHGIVRELQ NESIDVIQYT SNLGLFIQRA LSPAKIASYH VENGHIEVYL
KQDQISLAIG RGGANIKLAS QLLGHEIDIF RDDEEDIYLE EFDDEIEPWV IDLLKSVGCD
TAKSVLNKSR EELIRVTDLE EDTIDFVLEV LRSEFSEYKY GFVTDIETET IPKGLNEDII
RLISKKKNEP DWLLEYRLKA YEAWTKMEMP TWAHLNVPTI DYQDIIYYAA PKTKEILPEL
VEAFDKLGIP LHEREALTGM AVDAVMDSVS VKTTFKETLA EKGIIFCSFS EAVQEYPDLV
KKYMGKVVGF RDNFFAALNS AVFSDGSFVY IPKGVRCPME LSTYFRINSV NTGQFERTLI
VADEDSYVSY LEGCTAPIRD TNQLHAAIVE IIAEDRAEVK YSTVQNWYPG DKNGKGGIYN
FVTKRGICRG FRSKISWTQV ETGSAITWKY PSCILKGDES VGEFYSVAVT NNYQMADTGT
KMIHLGKNTK SRIVSKGISA GYSQNSYRGL VKVAPDADNS RNYSQCDSLL LGDKCGAHTY
PYADIQSDTA IIEHEATTSK ISEDQIFYCN QRGINTEEAV ALIVNGYAKE VMNKLPMEFA
VEAQKLLSIS LEGSVGPDDS KIKTYSAQFS LDAVTSPFSF IGHLPDEYFK SVSSDYLCQL
YAPKGLKFSD IPEKGRIDST RVSLYYTSYD GDSLAPLTIA AYIPVDNKLG QDIYDRSVKN
DFPGMHLTVQ AGSGSMLRVY RTALTMYYDS LVHLVKDQEL ILTPEVSQIA RFHHADLSSL
KSPAGVVTEI TLSAPTYLLM LPKDSVASFF SRRETEFLSQ IYSSASTSYS FSNISKLINK
HISNLLKPTG LRLREEALNI LEQYGLPKSL SEDYKRFDFI GSIVEFAEKH PLISSRVLVI
VEDKAKASLL ICDVNNTLLE VYVGNSASFT LYDMEETHED HIRISNAHYH LAANATAKVC
PLTLTNGKTR NNIYGYIEGE HSSFTAAGLV VLDGSKRADN YVWVNHSVPH CHSDQLFKYT
MDDTAVGSFT GRIYVAKDAQ KTQAYQNNRG LNLSGKATMY SKPQLEIYAD DVKCSHGMTV
GQIDDGAVFY MRQRGIPYWE AKMLLTIAFM ADVLEYIDLE LREKLQDVLE QRMIHDMMPG
TEELLMKEMT SAYVGIDPTA DSLHIGHLVG VMMLRHFQRA GHRPIALVGG ATGMIGDPSM
KSAERKLIDE DTLRHNQEAI RKQLAKFLDF ESDAPNAAKL VNNYDWMKEF SFLDFIRDVG
KHITVNYMMA KDSVKKRISG EGLSFTEFSY QLIQGYDFTY LYQHEGCRLQ MGGSDQWGNI
TTGTELIRRT LGGEAYALTC PLITKADGAK FGKTESGNIW LDPKYTSPYK FYQFWLNVSD
IDAAKYIKIF TSLTKEEIAA LEEEQAAAPH LRPLQKRLAE EVTCMVHSRE AYESAVEASA
ILFGNATREA LTKLDEDTLL ALFEGVPSAT LPMGINILDL LADEVAMFPS RGELRKLLKS
GGVSINKEKV ESEGMVLTSS DLLAGKYILA QKGKKNYFLI QDQLTNTIGA ILQKLYGDSV
AQISRTKKEF EGDYTLVVFP YLKYSKKNPE HVAQEIAEML LVKSYNVVKG FLNLSLTDEA
FIQETNHISS SDNYGHKTET EKSPLVMVEY SSPNTNKPLH LGHIRNNLLG YSLCKILSAN
GNRVVKTNIV NDRGIHICKS MLAWKLWGNG ETPEQSGLKG DHLIGKYYVL FNTKLKEETN
TLPELMQQAR EMLRKWEAGD KETLELWGMM NQWVYDGFDV TYKRLGVDFD KIYYESDTYL
VGKEEVLRGL DEGIFCRHED GSVWADLTDK GLDQKILLRA DGTSVYMTQD IGTAKMRFND
FSIDKMIYVV GNEQNYHFQV LSLLLDALGF KFGKDLVHFS YGMVELPEGK MKSREGTVVD
ADDLMDEVIQ TAYNTSELGK VKELTEEEAL EVARKVGLGA LKYFLLKVDP RKTLLYDTNE
SIDFNGNTGP FLQYTYARIR SIVRNASDKE KTLVLRLAQY PEIVDAAGKE LSPALIANFT
YDLAREYNQF YHDHSILNAP NEEVKRLRVK LSYITSETLR RALDLLGIEV PEKMAALISG
GVDSSVALHL LCEAGFRPHL FYIQIGMFLD CPSEEDIEMA NWLSRHYNLP LEKVSLHKEY
WDYVVSYTLE TVKAGLTPHP DMMCNKLIKF GFFNTYWGKN FDAIATGHYA DKVIIDGIHH
LATAVDPVKD QTDFLAQISY EQLCKAYFPL GRLPKKEVRQ IAEKEGLVTA HRKDSQGICF
LGKINYNDFL RQYLGEKPGK IVDIDTGAVL GEHKGYWFHT IGQRKGLGLS GGPWFVVRKE
VEENTIFVSR GYDPDLQYGN IVDMNEVNFI FKVRHTPEFT SGTLYRVYSR ERIQGIAPGQ
YCTLYSQDAK LCYGSGMIIG GNKIILIGYV GSDPEIKYYD FTSLRAHFSL ATNERPQTDW
HSISAFGANA KFVEYVKTGQ LLLVEGKLRY KSTPNHKGEI SKTPMIVASS IMKAFVAFPR
KLYKGNPYFV PQIESEELVT LDSKKNPAFQ FCDVIYFLAY KDGEVAGRIA GIINYKSNEV
WNQSYARFGW VDFIDDPEVS SALFHAVEAW SRKQGMEIIH GPMGFSDLDH QGLLVHGFDQ
LGTIATIYNY PYYPKQIEAL GYQKDQDWKE YKIYVPKEIP EKHLRIADLV QQKYNLKVRK
FSSVKEIMPY IKSIFYTLNK AYAHLYGFSE LSTEQIEFYV KTYLPMLRIE LVTVITDKVI
GFAISLPNLS RAMQKAKGKL YPMGILHLLK ALKSRPKVVD LYLIGILPEY QNKGINALIF
RDLIPIFQRL GVEYCESNPE LESNQAVQMQ WNYFERVHHK TRRAYIKLLT LNYTKISPKS
LAPSWVHLLL LVLTAMGALL IFLTPTATAA GVITNFLGGN ISFVTCYLFL GNILCALAVP
VISQVALMVM GPLAIVWVLR YFFPRLHSKV EHASKYSILV WSFSLAIIAA TTLVICLFCF
AVGTVGQSFA QKNTVLAIWI ATTYIHPLAS LIPAAYVFWQ NIVNRIGIAE HRGSGKYPVR
VDIFWKYPSA EESKSIEAWG DAVRRAMEKN KLAICVLKAT GDGEASWSYY TRNIEAFQKT
LNESTTDFPT FPIRCHAERD PEWEAYGERE PEIYGSTDFE EYLEKLRDIY HIRYFQSNHE
GEIIDYLLSG GIVLNPGALT HYSYALRDAI AAISVSVVEV HISNLYKREE FRQKSVTAAE
AAGILSGFGL DGYRLAYILE HISPEPPLLK KLYRDAHTHL VRPRMMSGHH QGRLLALLSK
LKSPRNVIEI GTYTGYATLC LAEGLGVVHT IELNDEMEDF LRRYFDQSEW KEHIRLYFGD
ALDILPSLPL EETDIVYIDA NKRHYIEYIK LVLKRLPVGS LIISDNTLWD GKVEPEAQDE
QTVSIRNFND YLLEQPELST VILPLRDGLA ESCTGGNISH HLTETDGSSL WFGGGMVTYT
PETKREWLLS LVREDVAVAM ATTGVAGDSP YRQERIQALT EAALNPKQLA SNLRLNVGNG
RIFIQQALNE LRRHTAKAVE NDNALNGDRV RIEVLPKEIL ERAQGNYVGV LQAKVGFVIP
EGNKIQNDIF IPDKHTNDAK DGDMVLVRVI EWRQEDKNPV GEIIDVLGRP EDNDTQMHAI
LAEFGLPYKY PEELEQLANE LPEGLSEKEH STREDLRHLT TFTIDPIDAK DFDDAISYER
LENGNVSVGV HIADVSFYVK PGDPIDIEAQ KRATSIYLVD RTIPMLPERL CNDLCSLKPN
VDRPAYSVIF ELNDKAEVVN YKIAKSIIHS DARLTYEQAY EIIKGEGDEV RQSIIHLSEI
AQKIRSRRFE AGAINFERQE IKFILDDQGK PTDVYTKESN EAHQLIEEFM LLANRTIAQH
VFIYRIHDLP NEAKLQDLSK FMMKLKYVLK LDGNKEHISK ALNEMLVAFR GKPEQNMLET
IVLRTMSKAI YTTDNIGHYG LGFPFYTHFT SPIRRYPDVL VHRYLWAYEQ ELDSPGILES
QARHCSDQEQ LASQAERASI KLKQVEYMSD KIGERFEGMI ISVTDFGFFV EIKSNGCEGL
VPIHSLTDDF YVYDEKNFCL IGRQYGRVFK LGDSVEIEVD RVNFERKQID FPLVKVDEWI
KEAVEKQAIE PTAVIVTTAT PDGHPSSRTV LLKEKFIFYT NYESRKGEQI AANPYVSLTF
LWHQFERQIH IEGVCTKVPS EVSDAYFRTR PYKSRVGARI SPQSRPIPSR TFIMTEFMKE
SLKREVPRPD SWGGYQVVPH RIEFWQGRES RLHDRFLYVQ DERGEWTLER IAPEKAELQK
QIATEKEMLE EDKSELERFA RETFLMKAPN EVKWDISISD IADGKARISF TAKMKSGWHV
YDMNLPEGGP SSTEFLFDTL AGMTLSGEVA PDRKPLDVFD KNFEMNLRWY ADEVIFTQEL
NVEDPENYKV SGEVFFMACN DLWKPVVEEL KSFGDTTLSR TDTSLWRIFI FGFLGGLVAL
LTPCVWPMIP MTVSFFLKRT KDRKKAIKDA ITYGLSIIVI YLLLGLTITS IFGASALNDL
STSAVFNIIF FLLLVVFAVS FFGMFELTLP QSWTNKLDAK ADATTGLLSI FFMSFTLVLV
SFSCTGPIIG TLLVQAATIG NVGPAVGMFG FALALSIPFG LFAVFPNMLQ SMPKSGGWLN
SVKVVLGFLE LALALKFLSV ADLAYGWGIL DREVFVSLWI IIFALLGMYL LGKITLPHDS
EVKRISVPRL LMATISFAFA MYMVPGLWGA PLKAVSAFAP PLYTQDFNLY EAEVHAEFDD
YETGMAYAAK HNKPVMIDFS GFGCVNCRKM EAAVWTDPKV KSVIDNDYVL ITLIVDDKTN
LPEPMIVTEK ERKLKSIGEK WSYLQRVKFG TNSQPYYVLL DAQGKPLAPS YAYDEDVAKY
LDFLESGKRE FKERGAYTIH PSESLESISK RIGKGEQDQV SLTLRLTGDT ERVLAKYLMY
KKDEYRDALR DRELIQSLNI QDTTLLNHIL PYTLFWNTSP KEVVTMLVKR YEEFWSKERL
DRAESLGLTP FEVRILASIV SLESRYQPEL ATIAGLYLNR LRLGMPLQAD PTIIFAHQDY
SIVRVLKKHL EIDSPYNTYK NRGLPPTPIC VPSQEAMEAV LNAQSHNFLY MCADSDFSGK
HIFAADYATH LKNARLFQEE LNKRGIKMKK GEKIDLNSAD SVLLVRVPGI GPSFAKRIVK
YRELLWGYYC TEQLQEVYGM DRERYSRIKP YFYVKELPMP VRIGELRRHP YVSFRQASAL
KRILTGDLPT WKGLYETSLF SVDDSLRLSP YTEEGYNKLV EEIKKLESVD RLDVINQIAE
ARDKGDLSEN AEYSAAKEAQ GLLEARIAQL RSKLMNARIV DTSKIGTDIV HMLNKVTIKN
KANNAVMTYT LVSDTESDLR AGKISISTPI AQGLVGKKVG DVVEIKVPSG TVTFEIMKIS
IFTKIINGEI PCHKVAETEH YFAFLDIAPF VEAHTLVIPK REVDYIFDLT DEELSGLICF
AKRVAKAIEE VTGCPRMALA VMGLEVPHAH IHLGPIRSEG DFRPKTPPTS DELAETARKI
MEIIKVIGRE VLDSRGNPTV EVDVHLACGV MGRAAVPSGA STGENEALEL RDGDKNRYLG
KGVLKAVENI NTVIAPEIIG YSVLEQRKID RVMLELDGTK TKSKLGANAM LGVSLAVARA
AAEYLGMPLY RYIGGTNTYV LPVPMMNIIN GGSHSDAPIA FQEFMIRPVG APSFREGLRM
GAEIFHALKK VLHDRNLSTA VGDEGGFAPA LGTEDALESI MEAIRKAGYK PGEDVRIALD
CAASEFGAKR NSDEQVAYLK ELVAKYPIDS IEDGMDEGDW SGWAKLTAEI GDKVQLVGDD
LFVTNVEFLR KGIELGCANS VLVKVNQIGT LSETLDTIEL AHRHGYTTVT SHRSGETEDS
TIADIAVATN SGQIKTGSLS RSDRMAKYNQ LLRIEEELGE LAQYGFIEKH PQSASTLYAK
AALGEYYFFQ ENYRSAAYWL DLLDRDFLPE DLSERMSYYL ASSFYAGYIA FQKRDYPAAG
LSAAQLSLSR KALEYLELYS EAMQHFSKVA SQLALYYKGL SALSSGKLQD AYNAFVNSVY
LPLVQAAEYN AGMILYNEHP GEIGVGTEAL GKFVSKHPLS EYRDKAVSYL VDAYGRTSDH
VGAIKEIDKI TPLPKELVKL RQKIESVAEA YLWKGELFHR EGNYNEAYNL GYSFFNLERW
GEAREYDAAF SAYTTAMTRG GKDADYAVLK RAHIMGLRKN YQGKASELES LVVKYPNSPY
IQEALYEKGR ALTFIEARTE FSKVFNGYPD SDFAPKAGVQ LALSFFNDND LNRAADIYAE
VIRRYPNSGE AKSALQDLKS ISVRLDRVDE YSRLAQLVDS KNSDETESLT FLAAERLIAL
EAMRRYVERY PNGSFRDQAE YHQAYILYKE RRYSEALPIL IALNNTAIQG DVLKMLAKKS
AEAYLEKGYN DSYWISRAFI LLSDIAVKQG DKNLALEYLK GVKSNYKDDI LSKVDSRLAL
LYFGGWGSTP ESVGHLSLPD GTDYFAFYDY RYEEIAVVGW SMGVWAISVL LIAVCGTPYP
MHDEWGIPDE IFRATLTNLD EMNRERFNRR MCGGRSLTAL YNSFASRSTE DLREELTSVF
HQAWIAEKDL IVPTPNQVRY WAQNERDAQN LTLNGTARSM GMGGAVGALG ADPSAIRINP
AGVNLYTSHI IHGTFGFGNL NTATEWLPIF AENAGLIERG ADKSFDFSLG FSSGEYLHFG
ATLRLHSINY NKKTYYGEAF LEISNHLNTS GQGVSATFGA LISLGDFGRI GVSYLTPTQY
SLIRPGVITA SAMGGYGVVT YDFDTSHRFG LELKPTRQLS IRGGAAIYSN PGKNQYYTLG
IGYAFKNGFS LDLAYVNNTR SAKAYPFILK LAIPNILSNI TVPLLGIFDL GMSGRLIGAV
ALAATLFNML YWTFGFLRMG TTGLTAQACG KGDKREMGRI LQQSLLIGGL IGLLLLTTTD
YFLIVIWGAP AVLCNFALNG WIIGMQNSWY PMAIAIFTNV TNILLSALFT FQMDMGITGI
ALGTAIAHWL GLILLLFGVR TLLLVITNTY FTYYGASEGE IALSANAILL QFLSLFSYFI
DGFAYAAEAI IGHLFGAERR VEIQKFIYRL LGYGLLLSLI ASGIYFLSGE HILRLFTDKT
EVLEYADHYL VWIWIVPIAG FTAFVWDGVF IGLTLTKDMF ISMLVATLWI AMLLYLAIRF
SESGYNAACD FMGTNPIVQF MVPVLALGFI LHIAYAFVLT IQNRRARGTD RYASGIDWSS
KNMLVLGVIV LGVLGWHLTH FWSKMQLLEG FTLVAQTFSN PIVVVCYLVW LLAIWFHLSH
GAWSAFQTLG LNNKIWFKRL RVIGIIYATI VCLMFAAVAV SFMDKNINIK VKVWRQKNAK
TKGYFETVEL KNISQGSSFL EMLDILNEKL ISEGQTPVAF DHDCREGICG MCSLYINGHP
HGPDSEITTC QLHMRKFEEG DTITIEPWRS AGFPVIRDLT VDRTAFDKIM QAGGFVSVNT
GGIPDANCIP IPKKNADLAM DAASCIGCGA CVAACKNGSA MLFVSAKVSQ FALLPQGKVE
ANRRAKAMVA KMDELGFGNC TNTRACEMEC PKNVSISNIA RLNREFIKAK FKDFVQHRCS
NFGIDKTKFL GDGVVVGSGT IDGRLVYIFA QDFTVFGGAL SEMLAAKICK VMDMAMKMGA
PVIGLNDSGG ARIQEGVNAL AGYAEIFQRN ILASGVVPQI SAIFGPCAGG AVYSPALTDF
NIMCRGTSYM FLTGPKVVKT VTYEDVTQEE LGGADVHTTK SGVAHFAVDT EEEGLNLIRH
LLSFMPQNNM EDAPAIECTD PVNRMEDALN HIIPDSPNRA YDMYDVIGAI VDNGEFLEVH
KDYAQNIIVG FARFGGQSVG IIANQPKVMA GSLDCNASRK GARFVRFCDA FNIPLVTLVD
VPGFLPGTGQ EYNGVITHGA KILYAYGEAT VPKITIILRK AYGGAYIVMS SKHLRGDINY
AWPSAEIAVM GPSGAVEVIF AKEVAAASDP ALAAQEKEAE YRNAFANPYN AASYGYIDDV
IEPANTRFRI VRALKQLQTK KVYNPAKKHD NIPLMQTYKY TINGKEYEVT IGETKGNEVA
VSVNGTPYTV VKSPLPGVIL DITCNVGDAV KKGQKLLVLE AMKMENDIKA DRDGVVASIN
VAKGESIQEG HTLVTISTNN YLRAYLEEHP DTECWQVVYT DNQTEGRGQR GNIWVSEPGK
NLTMSFDISV FTSLAIRTVI KEYIPVSIKW PNDIFVEDRK VAGVLIENEW EGSEFKQAIV
GIGININQLL FLKLLVEGVD VDGMLRLMAF GWDFFNKYIL TIFRIVAFIL TISAIFAGAF
GNIIDSVFYG QLFSHSHGQV AQFLPGYAPW LNGKVVDMFY FPIIQTVWPS WVPFFGGEEL
IFFRPIFNVA DACISVGGIL LITLYYKSFG RLIIISPSLL SADFLHLADD VAMLNRSKAE
WLHLDIMDGV FVPNISFGVP VVKAVRSMTS KFLDVHLMIV DPTPYISVFK SAGADMLTVH
YETCSHLHRT LTAIKEQGMK AGIALNPHTP VALLKDILRE ADMVLLMSVN PGFGGQKFIE
RTYDKVKELR EMIDTLIQVD GGVNEKTGAQ LISCGVDVLV AGNYVFAAEN PEERIETLKN
QDYDDVRHSF EASGVAHVLA ISGFHLGVIA SCLRYLIALP LLLSYTLLTG ASPSTVRAFV
MIAFLLLYKS LNRRADAVQI WTGTVVAILM VAPYYIFNMG FLLSVFAVWG ILHFAAIIVM
FYPRRTKFKY QFTEGRPWKY ELLTAPFDFP VIKTSAQIQY EKDSLEIIYK QGILSQSLYD
DLTLKQAYEK VLKDAPASVS SEGLRTIGIN KYLRSNLVFN AEVTDKVEQA KLEDIVAEQG
RVQAGERIVG TGDVITPDIY MQLSSGHFIL NLIILLSFWG YLVSFRPKII SDIKNSFFFL
SIILLFVILT EIAVSHEIFN YILAYATLPI LVRTFFDSRT ALYAHIINVL TCSLIAPEFI
IIQFLSGAMS ILTLVRLSQR SDLIRSSFYV LLTCIVTYVS LTMFQEGYFL ISFVFLMFTY
VMVYVLERVF GYVSNISLIE LSDVNTPMLR QLSEMAPGTF QHSLQVSILA TSAAARLGAD
VQLIRTGALY HDIGKMKNPG YFTENQGNNN PHDKLPFDES AKIIIKHITD GIELAEKARL
PKQVIDFIRT HHGLSKVKYF YYSYKNANPD AIIDESIFTY PGPNPYTKEM AILMLADVVE
ASSRSLKDFT EDSMMAHINK IIDGTIEEGL LKNSPLTFKD VEIIKEVFFE KLKTMFHSRI
SYPEMGIMNT TPDSFYSGSR REESILAKAE QMILEGASIL DIGGYSTRPG ASEEEEWKRV
EPALKALERE YPTLPLSVDT FRAGVARRAV EKYGAAIIND VSGGTLDGNM FDTMAKLQVP
YILMHMRGTP STMSSLAQYD VTLDVIRDLE AKRYQLRSLG DIIMDPGFGF SKNIAQNYEM
LHFNAPLLVG ISRKKMIWEL LEISPEDALN GTTILNTAAL GAHILRVHDV RAAKEYQVQK
SLRSSGSKTL FYGLLAFLVI SMVVSLKMRL LGSILDFVST GGVVLVVILF QDDIKRFLTL
LGSRGRWSHL FKVFTQVTAE IAAITLACLN MSRKKSGALI VIKQKDGLEQ YEHTGERIDA
AVNARLIENI FFKNSPLHDG AMIISGKRIV SAGSILPVSH SSEIPKEMGL RHRSGLGMAT
ATDAKVIIIS EERGKISIAH KGVLTPNIST EDLQKFLYNL GCAYFKSGDI GRAILNFERT
LRLKPGDKDA LHNLLFFFKN GLPLQKRLFF YGAILSLALT LVFNLLAWRA SVVIYDENLS
IIHNGIKVTW LQELPDGTRG WLKSSDIEQI ASVKVGSATY SSAVQTFKVY EQEGFLASFK
IYPEFDGFLS QSINSGQIQL TPEQYNGRLY LTGIIKQFFL TPQRSGELII PVGKFDLTVP
APDGFNGAIG SGESYKVVVK VSGKGNLKLM DIPKPVFPTD FEVYDPQISE SGASGQREVS
YFAVPRSQGD YTIPAIRLVY FDPAQGQYKT ISSKPFKLHV DKGYIAISLL TIAIFFILRS
KNNEKTDNVA YRSKRAGSVA RKWLKQAEES LKRGDSDEYY ETLLRGMVDY LGSKLNIPMS
TWSKETAEEK LASKELQQET VSLLSQLEFS RYAQRKGNKA YQKKSYNDAE IAYRKALSIA
PTDSTAMYNL AATLLQTERG EEAFDLYKRL TEVVKRGNAD VHHNIGVMLM AQKKYAEAIE
LYKESLRARP TDNDTRYNLI LAQKLLAEKI LKAFLEDEKK TQEKVMVFSE VREYREGDEI
RDIDWNVTAR YSRPFVKVFE EERELTLMLM VDVSNSGLFG THGRTKRELI AEVAATLAFS
SIQNNDKVGV LFFSDRIEKF IPPGKGRKHV LHILSEILTL KPEGKGTNIE HALSYIRNMM
KKQCSVFLLS DLIDEYETAL SLIARKHDLR VIRVYDRHEA DLPDVGLVRV EDAETGKMRT
IDTSNRKTRE SFTDADYVPG LLQLFAKRDV RALTELIERE SSFIQALNNG MGRVIVGQRH
LRESLLIGLL ADGHILLEGV PGLAKTLAIK TLASLMNADY SRIQFTPDLL PADVIGTQIY
SQRNEQFSVK KGPIFANLVL ADEINRAPAK VQSALLEAMQ EKQVTIGEET FKLPSPFLVM
ATQNPIDQEG TYTLPEAQSD RFMLKVTVGY PDKEEEKEII KSQMISPVVS ISDIAHARDI
VHQVYMDEKI RQYIVDIVHA TRFPAGINTL SNMIANGASP RASINMALAS RAYAFIKRRG
FVIPEDVRAV CHDVLRHRIA LSYEAEANNL KTEEVINEIL DKVQVPMKGI ILAGGSGSRL
YPVTTAVSKQ LLPIYDKPMI YYPLSVLMLA KIREILIITT PEDEKAYKRL LGDGSQWGIS
LTYEVQPKPE GLAQAFIIGE KFVGSDSVAL ILGDNIFYGQ GFTQLLAETI EQTSAHIFAY
YVNDPERYGV VELAEDSRAL SIEEKPKEPK SNYAVVGLYF YPPGVAEMAK DVKPSDRGEL
EITTLNEMYL KQDRLQVTTF GRGFAWLDTG TFDSMYDACT FVKAIENRQG LKIACLEEIA
LRNGWIEVSS LESLLGRYPN SSYGLYLKKM FVQDNESYSH RGVFRGLHSQ DAAQSKLVRV
VQGKIIDFVV DIDPGSPTYC KFIEVELSSE NGRQLYIPRR YAHGFLALGE HNIVSYKVDR
YYAPQSEKSF RFDDPKIGLD LNAAAFTSVD AAELRRINYE VPKFLAPLKE EDPAAPCNAY
GKSKHEGERS YVIRTSWLYS ANFYTKIRRV ALSQGELRLV TDEVGSPTSA LNLAHVIHFA
DRGAVSRYDF AYDTVAVRPL YSVLMAPFAG FNMPIEYGIT DEHLNVIENM GVFDVSHMGA
LWVSGPNALP FLQNVCSNDI SKVAVGKAQY NYMPNDKGGI VDDFILYHYY MLAVNASNIE
KDFAWLQKHS TDGVILENGS DNIGILAVQG PKAKAVLQSL TPVNLDNIPF YAFEVGEFAG
VVIISNTGYT GAGGFELYFY PNGVTIWNAL FEAGKDAGIK PTGLGARDTL RLEMGYCLYG
NDIDETTNPL EAGLGWVTKL TDDKPSRKIL EATKINGPEK KLTGFEMVGK GIPRHGYEIA
NEEGKIIGHV TSGTMSPALK KGIGLGYLEK AYTAPDSKIF IVVRGKQIEA KVIKLPFRKV
RDYECDLQGV VNNARYLHYM EHTRHEYLET FEESFSRMHD EGLDAFVVKI EVEYKKSLRS
GDHFKVTLRK ERSGAQMIFY QDITSGSVIH SKGRVHVAIV KDGRLTRGEY FDTLLSIPHP
AFRERDFVLI PLVEIAPGRI LAIDKPLKWT SFDVVNKCRW MLCKTLGIKK LKVGHAGTLD
PLASGVVVLC IGKSTKDIEK IQLQKKVYRA TIKFGETTPS FDLESEVDNT YPWEHISRKS
IEDVLPRFIG SIKQIPPIFS ACKIEGKRAY ELARKGKEVE LEPKQIEIYD ISVLGFNPPY
LSLEISCGKG TYIRSLARDL GTALDSGAHL TELARLSVGM SRIEAFILAI IEGITEFLPV
SSTGHMVVAQ GLMGMESTAY VRAFTVMIQL GAILSVVVLY RERFYLKLLV GIIPAAVLGF
LFNDWVDKML GSIMVVIANL FIGGVAMLFI DSYKQAFLVG LWQCIAIPGI SRSMATIVGG
LFSGLTKKSA AEFSFFLAVP TMFGATLLQA YKLHKEGMQV FVDNADTLII GNVVSFIVAM
LAIKFFVSYI SRKGFAAFGV YRILFASVVG VLVYWGMAGG DSPDGVSFNP EVFSTTRIRI
APMLCTVGYI GILAAIVRES VSFTIELVKE VAYISKEDAL KELTEELGES PEEFLGWNPL
NAFLEVKVKG DYADSLAVVE AGIRSYAPME RLSYKKDLLE KVNSNIKTAS YIVFGFAIVL
LAISFFLISN TLRLVIYSRR FSIYTMKLVG ATPGFIRRPF IRYNIVSALI ASSIAVAGLL
SATNGAIVIG TVFGFGLIIA LISSFFAVNK YLRMDVNRMN RLGATNTPFI FAVNFEAGLI
LPHPNKQTDP ESLESYTKRF NRVMEGLMRG DTFLTNLTVR TPISLPHSLK EVFVYSKAKY
KMYVPDKWVC FSPETFISII SAHPMKGTID ATIPNAKEVI LSDYKETAEH HTIVDLIRND
LNMVAHNVKV EHFRYIDKII SPQGLLQVSS TITGTLSPNW KESIGDIIDT LLPAGSISGA
PKEATLQIIR EAEQRGYYTG IMGMFNGETM DTGVIIRYIE RSGGGITINS VVENEYREII
QKIYIPMVIL SGIGSSVGIT IAGNAVVGAM KKDPTKMASY ITLSALPSSQ GIYGFLAFFF
AKGFLWAILA TGLALGVVAL FSAIRQAQVC ANGIAGLASG HDVMVSSLVM AVFPELYAIL
ALLVAILMSK YSFLIYRKEH EAFLERLKSL GVIHIGEEYV ATFLEAQKQI KQLSQKIAAN
KETISSLSVW GDFDPSIVEK FRKDGLQLQF WTVPANAYNE QWEELFGAVF IGDSQRLFYF
VPNRSISDIE AENETLSVRL KEEQLKLSAL AQHKIAQAYQ LSLEETYRMD DARLQGVSLF
DDQLVVLEGW LPQKKAEAME SALDKEGYAF AEIEIEGERV PIKLKNNFFA RAFEPIIKMH
SFPNYFELDP TPFVAPFFML FFAMCFGDGG YGIILLLAAT LIKRKSSQAM MTMLQYLGGA
TIIVSFFMGT FFGFFLSQDN IMIIAIALGL VQIIFAKVIK AVKTTKQKGL KYSVSQFAWA
FLILTLFFSL PLLKIELPVT YAVYGLLALF GIFIVFFNSP GKNPLINVGS AVWTAYNTAS
GLLGDTLSYI RLFAIGLAGG ILGGVFNDLA KWLPMLIILA LGHAINFGLC LIGAFVHPIR
LIFVEYFNNS DYEGGGVEYK PALLAAMEKI QKDFGKGAIM NMAEDVVDDV EAIPSGSLTL
DLALGIGGYP RGRIVEIYGP ESSGKTTLAI YAIAEAQKQG GLAAIIDAEH AFDRFYAEKL
GVDINNLWIS QPDNGEQALQ IAEQLIRSSA VDIVVIDSVA ALTPKAEIDG AMGDAKMGLH
ARLMSQALRK LTGAISKSRT CCIFINQLRD KIGPSETTTG GNALKYYASV RLEIRKEVYG
YPLKVKVAKN KVAPPFRKAE FDVIFGEGID RVGELIDLGV EHNIIAKAGS WFKYEGTNIG
QGRDATKETL KNDPDLREAI EVAVLEAIRV RALPTIKSKE SALRMEVKRT KSEVERLENE
LEMRLGTYDN MKALWNELDP SLLEVKDVKM ATRKIAGVVI PLLSDVEFNV KPFSLAAHPA
WFMEGLSLVK ELATVGIQAE FERMKMNLLE HARKKTTQKV NLFEKVQIPG YQDAIRKIKR
YLEDEESLAK AAQKIMRANL EDSYIFLQHY WWLVISLLAA LLVFLMFVQG GQSFIFTIGK
EPINRRMLIN SVGRKWEFTF TTLVTFGGAF FASFPLFYST SFGAYWVWSL ILLCFVIQAV
SYEYQNKRGN VWGSKTFQIF LFINGVMGPL LIGTAVGTFF TGANFIVEKG NLVNITNSFH
GIEAIWSPWN IILGIAVLFL SRVTGLLYFI NNIDDDALRA RARKSILPNA VIFLATFLAF
LAFLLTTTGW AVDEEYKYLH NLLDLPALIV ALLIGVVLVL YGIGRSALDK SFNKGIWYQG
VGVVLTVLVL FLLAGWNNTA YYPSLANRQS SLHLGNSSSS EFTLKVMAYV SIAVPFVFAY
IFYAWRQLDF HKITKDEMIK AQDVGYDELA TIDGKLAQVV KIQDDEVTLQ VFRGTEDIRT
NAEVVFLGNS PSLKVGPSLA GRFLNAYGEP IDDGPQLEGK QVEIGGPSVN PVRRQQPSEL
IATGIAGIDL NNTLVTGQKI PFFADPDQPF NQVMATVALR AESDLIILGG MGMTNDDYLY
FKNTFTNAGA LDRIISFINT TEDPSVERVL IPDMALTAAE YFAVEEHKKV LVLLTDMTNY
ADALAIVSNK MDQIPSKDAM PGSLYSDLAK IYEKAVQFPD GGSITIIAVT TLSGGDITHA
VPDNTGYITE GQLYLRRDTQ VGKVIVDPFR SLSRLKQLVI GKKTREDHPQ VMNAAVRLYS
DASNAQTKLE NGFDLTEYDS RTLDFAKDYS RHLLAIDVNL NNTQMLDTTW GLFSQYFKPE
EVNIRQDLVD KYWVRGIVSN LVTIEVDGPV AQNEICYISV GTELMSEVIK IIGKNAYVQV
FDSTRGMRVG DKARFEQHML EVQLGPGLLS KNFDGLQNDL DKMEGVFLKR GDYTPPLEMD
SKWEFTPIAK AGDEVEAASW LGEVDESYKS HKIMVPFVFK GIYTVKSIAP AGTYALTDTI
AVLEDKDGNE HKVTMVQRWP VKLPVPGYKN KPRPYKLLET GVRIIDTFNP MVEGGTGFIP
GPFGTGKTVL QHAISKQAEA DIVVIAACGE RANEVVEIFK EFPELVDPHT GRKLMERTII
IANTSNMPVA AREASVYTAM TISEYYRAMG LKVLLMADST SRWAQALREM SNRLEELPGP
DAFPMDLSAI IANFYSRAGY VELKNGESGS VTFIGTVSPA GGNLKEPVTE NTKKVARCFY
ALEQDRADKK RYPAVNPIDS YSKYLEYPEF EEYISAITGK EWLKMVHECR TRMQRGKEIA
EQINILGDDG VPVEYHDIFW KSELIDFVLL QQDAFDSIDC ITPLQRQKYM LEIVVNICRG
EYDFEDFNDV SAFFKKLINM LKQMNYAKFQ DESFKKMAIA ETKYYRSGDN FWKETAKFWQ
KIFGINFAIG VATGLILEFQ FGTNWSNYSW LVGDIFGAPL AIEGIFAFFM EATFIAVMFF
GWDKVSKRFH LASTWLTIIG ATLSAYWILV ANAWMQYPVG MHFNPDTFRN EMLDFWAVAL
SPVAVFKFLH TVISSWILGA IVVVGISGWY LLRKRQQRFA IESIRIASWF GSLAVILTVI
TGHTSAVQVG TYQPMKLAAM ENYYEFNIEI PYGLSILGTH TASGYVPGIK DIIEGYTSNT
GEVIPSAAER IERGKMAITA LAHYKEAKAK RDDAAAAEHR AVLEENFKHF GYGYFDSPSE
LIPHVPLLYY SFRVMVTLGF VFLLLFAFSL WMIRKNRLQH VKWYGYAAII SVPLVYLCSQ
AGWIVAELGR QPWAIQDILP VKAAVSKLST TSVQVTFTLF LVLFSILLIA ELGIMFKAIK
QGPMALYDAG ISDFNIMVYS SVLPATARLV TMDEIDLPPF GSELKTIMSV SHGMQDEFVS
AGVVYAWMYK DENFDEKIGG LVCEVSGRYR IEELEARLIR VINDLHEKTY SQYYLGELNF
ITEGITIEKR YGTALAGLCF IDFVQPEENI FAYEQKYALK GEIVVGRKNK DSNADLQIYT
SDPSMDRLHD NESRTGTFVN NALLQKGEKY RLKDGDVLSV GASSIIATVY RTDKKELGDV
AVRDGKIEAV EQVIDLSGLT LLPGLVDVHV HMREPGFSEK ETYATGTAAA AHGGFTAVCP
MPNLNPAPDS SETLAVQERM IEEQAVVKVG TLVDFAGIEG FSDDGRGVQE DALMEEAMRR
CAVVIVAHCE VEELIKGGYI HCKAHGHKGI CSESEWLQVK RDIEYSERTG CQYHVCHVST
KESVELILRV SGETAPHYLL LTDVEIEEDG RFKMNPPIRS KEDQEALFKG VMDGTLECIA
TDHAPHTAEE KSRGLAGSNM GIVGLETAFP LMYKFVVTGK MSLEHLMDLM ANNPRRLFRI
GGTAVGDSAD FVVMDLEAKY KVDPEIFLSK GRATPFTGWD VQGKTMLTVV SGKHVYVDNH
IRKKAIGFVK KWVDLNAHIA NIMAATTAKK FGLDISSYLV GASPLTEILR LSSWTDLQFL
PGDTLQEIIK VSEESNLYTR ERHLDTIRWR FLDEVVFSDT FSIEAMMVYF LKTRIIERWT
TLDKEQGEMA FRTLISSLNS DGKQKLANFV ESTKISRLIQ KELGELFLLE TKKTPGVLIT
VSEVRVTPDL SQARVFLSIF PDSKADELIK AIQQNSATIR YDFGKRVHTQ LRIIPELIFL
KDDSEKIISR IDELLVFAFY ANMGVGKTTL IKSICSLLGV ETTASPTFAI VNEYKVYHFD
CYRLETSNDA FNVGAEDYLE SGRYCFIEWP EVLEPFMPID NKVQSLADKI YADGVEKAKK
EAEEILNSAQ AQKEKILKQA KEEADAILQQ AQQDAVKEKE TATAEIVMAA RRAIDSLKSE
MAGILNDSAI SAGVAAAAGT PDKIYNLIVE MVKKGNMEIS TADADALQAY FASHAQETLN
KGVSIKSING KPHSFELKPE GQGYKMVIGQ EELEAYFREF FRPRLRAILF MLTFPKAKIN
LGLEIVEKRP DGYHNLQTLF YPIPLTDVLE NLVVKAYRMM EPPVKIILRK HIPHGAGLGG
GSSDAASTLV MLNELFHLNC SREELALMGA RLGADVPCFL YDSPTYGEGI GDILTPFSLK
GYHLLLLLPD IYISTPEAYW RGVVSNRFES SLFSRHPHLV EIKELLYRQG ALYASMSGSG
SAKVLKKSFI IFTILTPIFF IAISFIPVLV ADQPGKYFSH LFRFITTSKS LDEERAEGMY
AYVLISEDLL ENPGIKIFTE KQVTSELSDL VYDQIMPVLQ EEKIASFDIP NLKNIIDDTK
VRLDIQTAKI VASGEDSVSS SASALGMITN FVMYFFIFMY GMMVFASVRE EKKNRVVEVI
ISSVQPFELL MGKIIAALLI GFTQLFIWAV VFVGGVFLLQ NFSLIFVSFI LYFLGGYLIY
ASLYAAVGSA IDNDEDGQQL MMPVTIISLL AFYFGFYAAN NPDAPLTIFA SMFPLSSPVV
MMVRLPFEPP MWQLVLSIVI LIASALGSIW FASRIYRVGI LMYGKKPSYK TLMQWLRYLG
GEEIYLTSRI EKAILNNLLD EAETSPGEIL SHALRYPMMA KHLLVVVKDA GVFNSPKLTP
YKKPLEWLMK EAGVLLSEPG KELLLENSGT DLTRLYQELQ KLSLTSYAKE GIPPTAVMEY
IGLSREFTIF EFQKALASKD AAKALKIARA YAADPKNHPV QMILSMLFNF FSNLLIAFDA
PSKFQSKDYQ YALHHFRRPK VMNIISLIRR CDARSKGMNF PENLKYTKDH EWIRLEGDVA
FIGITDFAQS ELGEIVFVDV ELEAEETFGS IEAVKTVSDL FLPVAGEVLE ANETLEDTPE
LVNSDPYGEG WIVKVKVANP ADLLSAADYK ALIALSAHRT PQEVEKFATE CEDRGVQVII
AAAGMAAHLC GVIASMTPLP VIGVPISASL QGLDALLAIV QMPPGIPVAT VGIDASLNAA
LLAVQILSVG DPELRARFKA YKRNLKNKIV EANKQLSELK RIADAGGQLV RFTAQGVREA
NNLKAIRDGL HESGYDLPLV ADIHFNPAAA YAAATRVQKV RINPGNFFGK FLDICIANGT
AIRLGVNHGS LSDRIMTRFG NTPAGMVESC MEYLRVCRKK SFHDVVISIK SSNTAEMTTT
VRLLVKRMDA EDMHYPLHLG VTEAGDGEDG RVKSAVGIGS LLADGIGDTI RVSLSEEPEE
EIPVAETLGK LYTEAGFYLG GWLLSRNGAG LQASRRRITK TEYISCPGCG RTLFALQSTV
ARVKAATEHL KGLKIGVMGC IVNGPGEMAD ADYGYVGAGP GKIDLYKEKN CVAKGIPQDE
AVERLVQLIK DCGDWIVRKT LNELPEYGTL DSAGMDVRAN IEEPLTLQPL ERRLIPTGLF
IELPRGYEAQ MRPRSGLALK HGISLVNTPG TIDADYRGEI GIILINLSQG AYTLQPGERI
CQMVVAPYTR VEWDEVESLT DSERGAGGFG HTGGFFDGVH LGHQDLLQRV RTEAGKMGAK
SVVILCDRRD KEMLLFTPEL AAITGKDFAT TALVMGYDNH FGEETQAYID SWAIGDFAKA
WSLLGRPYSV KGIVQHGSKI GRSLEYPTAN IEIDAEHELV PAQGIFMSYY GQRPTLARME
VFLFDFLYGK EVEILFYHYL RADIKFYSLD ALAEQLRKDM WRIFPDETTG VKGKMTNTLR
VLYITIAEFI EGNTMRKSAA LTYSTILSIV PLLAILISIA AAFGVQETVQ QQLYEYLPAH
RLELSQGLEF AQKYIAETKG GLFIGIGVIF LLWAVISLLS SIEDTINDVW QIKEARSWSR
RILGYLAAFI LLPVLMTLSS GINIFISSLG NVNIIDSISL TPIVTLLLHA VSFCIVIGIF
TTLFLIFPNT RVHFSSALIG GTVAGIGFSL FQWVYISGML WVTKYNAIYG SFAAIPLLLM
YINFSWVICL FGAHLSYAIE NTSLYLFRAE KDNVSRRFQD FVALILMKKI ATAFPYSIEG
LSKESRIPIT VVRDMLNRLV ATGLIREYMP NVDIHTISVQ KILHALDTLG FENLFDQEWQ
TILATRILDA LRNVRYPGKS EDIVSAGMVQ SIHIAGNKVS FEIHFPKEND PFAKSLVRAA
ETAVNTYISP DVEVKVTAVF PKVVKEELLP GVKNIVAISS GKGGVGKSTV TANLAVALAA
SGYKVGVLDA DIFGPSMPKM FCCEEARPCL ENINGRESHG VKLLSIGFFV NKDAPVLWRG
SMACNALNQL ITEAHWGELD YFLIDLPPGT SDIHLTLIQT LGITGAIVVT TPQDVALADA
RKGVNMFLDE KVNVPLLGLV ENMAWFTPEE LPENKYYIFG KEGGKRLAEE VGTHLLGQIP
LVQSIREGGD SGVPIADSIV GQAFRELAAK VIESVEERNT TLPPTKKVMG KNKLAKFADM
AALPNVYEYP FGVLFPFRGE WRAKVFENDP IVLELGCGRG EYTVEMGRMF PDKNFIGVDI
KGNRMWTGAT TAHREELSNV AFLRTEIEFI ETFFAPGEVD EIWITFPDPQ MKKVRKRLTS
VRFMQMYKRI LGVVHLKTDS RFLYTFTSAM ARHNGLEVIR SIEDIIRTYY ESQWRERGLT
IKYDPDIEIE PDSYRSFNRM AKELKELTSR ATNYSQWYQD LVIKADLAES SAVRGCMVIK
PYGYAIWEKM QRVLDDMFKA EGVQNAYFPL FIPKSFLSKE ADHVEGFAKE CAVVTHYRLK
NNPDGGVIVD PEARLEEELI VRPTSETIIW STYKNWIQSY RDLPLLCNQW ANVVRWEMRT
RLFLRTAEFL WQEGHTAHAT EEEALKMTRT MIDVYGTFAE KYMAMPVIKG CKSANERFAG
ALDTYTIEAL MQDGKALQSG TSHFLGQNFA KAFDVQFTSK EGKAEYVWAT SWGVSTRLMG
ALIMTHSDDN GLVLPPRLAP IQVVIVPIYK NMEMLQAIDE KVAPVVEELK KRGISVRYDN
SDNKKPGWKF AEYELKGIPV RLALGGRDLE NGTVEVMRRD TLEKETRSFD GIADYVETLL
GDIQQNIFQK ALDYRATHTI TVDSYEEFKE KIEDGGFILA HWDGTPETEE LIKQETKATI
RCIPFEGDTT PGQCMVTGKP SARRVLFARS YMKKHIPNLL TLCNALCGAM AVAMAAVGLI
AIAAVLDFLD GFAARMLKAF SPLGKDLDSL ADLLSFGIAP RLAKFNNDPR QTSTFIGLPT
PANAMFWLFS YLLVSEIPML SLKLEVNFFR SPLRIVAPAD GKIVAVEEVY EPEVLNCIQI
SVFMSVFNVH ANWYPVDGFV RLVRHHQGRF MAAYLPKSSV ENERSTVVIE TECGMILARQ
IAGAVAKRII TYAKEGEECY IDEHMGFIKF GSRVDVYVPL DSTVKVEIGQ VVTGNQTLLA
ELSLTKTDFN LPRQTAKYIG KVRDVYTIEN DILVMVVSDR ISAFDVVLPV GIPYKGQVLN
QIAAYHLDKT ADIVQNWKIS TPDPMVTIGH KCEPFKVEMV IRGYLTGSAW RAYKKGERTL
CGITLPEGMR ENEKFPQPII TPTTKADEGH DENISKEEII ASGLVSAEDY QRLEEITYAL
FQRGTELAAE KGLILVDTKY EFGKKDGEIY LIDEIHTPDS SRYFYSEGYE ERFQNGEPQR
QLSKEFVRQW LIDHNFQGRD GDVMPEFTDE YVESISERYI ELYENIIGEK FVKGDTSKLS
ERIEGAICKA IGLLGYPIEH SKSPAFFNTL FSKEYALFSY KELTDFLAEI ERNRLAGFNV
TSPHKSDIIP YLHALSPEAA ELQAVNVVKV KRALVVGSGG AARSVCYCLK QEGIDYNVVS
RTPLIVQCTP LGMTIAIDLV YSPEVNGDMM LVEQAKEAKT NSGAKKRFTL TGTGKIKRKH
AFKSHILTKK TTKQKRHLTA TGLVHKVDEA SVKRMLNLEV RLVGDNVEQG IYPTQKALAM
AEEQGLDLVE ISPNGEPPVC RIMDYQKFLY QQRKKLKEQK AKSVKVVVKE IRFGPQTDEH
DYNFKLKHAI GFLEDGAKVK AYVFFRGRSI LFQDQGEMLL LKFANDLEEY AKVDQLPKLE
GKRMIMMFSP KIKITFPDGS QREFESGITP LQIAESISSR LAGDVLSASI NGKNSDLATP
ITEDASIILH KWEDKEGKHA FWHTSAHLMA EALQELYPGV KFGIGPAIEN GFYYDVDLGD
IKDSDLAAIE NKMKELASQG CPLQRRAISK SDALEYWNQK DEYKIELITD LEDGTITTYT
QGGFTDLCRG PHLRDTSPIK AIKLLSIAGA YWRGDEKRKQ LTRIYGITFP KKKMLDEYLV
LLEEAKKRDH RRIGKELELF AFSQNVGAGL PLWLPRGTQL RLSLEDFLKK IQKRYGYDQV
MTPHIGNKAL YVTSGHYEKY KEDAFRPILT PQEGEEFMLK PMNCPHHCEM YKPRSYRDLP
VRLAEFGTVY RYEQSGELHG LTRVRGFTQD DAHIFCRPDQ LKEEFLKVVD IIFIIFKALN
FENFEAQISL RSKEDRSKYI GSEENWEKAE TAIIEACQEK GLSAVIEYGE AAFYGPKLDF
MVKDALGRRW QLGTIQVDYN LPERFDLEYT GEDNKKHRPV MIHRAPFGSM ERFVAVLIEH
TAGKFPLWLT PDQVVILPIS EKYNDYAYNV SRYFASQDIR SSVDDRNEKI GKKIRDNELK
RIPYLLIVGE KEMETNTVSV RKQGEGDKGS EEFTTFAKNL NEEVESMLNA WRKIERLIPV
YVKGFISDTS YTNIVIGIYK TPSTPLLKGT QRASLVVIDP GHGGKDAGAL GTISKEKDIV
LKVGLKVREF LRKQDPGIAV LMTRSTDVFI GLNERADYAN RNHADLFVSI HANSNLRVAM
KENSVILKED DYKTKYEGFD PNSTESYIMF EFMQNKNMES SIKLAQNVQK NLVVGGRGVK
QNIFLVLRRT SMPSILIELG FISDRQEESY MNSSAGIDEM ARSISSAVIK YGTRYYHKKD
VEQVDRVYYL VQEQGFTVEA AKRKLFTPVK ELKITQVKNQ SRSGTCWSFS GIGFWEAEML
RMGKQPVDLS EMFVVSHSYK DKAVKYIRTD GHINFAQGGS FYDVLYVLKH YGAVPSTIMP
GLNYGTTIHA HSELEAGAVG FLKGIEKLST AWKRAFDSII DAYLGELPTE FSYNGKKYTP
KSFAESIGLD ADNYVSLTSY THVPFYSSFV MEIADNWRHS SSYNLPLEEL MATMKNAINT
GYAIAWGSDV SEPGFTRDGY ALLVDVESAE NSGSDQARWV GIRDLVTHIN TPEIKVTQEY
RQEGYDNKTT TDDHGMVIYG IAKDQTGKLF FMVKNSWGET GKYKGIWYAS EAFVAGKTMN
IVVHKNAIPK EIRAKLGSGQ LGLDPATGAF DVTAQCEQIF KNIQALLTEV GCTFSDVVKT
TVFLADMAYF AEMNEVYGKY FQAPYPARSA VAVKTLPKNG LVEIEVIVVK 
>Porphyromonas_gulae_I_COT-052_OH1355
LTLQVPSQFF CEFLEGNFVE QLRTVLGRVI GPNASLQYFD TQLNSRLNFR NFYQSECNYV
ARSVAEAIAA SPGNTPMNPF FIYGASGVGK THLCHALGLR VREMHPRLKV LYVSSHLFEM
QFTTAARDFI AFYQQVDVLI IDDIQWLIGK KKTQLAFFQV FNHLYMLGKQ IVLTSDKPPV
DLNGMEERLV TRMAGATCVK IERPDLKLRR EILQQRTLQS GVRLDESVLN FIAENVCDNV
RELEGTLVSL ITNSGKEIDL TFAKRIVRQA VRLEKKEVTI ECIQQAVSRV FQVQIEQMKS
KSRKQDIVQA RQVVMFLSKK HTAQSLSAIG ELMGGRNHAT VLCPSPVLYP YYVIVDIFRA
GTTITTALMN GAAGIIPIAT VEEAEAKNGF LVGGERGTKR LPFAHFGNAP EEYTRRAVEG
KQLVLSTTNG TRATDIAVII GAFINLEAVA RYCVMVLASG WQNRMSTEDC LFAGALYLSR
RDHYERLRAN NLERSVPYCL IDRLDIDFAP HFSVITGETG AGKSILLGAL GLLVGGRADT
SIAPGTDRCI VEGRFCTIRR EISSKGKSRA FVNDTPAPLT ALRELADFLI DIHSQHKNLL
LGDSLFQLNV LDLYTGYRKA YRVYAEKKQK LEDLRKAATA TASEYDYWQF RFEQLDKAGL
ESGEETRLQE EQSMLTHALD IKRELGRSYS LLDDEGGLLS GLNKVEDALV SIESYYPDSV
SYRQRVRDVR IELADPERLN AVTGRLDEIH SLLHRYNADS SDALIAIRDD LTERLSRIST
DEEEISRLEQ EVLILYKEIE AKASMLTEER IRAASALETS LCESLRKLNM PHVRFGADKV
VFLFSANKQM EPEPVSEIAS GGEIARLMLC LKALIADKRS LPAIVFDEID TGVSGEVADR
MGEIMAHMGR GMQVLAITHL PQIAARGERH YFVYKDETFI RELTSEERIR EIARMQSGNN
LTDVALAAAK ELLRINKLIS DAGLGSRREA EKYITEGRVK INGRIARLTD LVCEKDIVLL
DDIDIPLAGK HIVLGITGSI AAYKAAVLTR LLIKKGAEVQ IVITPAGKEF ITPITLSALT
SRPVISEFFS GRDGTWNSHV DLGLWADAML IAPATASTIG KMAHGIADNM LVTTYLSAKA
PVFVAPAMDL DMFRHPSTQC NIEILRSYGN HIIEPGEGEL ASHLVGKGRM EEPERIGKNA
LVTAGPTYEK LDPVRFIGNY SSGKMGFCIA ERLAELGASV TLVAGPGIDR IDVESAVEML
EACRKPFDIT VLSAAVADYR PAEQAEKKMK RETKGLRLTA NPDIAATLGA LKRAGQRLVG
FALETDSGEQ EAMRKMKAKN LDAIVLNSLS DEGAGFGVGT NKILKRKAEV AEDIKVMPDG
SEESKTRRIN PERPIPPEST AIHGITDEDV KDCPPFRSVA KSLAQWIEGC DLAGFNSTRF
DVPILVEEFL RAGVDIDLRR RKLIDVQTIF HKMEPRTLEA ATRFYCNRTL ENAHSAEADT
RATYDVFKAQ LDRYLENDMA FLADFSRQSR NVDFAGRLVY DDNDNVIINF GKYRGRKALD
VLRTDSGYYG WIMDADFTLN TKQEFMGHML NNTIQDILVR RARMKGYNAC WVPGTDHASI
ATEAKVVGRL AAQGISKQDL SREEFLRHAW DWTHEHGGII LEQLKRLGAS CDWTRTAFTM
DESRSESVIK VFVDLYNKGL IYRGIRVVNW DPKALTALSD EEVIYKETNG KLYYLRYFVE
NEYIIVATTR PETIMGDTAV CVNPNDERYR WLRGKRVIVP TVGRAVPIIE DEYVDMEFGT
GCLKVTPAHD VNDYMLGQKH RLESIDIFHD NGILNEHGGP YAGMDRFDVR EKIEQDLINA
GLMERVENYV NKVGYSERTD VPIEPKLSMQ WFLRMESLAK PALDAVMNDE IKLHPAKFKN
TYRHWMENVK DWCISRQLWW GHRIPAYYLP NGSIVVAETI EKAVELARSL TAEDLRQESD
SLDTWFSSWL WPISVFGDVN EELDYYYPTS DLVTAPDILF FWVARMIIAG YEYRGKKPFD
NVYLTGIVRD FQGRKMSKSL GNSPDPIMLM EKYGADGVRM GLMMAAPAGN DVLFDESLSE
QGRNFCNKIW NAFRLVKGWQ QAETATQPEA SALAVKWFGY RLDEVKTELD DLFSKYRLSE
ALTLVYKLFW DDFSSWYLEM VKPAYGQPMD AKTYGSTIGF FDQLLRLLHP FMPFITEELW
HALEPRHDGE TIMLCLLPDA HETDRDFLQA FDRTREIIAA IRNIRTGKNI PFKEKLTLKM
GNLEAIGRVE GSTSFLIGTL EYAIPMGGLI DVEEEIKKLS DELAYQEKFL ASVMKKLGNE
SFVAKAPQAV IELEQKKKSD ALADWMQHRL FEESLKSREG APSFVFYEGP PSANGMPGIH
HVMARAIKDT ICRYKTMKGF RVDRKAGWDT HGLPVELGVE KSLGITKEDI GKSISVEEYN
AACRRDVMKF TKEWEDLTHK MGYWVDMEHP YITYDNRYIE TLWWLLAELY KKGLLYKGYT
IQPYSPAAGT GLSTHELNQP GCYRDVKDTT CVAQFKIVDP KPEMQLHGDA FFLAWTTTPW
TLPSNTALCV GPEIEYLAVQ TFNPYNGIPI TVVLGKPLLH TLFNPKGEEE IPASYDPAKL
LPYKVIASWK GKELEGMRYE QLIPWVNPGE GAFRVITGDF VTTEDGTGIV HIAPTFGADD
DRVAKKNGVP PLMLRDKEGN MRPMVDLAGR YFPTTDLDPV FVEKHMDLPL YDVYAGRYVK
NAYDAGKTEK DTLDVELCVM LKMQNRVFRI EKMTHNYPHC WRTDKPVLYY PLDSWFIRTT
ACKEEMIANN GKIYWKPEST GTGRFGKWLE NLQDWNLSRS RYWGTPLPIW RTEDGSEEIC
IGSVEELYNE IEKAVKAGMM ERNPWAGFKP GVYTEENYAK IDLHRPFVDD ITLCSPSGPM
HRELDLIDVW FDSGAMPYAQ MHYPFENRER VEDGSVFPAD FIAEGVDQTR GWFFTLHAIA
TMISGTSSFK AVVSNGLVLD KKGNKMSKRL GNAVDPFETI KKYGSDPLRW YMITNSSPWD
NLKFDTDGVE EVRRKFFGTL YNTYQFFALY ANLDGFPFSK RPEIDRWILS ELNTLIHEVD
EQLTDYEPTR AGRAISDFVS ENLSNWYVRL SRRRFWAGDM TEDKLSAYQT LYTCLLTVAR
LMAPISPFYA DRLYRDLTSV HLALFPQPDE SQVDRALEQS MQMAQHISSM VLALRRRVNL
KVRQPLAALM IPAIDDEQRR CIESVQPLIL SEVNVKELRF VDDSMGILVK RIKPDFKRLG
PRYGKVMKAL AEAVTAMTQE EIRSLEKAGD VEIVSEDIPG WLVANEGNLT VALDITVTDE
LRSEGLAREL VNRVQNIRKQ SGFEVSDKVD VLLLSNDIMD KVVAEHHDYI AQQIQAESLE
ISDAVSMFPY PSGAGLHVGH PLGYIASDIF SRYKRLRGFN VLHPMGYDAF GLPAEQYAIQ
TGQHPEKTTE ENTARYREQL DKIGFSYDWE REIRTCDPNY YKWTQWAFLK MFDSYYCNQA
QQARPISELI EVFARQGNGG LDVACSEGVH FTAEEWTAMS EKEQQEILMN YRLAYLGNTM
VNWCPALGTV LANDEVKDGV SERGGHPVEQ KKMRQWCLRV SAYAERLLHD LETLDWTESL
KETQRNWIGR SEGAEMEFRL TIFTTRADTI FGVTFMVLAP ESELVEEVTT EEQRTAVETY
LTETKRRTER ERISDKRVSG VFSGSYAINP LTGKEIPIWI SDYVLAGYGT GAIMAVPAHD
TRDFAFARHF DLPIVQVVIP EGEASTDPAT WEDAKDSKSG IMVNSDFLNG LSVEDAIART
KEYIREKQLG RVKVNYRLRD AIFSRQRYWG EPFPIYYKEG MPYALDEDRL PLRLPEVDKF
LPTENGEPPL GRATGWHTAE GYPYELSTMP GFAGSSAYYL RYMDPQNDTA LVSRSANEYW
RHVDLYIGGT EHATGHLIYS RFWNKFLFDL GIVCEAEPFR KLVNQGMIQG RSNFVYRIKN
TNTFVSYGLR EQYEVTPLHV DVNIVSNDQL DIDRFRAWRP EYASAEFILE EGKYICGWAI
EKMSKSMFNV VNPDDIIARY GADTLRLYEM FLGPLEQSKP WDTNGIDGVH RFLKKFWALY
YDTVPTKEEL KSLHRLIKKV GQDIESFSFN TSVPAFMICI NELTAAKTTS RAILCPLLTV
LSPFAPHITE WLWQELSIVT AAWSEYNEEY LVESCVRYPV SFNGKVRFNI ELPADMSKED
VELAALSAPE AARWLEGKSP KKVIVVPGRI VNVVGHCYLE LLDKARMKAM IWASDYATLS
GRFRRETGET FDSGLHVLVL VSVSYHEQYG LSLRILDIDP SYTMGAMARK RKEIIEELRR
QGLYDLNRSL LPRPIQRIAI VSSGAAAGYE DFIAHLSHSA EHFCFYPVLF QAVMQGAQTE
ASVLGALERI AYHRDSFDIV VIIRGGGAVS ELAAFDSLAI GQACARFPLP ILTGIGHDRD
ETVVDLVAYR SLKTPTAVAE QAIRLLHPNA TLRRGFAIVG KAIRSQSELH KGDRLLAQFA
DGSVSALRLT AADMANRMST ELTVNNFAVP ERILLEPLKE LPDQPISFYS NGHYSFVVQD
ASTYPLLSGL SATLFATSQD ERRPIMTGVY LDFFEDKLVF VGSDGQILFC LPRKACLLLL
TARLLEGRYP NYNSVIPTSN PFSVKVDRLQ LLSGAKRVSI FSNATSMLRM EFTPAGIRLS
ANSVAAEEHV PAECPMRIGF KSDVFQTILQ SEEVIMTLAD QTRAGLILPA ENALGISLCN
LLLPEEELRR IYQDFSETDA VRVKEIEAVT NHDVKAVEYF LKERFEAMGI QDAKEFIHFG
LTSQDINNTA FPMMIREAMT EVYMPALQEL VEQLHAYALQ WKDVPMLAKT HGQPASPTRL
GKEIEVFVYR LRKQIGLLLA VPHSAKFGGA TGNFNAHHVA YPEHNWSDFG RRFVSLGLER
EELTTQISNY DNMAALFDAC CRINVILIDL CRDFWQYISM EYFKQKIKAG EVGSSAMPHK
VNPIDYENAE GNLGIANAIF EHLSRKLPIS RLQRDLTDST VLRNVGTPLA HSLIAVTSIV
KGLGKLLLNE AALDRDLQNN YAVVAEAIQT ILRREGYPNP YETLKALTRT NEAVTAESIA
RFIEALDIDE AVKEEMRRIS PSNYVGDPNE PIRLNKFLSN AGVCSRREAD LLIEKGEITV
NGEVVTELGR RITRQDEVIY KDKRVEIESK VYVLLNKPKN CVTTSDDPEC RTTVMDIVRY
ACPERIYPVG RLDRNTTGVL LITNDGDLAS KLTHPSFKKK KIYHVWLNKD VSIEDMQKIA
DGVELDDGEI HADAISYVKE DDLSQVGIEI HSGRNRIVRR LFEHLGYRVV KLDRVYFAGL
TKKNLPRGKW RYLNEQEVNN LRMGAFEVGR EINIKGWVRT KRGNKAVNFI ALNDGSTIHN
MQIVADLASF DAAQMSQITT GACIGVIGTL VESQGAGQSV EVQASAIEIY GTADPATYPL
QKKGHTLEFL REIAHLRPRT NTFSAIYRIR HHMAIAIHTF FHNKGYYYFH APLITASDCE
GAGQMFQVTT LNPDSLPRTE EGQVDYRKDF FGRHTSLTVS GQLEGEMAAM ALGGIYTFGP
TFRAENSNTP RHLAEFWMIE PEVAFLEIED NMDLAEEFIK YCVQWALDKC MDDISFLSEH
FDKELIDRLK FVLEKPFVRL AYTEGIRILE EAVKNGVKFE FPIYWGADLA SEHERYLVEV
HFKTPVIMTD YPKEIKSFYM KLNDDGKTVR GMDVLFPKIG EIIGGSEREA DYDKLIARAN
EMGVPEKDIW WYLDSRRYGT APHSGFGLGF ERLLLFVTGM SNIRDVIPFP RTPNNAEFYK
LLDGKKISGE IKQEIAAEVN ELLEKGGRRP HLAGVLVGHD GGSETYMASK VKACEEVGFT
SSLIRYEDDV TEEELLACVH RLNQDPTVDG FIVQLPLPKH IDEQKIIEAV DPRKDVDGFH
PINVGRLSIG LPGFVSATPK GIVELLRRYN IPTRGKHCVV LGRSNIVGKP VSQLLLQKGE
PGDCTITICH SRTPNIKEVC LTADIIIAAL GQPEFLTADM VKPGAVVVDV GTTLVPDSTR
KSGFRLTGDV KFDEVAPKCS YITPVPGGVG PMTIVSLMSN TLLAMDAANI IAGEKVQIVD
NNNGARLETY TIPGKRGSGV ICLNGAAARI VHPGDIIIIM AYAWMAMEEA KVFKPAVVFP
ASAHYGHPSR HLTLVGVTGT NGKTTVATLL HRLFRKMGYK VGLVSTVCNY VDDLSEPTTH
TTPDPLALNA LFRRMVDAGC EYAFMEVSSH AAAQKRIGAL DFNGGIFTNL TRDHLDYHGS
VPEYLRAKKS FFDGLGAQAF ALINADDKNG LVMAQNTQAR VCTYALKSIA NYRAKIVERH
IDGMDMYVDD REVFVRLVGD FNAYNLLCVY GTACELGQDK EEVLRILSEL TSVDGRFQAF
TAYVAIVDYA HTPDALINVL DTIRPLVVGA GGNRDKGKRP MMAKEAARRS ERLILTSDNP
RDEEPQEIIQ EMAAGLSTED RKKTLLITDR AEAIRTACML AEKGDFVLIA GKGHETYQEI
KGIKHHFDDR EMLKQTLAQR QQQLSAQQIQ QIKLLELPAI ELEERIQKEL EANPALEEPE
YKLREIQDRS AAPSINDRLV EQLLPLTDRQ QQLAPYIIGN IEEDGYLHRD LEEILDDLAF
RAGIEADRKE VEEVIGLVQS LDPPGICARD LKECLLLQLE RALHILTNHY DDFVSKRFEQ
LSDSEMKEAF GLIMQLNPKP ANGWGDDAEA AMNRVYPDFI VERMGDDLVV SLIQPLRVSK
VYFVKQKVDQ AQWFIEAIRQ RRETLQRTME AIVRLQDAYF RSGELADLKP MILKDVADPT
GYDVSTISRV SNSKYVQTDF GIFSLKHFFS DGTVNDKGEE VSTREVKRVL AEAIDSEDKR
SPLNDTELAE VLAESGYRLA RRTVAKYREQ LGYPTARMRK MRVGTDGVLL GALDIGTGTG
LIALMMAQRF PQARVQGIEI DTAAAECARA NAAASPFSDR IAIASGDILD SSLEFDLIAS
NPPFFLPLEK LICRTLALIT PHDRLKDLRL YAATYRLVPS RLTEVHTLPH KLSCYLDRMR
TGMPLQYAVG HAPFFGREFA VNPSVLIPRP ETEELVELID VGTGSGCLAI TLAAMDVSPD
ALATAHANIV SNPPYIMPAE STGMAYHVLE HEPALALFAP EEDPLLFYKA IMRPKTLADY
VGQQHLIGPG AVLRRMIEQG QVPSMILWGP PGVGKTTLAE IIAHEVDAPF YTLSAVSSGV
KEVREVGRAI LFIDEIHRFS KSQQDSLLAA VERGIVTLIG ATTENPSFEV IRPLLSRCQV
YVLKPQADED LLLLAHRAID RDELLAAKHP VLEETEVLLL YAGGDARKML NILDLLVITN
EKIRRRLQEN PAAFDKGGEL HYDIASAFIK SIRGSDPDAA IYWLARLIDG GEEPSFIARR
LIISAAEDIG LANPNAMLIA TACAEALDRI GWPEGRIPLA EATIYLATSE KSNSAYLAID
SALEYVRRSG NLPVPLHLRN APTRLMADLD YGKGYKYSHD FPEHFVSQQY LPDLRPLTFD
SFSGQDKVVE NLSIFVAAAR LRGEALDHTL LHGPPGLGKT TLSNIIANEL GVGLKITSGP
VLDKPGDLAG LLTSLESNDV LFIDEIHRLS PVVEEYLYSA MEDYRIDIML DKGPSARSIQ
INLSPFTLVG ATTRSGLLTA PLRARFGINL HLEYYDMHTI TGIVERSARI LEVSCSHDAA
IEIAGRSRGT PRIANALLRR VRDFAQVKGS GAIDKPIACY ALEALNIDRY GLDNVDHKLL
VTIIDKFAGG PVGLSTIATA LGEDPGTIEE VYEPFLIKEG FLKRTPRGRE VTELAYTHLG
RIVSALKYRP DSFASMVGQE ALSATLKSSI VQQKTAHAYL FCGPRGVGKT SCARIFARAI
NCLERLPDGE ACGRCESCKA FDEQRSMNIY ELDAASNNSV DDIRLLIEQA NVPPQIGKYK
IYIIDEVHML SQQAFNAFLK TLEEPPSYVI FILATTEKHK ILPTILSRCQ IFDFKRIPPA
RIEQHLRYVA DSEGIKAEAE ALAIIATKAD GGMRDALSLF DRIARFGNIT YANTIENLNI
LDYDYYFRLT DFFLQGDYRS VLIVLDELLA KGFDGQVIVS GLASFFRDLM MAQDASTLPL
LEQSEVVIQR YVDMAARCPT SFLYQSLKIL NACDQQYRQS NGKRLLLELS LYIPSRLSLE
QSSGAVTSSY KDLTGGLGID FMALMSSASQ IYIERNEETA AAARHNIPLL YVDPARRSGA
DRVYAIADCE PDLIPLAAEL LGKLSPMIDL LHVVAAHGEV KELLYIYEPH TALLKAGLRK
LHPNSHLYTS FPGRTFVLEE IIPFSSSVLK ASISCRNFPL SPIELRQRSK MADGGEKTLM
GTTMADLFHS FDHHGVFSHA KRGETLQHIN DRLRTGREAL LGSDRLFFTW GTAFVYVVAN
CHKLPERLFR RHMVSIDDLL AVWIPLMERL TTSYPIILTV SPVRHLRDGA VGNQQSKATL
VLFCKALYFP AYEIMMDELR DYRYYADDMT HPSALAVSII RERFTDLFVG KEAMEACLKL
RRRMAHRPVE ITDLAAEGNA LCRDDMVMFV PFAAPGDRCT VQVVKKKRNF MQGQIVSIES
PSPIRKEPFC THFTVCGGCK WQHIPYEVQL RAKEQQVTDA LVRLGKVEVE EMQPILGSEE
TEYYRNKLEF TFSNKRWLLP EEGLGFHIPG MFDKVLDICH LGAKVSDEIR LFIRGYCMQD
ERYPFFDLRN QEGLMRTLMI RTTSTGELMV VVVFFRDDVA AREALLAAVA KRFPQITSLL
YVINTKCNDT IGDQEVLLYY GREYIEEEME GLKFKIGAKS FYQTNSRQAY QLYRIAREFA
GLTGDELVYD LYTGTGTIAN FVARQARRVI GIEYVPEAIE DARTNSRLNG IENTLFYAGD
MKDILTSDFI EQHGRPDVII TDPPRAGMHE SVIDAILFAA PKKIVYVSCN PATQARDLAL
LYRAVKSRPV DMFPHTHHVE NVVLLLIKSI SGIRGTIGGM ADEGLNPISI AQFTAAYAHF
IKKLTKATRP RIVVGRDARP SGLMVKNVVL GTLMGMGCDV VDIDLATTPT TEMAVTGCGA
DGGIIITASH NPVQWNALKL LGPSGEFLND AEGKEILRIA DAGEAEFAPV EKMGRIDYTP
AHIKAVLALP SVDVAAIRAA KFKVAIDCVN SVGGIAIPAL LTALGVENVF PLYCTPDGQF
PHNPEPLPQN LTEICKVVKE KKANVGFVVD PDVDRLAIVD ENGEFFGEEY TLVAIADYLL
GLNGGGNTVS NLSSTRALRD VTHGGKYEAA AVGEVNVVTK MKEIGALIGG EGNGGVILPE
LHYGRDALVG IALFLTYMAK RKETVSRIRA EYPAYFMSKQ RVDDGVKIDF PDSWVHMRRS
NTEPIVRIYT EARTEKEAQD LALLDQVRTK ARIWLGTEYD DSTRKSVQAM LDNADTTELV
DAFYRDLEFG TGGLRGIMGA GTNRMNRYTV GAATQGLSNY LLREFAINVV IGYDCRNNSR
FFADTAAAVF SANGIGVYLF EELRPTPEIS YAIRRLGCKS GVMITASHNP KEYNGYKAYW
EDGAQIIAPH DRNIIAEVNR IRSVDEIKFE AKPELIRMIG ENIDSAFITE IKALSLSPES
IARHRDMKIV YTPIHGTGST MVPRALREYG FTNIIHVPEQ DVVSGDFPTV HSPNPEEPAA
LAMAIAKAEE TGADLVLASD PDADRIGVAV RNNEGRMVLI NGNEICSLLI YYSIMRRKEL
GDLRPDDYIV KTIVTTELIR DIAKKEHVSM FDCYTGFKWI AAVIRENERY IGGGEESYGF
LWEDFIRDKS SVSACALFCE MAAWALDRGM SVYRLIRSIY LEYGLYYEKG LSVVRKGKSG
AEEIEAMMRN YREYAPVELG GSPVKEILDY ASLEGKDLTS GENFSLDMPT TSNVLQYKTE
DGTKVSIRPS GTEPKIKFYI GVHFSVADEQ ELDRAYTIAE EKIAAILHDL GADLVFCMDF
NAPHRVLQSA LESSSAPKVL IDHHLYPFTL SFSYPHLSST SELVLRLAKA MGATALMTGI
LTDTGVFSYS SSDPDLYLLV ADLMRAGADK DTIIHNTFQQ NSEGKMRMQG YVLYEKMTLL
PEMGVAYFTL SAEELIRFHN RTGDTDGLAN LPLDIAGIEA VCFLREIKLS FRSTGNYPVN
TLAFGGGGHK NAAGGELYHA LPDEPDLAGL LDLLLVPGVA FDGSRMGRGK GYYDRFLLPT
DPWDRPMEGV MPKGDVLAQG GVEKLGLPGS FLKLTMPNGE KVVLEKDMPE HTIAVEFILS
VLCIKSYEEI DAVGHRLVHG GEKFSNSVEI TPEVIAKVEE CIPLAPLHNP ANLKGVVAIE
KLLPGIRQVG VFDTAFFQTM PEHVYRYALP YDMCNKHGVR RYGFHGTSHR YVSARACEIL
GLDYNKTRII TAHIGNGASI AAIKNGRALD VSLGMTPVEG LMMGTRSGDV DPGVLTFLDA
AGISELINKK SGVLGVSGIS SDMREIEDGI KNGDERAILA MTMYDYRIKK YVGAYAAAMG
GVDVLVFTGG VGENQYSTRE KVCSDMEFMG IVFDPKVNDG MRGKEMVISK PESKVTVIVV
PTDEEYMIAS DTKEDFTFDP YRNYDALWEI LDRGYCFFDL KDSTWRDMYH KHYRDLMSRD
SLFLVMTQLL SELKDGHVNL SSSFDYGWYE DYPLNLSLDL RRKYLGHDYR IAGGLKYRRL
TYNDSIGYIV YESFNISGML SRLTECKALI IDIRGNGGGQ LTYADEFARH FTKKKMLTGY
IRHKTGPAHD AFSDPLPLYL RPVVLLTNRE VFSSANDFVL KMLPFVTVMG DKTGGGAGLP
ISSEIPCGWG VRYSAGRMTD PSGADVEFGI EPDTLIEEAV RYIMARIWAE NSYCERRKVG
ALIVKEQMII SDGYNGTPAG FENICEDENN VTKPYVLHAE ANAITKVAGS TNNSSGATIY
ITAAPCIECA KLIIQSKIKR VVYSEKYRLE DGCRLLERAG IVVEYKDFIN IDRLGAIVVK
GTTLHHREGN AYPRMAETPS GMLNAVGLQN KGVHYFVEHI YPYRTEMIVN VSGSTLDDYA
ETSRIINGLE HIRAIELNIS CPNVKQGGMA YGVTCEGAAS VVKAVRRAYD KTLIVKLSPN
VTDITEIARA VEAEGADAIS MVNTFLGMAI DAEKRRPILS TITGGLSGPC IKPIALRMVW
QTAKVVQVPI IGMGGIASAT DAIEFLLAGA TAVQVGCYNF VDPAAASHIV DGIEDYLRRH
GISDVKELIG SLMGPNGSGK STLSSVLVGH PSFEVTEGEV TFNGIDLLEL EPEERAHLGL
FLSFQYPVEI PGVSMVNFMR AAVNEHRKAI GAEPVSASDF LKMMREKRAI VELDNKLASR
SVNEGFSGGE KKRNEIFQMA MLEPKLAILD ETDSGLDIDA LRIVAGGVNR LRSPENAAIV
ITHYQRLLEY IKPDFVHVLY KGRIVKSGGA ELALTLEEKG YDWIKRLKDL LQRFRELNQS
RIESMQKERE SNLAQKEALL QRLRDLLGSN EFHEIRKSWK ETGPVYNSLV EQFYDLKQIN
DEFRAYDFKK NLEAKEELIH QAEALTENAD VIHSFRVLQE LHHQWRELGP VARELREEVW
ARFKAASTTI NKKYQEHFEK QKIREQENLA AKTLLCEEME WDEQTKAVLK IQAKWKTIGY
ARRSDNEKIY ERFRAACDDY FNKKTAFFKG KREELTNNYK KKLAMVEEAE SLQESSDWKE
TSARLTELQK NWKSIIWKRF TTACDAFFLK SKKAIIAELE ALEGIIDRLN ALAGRWNAIG
FVPFREKERD RMTRILDRMR NELQTYTNNL GFLSISSKNS LMREMERKKE KLEEDIRLMI
EKDLGTANTI IIKDGKVVLD EPSVVAFDRR TDEVIAVGTA AREMYEKGHQ HIRTVRPLRD
GVIADFKAAE QMISGMIRMI GKKPSLRMVI GIPSGSTEVE MRAVRDSSEH AGGRDVYMIY
EPMAAAVGIG IDVLAPEGNM IVDIGGGTTE IAVISLGGIV MDQSIRVAGD ELTNDIMDYM
RREHNVKIGE RTAEQIKINV GAASEDLASP PETYLVCGAD QMDTLPRKIP VSYKEVAHCL
EKSIVKIEAA ILKALEETPP ELYADIVRNG VFLTGGGAML RGLDKRLTDR FGITFQVADE
PLLAVAKGTG IALKYVDTFN FLDLNQLESK GITPEEAMRQ VEALRYGFPY PNIIAPASLE
NGIMRLDEDD KSAYLLEWDR YLNSPNCNVV KFVPASGAAS RMFKDLYNFL FAFYDSLNET
CLRNAWRTVP KLIASKEYKT VVENLLYPKG LNYGNLPKGL LLFHRYRTPT EEHLAEGALY
ERSGTRQVKV HFTVSPEHIE EFKNNIDKRQ RFLEDEYCIR YEVSFSVQDS STDTLALTPE
GELLFRPGGH GALIRNLQEN ADIVFIKNID NVVPDFLKCD TIIYKKLIAG VLVKAREHIF
NYLQLLKVVH AQLMEIVDFL RDNFCILRRK LDRPIRVCGM VRNQGEPGGG PFIIREADGS
SSLQILESTQ IDMSDPQKRA MFEQGSYFNP VDLVCSLRDY KGEPFNLESF VNPKTAFISE
KSKDGRKLLA LERPGLWNGA MDDWNTIFLE VPISTFAPVK TVNDLLRPEH IDAYIIPSSD
AHLSEYTPEH WKGRRWISGF TGSAGTVVVT ADKAGLWTDG RYFLQAGQQL EGTSIDLYKE
GIPGTPSIEQ FLGQTVGIDG RCFPAGAALA TESALDIYGI KLRTDKDLFD EWQDRPEIPR
GELFVQPVKY AGESVKDKIA RVNKELAAQG ANATIITMLD ELAWIFNLRG RDVECNPVGV
AFGYVSARES VLFAFSEKIT KEVRSAMEEG GVKIMPYEAI YEYIPALPAG ERLLIDKKRI
TRALYDLIPA RKIDGVSTIT ALKAIKNEQE LSGVRAAMVR DGVALTRFFM WLEQEWEAGR
NHDEVVLGEK LTAFRAAQPL YFGDSFDTIC GYQDHGAIIH YRATPESAHV VKREGVLLLD
SGAQYQDGTT DITRTVALPS SELKRDYTLV MKGHIAIATA QYLEGTRGSQ IDVLARKALW
DNGMNYAHGT GHGVGCFLNV HEGPQNIRMD ENPTEMKIGM ITSNEPGLYR SGKYGIRIEN
LVVTKLNVET EFGRFFGFET LTAFYFDNEL IEKSLLTADE LKWYNDYQQW VYKTLAPELT
AEESAWLKEK TVWAGHTPGV YDNWDECRAQ TEGFNKARYK SFTESDALRA YEDGVDAACS
GNPGPMEYRG VLTASKAEVF GTNNIGEFLA IVHALALLKK PIYSDSMTAI GWVRKKKCKT
LLRTDKNAAI FDLIERAEHW LSTHPIYKWN TVDWMEIPAD FGRKKLPSTS SGRGGSFSVE
PVLDVRQDWA AEYTGYIGVD MAVYLLLHPC IEINVRYTMG VAASCGEFIR IQQSPDATLK
YSYAKKFYNE RKYSKAASLL EDVRGIYDGT SEGEQLMYLL AECYFEMKRD ADAGLCYQEY
YNKYPKGARA DEARYKAGYC FYQASPDSRL DQSDTYSAIQ ELQSYLDFYP NGKYTKEVEK
MLFDLQDKLA YKEYRTAKLY YNLGLYLGNN YRSCIVTAEA ALKTYPYTKH REELVFLMLQ
AMYEEASFSV SEKLQTRYRD VADQYFAYIN EFPNGKYLKL SEDTENVYET VMIIAKRANQ
IGQQMKQDLE KKLQDFSSSN DNREQIEISR YYEHLPKPGL IATAEYEQDK LYWGLFALDA
IIVLISFATI FLYKRILQIR LCIFNILVTI GPIVSIILHY LAIRGIGADE AMIRAAERLR
LLVITRFGIS LGFGEKSIRE VCEDNKVNTN TLMAVINALI NRPEHPLSDL SAPSLINYLR
KSHNYFLEFR LPSLRQDLLA ALSNCPSEVV FVIRQFYDEY VEEVRKHMSY EEKTVFPYVE
KLSHYRIDIF SKRHDQIELK ISELKNLLIK YYPTSSGYEL NSVLHDIFSS EDDLSAHNFV
EDHLFVPLIR KIEHPLVRII WQDDYFVLIE KKAGVSTVAS GVNKDRTALR IVSNHLKQYD
PELKIFMLNR LDKDSAGMVL FAKSKKVQAF VVDKWQKVVL EQRFVIAIEG DMPDAEGTLR
NNQLRRQMGQ LGIPIAGDWR ALQGTRFVFR HPETGETQEY KLPLSIDVAR QLFAKIGVEK
TTMNDIADAA NKGRRTLYTY FKSKKDIYFA VVHKELDELY SSLETAAIVS MPPAKKLMHF
IYTHLEAIKE IVVRNGTLRA DFFRDIWKVE TARKEFDLKE EHLICSILDE GVRLNAFDTH
ITAKILLHSI KGLEVPYISG HLRISENVEH LIFHGEDVQR QVKETLARLA KYRKDKRDAA
SRAAEQHTLK LTEFVTVSDL SNMMDVPVNE VIATCMSIGM MVGINQRLDA ETINIVAEEF
GFKTEFVSAD LVEAIDNEED LVARPPIVTV MGHVDHGKTS LLDRIRNTNV IEGEAGGITQ
HIGAYGLKLP SGRRITFLDT PGHEAFTAMR ARGAKITDIA IIIVAADDDV MPQTVEAINH
ASAAGVPMVF AINKIDKPAA NPERIKEQLA NMNYLVEDWG GKYQSQEISA KKGLNITELL
EKVLLEADIL ELKANPNRRA IGSIIESSLD KGRGYVSTVM VQNGTLNMGD VVLAGTCHGR
IKAMFNERNQ RVAGPSEPVL ILGLNGAPAA GDTFNVLETE QEAREIANRR EQLQREQGLR
THKILTLEDI SRRRAIGNFQ ELNLIVKGDV DGSVEALSDS LIRLSTEEIQ VNVIHKAVGQ
ISESDVVLAA ASSAIIIGFQ VRPSVAARKQ ADSDGVEIRT YSIIYDTIED IKSAMEGMLS
PEIREEVTGS LEVLQTFKIS KVGTIAGCMV KEGKVKRTSK VRLIRDGIVI HTGELGSLKR
FKDDAKEVVA GLECGLNLAH SNDIQDGDII EAFDEIEIKK TLVDDEEMLE LVEMDMRELL
SFYDFDGDDT PVIRGSALGA LNGEPQWEDK VMELMEAVDN WVPLPERDID KPFLMPVEDV
FSITGRGTVA TGRIETGIVK TGDEVQIIGL GAEGMKSVVT GVEMFRKILD EGQAGDNVGL
LLRGIDKDQI KRGMVISHPG KVTPHKRFKA EVYILKKEEG GRHTPFHNKY RPQFYIRTLD
VTGEITLPEG TEMVMPGDNV TITVELIYPV ACNVGLRFAI REGGRTVGAG QITELMNQFK
DIILGNTEAK YTRVADSQKC LRVSGKHNDL EEVGHDTYHH TMFEMLGNWS FGDYFKKEAI
EWAWEYLVTV LGLDPQRLYA TVFEGSPEEG LDRDDEAASY WAQFLPEERI INGNKHDNFW
EMGDTGPCGP CSEIHIDLRS DEERAQINGL ELINKSHPQV IEIWNLVFMQ YNRKADSSLT
PLPHKVIDTG MGFERLCMAL QGKTSNYDTD VFQPLIHALA TMTGIGYGED SASDIAMRVV
ADHIRTIAFA ITDGQLPSNA KAGYVIRRIL RRAVRYGYTF LHCREAFMYR LLPTLIDTMG
DAYPELQAQR ELISRVIKEE EESFLRTLET GIRLLEKKIA DNKAVLDGAA AFELYDTFGF
PLDLTALILS ENGMTVDESG FDTEMQKQKE RARNAAAVEA GDWVVLREET EILRYRQVKQ
KNKEYFQVVL SDTPFYAEMG GQVGDSGQLI DGVAYDVFDT KRENNLSVHL MKKLPESTTD
TFVARINQDK RRQAEANHTA THLLHEALRE VLGTHVEQKG SFVSPEVLRF DFSHFGKMTP
EEIRKVEELV SERIRADFQR EEFRDVPIAE AQAMGAMALF GEKYGEEVRV LKYGSSVELC
GGTHIPSTGM IGTFRIVTES SIASGVRRIE AVTGIGAERF IYEKEDILLA VKELFNNNLI
KSIKKMLEED ASLGIRLFLF QEIMEAETAK DIAFQIAGEL ESFVLIAGTT EKCALTVMLS
KDLTENAAKL VRTAAKHIQG GGGGQPHFAT AGGKNPKGLP AAIQQILETI KQWENCLPLW
RWLSERGASR HSLLLNIGGG TITDLGGFVA SVYKRGIRTV NLSTTLMGMV DASVGGKTGI
DFEGVKNEIG TFHLPEAVFC DCAFLSTLPD RELLSGYAEL IKHALLKESI VNRDLHELRS
ILNLGHTIGH AVELSHGHAV MIGLICELYY SVVAHGFPRE ILYSLVSWSK EYYSPFFFTC
KQYPALTAFC MKDKKNLEGK IRLIPLYGYL GIPFKWVLKE GIRKLPFVGY ACRSAGFVFV
DDTSIAHTMD QAKRVLAEGT SIFIFPEGSR TRNGRLARFK KGGFLMADEL GVPIIPVSLD
GSYRVLPPGK LVPRPHRLTL TILITVSIAG GFKQNIRSLV YGYTGKTDSA FAGILLMGLP
QATADKLRLK IGDKLRIYFA GERMRLRAFT VAGVYDMPVA LASADILRRV AGFGTDDVSR
LLILTMNTAT ELNPMIMDWL SALDTNVAIL LTLMGLVGGF TMIAGLIVLV MDKTQFIGTL
KALGCGEGSL RHIFLYLAMM LVGRGMIWGN VLALILCLLQ QHFRWLLDPD IYYMDYVPIQ
VDWFVWILVN LGTLLVTFLM LLAPSHIIAR ISPVKALRFI EELRRILREH EYRYYVLSSP
TIDDFEYDAM MKQLEELEQQ YPEWDSPDSP THRVGSDVRH DRPMLSLSNT YNYDEIGGFY
RRVSEGAPFE IVAELKFDGL SISLIYEDGV LVRAVTRGDG VTGDDVTANA RTIRSVPLRL
RGLEVRGEIL LPFKEFDRIN AQREADGEPL FANPRNAASG TIKQLDPRIV SGRNLDAYFY
YLYLAENHYD RLMQARQWGF KVSDAVTLCR SKEDAYAFID RFDTERLTLP VATDGIVLKV
NAPAQQDLLG FTAKSPRWAI AYKYQAERVR TRLQHVSYQV GRTGAVTPVA NLDPVLISGT
VVRRASLHNA DFIAEKDLHE GDFVYVEKGG EIIPKIVGVD TDARPIVFTA LCPDCATPLV
REQGEAAYYC PNAEGCPQQQ KGRLEHYCGR KAADINIGPE TIELLYSRDM IRNVADFYTL
TEEQLLTLPG FKKRAATKLL DSIEASKARP YQAILFGLGI RFVGETVAKK LAAVYPSIDA
LAAATSEELM QIDEIGERIA SAVLHFFSLR QNRELVEQLR VVGLAGKTVV ISGTFHSRDE
YKAMVEANGG RMAASVSSKT SFILAGSDMG PSKRQKAEKL GVRLMNEEEF AIENTSQYRG
LYHVLGGVIS PMDGIGPGDL QIDSLVHRVT SEQIREVILA LSTTMEGDTT NFFLFRKLGV
RVSVIARGIA IGDEIEYADE ITLGRSILNR TDFVELQREP RNLSFAVGDI YLGKVKKVMP
GLNAAFVDVG YKKDAFLHYL DLGLTFDAQQ KMMEMMTKSK DLPKEGKIAD LKAGQQILVQ
IAKEPISTKG PRLTAELSFA GRSLVLVPFA DKVSVSQKIR SAEERARLRQ LIISIKPKNF
SVIIRTSAEG KRASELDKEL QSLLRRWDDN IKKLEASRTL GLLRDNFNPS YQSIIVNDKA
FRDSLSDYVE LIAPGREEIV QYYQGLPIFD HFAITKQIKA LFGRTVTYKS GAYLIIEQTE
AMHVVDVNSG NRSRGSTEQE ATAVDVNMAA AEELARQLRL RDMGGIIVVD FIDMSEAQHR
QQLYEHMVKL MSADRARHNI LPLSKFGVMQ ITRQRVRPAM VIHTEECCPT CLGTGKVESS
ILFTDQLEEK VAKMVVKQFV LHVHPYVAAY LKSILKKWKL KYAKGIKLIP DESLGFLDYT
FYDYDGNTDS ILGNIIREIN NPLLDGITLS GGDPFYNPCI LPIWCYTGYT LEQLKADSML
SAPLALIDVL VDGPFVRELF DPTLLWRGSS NQRIIRLFDP EKIRQAIIKA YRAGGVHEEA
ARIDNIVQSV VEQIQDRVEE ELMRLNPFIA KKYIIYREWR TVERDKRTSM KHTMGIVTIE
KNDVNLGNAN MSSHTPAGQM MTFASEVTKD YASKYLLPLR YSRAHRAGDI HIHDLDYYPT
KTTTCVQYDI ADLYERGFRT KNGSIRTPQN IHSYATLATI IFQTNQNEQH GGQAIPAFDF
FMAPGVHKSF VTHLIERLAF RKTRKDTHQA MEGFIHNLNT MHSRGGNQVV FSSINYGTDT
SPEGRMVMEE LLRATEEGLG HPIFPIQIFK VKEGINYSEA DFDLLLKACA TTAKALFPNF
VTPFNLHEGW RADEVATMGC RTRVFDNVNG PKSSIGRGNL SFTSMNLPRL AIEARHEAEE
NCPDKETIRS EARLLFLEGV RRMSTLIADQ LQPNEEVGDV INSGTLGIGF IGGHNAMVAI
YGEGHHNKAA WNTLYDAISV MNDVAQEYKR KYRLNYSVLA TPAEGLSGRF TRIDRKRYGI
IPGVTDLDYY VNSFHVDVRE PIGIAEKIKC EAPFHAITGG GHITYVELDE AKKNVSVILK
IVKMMKDIGY GSINHPVDTC KGCGFKGVIY DKCPVCGSDR IARLRRITGY LTGSLWNSAK
QAEEHDRVKH IKIKKGLALN LKGKPLPEML SPTYAVVPDD FQGVIPKVTA RPGDKVRAGS
ALMHHKAYPD MKFTSLVSGE VVAVNRGAKR KVLSIEVKPD GLNEYESFSV SAEQIKSLLL
SSGMWGFIKQ RPYDIVATPD IAPRDIYITA NFSAPLAPDF DFIARGEERA LQTAIDALAK
LTAGKVYVGL KPGSSLNAEI VEVHGPHPAG NVGVLINHTK PINRGETVWT LKATDLIVIG
RFLLTGKVDF TRMIAMTGSD AAAHGYVRIL PGCNVLTIKE SHERVIDGNV LTGKKLCEKS
PFLSAQCDQI TVIPEGDDVD ELFGWAAPRL DQYSMSRAYF SWLKEYVLDA RVKGGERAMI
MSNEYDRVFP MDIYPEYLLK AIIAFDIDKM EDLGIYEVAP EDFATCEFVD TSKIELQRIV
REGLDMLYKE MNTVLYASVM VIVVAVLLAY VSQSLGDRQR DNEKIDKMQQ ILRYTDVIKQ
ELLINQDGTV AKTFEGPLYI AEVEGRTKYI VPMNGAGLWG PIWGYIALND DTIFGADFSH
EGETPGLGAE IFSGQFIGKE IFGEFRSVAV VKKGQKDYVD GISGGTLTSD GVNEMLISSL
RPYALYLVFL LLTLILVVAL LYAKSKLVPS GNVTITVNDE RKMEVPLGGT LLNTLQNQGV
FLSSACGGGG SCGQCRCRVV EGGGEILPTE KGFFSRKEQK DHWRLSCQTK VKEDLSIVIP
EEVFGVKEWE CEVLSNKNVS TFIKEFVVKL PEGETMNFKS GSYAQIKIPK YNIRYADYDI
DRFRGDWDKM WSLTCKNEEE TVRAYSMANY PAEGNIITLN VRIATPPFDR ATNKWKAIKP
GISSSYIFSL KPGDKVMMSG PYGDFHIQDT DAEMLYIGGG AGMAPLRAQI LHLFRTLKTG
RKVSYWYGAR SKNEIFYEED FREIEREFPN FKFHIALSDP QPEDNWTGYV GFIHQVIYDN
YLKDHDAPED IEYYMCGPGP MANAVKGMLE NLGVPRNMLF FDDFGLFKKI VSHCKEYGFV
FPSSEIYDGL AAVYDYAQYG SELKNNIKRY WWESMTLLHD NVVGIDSAIF MHPSIWKASG
HVDAFNDPLI DNKDSKKRYR ADVLVEDHLA KIDEKIAKEV AKAAKRFGDA FDEAQFRATN
ARVIEYQQKR DQIHERFAAA LNDNNLEEIR QIILDCEIVC PISGTRNWTE VRQFNLMFAT
EMGSTADGAM KVYLRPETAQ GIFVNFLNVQ KTGRMKIPFG ICQIGKAFRN EIVARQFIFR
MREFEQMEMQ FFVRPGEELQ WFEKWKKLRM QWHRALGFGD DKYRFHDHDK LAHYANAATD
IEFEMPFGFK EVEGIHSRTD FDLSRHEEFS GKKLQYFDPE LNKSYVPYVV ETSIGLDRMF
LTILFGSYCE EETSNGEMRV VLKLPAALAP VKLAVLPLVR KDGLDTKARE IVHDLRFDFA
CQYDEKDSIG KRYRRQDAIG TPFCITVDHQ SLEDNTVTIR YRDTMEQERV EISRLNAIIS
EYVSLKSLLK KIALRSLGNV TIVAPDGPRS GASAAITSTL PIKLKLRGYT VYSCTGTPAD
CVKLAMNTVF PDLLVTGVNH GNNAGICVIY SGTVGAAMEG CVCDVPALAV SLDDHSEICD
MSHATAYAVL VSRMILKNGL PQDTMLSMNV PKGKPGLKPC AVTDGRFVDE YMASEDARGN
AVYWMTGDLE LMRAGYVTLS PIKLNMTSRR YLPVLMRYFI VAGEASGDLH GSNLVRALKE
HDPEAVFAFM GGDFLSEATG IFHYREVAFM GFIPVLTHLG VIRRAGEHVQ EQMRAFNPDV
VIAVDYPGFN MRYVLPFVRE PIVYYISPKV WAWKSWRIKT LKKYVDLMLC ILPFEKDFFA
QHALLCGSRL LEVKENLPVM LVIAGAPGLT MQDYFGHTYE ILRESKAALV TSGTATLETA
LIGTPQVVCY NIRGGRLTNL IFKPFISLTN LIAGRAIVPE LFGALFTEKR LAASLSPLLM
DRYQLLIDMG GALPELDAAD KVPENIIEGC QSRVWIAADG KVHYRADSDA LIVKGIVALL
LRILNDQKPK DIISSDLYFI REVGLQDHLS PTRSNGLVSM LKQMRFYASW GMDRVWRQKA
IRMIEPFAPR TVLDVATGTG DLAIEICRHI PSVKQVGVDL SLEMMRIGEQ KVRSENLITF
MQKDCLDLPF ADHSFDAVTV AFGVRNFQNI ELGLEEMYRV LNEGAPLMIL ELSRPVSFPW
KQGYNFYASH VIPVVGRFLS QDAEAYTYLP ESIAVMPQRE ELTDLMLSVG FREAYYRTLS
LEAATVYMGL KFSADSAYTF VQRQVDFGPR IPGTAPHRAC GDWLVATLRS FGATVQEQTA
DIKAHDGTML PMRNIIASYH PEARILLMAH WDTRPASDQD ANPAMHTETF DGADDGGSGV
GVLLEITRGI DIVFFDTEDY GSWCLGSQYW SRNPHVAGYK AEAGILLDMV GAEGATFYWE
YFSKSYAPGL ISAVWQTAAE LGYGSYFIQA DGGALTDDHV PVIKNLGIPC IDIINYSSFG
DHWHTQRDNM QIIDKNVLDA VGETVIRYLL DKDLERLLRT WHKGYDSVYI RRLSALPSAV
PIQFNPAVKQ CIKLYTEERR RLVRYMLSLA DLYFPQIEET LDRHNLPIEL KYLTIVESAL
NPTAVSPAGA AGIWQFMLAT GKIYGLTINS LVDERLDLQK STEAACRYFK DMYDLYRDWL
LCIAAYNCGL GNVNKAIRKS GGKDFWEIYP YLPRETRNYI PLFIGAYYAM HYHIEHEICA
GETGVPLATD TIMLSRQVSF DHIRRLSGVT NDELQLLNPQ YRRGIIPGNT QLCRLRLPVK
RGESLSSIAK RYGTSVAAIQ KANGLSASVK PGQKLQIFNP SVDQKMLLAP SGGEVDYVRL
GWEEYRRTFD CVTIPLLTHG PQFGFIVSEF EWGLAGGPGY GFHDLLNNRQ QDPHGKSSNL
TLSIKLNYLF MLVYNIISHF TSDPSQVAWL ANATSALASA FTILFLFWTI THLVRRLGSG
VVGALAYTFS DTFWFSAVEA EVYALSSFFT AAVFWLMLKW EERADNLRSD RWLVLIAYLM
GLSIGVHLLN LLCIPAMALV YYYRRASKPT GKGALLALLA SFALIGVMMF GVIQGIPKVA
GVFDVFAVNT LGFSFNSGLY FYFFLLAAIL LMGIPFIGNG LGIVLTLVIA YWLFASKRLN
VRFLHTALMS MLVILVGFSS YGVILVRAVA NPPMNENAPS NAFSLRSYLA REQYGSTPLI
YGPSFASKTN PTDKDRYETL YTQPTFGENL KFFFNYQVNY MYWRYFLWNF SGRQNDLQGD
GGLLRGNAVT GIPFIDKILI GPTDDMPDFM AKNRGHNVYY MLPLLLGLIG ISFQFWITFF
LFFMTGLAIV LYLNQTPGPP RERDYAYAGS FYAFCIWIGF GVAGLATIAT AAAVLVPIQM
AGQNWDDHDR SGRYVGRDFG ANYLESCDPN AVIFTYGDND TFPLWYAQEV EGIRTDVRVS
NLSYLGADWY VRQMKQQAYQ SDPLPPSENL YLPVDKGILS LADLSVLDLI ANNEWKRPIY
WAITSPNSFS NLPDYLRQTG MANQFVPEKT YTNVMTKFRF GGANNPKVYF DADIRNSTNT
YRVAVFSPLA KALLERGDTV RARKVLTKCL QEISPEVVPY DSLVLAQTLY DADMVADADR
IVKAVAGSSM RTLNWMGALV AIVGRPNVGK STLFNRLTQS RQAIVAEEAG TTRDRQYGRV
HWNGREFSIV DTGGWVVNSE DVFEEEINKQ VYIAVEEADV VLFVVDNQTG VTSLDEQVAE
ILRRSKKPVI VVANKVDNTE DHYSASEFYS FGLGDPYCVA AVSGSGTGDL LDRVMELLPL
PRIAIVGRPN AGKSSLLNAF IGEDRHIVTD IAGTTRDSIY TKYNKFGLNF YLVDTAGIRK
RGKVNEDLEY YSVIRSIRAI ENSDVCVLML DATRGVESQD LNIFQIIQRN SKGLVVCINK
WDLVEDKSQA VIKTFENAIR QRFAPFTDFP LLFISAMTKQ RIFKVLETVN QVYARRSTRI
PTHKLNEVML PIIEATPPPA TKGKYIKIKY VMQLPTAVPS FAFFANLPQW VKEPYKRFLE
NQIRTHWDFC GTPINIFIRE KRSGFVNIVG NPNVGKSTLM NLLVGERISI ITSKAQTTRH
RIMGIVNTPE MQIVYSDTPG VLRPNYKLQQ EMREFSESAL GDADVLVYVT DVVEKADKNA
DFLARVSRME CPVLLVINKI DLSNQEALEK LVEEWRSILP KAEIHPISAT NNFNVGLLQR
RIESLIPPSP PYFEKDALTD KPARFFVTEI VREKILLYYQ KEIPYAVEVV VEEFKEEKTI
IRIKSLIIVE RNSQKGIIIG PKGAAIKRVG SMARRDLERF FGKKIFLEIF VKVEKDWRNR
DNLLRAFGYC ELIDELILTY FHAPHSFTGE DTIELACHGS VYIRRRLLEV LGCRMAQPGE
FTRRAYLNGR MDLSRAEAVA DIIASESKAQ HQMAMKQLRG GYSEELNALR EELLRLTGLM
ELELDFPEED VEFADRTELL ALCDHIELKL QKLIDSYRLG NAVKRGIPVA IVGTTNVGKS
TLLNALLGEE RAIVSDIHGT TRDTIEDTMH IGGYLFRFVD TAGLRETTDT IESLGIERSR
NKIKEADIIL AVVDISARES KGINELQGAL VSNARHHQLL RDALDALLRM RSGFDMGLST
DLLTLDLRHA ITSIGEITGE ITSDDTLHYI FAHFCIGKML PRLTGLWTHL ERQRGGVGMR
GPGEKQLETD RRIVLDKIAR LKEELRDIDK QKSVQRKNRG KMVRVALVGY TNVGKSTLMN
VLSKSEVFAE NKLFATLDTT VRKVIIDNLP FLLSDTVGFI RKLPTQLVES FKSTLDEVRE
ADLLVHVVDM SHPAFEEQIE VVNQTLAEIT AGEEKPMLLL FNKIDAFSFT PKDEDDLTPR
TKENISAEEL QQTWMAKLGN DCLFVSAKKG TGMDALKALL YERAKAIHIT RFPYNDFLFV
GAYLPEDVIT NADLEKMVDT NDEWIMTRVG IKERRILRDK DKGASYLAIR AAQDLFDRHG
IDPKSIDGLI LATNSGDYHF PSTASIVAHE IGCIFTFDMQ AACPTFIYAL EVGANFIRSG
RYSKILVIAT EKMTAITDYT DRATCPLFGD GAGCVLLEAT EEEVGVMDAV LHSNGIGHLI
MKAGGSACPP THETVDNRWH YVYQEGQVVF KHAVVDMCNS CVEIMERNNL SHDDITWVVP
HQANLRIIDA VARRMGVPEK VMVNIERYGN TSSATIPICL WEWEHKLKKG DVLVMTSFGA
GFTWGAVYVK WAYDFNFCIA LDGIVKTACD RCLDEVEMPV KEENKLVVRF GDDDLLVVPL
SEGTLDLSSL LYEYSELAIP MQRMHIADRL GPVLRSLPVR LAAVSKFHPV EELMEAYEAG
QRIFAESRVQ ELMIKVGAMP DVEWHFIGPL QTNKVKYIVP FISMIQSVSS LRLFDEISRQ
AVLLEVHIAS EETKSGFTPE EGLMGMATFT DDREQIRREF HRLASLFCEL SMGMSGDYEL
AIEEGSTIVR IGTTIFGMTK VGINGFGRIG RLVFRAAQNR SDIEVVAIND LIDVEYMAYM
LKYDSVHGRF NGTVEVLIVN GKAIRVTAEK NPADLKWDQA GVEYVVESTG LFLTKEKSEA
HLAAGAKYVV MSAPSKDDTP MFVCGVNTDK YVKGTKIVSN ASCTTNCLAP IAKVLNDNWG
MVGGLMTTVH ATTATQKTVD GPSAKDWRGG RAAGGNIIPS STGAAKAVGK VIPELNGKLT
GMSFRVPTLD VSVVDLTCQL AKPAKYEDIC AAMKKASEGE LKGILGYTDE EVVSSDFIGE
TRTSVFDAKA GIALTDTFVK IVSWYDNEIG YSNKVLDLIA YMAKVNGEEI ALKHLRQQGY
RIEALNWGRR ELDIVASTSR ELVVVEVKTR VDMRKRRLIS ESAHHYLIDA GIPLRTISKA
LKDHQIGVLV THDHADHIRT IGCLGEKFHL PVFATEKVHN GINSSRYVDH LPLLSRRNIL
QEETFRLAGF DITAFPIPHD ATENVGYHIT APSFTLCTDV GHITDTISHY ASKADYLVME
ANYDCEMLLS GPYPEFLKER VSGPNGHLSN QETGDFLART FHPGMKHVWL CHLSKDNNHP
DLCWKSIEYR LFNEGIKDME LTVLKRTSPS ALYWIGVGAQ PTDTARNILS REGVLMMKHL
LGGVKKGAFD QAAAESKFEA WLKGKKDALN NMKIKVKEAA VADNKVKLEA EKAVNKARAE
AVAEKKAEAK AKAEAEAAAA AELTSRFKPT GDQPEAIRQL VEGINEGQTL LGVTGSGKTF
TVANVVAAVN RPTLVLSHNK TLAAQLYGEF KAFFPENAVE YFVSYYDYYQ PEAYLPVTDT
YIEKDMAINA EIEKLRLRAT ASLLSGRKDV LVVSSVSCLY GMANPEAFSE KVISLHTGQR
VDRDHFIRLL VESYYTNNKV EFESGNFRVK GDSVDIFPAV EGYDGVAYRV EFWDGEVERL
STFDPRTGRE YGLLSELKIY PANLFVTTKE QVDRAVGKID VDLGAQVDFL KEIGKPYEAK
RLYERVTYDL EMIRELGYCS GIENYSRYFD GRDAGERPFC LLDYFPEDFL LVIDESHVTI
PQIRAMYGGD RSRKENLVEY GFRLPAALDN RPLRFDEFEA LTPQTLYISA TPADYELNRS
EGVIVEQLIR PTGLLDPIID VKPTANQVDD LMEEIARCIE KKERVLVTTL TKRMAEELSE
YLLRHGINTS YIHSDVDTLE RVRIMEDLRK GVYDVLIGVN LLREGLDLPE VSLVAILDAD
KEGFLRSHRS LTQTAGRAAR HIHGRVIFYA DKITDSMQLT MDETARRRAK QLAYNEAHGI
TPQQIVKLEA LIASTKKQML AAAKELDFLE AARLRDEAAR LLGRMNIEHF ADGEFAVSYE
ESIRGRDVFL VQSTFPSSDN LMELLLMIDA AKRASAHYIT AVIPYFGWAR QDRKDKPRVS
IGAKLIADLL SKAGITRLIT MDLHADQIQG FFDVPVDHLY GSTVFMEYIN LVVATPDVGG
TKRANSYAKH LGVPMVICHK SRLKANEIAE MRIIGDVEDK DVLLVDDIVD TAGTITKAAD
LMMAHGARSV CAIASHAVMS DPASMRVDQS SLKEMIFTDS IPYPHKCEKV KILSVADLFA
EAIKRVCSHE SITTLYLVAG LLYLPPIQQW AVGIAARKAS EATGMQIDIG RIRLGFPLHL
SLQDITAVGD TLADIGSLRV RVDRFGFFLT DFSLATGHSY INGDPTAMIN LSMDASIGLK
DGTLDKLDVE HMSLFWDGMA DMDGHGLFTK LLPAGMSIAA ELKIRRGVYS GRVKLGSLRV
DGDYLMGTDK YRLDMQVDGL NFGVFMPKDS IGSMQAVLHA EGRGLDSITF DAALNEGVLF
ASFNSTNSFL NGSMQLDALL AAAFVLEGHV KSDGDLKMAL RVGEGPHATF TIQADRYNPL
HDLMEVNGMK YNSIRGKLTI SPENGLEGYM DLQGLQRDTL RVDDKRLSAS LELSVNEFEF
EGKPIGNIAS SLFYEPSHYV TAEISYNGNA ALNLDGPLAI ANPFIGAERA SLSGADEMTV
LDSKRLLYGK LIASTDLSLR GPLQALTISG SLDIHGGTSC TYVYTGADLE TESRMGDVVN
FMDFSDTGGM NMLVRIHIDP VVQLGVDLSA DYLELQGGGD MTFTMPAYGE MSLTGRYNMS
GGFTIDLSSY VQWSGNVQEP YVNFKAVQRV RADVMERKVN FDVGIIVKET LKNMDLVFDV
EAPEDFAIQT QLRSMGPEER SKQAIGLLAT GSYLASALSS YAQGMINSAL GKVFGGTYTD
FTYSFSRQFY DNRIRVVIGG SVASGNVPTN KERTLVDNVS VEYRLDKSGA QHLKLFHKKN
NENLLEGEIT ETGIGYVISR KLARLSDLFL FLASVLAVIM ANSSSSIYHE ILEYPINLTI
GGREIFSHHG ETMTLLQFVN DVLMVIFFLA VGLEIKQEVL VGELSSFKKA MLPIVGAVGG
MIVPILFFLL VVHEGPRGAA IPMATDIAFA LAALAALGSR VPPSLKVFLT ALAVADDIGG
IIIIAVFYSS HINLGMLAIA FGILFLMHLM GRMHVSRLGL YFVCTFFVWL FFLQSGIHTT
IAGVLAAFMI PARPGLHAKN LRAEMRSLFE AMPLSHNQIN VINSMRKAAR SAISPLQLME
ELLSPIVGYF VLPLFAFANA GITLGGVTAD ALGVPMAVFL GLFVGKPLGI YFFSYGFVKM
KFCPWPEGMS RINLMAVSLF GGIGFTVSLF IATLSYHMHF LNEAKLGIFA ASILAAVVGI
FTLWKPRTLP GCFEGVGEVG LPWLVRVQDE LGMLVATEVA TREHVEQAMQ AGIRILWLGA
RTTSNPFAVQ EIADTIDESV IVLVKNPISP DLDLWTGALE RLRQSGVQRI GAIHRGFSTY
FRNPPHWQIP FDLKRRFPLT ILCDPSHITG QRERIESVSQ QAMEMNFDGL IIESHCSPDK
ALSDAGQQIT PAVLAHILRM QIDQIDESIV ELLARRMQVA YEIGMFKKEH NLAVVQNLRY
EQLQRNCART AALLGLDEAF ISELFSRIHE ESVRLQVVSG IRPTGNLHLG NYFGAIRSFL
DMQHRYNCFF FIADWHSLTT HPHPDNIVRN VRTILAEYLA CGIDPEKATI YVQSDVREVL
ELYLYLNMNA YLGELERTTS FKEKARKQPN NVNAGLLTYP TLMAADILIH RAVKVPVGKD
QEQNMEMARK FARRFNTIYE VDFFPEPESF SLGATALKVP GLDGSGKMGK SEGNAIYLAD
DAKTISKKVM KAVTDAGPEV PNSVKPEPVE NLFSMLRIVS SDEVYRHFDD LYNNCSIRYG
DLKKQLAADI VAFTTPIRER ILEIQADEAF LDRVVREGAE RARESAARTL AEVRHIIGFL
GHARPAITFD LLYRYLRHLG YQVRYVRNIT DVGHLEHDAD EGEDKIAKKA RLEQLEPMEV
VQYYLTRYRH AMEALNVLPP SIEPMASGHI IEQIELVKQI LKAGYAYESC GSVYFDVEKY
NQDHRYGVLS GRNIEEMINN TRRLDGQDEK RNGVDFALWK AAQPEHIMRW PSPWGMGFPG
WHCECTAMGR KYLGEEFDIH GGGMDLVFPH HECEIAQAVA SQGHPIVRYW MHNNMITING
QKMGKSLGNF ITLEEFFSGS HPSLHKAYSP MTIRFFILGA HYRGTVDFSN EALEAAEKGL
ERLLDAAALL DGLKTADTTS VDLRKRCYDA MNDDLNSPMV IAALFDAARA INAVHNGITS
SDLEELRTTF RLFLFDLLGM RDEAFGKAMD LLLSIRAEAK ARKDWATSDK IRDELTALGF
TIKDTKDGAE WKLPGPLHLY AQRYFGEASG EPTIHYRLGR VIAQSVGVPD FDHEYTVEFR
AGTVADFVTL NKRGVIVGIN LPQEYTVAGT KGKQAEIAAA QVFRIRESLM DLLTGQAENM
PKDGAALQLM TQELKAQEAA LLELFYGRFS PLRGVVDSDD LSGEPVSFSL RITDKAPEMD
EKEAAKYEKS KGIVYNLPGA ARITLRKVLF EEELPITQFG RRQALAPKMF RDKVVFDENT
GAIRQIMGER FGFYIMMAIL ALFLVSKFGL EKTEATTIYA TFYALIYLLA LAGGYIADKT
KKYKGTIFAG LMLMTLGYAM IAIPTPTLFV IAFGNGLFKG NLQAVVGQMY DRDTGFQIFY
MFINVGALFA PMIATGIRNG WVQSHGFFNT GFHYAFAAAI VAMFISIAIM SSTEIRQRIY
ALFAVFAVVI FFWFSFHQNG VTLTFFANDY FQSFNPFFVV FLTPIIIGIF GWLRSKGIEP
STPKKIAIGM GIAALAFVIM SIGSPFLLIG TYLILTIAEL FISPLGLSFV SKVAPPHLQA
VMQGCWLGAT ALGNQLLIIG TIMYENIPAT WAVFVVACLI SMFTMLAMVK WLERVYWFFN
METMLQFSQN YISENWYKGG SSNLNIMFSN LIVRQYRNKK IRWKNELENK LSIFNYRVAE
DLLRLRSNFG YKAKQWYYSL DAEMRTQLFT NRAENSLKKQ SAFAPIIFNT GLGMKYELDV
YGKSAKLGLF LSPVSYILKW SVRDDIDLAR HGFPEGKTIV HELGSAIKAE LVWNFDSRLS
WQSRLYANTT YDNTVAEFEN ALNLSLTRLL STRLYLYLRY DDSVHLGSRH HADPMAVERR
LAAWLERIRH EAKAIYFMGD MFDYWFEYRY VVPRGFTRFL GKVAELSDEG VEIHFFAGNH
DVWLTDYLTQ ELGAHVHMHG ITVELSGKLF RLAHGDFRNP LARLLYAAVH PRWTVGLAYG
ISLKSRRSGD FYIFGHRHML VDMALRDEKR VLILGDWIRY NSYAVWDGTT LVLEEDIVRM
LRTVYDPEIP VNVYDLGLIY NVDVGADGVT VTMTLTAPNC PAADFIIEDV RMKVESVKGV
KGVKIDLTFE PEWSKDMMSE EAMLELGFLM AEKRDYYEVL GVSKNATDDE LKKAYRKKAI
QYHPDKNPGD KEAEEHFKEV AEAYDVLSDP QKRSRYDQFG HAGLGGAAGG GGMSMEDIFS
RFGDLFGRRV RRGSDLRVRV KLSLADISKG VEKKVKVKKQ VVCSKCRGDG TEDANGKTTC
QTCHGSGVVT RVSNTFLGAM QTQSTCPTCH GEGEIITKPC SKCKGEGVEI GEEVISFHIP
AGVAEGMQMS VNGKGNAAPR GGVNGDLIVV IAEEPDPNLI RNGNDLIYNL LISVPLAIKG
GSVEVPTIDG RAKIRIEAGT QPGKMLRLRN KGLYGTGDQL VNVNVYIPES IDAKDEQAIA
AMENSFKPTD AARKDIDKKY RLTAQLAALN DTHLRLMAEY DNYRKRTLKE KSELIRNGGE
KVLVDLLPVI DDFERALNNL AIKEGVELIY SKFMDYLQKQ GVKKIETADL PFDADLFDAV
AMPAPSAEQK GKVIDCVKTG YTLNDKVIRH AHVVVGYLIS AKWTWVVMSI VFLFFLFYKK
PTKEALFIVG AVLLSVLICD QLSSSFFKPF FARFRPSHHP DFIDYVKTVY GYRGGFGFIS
GHTTNYISLA VLTSRIFRNK FYTWTIWGVV ALVIYSRIYI GVHFITDIIP GIAVGLIVGH
FVYRVYLYAR MKERINQLLQ EIGQCAATVE EAEALRIKYL SKKGEISRLF DDFRLVPSEE
KKQIGQLLNE LKDLTRTSYP TRLGTRHPIS LVKQEICEIF ARLGFSIADG PEIEDDWHVF
SSMNFAEDHP ARDMQDTFFI EHRPDVILRT HTSSVQSRVM EKTQPPIRVI CPGRTYRNEA
ISSRAHCFFH QVEALYVDKD VSFADLRQVL LYFAQEMFGA ETKIRLRPSY FPFTEPSAEM
DISCNICGGK GCNFCKHTGW VEILGCGMVD PNVLDNCGID SKKYSGYALG MGIERITNLK
YRVKDLRLFS ENDLNFLEQF LVKTFAAALH SIDALTVTVE VNITRGCYLS MVGLPDAAVR
ESLDRIRSTY DCLNIAFPIN LSPADIKKEG TAYDLPLAIA LMAADGIIGA DSLPRYMIMG
ELSLDGSLRP IKGALPIAIQ ARAEGFDGLI LPAENAREAA VVNNLNVYGV KHIAEVISHF
GGDQLQPTIV DTRREFFDHQ QQVSFDFSEV KGQEKVKRAL EVAAAGGHNL IMVGSPGSGK
SMMAKRMPGI LPPFTLGESL ETTKIYSVAG KLGVNSMLLT QRPFRSPHHS ISSAALVGGG
TYPQPGEISL AHNGVLFLDE LAEFNRSVLE VMRQPLEDRR ITVSRARMTV DYPAGFMLVA
AMNPCPCGYY NHPTRACSCA PGQVEKYLSR ISGPLLDRID IQVEITPVPF EKISDSRPAE
SSEKIRQRVV AAREIQSKRF ADYSGVHCNA QMDDKLMNRY ALPDEKGLQR LRTAMERFDL
SARAYGRILK VARTIADLAG SEDVGGEHIA EAIGYRNLDR ENWGNHSDAG VMARAERLKI
PAYAFTTKEE GVKPIALLKE LGIDLIVLAG YMCYITAPYL EAFPDRIVNI HPALLPKFGG
KGMYGHHVHE AVLAAGEKES GITIHLVDEH YDHGRILRQA VCPVLPDTPD TLAERIHALE
YAHYPEAIFM GTADFAVPPL RALVENGYQV KAVVTMPDKP MGRGHKVSPS AVKLCAGLPI
LQPVNLNEES FLDELRTYQP HLQIVVAFRM LPRSVWQMPP MGTINLHGSL LPQYRGAAPI
NYAIRHGETE TGVTTFRLRH EIDTGEVLLQ EKLSIGDEET FGELYERMAT LGASVLVRTV
CLAPKIFKDD CRIDWAEEVH NFIRSISPVP TAWTKLKKNL DVMTRKGILS LQMPGKKQMD
AASFLNGEVE KKVIDLVVDK LNVEASEVTR EASFSNDLGA DSLDTVELMM NFEKEFNMSI
PDDQAQEIKT VGDAIDYIGK SGAGPITLFD ASKFKTQFAC EVKGFDPLQH FDRKEVRKLD
RYAQLAQVAA DESVKDSGLD LDQLDKNRVG VIVSAGIGGL TTFESEVRDY NPENGPRFNP
FFIPKMISDI AAGQISIKYG FHGPNYSIAS ACASSTNALI DACHLIRLGK ANVIIAGGSE
ASICAAGVGG FNAMNALSTR NDAPQEASRP FSASRDGFVM GEGAACMVLE ELEHALKRGA
RIYAELVGTG LSADAYHLTA SHPDGLGAKL VMTNAIEDAG LKPEDVDYVN VHGTSTPVGD
ISEAKAIKDV FGEHAYKLNI SSTKSMTGHL LGAAGAVEAM VCVKSVHEDI VPPTINHQDD
DQDPEIYNLN FTFNEAQKRQ VRVALSNTFG FGGHNASVVF KKLAIICAFY LSFSFVTNRY
EKKAKAMGMA YLDSMSNEKV WFGYTLKEAQ AQQIGLGLDL KGGMNVILKL NASDLLRNLS
NKSLDPNFNK ALENADFIDI FVKEYRKLDP NGRLAVIFGS GDLRDQITAK STDADVVHLL
KEKYNSAVEA SFNVLRARID AFGVVAPNLQ RLEGQGRILV ELPGVKDPER VRSLLQRSAN
LQFWRTYKFD EVSGDLIAAN ARLLFSLLTP VNRGAVVGVA RRANMAQISE MLEQAHDLKV
TREDVLFLWG AKTNRTGDPD LGGEVVTSAK SDINDFGRSE SIVSMTMNEE GARKWARITK
DNVGRAIAIV LDGVVYSAPN VNDEITGGRS QISGNFTVEE AGDLANVLNS GKMDATVSIE
QENVIGPTLG AESIKAGFLS FLLALVILMC YMCLAYGFLP GLIADGALIV NSFFTLGVLA
SFHAVLTLSG IAGLVLTLGM AVDANVLIFE RIKEELRAGK TPIRAVTDGY GNAFSAIFDS
NVTTIITGII LFLYGTGPIR GFATTLIIGL IASFITAVFL TRIVFERLAK KGRLDKVTFT
TSLTRNVLVN PTYNILGKRK VGFIIPMVII ALGLVASFTI GLNRGIEFSG GRNYVVKFDQ
PVSSEAVRSA LSSPLQEKVL VTSIGTEVRI STNYKIEEIE VEITDKLYQG LKGFYAQEPA
ADQFIVSSQK VSPSMSSDIT RGAIWAVLLS MIFMAIYILI RFRDISFSAG VFVSVASTTF
SIIALYALLW KILPFTMEID QNFIAAILAI IGYSLNDTVV VFDRIRETMK LYPNRDRYQV
INDALNSTLA RTLNTSLTTF IVMLVIFIFG GATMRSFTFS ILLGIVIGTY STLFVATPLA
YMYLDSAKKA ELFEKYGKSV KDTGSPESQI ALFTFRIAHL TEHLRQNKKD FATERSLKML
VGKRRRMLDY LIKVDIERYR AIIKELGIRR AADNIRVLAA AMVEKAKSGH PGGAMGGADF
VNVLFSEYLI FDPKNPQWAG RDRFFLDPGH MSPMLYAQLA LTGKYTMDDL KAFRQWGSIT
PGHPEVDVMH GVENTSGPLG QGHTYAVGAA IAAKFLAHRF GWMSQTIYAY ISDGGIQEEV
SQGAGRIAGH LGLNNLIMFY DSNDVQLSTT VKEVASEDVA MKYRAWGWKV IEIAGNDADE
IRKALSEAKG ERPTLIIGHT LMGKGAVGED GSYENMVSTH GQPLSAAGAS FAETVKNLGG
NPDEPFAIFP EVQEMYAARL AELEQIMAER REEEQRWRST HPDLAAKFDA WFAGQTPIDW
KAIEQKPNQA TRSASATVLG TLAGEVENMI VTSADLSNSD KTDGFLKKTH AMKKGDFSGA
FLQIGVSELT MACLCIGMAL HGGVIPACGT FFVFSDYMKP AVRMAALMEL PVKFIWTHDA
FRVGEDGPTH EPVEQEAQIR LMEKLHNHSG RRSMLVLRPA DVQETTVAWK MAMENTHTPT
ALILSRQNIT DLPSRYEEAL QAEKGAYIVN TDQNIEVVLL ASGSEVSTLV EGAELLRKRG
VKLRIVSVPS EGLFRSQSAE YQEEVLPTGI RRFGLTAGLP VNLEGLVGGA VWGLNSFGFS
APYKVLDEKL GFTAENVYEQ VLKILGICSD HAGYELKERV KAWLGITTKD FGCHSESVDY
PDFAHPLGSA IEQGQLNRGI SICGSGNGIS MVMNKYPHVR AALCWTEEIA RLARQHNDAN
VLSLPARFIS DEQAKTILKT YLETPFEGGR HKARIDKIFD PMLQALYEQL DQQIFDIDPE
PIISVQDIRA YNEAEGLALS EDEISYLEGV SERIGRPLTD SELFGFSQVN SEHCRHKIFG
GTFIIDGEEK ESSLFNLIKR TSAINPNFLV SAYKDNVAFV QGPVEQFAPR SADKPDYFET
KTIDTVLSLK AETHNFPTTV EPFNGAATGT GGEIRDRMAG GKSSIPLAGT AVYMTSYARE
RSWLYQTPRQ ILTKASNGAS DFGNKFGQPL ITGSVLTFEH QEYGYDKVIM LAGGVGYAKQ
TDALKGEPSP GEKVVILGGD NYRIGMGGGA VSSVNTGQLS GSIELNAIQR SNPEMQKRVQ
NVIRSIAESE NPIVSIHDHG AGGHLNCLSE LVEATGGRID MDRLPVGDPT LSAKEIIGNE
SQERMGLLMQ EKDLEYVRKI AERERAPMYV VGETTDDMRF VFIDMKLDDM FGKPPRTVME
DRTIEHRYQA PQYDLDEYLE QVLRMESVAC KDWLTNKVDR SVTGRVARQQ CQGELQLPLS
DLGAMALDYR GHSGVATSIG HAPQAALADP AAGSVLAIAE ALTNIVFAPL RNGIEGVSLS
ANWMWPCRNE GEDARLYRAV EACSDFAVDL GINIPTGKDS LSMTQKYVLS PGTVIISAAA
EVTDIRRIVS PVLLYYIDFS FCPFSLGGSA FAQSLGAIGD EVPTVRDSEY FRDAFNAVQE
LIDKGLVLAG HDISAGGLIT ALLEMCFANV DGGLEVELDD LIKVLFAENP GILIQVKDRK
AVDKILTDAG IGFLPIAKPT IDHMRDVWYE SSYLLDCFQS GNTLAGNRFE NYKEQPVLYH
FPKQFTGSGI RAAIIRDKGT NGEREMAYAL YLAGFDVKDV HLTDLTSGRE TLEDIRMVVF
CGGFSNSDVL GSAKGWAGGI LFNERAKATL DRFFTRPDTL SLGICNGCQL MAELELLYPE
HKLVHNESQK FESTFVTLEI PHNNSIMLGN LAGSKIGVWC AHGEGRFSLP YVVAKYEYDG
YPANPNGSPY RIAGLCSADG RHLTMMPHPE RSIFPWQCGY YEHQVTPWMQ AFRNAYEWLI
FMGVTPDIHR CIEEHCSAEY YFIEDEAYCD YIYERESLAT LSGKKLQAKR NHINKFLSLY
DYTYDPVKDS DAEECLMLAH LWLDGRELEV EMVERAFRHR QELGLSGGVL RVRGRVVAFC
LGSPINADTF GVHIEKADAM VEGAFTMINR EFARSIPDTF RYINREEDLG LPGLRQAKLS
YRPAILLPKN PTTLLPEVVE DACTACGACV KACPKSIIEL RKKGPKSRRI FVSCVNKDKG
GAAKKACSNA CIGCSLCLKQ CQFEAITIEN NLSYIDHTKC RMCRKCVDVC PTNAIHELNF
PPKKMLRTFR IGGIHPPENK LSAGKPVEVL PIPSQVVIPL GQHIGAPATA TVKKGDEVKV
GTIIAQAGGF VSANIHSSVS GKVLKIDNVY DSSGYPKPAV FINVEGDEWE EGIDRSPAIV
KECNLDAKEI VAKISAAGIV GLGGATFPTH VKLSPPPGNK AEILIINAVE CEPYLTSDHV
LMLEHGEEIM IGVSILMKAI QVNKAVIGVE NNKKDAIAHL TKLAAAYGIE VMPLKVQYPQ
GGEKQLIDAV IRKQVKSGAL PISTGAVVQN VGTVFAVYEA VQKNKPLVER IVTVTGKKLS
RPSNLLVRIG TPIAALIEAA GGLPENTGKI IGGGPMMGHD CIRCAKCVGV CPMGLNPAFL
MRDTLYKSWE RPLLDYIRQA KKTMLLSLTG FCIVVSAALG MMNEITKEPI AKAEVDAKVA
AIKLVVNFDN NPYEERFEVL TVFPAKKGQE VVGYAVESYT GFSGKFTVMY GFDMDGKVHD
FSVLSHSETP GLGAKMQEWF GLIQDVRGVQ MPLAVTKDGG KVDAITAATI SSRAFLDAMD
RAYTVLQGEI FHTYYHIKYK GGADHSQRVD SVFRAFNHSL NPFDSTSIIA GVNRNLPVRT
DSMFRRVFRR AQEIAAISGG SYDITCSPLI NAWGFGKDDP RITLNTSSIA KGYASDLVGE
ALAAHGIGDY MVEIGGEVAF NGLNPQGKPW RIGVSKPQDD SLGGGLATSG NYRNFDGKKY
AHTIDPLSGY PVQTDVLSAT VVAPDCMTAD ALATTFMVVG GAITVGSPLV EGAKVVCEVL
TPLVKGDKVL IFHKKRRKGY RKLNGHRQQF TEILVKEVVM LTLKQIIENK EEVIRRLAVK
HFDAAAILDE VISLDRQRRE TQQSLDARLA EQNAIAKEIG ALMKAGKKDE AEAIRAKVAD
MKAESHHLEE RKADLENAIR QQLLLIPNLP HESVPTGKTA EENVCVKTGG KLPHWDLAKK
YDLIDFELGV KITGAGFPVY KGKGARLQRA LINFFLDEAR NAGFTEIEPP YVVNEDSGYG
TGQLPDKEGQ MYHVTADNLY LIPTAEVPVT NIFRDVILSE DELPIRLTAY SACFRREAGS
YGKDVRGLNR LHQFNKVEIV CIDKPEHSYE QLDRMVGYVQ GLVDKLGLPW RILRLCGGDI
SFTSALTYDF EVYSAAQERW LEVSSVSNFE SFQANRLKCR YRKVELCHTL NGSALALPRI
VAALLENNQT ADGIRIPDCL VPYTGFSMIM DGVLSASMRE KGLHYGINFG VTREHLLRLA
RTADASAPLA DYLWRRDVRE TKILATMIYP AEELTHERAE LREQLTANLY TIVDLNEKAE
AELAAIAGEL GIKQELIYKI LDEQAISVAF DGILECMGVL EIMPDGYGFL RSSDYNYLSS
PDDVYMSQQQ IKQNGLKTGD VVAGHIRPPR EGEKYFPFVQ LKSVNGRSPE EIRDRVPFDH
LTPLFPEEKF TLEPGVRAVN DKISVRVVDL FAPIGKGQRG LIVSQPKTGK TMLLKDIANA
IAANHPEVYM IVLLIDERPE EVTDMARSVN AEVIASTFDE PAERHVKIAE IVLNKAKRMV
ECGHDVVILL DSITRLARAY NTVQPASGKV LSGGVDANAL QKPKRFFGAA RNIENGGSLT
ILATALTDTG SKMDEVIFEE FKGTGNMELQ LDRRLSNKRI FPAVDIMSSS TRRDDLLQDE
TTLNRMWILR KYLSDMNPVE AMEFVRKQLE NTHTNMEFLA SMSVSDEVED FRREIAIDSE
ATFLDLQNAI LDSVGYSHSE LTSFFLCDED WRKGQEITRL EEFIEDEHQR LVFEFDLMTE
RYFFIEVMDL SEAKLLTSEG LPPRQMLTGQ KGLAMTSQKP GKTQLINHFI IDDSWYLVDL
PGYGYARLGA SNRESLRRII ETYILCREQL SSLFVLIDCR HEPQKIDLEF LQWLGENGIP
FSIVFTKADK LSFSRLKENT EAYKQKLLET WEELPPVFIT SSEKKTGKEE LLDYIDSINV
GNYADLIIMR HYLEGAARYA SEVSRVPVVN AGDGANQHPS QTLLDLYSIR KTQGTLYDTT
IAMVGDLKYG RTIHSLIEGM SHFRPRFIFV APEELSLPEE YCREHDLPYM ETKHFEVINN
CDILYMTRVQ RERFTDMEEY ERVKDVYVLT NDMLSDSRPN LRVLHPLPRV GEIAYDVDDN
PKAYFIRQAL NGLYTRQSII CEVLRGDKLK VYTLNPNTGD DTAMLGFYNR VKAEGRSLAI
GYLGNLNSPW ESKMFFDRPF MYMYGLHGML IDPFTARFYD TKSPTTQVLY LRGDNQTREE
ELRSTLALNI GKRINIGNDV DYIYSNGFYN SNKTKAISYR FFGSYRSDRY EAYAYVGNNY
YLMTENGGIT NDDYVIHPGN FANGTNEFVS TDIPFVPVGS ISHTFNYTKS RRRFPNDTTR
MEEYHNTVAL SLREGFHRWA KFGLTAYVRG GEISRRGGKY LNFAADGELS VVGSDAGAFK
LRGRLSTAFN LFRRRTEMEA WGQLLNTRPG YFLRHHHGTV HWWDESFDFI QQLRLGGSLR
LKDLGTTLTL QSATLKNYIY PQQVSSPIQV LEGRIAHAYR WGVLGWEVEA AYQTSSNRTA
LPLPKLAAYG NLYLNFRLTK VMRIQTGVDA RIHSSYYAPY YEPAVQQFTT QQEINAYVNI
HLKRSRFFFE MYNLAEAFMD SKRFSLVHTP YNPRGLRMGI AIDFWEERLS AAFRLRSALG
LYRLVHGEGD GLPGLIIDVY GHTAVMQAHS VGMHHARTDI AKALVDAVYY KSDSTLPFKA
GLEENGLLFL PDWIKGQKTG FFIDQRENRA LLEEYASGRK VLNMFCYSGG FSLYAMRGGA
CSVHSVDSSA RAVHLLEKNM ALNRHHSYAA DAFRFLDEME VGAYDLIVLD PPAFAKHRKV
LRNALIGYRK LNAAAFRKIA PGGVLFTFSC SQAVSREEFR LAVFTAAASA GRKVRILHQL
TQPADHPINI YHPEGEYLKG LVLYVIGFDT ETRPSFVRGA RPSVALMQMS TETDCFLFRL
NMIDIPEELQ QLLENPDILK VGLSLSDDMT VIRREPAGFV ELQRLCPAYG IRDASLQKIY
AILFGRRISK SQRLTNWEAR TLTAAQQSYA ALDAWACLRI FNQLDEVIIA IGINEQKRTL
FSAERRQEQI ARYYASRPAI GVITYSGLTV DLVRQTGALV RGIRSGSDFE YERTLADLNR
HLSGVDTVLL CTDTRLSFIS SSAVRELISF GRDVSDFLPC AKVAKLLRGK YKPNFTPHVD
CGDNVIVINA DKIVLSGNKW DGRIYLRHTG YPGGQRQFTP RDLKGPEFLF RKVVKGMLPK
NRLGAKIIGN LYVYAGTEHK HEAQQPRQLD INSLARVYLS EGSGKIVINK REIEKYFPSS
ILQYIVKQPL LKLEVAEKYD IKINLRGGGF KGQSEAARLA IARALVKINP DDKPALRSEG
FITRDPRVVE RKKPGRPKAR KRFQFSKRMA PYIFMERNDI HIIDLHKTVA KVDEAAEVIK
GMAKNGKKIL FVATKKQAKE PIAELAKSVG MPYVVERWPG GMLTNFPTIR KAVKKMTQID
KMTADGTFDN LSKREKLQIT RQRAKLEKTL GSIADMNRLP SALFVVDVMK EHIAVREANR
LGIPVFAMVD TNSDPSLIDY VIPSNDDALK AIELIVGTMC QAINEGLMER KAEMAVTIQD
IAKLRKMSGA GMMDCKNALE ESNNDFEKAM EIIRKKGQAV AAKRSDREAA EGCVLSAGFA
AIVALKCETD FVAKNAEFIE LTQNILNTAM DKKPANKEEL LALPLGRTIA DHITDRIGVT
GEKMELGAYE YISGASSISY IHPGNKLATV AAFNEAIEHQ MARDIAMQIA AMNPVAVLPE
QVDQHIIDQE LQIAREKALE AGKPENLLDR IAQGALQKYY KENTLLQQEF VKDSKLTIEQ
YLHTGSKTLT VVGFKRFTLN ILVFVHELGH YFFARLFRVR VDKFYLFFDW GAIFRYKPKR
SETEFGIGWL PLGGYCKING MIDESMDTEY LQQEPKPYEF RSRPAWQRLL IMLGGVLFNF
LLALVIYSGI VLQWGSMRMP SDRISSGMAF SSVAQEAGFQ NNDIILTVDG FMRSVIQARQ
VEVLRQGVHV PHDMMKRVLK ANSGFMSIQV PFVIDSVMPQ GTAQLKVGDS ITAVNGDASD
VIGAIRSHAG DSIALYSLFE AIPAGIAQGV GTLRSYVSDM KYVFTKEGAG QIGGFGTLGS
LFPASWNWPQ FWAMTALLSI MLAVMNILPI PALDGGHILF LLIEIITRRK VSQEVLIRAQ
LIGMAILILL VLYANGNDLL RAFMIVVPVK EGENIERALK RFKRKFEKTG AVRELRARQA
FEKPSVTKRK KMQKAIYVKQ LQVAEVLRAI SGKENKVREY LEAEMKDLGN YLFQVLIPTE
KVMTQRGKRV IKERPYLPGY VLVEAVLVGE VEHRLRSTPN VIGFLGPAPL HPSEVSRILG
KVDQLDSEDE EYELSFMVGE TVKVSDGAFA GFDAIVEEVN PDKKKLKVMV KIFGRKTALE
LSYVQVEKEM EFCKQFNART QDKAGKVLPV VITYYADKSF DFIVKTPPVA IQLLEASKQK
SGSAEPNRKK VAEITWEQVR AIAEDKLVDL NCFDIKAAMK MVAGTARSMG IAVKGDFPEM
SKLTKKQKLA FSKIEPGKAY TISEASALVK EITTTNFDAS VDIDVRLGVD PRKANQMVRG
VVTLPHGTGK QIRVLALCSP DKEAEAKEAG ADYVGLDEYI EKIKGGWTDI DVIITMPAIM
GKIGALGRVL GPRGLMPNPK SGTVTNDVGA AVKEVKAGKI DFKVDKTGIV HTSIGKVSFS
ADQIRDNARE FINTIIKLKP TTAKGTYIKS IYLSSTMSFG IKVDPKTVKN TLLRAALADF
SSLYSCLKGN TAVMFCEVAN SPAKVIKQFT KDTKEGKPWL KAAYVQESFY GRENLDALVS
IKSKNELIAD VVALLQSPAK NVIASLQSAG MTVKEVSELA TILKEEYGIE PAAAAVAVAE
EKTSFDVVLK SAGAAKLQVV KAVKEQCGLG LKEAKDLVDA APSTVKEGVD KATAEALKKA
LEEAGAEVEL KVFAENFPIT DTRNNFVLEF LDYYIDPPKY SIEECLSRGL TYSVPLKAKL
KLYCTDPDHE DFATVIQDVF LGPIPYMTSS GTFVINGAER VIVSQLHRSP GVFFGQSLHT
NGTKLYSARI IPFKGSWIEF ATDINNVMYA YIDRKKKLPV TTLLRAIGFE ADKDILDIFN
LAEEVKVTKL KKCIGRKLAA RVINTYIDDL SDEDTGEVVS MERITVVVDR EVELTEDNIE
AILDYSIIFN TLQKDPCNSE KEALYYVYRQ LRNAEPADDA SAREVITNLF FSDKRYDLGD
VGRYRINKKL NLNIDPDIKV LTNEDIIEII KYLIELVNSK ASVDDIDHLS NRRVRTVGEQ
LYNQFGIGLA RMARTVRDRM NVRDNEVFTP IDLVNAKTIS SVVNSFFGTN ALSQFMDQTN
PLAEITHKRR LSALGPGGLS RERAGFEVRD VHYTHYGRLC PIETPEGPNI GLISSLCVYA
KISDLGFITT PYREVKNGKV DFSDNGLKYY TAEEEEEKTV AQGNAPLDEN GRFVRERVKA
RYESDFPLVT PDEVDLMDVS PTQIASIAAA LIPFLEHDDA NRALMGSNMM RQAVPLLRPE
SPIVGTGIEG KLVQDSRTQI VAERGGEVVF VDASCIKIRY DRTADEEFVS FDDAIVTYYL
PKYRKTNQST TIDLHPICSK GDRVEAGQIL TEGYSTQGGE LALGRNVQVA YMPWKGYNYE
DAIVLNERMV REDFFTSVHV DEYILEVRET KRGLEELTSD IPNVSEDATK DLDENGIVRI
GAHIEPGDIL IGKITPKGES DPTPEEKLLR AIFGDKAGDV KDASLKATPS LRGVVIDTKL
FSKAKKSRTS TKEAVNKLDD TYAKRQQQLH ERLIEKLGVK DYLNVELIKA GSKFTKKDLE
ALNVIQLSDW TNDAHTNELI KAVAVNYLKH SKEIEAELRR RKLDETIGDE LPAGIVQMAK
VYIAKKRKIQ VGDKMAGRHG NKGIVSKIVR QEDMPFLADG TPVDICLNPL GVPSRMNLGQ
IFEAVLAWAG RKMNVKFATP IFDGASLKDM NEWTDKAGLP RDGKTYLYDG GTGERFDQPA
TVGVTYFLKL GHMVDDKMHA RSIGPYSLIT QQPLGGKAQF GGQRFGEMEV WALEAFGASH
ILQEILTVKS DDVVGRSKAY EAIVKGDPMP TPGIPESLNV LLHELKGLGL SFSLVLKPET
INYRTYKPER DGLFCERIFG PVKDFECHCG KYKRIRYRGI VCDRCGVEVT EKKVRRERMG
HIHLVVPVAH IWYFRSLPNK IGYLLGLPTK KLDAIIYYER YVVIQPGLSE EEYLDKLDGN
QNLEDTDPDK FIAKIGAEAI YDLLCRVDLD SISYELRDRA NTDGSQQRKT EALKRLQVVE
SFRASKGVNR PEWMVMKVIP VIPPDLRPLV PLDGGRFATS DLNDLYRRVI IRNNRLKRLI
EIKAPEVILR NEKRMLQEAV DSLFDNSRKS SAVKSDNNRP LKSLSDSLKG KQGRFRQNLL
GKRVDYSARS VIVVGPELKM HECGLPKDMA AELYKPFIIR KLIERGIVKT VKSAKKIVDR
KEPVIWDILE YVMKGHPVLL NRAPTLHRLG IQAFQPKLIE GKAIQLHPLS CTAFNADFDG
DQMAVHLPLS NEAILEAQLL MLASHNILNP ANGAPITVPS QDMVLGLYYI TKLRKGHGLI
FYGPEEATIA YNEGKVDIHA PIKVYVEDEN GEPVRRMVET SVGRLMVNEY VPVGYVNEVL
GKKALRDIIG SVIKVCGVAT TAKFLDDIKN LGYYMAFKGG LSFNLADVLI PEEKDKLIQE
GYTAVEQIMQ DYSMGFITFN ERYNQIIDTW THINGRLSNV LIKQLSSDND GFNSVFMMMD
SGARGSKEQI RQLSGMRGLM AKPQKSGQII ENPILSNFKE GLSVLEYFIS THGARKGLAD
TALKTADAGY LTRRLVDVSH DVIITEEDCG TLRGLLTTEL KNEDVVASLY ERILGRVSVH
DIVHPTTGDI IVRAGEEIRE QAAQIIEDSP IEAVEIRSVL TCESKKGVCA KCYGRNLATN
RMVQRGEVVG VIAAQSIGEP GTQLTLRTFH VGGIASNVAT ENSLVSKYDV VVSRMTELRI
ADPNTGIILA NHNIPYGAKL FFRQGDTVKK GDKIIEWDPF NAVIVSEVAG TLSFEGVVEN
VTFKMESDET TGLKEKIIIE SKDKTMAPYA RIIDENGEML KNYSLPMGAH VVVKVGEILV
KIPRSVGKAG DITGGLPRVT ELFEARNPSN PAIVSEIDGE IGFGKKRGNR EITVTSKLGE
EKKYLIPLSK QLLVQENDFV RAGTPLSDGA ITPADILAIK GPTAVQEYIV NEVQDVYRLQ
GVKINDKHFE VIVRQMMRKV EIVDPGDTLF LEQQVVDKFE VMEENDRIWG KKVVIDAGDS
QVLKAGQIVT ARKLRDENSM LKRKDLKIVK VRDAKSATAS QILQGITRAA LQTKSFMSAA
SFQETTKVLN EAAICGKTDY LEGLKENVIC GHLIPAGTGL RDYEKLVVFK SIVAADCRFS
PKVNCLVGNN GMGKTNLLDA LHFLSFCRSH LSVPDNMVVK HGEEMALLQG LYLLLSIRPG
KHKVLRRNKK EYERLSDHIG RFPLVIVSPQ DYQLILGGSD ERRRFMDQQL CQQDPRYLSA
LIQYNRHLQQ RNTMLKDDAL MDVLELQMES YAAEIYNKRR CFVEDFLPVF NDLYSDISGR
PKDYLLGFSS CGVHKDELEM LLGGVLIRKI GSEGQNKTFL ISMKLAQFRH QPILLLDDIF
DKLDATRVER IIRLVGGNGF GQIFITDTNR KYLDEIIASW SEDLSTYDWL SDIPVEVQFK
NTRKGYYLNS EKIELHKGDV VAVEANPGHD IGTVTLTGKL VKLQMRKHRG EPFKIYRIAK
QGDLDKYREA KAREYDTMIQ SRQISADLNL DMKIGDVEYQ GDGNKAIFYY IADERVDFRQ
LIRVLAETFH IRVEMKQIGA RQEAGRIGGI GPCGRQLCCS AWKMNFVSVN TSAARYQDLA
LNPQKLTGLC AKLKCCLNYE VDAYVEARKK MPSPEIVLET KESVYHYFKA DVFRREVSYS
TVPNAPVNLT ISARRAFEVI SLNKQGIKPV SLLTDNSLTR FDARREAEVI KQKKLLEVKE
KFLQLKSDLE KQVAQRNSKL QSVESKLKSR EQTLNQRQED ITKKGQEMDL MRENLTAQKK
TELDELKARE QAHLESLSGL SAAEAKDRLV ESLKDEAKGQ ASAYVNEIIE EAKMTANKEA
KRIVIQSIQR VATETAIENS VTVFHIESDE IKGRIIGREG RNIRALEAAT GIEIIVDDTP
EAIVLSGFDP VRREIARLAL HQLVQDGRIH PARIEEVVSK VRKQVEEEII ETGKRTVIDL
GIHGLHPELI RLIGKMKYRS SYGQNLLQHS RETANLCAIM ASELGLNPKK AKRAGLLHDI
GKVPDDEPEL PHALLGMKLC EKFKEKPDIC NAVGAHHDEV EMMSLIAPIV QVCDAISGAR
PGARREIVEA YIKRLNDLEQ LAMSYPGVIK TYAIQAGREL RVIVGADKTD DASVETLSNE
IAKRIQDEMT YPGQVKITVI RESRSVSYAK IRLLPDSIAN QIAAGEVIQR PASVVKELLE
NALDAGASVI RLDVREAGRE LIRVTDNGKG MSQSDARMAF ERHATSKIAS FQDLFSLRTM
GFRGEALASI AAVAQVELLT RRAEDELGTR LTINGSEVDE VATVTSPQGC ILCVKNLFYN
VPARRKFLKS NETEFRHILT EYERVALVNP QVAFSIYHSG ELVQDLPPSP LKKRILDVFG
KRIEKDLIPI GMKSPITNIS GFVGRPDGAR KGALQYFFVN GRYMRHPYFH KAVMAAYEAI
IPQGTMPNYF LYFDLEPSQI DVNIHPTKTE IKFSDEQAIF KLIGVVIREA LSSSNAVPAI
DFYLVTTLSR GLALVDYHRA HKRILYLLFP ELLEFNPSDA AAVKAAVDEL QSVGFDLSPL
LAELFASNDS TYTPDGKLIV SIIDEADISR RFDVQRLLGN VVIKHEGAVM RCDSAHLNQK
ENTFEAFGQV SMQQDTVSMF ARYLHYDGNI KYARLRHEVR LENRSATLFT DSLDYDRVMN
LGYYFEGGSI VDSLNTLTSS YGEYSPATSD AIFRDNVHLE NKDYTMDTEE LHYNTDTKIS
HILGPTKMRS DSGYIVSTRG VYDSNTDVGI LLDRSIVYST GDSIFYDRRT GFGEAFGNMI
LTDTVNRSSL YGEYGYYDEK KDYAFATERS YMIDFSKPDT LWAAADTLEM IVRVYRTDVQ
AIADSMQYDS RDSLLYLYDN PIMWNEGSQL SGDTIRFKFR NDSLDYVDVL TKALAVRRIY
DQLAGRRIRA YMQDSLVRQI QVHGNAEVIQ YEQHKRSKRW YRIESPSIIA DFEEGQLKKR
LASFRWEETI RPKSEKDVGD EPILRSDIEA TKRFLLSSGR PLEGDADCYI PEQIAVQKLF
LNQAKIDSIE VNEADVNRYV DMYLADYIQQ GSKEKMEEYF NRKYTQIREE QRVEVRNGEI
VRMMRRKIDE NVKVTPSEIR QYFASLPQDS LPYIPTTVEV QLLTIKPVIS LHETDAIKKR
LREFSDEINE GRRDFTTLAR LYSEDSKTSL QGGEYGFVSK ASLDAEFARV VFSLVSPIIK
TDDGYHIVQL IEKRGDVINF RQIVLKPKVS DAALTETTNK LDSLYSLIKE NKLTFEKAVA
QYSEDNDTRN NQGLMVNSDF YSSSRFKYEE LPQDISRVVY NMKPGEVSKP FILKTDKGNE
EVVIVKVKNL IEGHRANMNS DFQTIKALAL NKKKESVIDA WIRKKQKETY IHIEPAYRNC
QFRYPGWLPR PIEIKEFLDS YVIGQDDAKR FLSVAVYNHY KRLVEIEKSN IIMVGPTGTG
KTLLARTIAK MLHVPFAVVD ATVLTEAGYV GEDIESILSR LLQAADYDVK QAEKGIVFID
EIDKIARKSD NPSITRDVSG EGVQQGLLKL LEGSIVNVPP QGGRKHPEQK MIPVDTRHIL
FVCAGAFDGI EKKIAQRLNT RVVGYGLQNR HIDREMLRYI RPQDLKSFGL IPEIIGRLPI
LTHLEPLDRD ALRNIMTEPK NAITKQYEKL FAMDGIKVSF TSDMLDFVVD KAIEFKLGAR
GLRSIVETIM MDAMFTMPSK TLVVDKAYAM SYLFTSESVS EGHPDKVSDQ ISDAILDQFL
AADPDSKVAC ETLVTTGQVV LAGEVKSRSY VDVQETARGV IERIGYTKSE YGFDARSCGI
LSSIHEQSAD INRGVDRPDR SEQGAGDQGM MFGYATNETE NYMPLTLDLA HHLLYELAAI
RKEPSSPMPY LRPDAKSQVT IEHDDEGRPV RIDTIVISTQ HDEFVQAAEA DRMMQERIHH
DIATILIPRV KMLYLFVNPT GKFVIGGPHG DTGLTGRKII VDTYGGRASH GGGAFSGKDP
SKVDRSAAYA ARHIAKNMVA AGVADEMLVQ VAYAIGVAEP VSIYVNTKGR VALSDGQIAE
KIKKLFDMHP YAIEQRLKLR NPIYEETAAY GHFGRESYEA YKTFVELFTW EKLDYVDRIK
AEFGGTYLAE RPSFTNDPVF HAGGYYVQEA SSMFLWQLEP LLPVRALDLC ASPGGKSTLL
TNILPEGSVL VSNEVIHHRA NILAENMIKW GYPTGIVTEA DPDKLGETFD FILVDAPCSG
EGMFRKDEAA RSEWSLQNVE LCARRQQRIL SAAWEMLQPG GLLAYSTCTF NTLENEDNLA
FLIDTFGAEP PHKVVGEGFF FCLVRKIRLH TAGITVGMQK GKDLVPAPAL ALSFFDMEFS
RDEALTYLAR QSVTGFVLAT FRRRPLGFLK NLGTRANNLY PQDWRIMEDV TDVAFRVMCK
QFGADLVYSE FLSADALIRQ VAGTFRKMTI DESERPMAVQ IYGRDVASMV EAARLCEAAG
PDLIDLNFGC PVKRVAGKGA GSGMLRNIPL MIEITREVVK AVKLPVTVKT RLGWDNDSKI
IVDLAEQLQD CGIAALTIHG RTRAQMYTGT ADWTLIGEVK NNPRMQIPII GNGDVTTPQE
ARRAFDVYGV DAVMVGRASI GQPWIFEEMK HGETLPLRPF SYYMDILRRQ TLNNIRKLDE
RRGILHTRRH IAASPIFKGI PNFKPLRVAM LRATTQEELE RFLQYVGFDT QSDESSTTFP
STDKQLVLLR HLAEEMKALG LPVIGFIAHV DTAPDMSGKD FPELAFFKGH TLITTDGTTL
LGADDKAGVA EIMTAAEYLL AHPEIKHGKI RIGFTPDEEI GRGVDHFNVE RFGAKFAYTM
DGSIEGELEY ENFNAASAKL TVNGRNIHPG YAKGKMINSL QVVCDLHALL PRPEATAGYE
GFFHLIGING SVEKASVSYI IRDHDRKLFE EKKELIKAAV AYINRKYGSD IVSLELKDQY
YNMREMVEPH PEIIEKAIAA MKLAGVTAKV QPIRGGTDGA RLSYMGLPCP NIFAGGMNFH
GKFEYFQHQG GSAYKPGLGT VETIDRLLGH PHTIHVAGTN GKGSTASTLA AILQVAGMRV
GLFTSPHLVD FRERIRVNGI CITEEYVVDF CERTRPSFFE LTTMMAFEYF QYAQVDMALI
EVGMGGRLDS TNIIIPILSI ITNIGKDHMQ FLGDTPEKIA FEKAGIIKSG VPVVVGRAEV
RDVFQRKADE EGAGLIRGEL TGLAQEENAR TILCAVDVLP RIVCDTGHNE DGFRLITEQL
YRQLRIVFGM VNDKDITAVL ALLPAVYYFT RASVDRALPE DDLQQQAAAF GLGSTYSSVR
EALEAADFIF VGGSNFIVAD LLMGGLGVGL RQGTYVNAVN PASYSAVDSM TFIFDFGAST
GITWYAENGK KDNRKMGNIE YFAMLFPISK AMSAGVLPYS ASGYQFGSVD QVEGYTRKYL
GTGNLNDLYV GIGFSIGANA SFLFGRFTHP HTLGIGFSYE KKDKLLLGAD VQYSKWDRIR
VSLGGEIIPY RFGVHGENSY GAVFGIGIPL DRRSFVNVSL EYDRLIPMIK ENALKLTFGL
TFNESWFKKL KDSIRCRQNI SLFTSYAKTG NYKDAYDFWE KAYEECPAST KNIYIYGVKI
SEWRLQNEQD PAKRQQIIDK ILKLYDDRAK YFGEDPKYGT DYIMASKVSD YMQYMGKTDY
DKVYEWIKPT IDQHGENATP RALFYYAYSS LNKAIRNEAW HETYIKDYTF ASQAMEKQLE
VVIQPLKTQI DELFAQSGLA DCNTLVKMYG KLEENKTDTT FLKNMLGMFP LYFQANKYLF
AVQPSAIAAM GLAKEAMEGN RYNEASDYLQ KAIELSKNAK DRAACNYTLG LLAMKQGSYS
TARSYCNKAL AEDPAMGDAL ILIAQMYAAT ANTVFPGDAI KARCVYFLAV DKLQRAKSID
PSCAPRANRL ISQYSRNFPS PADVFMHPDL EKGKSLFVGG WLFPHGIYVE RFDTLNHILA
TIVADTAYYM IDEDRFILIG HAHIRNMNDE NFHSPRFIWD KKNAIVYSDD TVYIFTATQD
MGEYINGEKI KIYDYQQRLK VMEKRAEITD EQRASLNNQL AQQYVQDYVL QQQAEKLGLT
VSPEELLALN SSDKAAVNDF LNQIKTLPAD QQGYLWQNVE KQIADTRMQE KLGALLTRSY
AINDIDAKYG VPSREIAVAQ APISVLGDTS IRATDEEIKK YYNEHKEFFP STIVQYISSQ
VVPSAQDMAN AEVEMQKVRT EMLGANITEF IKTTTPGEVN VPMLENNHYS LVKLVAKKSG
FESLNMAVIA LDSLCDALNA GFAAAARTFS ADPSSREVGG VEKYRIAYIG VDANFSDETY
NKKFAELNEM LFSKLAEQAR SKGLSIEENA EVTVFSDHVG IPSSREIVSW ALKAEKDEVD
YLVIAAVKEQ IPSGYRPMDK IKEQIANQLR VEKQGEKLVA DLKAKKLDNL EAYASAMNTK
IDTLAGISYS PRGGEAAELA GYSMSTPLTK LSVMVVKPLT QNEKAAQVAQ KRRALYRAFR
KMLDQVPVTD NRARFMFFAY MFVDVLSPLK TQLEQQVNWS STVFGSYGSS EFFINVFFGF
LILAGIILDR MGVRFTAILS GSLMLLGALI KVYALSEVFP PSAKLACVGF AIFGCGCEMA
GVTVSRAIVK WFHGKELALA MGLEMAIARL GVFAVFWTSP VQVPVIFVTA LLFIGLILYG
IYGILDKKLD EEEEPFRFKD LKQVFGNSMF WIVALLCVLY YSAIFPFQKF ATEMLQSNAA
RIFSMFPLGA MVLTPFLGAF LDKVGKGATM LIVGAVLMFI CHLTFAISLA IAIAAIVVLG
ISFSLVPAAL WPSVPKIIDP KVLGSAYSAI FFIQNIGLMV VPIVIGAILD TTNYTLAMLV
FASFGILAFI LGILLKGADV KKGYGLELPN VLLGLQWGDE GKGKIVDVLT PHYDIVARFQ
GGPNAGHTLE FNGEKYVLRS IPSGIFQGKT NVIGNGVVLD PLLFKEEAEA LASSGHDLTK
RLVISRKAHL IMPTHRLLDA ANEIAKGSGK IGTTGKGIGP TYTDKVSRNG LRVGDLEGFE
EAYSAAKERH LRILEKRWME ATEYLRTFEF VDSEFLINGA LASGKKVLAE GAQGSLLDID
FGSYPFVTSS NTICAGCCTG LGVAPRNVGD VYGIFKAYCT RVGAGPFPTE LFDKTGDKLC
ELGREFGSVT GRKRRCGWID LVALRYTIML NGVTKLIMMK SDVMDLFPTI KACVAYQIDG
KETRDFPFHL TEGVTPVYKE FPGWQRSMTN VVSEADFPRE FSDYIAFLEK ELGVGIAIVS
VGPDREQTII RLYPYIFHPI LRPVVWGGRR IRPFKGGESW EISHVSDHYS VVANGPLAGK
TIDDLLVYHG EDLLGRHVFE RYGRKFPLLI KFIDARDDLS VQVHPDDKTE MWYVVHADPD
ARLYSGFSTQ SPEDYERRVA EGTIMQALAE YKVEAGDVFF LPAGRIHAIG AGCFVAEIQQ
TSDITYRIYD YDRPDANGCL RELHTEWAKD AIDYDLTQED SFVIYICMEG GLTLLRQGQS
ALIPALIADV ELVPGCKLLE TYIPPACYDR DDNLIYPPKE ELRFNAALRD GILEDSYARA
YGISHRRARV MLDDDVRTLR AELVRAGRVS LGTELYCMAK GNLRLKGIRS TNPVAVGDRV
IKRIHPRRNY IIRRASNLSK ESHILGANLD AAMLVCTIND PVTTTVFIDR FLATAEAYRV
PVILVFNKID CYTQEDRLQL GRLSAVYTAI GYPCCHVSAT TGEGLPALKT LLDGKLTLLA
GHSGVGKSTL INALIPHADL RTGAISQAHH TGMHTTTFSQ MIDFGSALID TPGIKGFGTL
EMGEYEVSHY FPEIFAASEG CRFGNCTHTH EPGCAVLEAL RRGEIAESRY ISYLSILEDE
NAERTVASLK NFVAHARAKG KIGLVPTMGA LHRGHISLIH RAVAECDICV ASVFVNPTQF
NDKRDLECYP RTPEADAAVL AEAGCHAVFM PSVEEVYPEP DTFDLGSVAE VMEGKYRPGH
FNGVVQVVSK LFMMVEPDKA YFGEKDFQQI AVIRSMVNLL GTIVACPIVR EEDGLALSSR
NVRLGSEERA IAPSIARILG QSRTLPEAIT RWVTESLNAL PHLQVEYFEI VDGNSLQRID
NWQDVGCITV YCGEVRLIDN IMEKAVEYLD EQLSHVRAGK ASPKLLDGIM VMYYGSATPL
AQVASVNTPD AKTIVVTPWE RSLIKDIEKA IMDSPLGITP ENNGELIRLG LPPLTEERRR
QLVKQTKGDA EDAKVSVRNA RRDAIDAIKK SVKDGTPEDV AKDAEAEMQK VHDRYIKKID
ELFAEKEKEI MTVDRVVSLG DISIYTIEDD VPLPEVMEAI YRKYEGKQLD DSLRAFFGEV
LPEYDVDRVY PSDIRKIISW YNLLVDNGFT TFGIPVYDSD SRAKWLNPVI RQALTDLIGS
DLYGMLRRDR LAAAIFSNGI IHPEVKKDES AILFSSGFDS LCDTVIRVDA PEKIRQERAM
ARDGSPAETV RQRVFNAPPY LLIPQIFYFF MIRPQQKRQK ELQRQREALA KGDKIITAGG
IHGTIREVRE FLVEIANGVN IRINKGSVKD TAVYGLSTIL VRLLNWLMTI VYVRALGNMT
NLYAWTALAM IVLTYGMETG LFRFINPNEV YSTTLWSLGA TSTFFLCAGL LFLRPLSGSM
GYADHPEYVG LLLAIVAMDA FMAIPLAYLR YANRPWRFMF VRLTFILLTI VLTIFLLFLC
PYVFVINFIC NLVQMAMLFP HWRHAFRPDI LRKMLAYSFP ILLLGLAGSF NNQADKILFP
MLFDDPAEGK AQLGIYGACY KLAIIMVMFT QAFRYAYDPF VFAKTKYATA MKYFVIFVCF
IYLGVMAYMD ILKHFVSPPY YAGLKVVPLV MLGQLMFGIY FNLSLWYKVT DRTIWGAIFS
LIGCVTTVLI IVFGARTYGF MACAWASVIS NGLIMLLSYF TGRHYFPVPY DLRQEKENDY
QTIDLIKADV DFRGTKLWIL IFAIFIASLG LNVNSTAVII GAMLISPLMG PIIGFGLGLG
ILDFELVKRS LRNLGLATLF SILTATLFFF ISPVGQEQSE LLARTQPTLY DVLIAFFGGA
AGIVAGSTKS KGNVIPGVAI ATALMPPLCT AGFGLGTGQF AYFFGAFYLF IINSVFIALA
TFLAVRLLKF PRKVFLNKQR EQKVRRIITI IAICTIAPSI YLSIQLFSNN LLKENAHKYV
REVVLIGATV SPAQIDSAKT KLTAYLSGVG LNIKQGFLKN VLLKDLYQQR QIDSLRNVLI
SQSEINKLST WMATRGVQIG IVIGGGNIFR GVSGAGFDRV KGDQMGMLAT VINSLALSSA
LGVKTKVLTA VRMEPIGEFY NKWHAIELLE QGYVTIFSCG TGNPFFTTDT GSSLRGIEIE
ADAMLKGTRV DGIYTADPEK DPSATKFDRI TYDEIYARGL KVMDLTATAM CMENNLPIVV
FDMDTPGNLL KVLEDIRAQI ILGNTYHLYL RPGLDVLRRA GGLHKFNSWE RPLLTDSGGF
QVFSLAENRK ITEEGATFRS HIDGSKHLFS PERVMDIQRV IGADIIMAFD ECCPGDADHE
YARRSMLLTG RWLERCLRRM RETEPLYGYE QQLFPIVQGC VYPDLRRQSA EMVAAVGAAG
NAIGGLAVGE PTEKMYEMIE LTNGILPKDR PRYLMGVGTP INILEAIDRG VDMFDCIMPT
RNGRNGQLFT WQGTINIRNA KWADDYSPLD PDGTSYVDSR YSKAYLHHLI HTQEILGLQI
ASIHNLAFYL ELVRQARKHI QIGDYRTWKT AMVRQLDNRL IKQFLGTFVF SIILIISVSV
VFDINEKIDD FMKPEVSLHS IIYYFNFVPY YANLFSPLFV FISVIFFTSK LAEKSEIIAM
LSAGVSFKRL MVPYMLSATV IAVLTFLLNS FVIPPGNATR IDFQNKYIKN KKVQYAESVQ
LEVKKGVFAF FGSYSDAMRT GYQFSLEEFK DKQLVSRLTA DRIQYDSLYN WRIFNYRIRH
FGKYKETVES GSEMDTVIAV RPADFLVAED DVETMTTTDL HTYISHQKQR GVGNKLFEIE
LHKRYAAIFS AFILTIIGAS LSSRKVKGGM GINIAIGLGL SFAYILFMTV AGTFAVSGSL
PPFMAAWLPN FVFTVIAVFL YKKAPRKEKI QKNILIKNKR ATFDYEILDV YTAGIVLVGT
EIKSIRLGKG SLVDTYCYFH RGELWVKNMY IAEYFYGTYN NHVARRDRKL LLNRKELRKL
EEASKSVGTT IVPIKLFINE RGLAKLQIGL ARGKKQYDKR ASIKERDDRR EMMLGLGETE
EEILKLMDDA LAVGVSVITI GQYLQPSRKN LPVVEYITPE QFEHLRLVGI EKGFRTIESA
PLVRSSYHAV GEISYLFCDD EYILKANREF LDHDYYTDII TFDGDLLISL DTVRSNARTL
GIRYEDELHR VIIHGILHLC GLKDKSKKDE AQMRAAEEEA LVMLYYFLSP EEFRRRIEAN
EFVEYEEVYR DKYYGTLKSE VERILKEEKN VIFDVDVVGA QNIKKYYGDR ALAIFILPPS
IEELRSRLQK RGTDSVETIK QRVDKAEKEI GYAHLFDLRF VNDDLATCVE QIRKAIAQFI
KSLNSKQLDL STKISSRYRD RELPLRALVS ADIGRGKYFS QLKEFGEKMG VEVPALDQLI
EFRKQEGAML EQVFTEKISN ISSLLLQIEQ YEPERIQRIK ERIEENLTKY DKNRFEQEMI
YYIEKLDVNE EKHRLRNHLS YFIQTMGQGK KLSFIAQEIG REINTLGSKS NHVEMQQIVV
QMKDELEQIK EQVLNVLSKI FGNKSQRDLK EVKPFVDKIK AAYGEIERLS DDDFRERTIV
LRQKIQDYVK DERAEIDRLK AEVEGKDLDE REEIWTKVDK LEKEILDKME VVLDEILPEA
FAIIKDTARR FAQNETIRVK ATDLDRDLAI NHDFVSIEGD TAIYQNHWVA GGNEILWDMI
HYDVQLIGGT VLHKGKIAEM ATGEGKTLVA TLPVFLNALT GNGVHVVTVN DYLSKRDSEW
MGPLYMFHGL TVDCIDKHQP NSDARRKAYN ADITFGTNNE FGFDYLRDNM ATSPKDLVQR
KHNYAIVDEV DSVLIDDART PLIISGPTPK GEDQLFEEFL PNVEKVVEAQ RKLCSQLLID
AKNKMASEDK KEQEEGSLLL YRSFKGLPKN KQLIKYLSEP GIKSSMLKTE ETYMAENMRN
MHLVTDELYF IIDEKRNSVE LTEKGIDLLT SRTDDPKFFV LPDIAAELST LDNMESDAEK
RREAKDEIIA NYSIKSERVH TVNQLLKAYA LFEKDDQYVV MDNKVLIVDE QTGRIMDGRR
YSDGLHQAIE AKERVKVEAA TQTFATITLQ NYFRMYHKLA GMTGTAETEA GELWDIYKLD
VVVIPTNKPI ARKDMNDRIY KTAREKYAAV IEEIVRLVEE GRPVLVGTTS VEISELLSRM
LRLRGIQHNV LNAKLHQKEA EIVAQAGQKG TVTIATNMAG RGTDIKLSAE VKKAGGLAII
GTERHESRRV DRQLRGRSGR QGDPGSSIFY VSLEDHLMRL FATEKIAALM DRLGFKEGEV
LENNMLSKSV ERAQKKVEEN NFGIRKHLLE YDDVMNSQRE VIYTRRRHAL MGERIGMDVL
NTIYDVCKAL IDNYADFEGF KEDLMRALAI ESPITEEAFR GKKAEELTDM LFDEAYKSFQ
RKMDLIAEVA YPVVHQVFET QAAVYERILI PITDGKRVYN VGCNLREADE TQGKSIIKEF
EKAIVLHTID ESWKEHLREM DELRNSVQNA SYENKDPLLI YKLESYELFR KMVGAMNRKT
VAILMRPIRN ENKIGRNDPC PCGSGKKFKQ CHGPKLVVVI TIDQLRGDLL SFCRSQYGTG
GFNHLLQNGL VFSNVDFGFD GVDEASAIAG IYTGTYPNRH SIDKNFLGNY TSEHLSPLLT
SGTIGDELRA ATDGRSKVYA IAPNAVAAII AAGQSGNGAF WLENRKGMWA TTTYYKRSAP
INEEVTTLAL RLIEYGGEMV DTYRRLDFSP KRCKALINMY LMALHGQGQW VLDYADGRLI
LDKKLAEKKV DMRRLQSEVA EFARQMSGVS LLISSPSTEA VYTRYGHVAF RIDIAYNYGM
FDYNFMLRFV QGETNYYVEA LYTSYYAEEY ELVLNLTQEE IEKAEQYLAW NIRPENKRYR
YNIFYDNCAT RRQLIDECCT DAPWVKFGID LALGAKTDFL PNRMLDLLGC VIFILSFFSE
HPHTNPNYNL FLLHPLHLPL FAPRTTNLKD LLLGLSTALL FELYNTYILK DFNEIDKHLV
SAKALYSNLK DFREMSFLSE RQVAAIRSFF WKLLSPLYIR FNQRLADQGN GYHGMILRGL
FALSPTEEYI LIRIIRTASE ILQAIILPDT GMLMPLLQGL VSGVSIPFEG EPLVGLQIMG
IDQTRTLDFK HLIILSANEG KLPTMIPYTL RRGYGLPVTQ SYDFFRLIQR AESVTMLYDA
RLSASSINTY VACPLRFYFE NVRGIREENA SDELMAANDF GTVVHRAMEL IYCSYCPFAS
LCMAKEIKFD MESRDLLKKG VDALANAVKV TLGPKGRNVI LSKTYGAPHI TKDGVSVAKE
IELECPFENM GAQLVKEVAS KTNDDAGDGT TTATILAQSI IGVGLKNVTA GANPMDLKRG
IDKAVKAVVT HIAGMAKEVG DDFQKIEHVA KISANGDENI GSLIAEAMRK VKKEGVITVE
EAKGTDTTVE VVEGMQFDRG YISPYFVTNT DKMEVQMENP FILIYDKKIS VLKEMLPILE
QTVQTGKPLL IIAEDIDSEA LATLVVNRLR GSLKICAVKA PGFGDRRKAM LEDIAILTGG
TVISEETGLK LENATMDMLG TAEKVTVDKD NTTIVNGAGN KEGIASRITQ IKAQIENTTS
DYDREKLQER LAKLAGGVAV LYVGAASEVE MKEKKDRVED ALSATRAAIE EGTVPGGGTA
YIRAIAALEG LKGENEDETT GIEIVKRAIE EPLRQIVANA GKEGAVVVQK VKEGKDDFGY
NARTDIFENL YSTGVIDPAK VTRVALENAA SIAGMFLTTE CVIADKKVLV KPAAAEEKTV
SGIIIPDSAK EKPLKGEVIA VGNGTKDEEM VLKAGDTVLY GKYAGTEIEL EGEKYIIMRQ
NDVLAMAVFI NEVSRTFGEY LLIPGLTTEQ CTPQNISLQT PLIKFDRDEP RIKLNIPFVS
AIMQSVSNDT LAIELARNGG LSFIFGSQSI ESQAEMVRRV KKFKAGFVTS DSNLRPDNTL
ADVLDLVKRT GHNNIGITHD GSPNGRLMGI VTSRDYRVST DSPSKPVKDF MTPFERLTVG
KVGITLSEAN DIIWENKLNT LPIIDENQNL QYFVFRKDYD SHKNNPLELS NYTDKTLLVG
AGINTRDYKE RVPALVEAGV DVVCIDSSDG YSDWQSNTIR WIKEKYGPVG AGNVVDRDGF
NFLTEAGADF IKVGIGGGSI CITREQKGIG RGQATAVIDV AKARDDYYRR TGTYVPICSD
GGLVHDYHMV LALAMGADFL MMGRYFARFD ESPTKKMKIG SNIVKEYWGE GSNRAQNWQR
YDSGGLKFEE GVDSYVPYAG KMKDNLLITL GKIKATMCSC GVITIPELQE KAKITLVSST
SIVEGGAHDV ILKDMDKNTV IGLVLIGLVI FGFSWLNRPL ANGKIALKLS TKGGAIREVL
LRDYLFREGE SDFNLPLRTV DNKLVDTRDL YFSPISRTDS SVVMRLAVDS ASYLDLAYVL
LQSLFPANMT MQDIEWSQRI RRQEKSWKFE NQYTSIYYKY SGDEVDRLSK QEDKKTLEEP
LHWVSFKDKY FASVLVSSDY LKDCTMSATF PFFGPLKYNM LRAYDKELDL DHLVYLGFRW
INRYMIIPAS TFLQQYFSNW GLIILLLTLG IKLLISPLAY KGYLSSAKMR LLRPQVQEIN
AKYPGMMKRQ TATMNLYRAA GAGPMSGCLP MLLQFPFLIA MYMYFPTTID IRQQSFLWAE
DLSSYDAIFS WTADIPLLGN HVSLFCLLMS ISNILYIRMA MLKWMPYITT VMFLFFFNQN
ASGLCYYYFL SSIITVIQYM SSRFIINEEK LMAKLEANKT KPRKKSKWMA RLEEAQRQQE
AMRRQQQKYG LNKLYLLMEK QHNRGQEGAG FAVVKLNSRP GEEYLFRERA LGANAISEIF
DSVHKDFEEL GDAEFAASQI PYAGECYMGH LRYSTTGKSG LTFVHPMIRR SNWRAKCLSI
CGNFNLTNVD GIFDEITSVG QHPRNMSDTH ILLEQIGHRL DREVERLFRI GKLKGMDITH
FIEERIDLSN VLKKCSPFWD GGYVMCGLTG SGESYAVRDP WGIRPAFYYI DDEIVVTASE
RPVIQTVMNL PAEAVRELMP GEAIFVNSKG QACSFERIYF SRGSDQDIYR ERKALGYLLS
ERILRAIDYD ISHTVFSFIP NTAEVAYYGM LEGIDHYLDE CKIREIAKLR EILGRKVRSE
KVAIKDIKLR TFITEGNSRN DLAAHVYDIT YGTVQAGVDN LVVIDDSIVR GTTLRQSIIG
IMDRLQPKKI VIVSSSPQIR YPDYYGIDMR KMREFVAFRS AVALLQERGM EQVLHDAYAK
ALELRKLSFG QEENVVKTIY KPFTAEEISA KMVELLKPEG VRAKVEIVYQ SLEGLHQAIP
NHPGDWYFSG DYPTPGGAHL VNEAFISYME KVLLLGSGAL KIGEAGEFDY SGSQALKAIR
EEGIRTVLVN PNIATVQTSE GIADEIYFLP VTPYFVEKVI EKERPDGILL AFGGQTALNC
GVELYRSGVL EKYGVEVLGT PVQAIMDTED RELFVRKLDE INVKTIQSQA VESVEEARKA
ARELGYPVII RAAYALGGLG SGFCDDEDEL NILCEKAFSF SPQVLVEKSL KGWKEVEYEV
VRDRFDNCIT VCNMENFDPL GIHTGESIVI APSQTLTNSE YHKLRELAIR IIRHIGIVGE
CNVQYALDPD SEDYRVIEVN ARLSRSSALA SKATGYPLAF VAAKLGLGFD LKNSVTQTTS
AFFEPALDYV VCKIPRWDLG KFHGVSRQLG SSMKSVGEVM AIGRTFEEAI QKGLRMIGQG
MHGFVENKEL VIPDIDKALN EPTDRRIFVI SKAFRQGYTV DKIHELTKID RWFLEKLYGI
VAMEELDKLE DLSPALLAEA KLRGFSDFQV ARVRALRKKL GILPVVKRID TLAAEYPAHT
NYLYLTYSGD RHYENDKRSV VVLGSGAYRI GSSVEFDWCG VNALATIRKE GYRSVMINYN
PETVSTDYDI SDRLYFDELT FERVMDILEL ENPHGVIVST GGQIPNNLAV RLDEQHVPIL
GTSAQSIDNA EDRHKFSAML DKLGIDQPRW QELSSMDDID GFVAEVGYPV LVRPSYVLSG
AAMNVCSNEE ELHRFLELAA NVSKQHPVVV SQFIEHKEVE MDAVARDGEI IAYAISEHIE
FAGVHSGDAT IQFPAQKLYV ETVRRIKRIS REIAKALNIS GPFNIQFLAK GNDIKVIECN
LRASRSFPFV SKVLKINFIE LATRIMLGLP VEKSEFDLDY VGIKASQFSF TRLQKADPVL
GVDMTSTGEV GCIADDTDEA VLKSMLSVGY RIPQKSVLLS TGGYKQKVDM LDATAMLAAK
GYKIYATEGT HNFLRENGIE STKVFWPSEN GQQALELLHN REIELVVNIN KNLTAGELNG
YKLRRAAIDL NIPLVTNARL ASAFITAFCK HSPEDIRIKS WKVAAAVPFV KVADCDYNIE
RIDRMVHEAD AKGVEIMTFP ELSITGYSCG DLFYQPFLQE RANDALCRLV EQTANTTVMV
IVGMPLRVEE KLFNSAVVFQ QGKILGAIPK TYLPNYREFQ EARWFSPAHT LQYSTISIGP
HSVPIGRNLI FKCGTVGVGI EICEDMWTPF TPGTRLCLYG AEVIFNLSSS NENAGKHSYL
RSLISGLSSQ GICAYVYASS GYGESSTDIV FTGKAFIAEA GEIVEEMERF RYEERMIISD
IDVSRIQTER LINSSFKAAV TFHTEKFNQL PFKLRSRQEP MTRRVDRNPF MPERSREMIN
IQVCGLMQRL LHMGAEHAVI GISGGLDSAL ALIVCAQAFD RLDLPRKNII AVTMPGFGTS
ERTYRNAFAL MEAIGVTVKE IDIKEACLRH FEAIGHNPEV HDTTFENTQA RERTQILMNL
ANIYNAPVIG TGDLSELALG WVTYNGDHMS MYAVNAGIAK TTVQILVDYI ALLDIVRTPI
SPELGNISQK TEDLVGPYEL HDFFIYHFLH NEYKPSKIYY LAGVAFKGIY TKAEIKKWMM
VFFRRFFAQQ YKRNCMPDGP KVSCISLSPR GAWRMASDAS SALWLDEILP IAFVRMDSLA
SQYEYYRDIN KQLAAEAEQN QRTLATKMTA MQKAAEDFQR RLRINAFTSE DAARAEQEKI
LKMQEEGQRL ELSMTQNLAN KQAEANDKMY RIVREQVSEM NKDGKLYADS TLDITDDVVK
FLNDHYMAAS LILHKRIFTT VAKAKALRIY VEPLLTKEDT THSRRIVFSY LQNKYALKEL
FGDVAAKIAD RPGGYTRILK TGYRLGDNAA MCFIELVDYN ENMLGEATKK AYHEAASFLS
SRLPGDAKTA IILGSGLGEL AEKIEDKTVI PYHEIPHFAQ ATAVGHKGNI IGGILGGTPV
VAMQGRFHYY EGYSMDQVTF PIRVMKLLGI ENLFVSNAAG GINTSFKVGD LMIICDHINN
LPNPLIGQNM DMFGVRFPDM TRAYDREFIA KAKGIAQELN IPVKEGVYVG LTGPSYETPA
EYKFWGQVGG DAIGMSTVPE VIVARHTGIR VFGMSVITNE GYHFADDFVN DEQDVIRAAN
AASEKMGAIF ARLILFALIR IPSVSAKSEH KPDMQRCAEH WRDHLLQVGA QKAEVFQTPG
NPVVYAERII DPKAKTILVY AHYDVMPPEP LELWKSEPFE PVIRDGHIWA RGADDDKGQG
MIQVKGFETA LTLGLVQCNV KFLFEGEEEI GSTNLEAFCL AHKEMLSADV IIVSDTSMVS
AETPSLTTGL RGLAYWEMEV TGPNRDLHSG HFGGAVANPI NELCKLIAGI VDENGRITIP
HFYDDVVPLS DEERRMIAQV PFSEEKYCQA LDIDAVFGEV GYSTLERNSC RPSFDVCGIW
GGYTGEGAKT VLPSKAYAKV SSRLVANQDH EKISQMFIDY IRSVAPKHIK VKVTPLHGGE
AYLCPIDLPA YKAAEEACAI AFGKRPLAVR RGGSIPIIAT FEKVLGLKTV LMGFGLESNA
IHSPNENMPL DIFRKGIESV AEFYKFEFKP LEPGYGITIG NALRRILLSS LEGFAITAIK
IEGVEHEFAT IPGVLEDVTN IILNLKQVRF KQIVPNADVE KATIVISAQL SNFEVLNSNL
AICHLDRSAT MEFSINKGRG YVSAEENRTI AIDSIYTPIR NVKYAVENFR VEQKTDYEKL
LMEVTTDGSI RPVDALREAA QILISHFSLF AENKIAIEHM RQLLKSKLSG LDLSVRALNC
LNAAGVDTLG DLVSLSRGDL MKIRNFGKKS LTELDQLLVV LNLSFGMDIS KYKLDMKIAI
VGVSGAVGQE FLRVLSQRDF PIDELYLFGS SRSAGSVYPF KGKEYVVREL KDNDDFKGID
VAFCSAGGDT SIAFADTITR HGTLMIDNSS AFRMQEDVPL VVPEVNGDDA LVHPRNIISN
PNCTTIQMVV ALKPIEDLSH IRRVHVATYQ AASGAGALGM AELVQQAGEL ARGEEPTVDK
FAYQLMYNLI PQIDVFTDND YTKEEMKMYR ETKRIMHSDV MVSATCVRVP VMRAHSEAIW
VETERPITPE EARTAFAKAP GVMLCDEPSE RRYPMPLFGT EQDPVIVGRI RQDLANPNGL
AFWCVSDQIR KGAALNAVQI AEYLYHVPVM LDECLEGLRI DPDGCYVDVT FGGGGHSRAI
VERLSSKGRL YGFDQDADAC RNDERFVFVP SNFRYLANFM DYYGEDGVDG ILADLGVSSH
HFDEEERGFS FRSESPLDMR MNARAGRNAA TILNEYDASS LSDLFYHYGE LKQARRLAAS
IVRHRLQTVG QLLEAVRSKQ LACIFQALRI EVNDELGALE QMLRAALGCL RSGGRLVVMT
YHSLEDRMVK NFLRPWRHIT RKPLTASTKE LSDNPRARSA KLRLMILVLL VVFGKILVEG
DRWRAIGETL HVDLAPIRGN IYAADGRAVA ITAPYFRLYF DFQARMMPFG SLGSRTIGSV
YGKNGIELFY DKQLRGETGK ASRVYVGGRR ILNTIQSPKR GCDVYTTLDM DMQSIVEVEL
RNKLEEVEGE SGTAILMEVA TGQVKAITNL QRGGYIESKN YAVADMSEPG STFKTVSMMV
ALDAGIVHPE DIIETGNGGP ITAAQTIWYS SNVGVAKIIL KGFAHDPDKY VEAVRRTGIT
DKFRLEIPGE APAVVWYGTT LAWMSFGYET QIPPIHTLAF YNAIANGGKM MRPYFVTKVM
DGEIVQEHQP VVLRDSICKH STLVAIQDML SNVVAKGTGS SPTVNISGKT GTAQISHLVS
FCGYFPSENP KYTCMVVVRG PPDVRGLSAQ DALYMLQLSG LRVKTNGWGH VVQSLPYGSK
VTVGQTVVID LVLIYAIRLF YLQILSPNYK ARADSNAFYQ KPVYPSRGVI YDRNGELLVY
NEPAYDLVAV TKEVFDTLAL CQTLNVEPEY VHKRFQDIRD RRINPGYSPY VPQLLLAQLN
PREAGRFQEQ LFKFPGFSIR PRAIRQYKYH GAAHVLGYLS EANTRDLERD SSLIAGDYVG
RSGVERQYEK TLRGEKGIEV LLRDARGRIK GHYSDGKYDS PAIPGRDLTL SIDSKLQTLG
EQLMQGKRGA IVMIEPETGE VLCLVSSPSY DPSLLAGKDR GKNHLEMEHD RNKPLYARAI
QATYPPGSTF KPAQGAIFLQ EGVIRPTDAF SCYHGFPPLN NRPACHSHGS PLSLVPALAT
SCNAFFCWGL RAMLDSRRFY PSVQEAFEHW KNRIVGLGFG YRLGLDLPGE RRGYIPNSKV
YDKAYWNSST IISISIGQGE ILATPLQIAN LGAIIANRGR YRRPHVVKAI QGIPLDTAYT
NWQNSGISAA NMEYIVEGMA RAVTGGTCHA ANFAEIEVCG KTGTAENHGK DHSAFLGFAP
RNNPKVVVSV YVENGGFGAM YGVPIGRVMM EYYLRGNLSP EGEAVATKMS NTAIPGARLF
HYVSFRSAVA IILALLLATV IGNRIIEKLR KAQIGETIRD LGLEGQLSKK GTPTMGGLII
IISILIPTLL LARLDNVYIL LMIVTTVLLG SLGFLDDYIK VFRKKKEGLH GRYKIIGQVG
LGFIIGIVLY MNPAVVIKEN VHYNKQEVKS TKTTIPFVKN NNFDYADLLP GKTKVVFGWI
LFVCVAVLVV TFISNCANLT DGLDGLATGS SAIIGVVLAI FAYVSSHIEM ASYLNIMFIP
GAEELTIFAS AFVGATIGFL WYNAYPAQVF MGDTGSLTLG GIIAVFALII RKEMLLPILC
FVFIIEGLSV MIQVFYFKLT KRRTGEGKRI FKMTPLHHHF QKQIDAWLQK PLHAIPESKI
TVRFWLVGII MAAITIATLK MRAALLAQAK GLSVFVSDYG KIAPKYKEEL ERYAIPYEEG
QHTEEIILQA GELIKSPGIP DTAPIIRQAL AKGIGIVSEI EFAGRYDAFM VCITGSNGKT
TTTMWLYNLL CKAGLDVGLA GNVGFSLARQ VAFDPHYYVI ELSSFQLDNM YDFRANVAIL
LNITPDHLDR YDHRFELYAE AKMRITQNQQ PEDCFIYWED DAFISQWVAE LALSGMHNRH
NAMATAIAAK AMDIKNEEAL QDFKNVPHRL EKIARVKGVD YINDSKATNV NSTWYALESI
TKVILIMGGT DKGNDYTDIE DLVLSKVDGL IFLGVDNEKL HKFFDGKIRR IADARSMHEA
VSLAYKMADT VLLSPACASF DLFRNYEDRG DQFRKEVMSA IARYFHAKGF EVCGYDLTPS
PITDQLIKEG IGVHFSDDLN LIPTAFDSLI VYTPAVPADH AELTYFRSNG YRVMKRAEIL
GEITLMERAL CVAGTHGKTT TSTLLAHLLR YSHVDCNAFL GGISNNYQSN LLLSDKSDLV
VVEADEFDRS FHHLKPFMAI ITSADPDHLD IYGTAENYRD SFEHFTSLIQ SGGVLLLKYG
LGSDVRLFTY ADYYASDITI RDGRLFFTWY YPELGVPIRI NVENAVAAMA IAHLNGVTLE
ELRSGIASFK GSHRRFEKVL DTDRVLIDDY AHHPVELDAA IRSVRELYSD RRIMGIFQPH
LYSRTADFYQ DFAKSLSMLD KVVLLDIYPA RELPMPGVTS RLIPDVVLIL GAGDIDRLVI
PVKQYLSKKN YPPGQHGNNR RRKTSEYGLQ LREKQKAKYT YGVLEKQFRH LFHRAQRAKG
VTGELLIQFL EARLDNVVFR LGIAPTRSAA RQLVSHRHIT VDGSVVNIPS YSVKPGQVIG
VRERSKSLEV IADALTGFNH SKYPWMEWDQ SSLSGKLLHM PDRTDIPENI KEQLIVELYS
KGDKTLWVVF FFLVVISLVE VYSASSTLAP ILKHGAFIIM SIVTVVLVSG TSINGASRWI
FQPSELMKIA LVMIAALAYI LLLTLPSQTL QESHAKIAIA RLPQAFSDYI YAIIIEEMGG
GILIPLAYFV LFFRLAQLAQ RAVSRYEGML LMGFGLLYLL QAMFNFIVAS GIVTGQTLPL
ISKGGTSYLI TSLAFGIMMS ISQLLWIGLA VVIGFMVLLM ETDIFESLAP VFYAAMLGLL
ALTILIAPDI KGSHSWLVIG PLRLQPAEFA KVTTALFLAW KLNQNDFVLR GMKAYAYTFA
IILIPVLLIL MQNETGSALV YIAFFLALYR EGMSGVFIGI AFCAVLFFVT ALKLQGDVWS
VDYVFNKVMQ PHQQMRIRVA LGIEDDLRGG GYNVDQSKIA IGSGGFMGKG FLKGTQTKLK
YVPEQDTDFI FCTVGEEQGF LGSVLLLIGY ATLIIRIVVL AERQTKVFSR VYGHSVAAIL
LFHLSINVGM VIGLVPVIGI PLPFFSYGGS SLWGFTLLIF IFLRLDIISG GGTGGHIFPA
ISIADALRRR YPECDILFVG ADGRMEMERV PRSGYEIVGL PIKGLNRKNV LSNFKVATAV
FRSLRLAGKT IKNFRPDVVI GVGGYASGPT LRRAHSFGIP TLIQEQNSYA GITNKLLSRG
AHKICVAYPE MDRFFPKIVF TGNPIRPEIE RSEALHFFGL VLVVGGSLGA LTINKSITEK
LGQWAGVRLI WQTGKNYFIT RMDYAYRAAD LVVSRAGACS ISELCLLGKP AILVPSPNVT
EDHQTKNALA LSTRAAAVLI PDAKAVELLT DTALSLVRNP TELSSLSEQI RKLAKPQAAD
RIVDLKRLGF TPYGKQLDSI DLHSMERKLR ANSLFSGQLY LTVEQKDPLF MVISTSLATG
PLFDLIAFIS DDPFWSNFFA QVYVIILVPR MGKTEIVIGS TPNWAEKLSN LRLFLDKAIP
KYGWDTFKTL NLEFKDQVVR VSPISFYEEP ANNCIRHGCI HNIDEAAAII RRIVSQLNEQ
LITSLYVGVG GQSPLFYVDG KQEIQAKGVF CLEARFQLIT ARRSVKQNIR IAIELGLRLA
GILVTPEAQV LLSDDELTLG CCYVNIGAGC TSVSIYKNRL LAMLRVLPMG GYNVTRDLTS
LLTEQEAENI KINNVSARMD EITANYLNII KVIGVGGGGG NAVKNMYHGK VRDVSFLLCN
TDVQALERSE VPDRLVLGTN GLGAGSRPEV ARRAAEASEA DIRKILDDGT RMVFVTAGMG
GGTGTGAAPV IGRIAELNIL TVGIVTIPFV FEGKRKILQA LEGVEEMRKN VDALLVVNNE
RLRIIDLKLD NAFAKADETL TNAANGIAEM IMKEGTINLD FADVHTTLKD GGIAIISTGY
GEGPDRMEQA INEALTSPLL NNNDIFKARR VLFNITDELS AINELTAKIG KKVKITILAS
GFELDNDELI MALEEKPAYS RRKVTTHRLI EMKSREKISM LTAYDYSMAK LVDEAGMDVI
LVGDSASNVM AGNVTTLPIT LDQMIYHGKS VVKAVKRALV VVDLPFGSYQ GNSKEALCSA
IRVMKETHAD CIKLEGGAEV RESIVRILSA GIPIMGHLGL MPQSINKFGT YNVRAKEEAE
AEKLLQDAHL LEELGCFALV LEKIPAELAA RVASELSIPV IGIGAGGGVD GQVLVMHDML
GITEGFSPRF LRRYANLAHE IDQALKHYIA DVKSMDFPNK DEQYMLEKLI ILDFGSQTTQ
LIARRVRELN TYCEVYPYNK LPEDLGVRGI ILSGSPYSVY DSKAFRIELS ELRLPLLGIC
YGAQSLVHQA GGKVEPCDSR EYGRAHLDAL LSGLKPDTTV WMSHGDTITS LPEGFEVIAG
TEDVPNAAFH IRGEKTWGVQ FHPEIYHSEE GTKLLGNFLD ICGMKRDWTP ASFIETTVQE
LRKQLGDDKV ILALSGGVDS SVVAVLLNKA IGRNLTCIFV DHGLLRKGEF ERVLQDYEHL
GLNVIGVNAK EKFFSALKGV TDPEQKRKII GRGFIEVFDE EARKLKDIKW LGQGTIYPDI
IESLSITGMV IKSHHNVGGL PERMNLRLVE PLRTLFKDEV RRVGLELGMM PHLIHRHPFP
GPGLGIRILG EITEEKAAIL QNADDIYMNL MREWGLYDQV WQAGAILLPV RSVGVMGDER
TYEYTVALRA VTSMDAMSAD WAHLPYDFLA KVSNEIINKV RGVNRVVYDI SSKPPSTIEW
EMGFRSSKKN TPYAAQMAAQ DCAKVAYDMG LRKVTVYVKG PGNGRESAIR TIHGAGIEVM
EIIDVTPMPH NGCRPPKKRR VMSNEDIFIT RSTMEAKETI EIDGVTYPLI KVEISNTSHP
FFTGKAKLVD TAGRVDKFMS RYGDRNKAAE ASVHAVVHIK VEIVGYGSGV IISTDGYIIT
NNHVVKGAKE MTVTLNDNRT FKAKLIGSDA TTDIALLKVD AKGLPTMPFG DSDKLRVGEW
VLAVGNPFNL TSTVTAGIVS AKGRFIQTDA AVNSGNSGGA LVNDRGELIG INTMIYSQTG
NYAGYSFAVP ISIAAKVVAD IKQYGTVQRA VLGIAGGDIS DEAVKKYDLK VREGALVADF
AEVSAAVSAG MQKGDVITAV EGKQIKSFPQ LQEAISRYRP GDKVRLTVNR KGTTKELTVT
LKNNEGSTSV ITGESLGASF KDLSTEQMRS YGVSYGVEVA SVGKFKEAGI KKGFIVLSIN
RQPVSSGSDV SEIVMKEAVD KFTGLLKQEG AVIVNEENWG LRKLAYPIQK KSTGFYQLVE
FQANPDVIAK LETNFRRDER VIRFLTFRQD KFAAEYAAKR RSLKKKKYCR FKKSGIRYID
YKDPEFLKKF LNEQGKILPR RITGTSLKFQ RRVAQAVKRA RHLALLPYVT DMMKLKEDVV
NLGYKDDIVT VKDGYGRNFL IPQGKAVIAS ESAKKVLAEN LRQRAHKIAQ IKKEAEEKAA
SMQGISLTIK AKTSGTIFGS VTNIQIAEEL AKKGVKEVGN YTAIVRLHKE VTVEIPFEVV
SEMQFLWKYV DDMVGKGLSA IILSKMLFYA AMTLVPMALP LGVLLASLMT FGNLGERLEL
LAMKSAGVPL YRIMKPLFFS VVAIACGLFI FQNDLMIQSQ VKFYTILFSA RRATPELEIP
EGSFYNGIRG YNLFVAKKDM LHDMMIYDHS QGARIIVADS GKLKMDEGKT FLTLMLHSGE
TFQNLPYMRE RFRTKEIVIP FDANFSLMDE GAMRGEYVGK NLIQLEWHTK FTYPVACLIF
FFIGAPLGAI IRKGGLGTPI VASVLFFVLY YMVDTFGVKM AKTEEWPVWL GMWLSTFVLV
PFGFFLTYKA TRDSSTLNVD TYVVEYLHNT TDNLIFAKLM DVPPLPLPKD KRHGIALGLL
LPISLLTYIY GIGRSSAITI LDKAGVDRDI KVKDWSDDQA AAIRDVIGAG YKVEGDLRSE
VQLNIKRLMD IGCYRGIRHR IGLPLRGQST KNNARTRKGK KKTVANKKKA TKLYCLGDIV
HNTLEVERLG KKGLETIDYD AFSRLRGAKV LLRAHGEPPK IYRMAGENGV TIIDATCPVV
LRLQNKIKSR YEATRSLGAQ VVIYGKRGHA EVNGLVGQTE GTAIVIESEE EIDYTRPVIL
FSQTTKSLEG FGQIIDSISA RMQPGVTFEH HDTICRQVAN RIPHIGAFAA AHELVFFVAG
EKSSNGKVLF AHCLAANPRS IFISSPELIS IGICGATSTP RWQMEEVAPI LALRNMILFP
GVAMPIMVGR EKSLKLIRYV EVGVVAEIIR VLEMPDGTTT AIVQGRQRFA LQEITATEPF
MKGRVEFEAL VSTIQDMSLK LMVERPPREL ILSMRRNKNP MYQINFASAN ISTSIAVKQE
LLEISKMKDR GYRLLYLLHK ELQVMELKAS IQMKTREEMD KQQKEYFLQQ QIKTIQEELG
DIEVQELRTK AATMKWSSEV AETFEKELRK LERLHPQSPD YSVQMQYVQT IISLPWGVFS
KDNFNLKRAQ SVLERDHFGL EKVKERIIEH LAVLKMKGDM KSPIICLYGP PGVGKTSLGK
SIAESLGRKY VRISLGGLHD EAEIRGHRRT YIGAMCGRII QSLQRAGTSN PVFVLDEIDK
IDSDYKGDPS SALLEVLDPE QNNAFHDNYL DIDFDLSHVL FIATANSLSS ISRPLLDRME
LIDVSGYIIE EKVEIAARHL IPKQLVEHGF RKIKFSKKTI EKLIDDYTRE SGVRTLEKQI
AAVIRKITKE AAPSDLVTFL GAPRYTRDRY QGNGDAGVVI GLAWTSVGGE ILFIETSLHR
GREKLTLTGN LGDVMKESAV IALDYIRAHS DELGISQEIF NNWQVHVHVP EGAIPKDGPS
AGITMVTSLV SALTRRKVRA GIAMTGEITL RGKVLPVGGI KEKILAAKRS GITEIILCEE
NRKDIEEIND IYLKGLTFHY VSNINEVLKE ALIKANRIRN IQMKGLSKVD EGVEPEFIGV
VNYGVIALIQ LELGVADTPE EALRLYDLKI RGAMSLMLDK NHDYGEAWRQ MRVSSFADLI
LTKVFRTKEI EDLGGETYIS EGVDANYMDM INYAIFALIM NKTLQEGVAL AKELDAALKG
RTINCDVIIG TPFIHLASIA IAVAAENCAD KESGAYTGEV SAAMVASTGA RYVIIGHSER
RAYYHETSAI LMEKVKLALT NDLTPIFCVG EVLEEREAGK HFEVVARQIE EALFALDQAD
FAKLILAYEP VWAIGTGKTA TSDQAQEMHA HIRKSIAAKY GKEVADGCSI LYGGSCNAAN
AKELFSRPDV DGGLIGGASL SVDKFLPIIE AFGYRVQVYN GNVATSKREA NYRAAQIAQL
HPEMRCYLTY RAPFWRLLVG DFSSREEAEE AKQLLKKSFP SYAREIYIVR MFKVELQNGH
VITAHISGKM RMHYIKILPG DKVKVEMSPY DLTKGRISFR YKLQQHYAQV LSLLGEDPKR
EGLLKTPLRV AKAMQFLTKG YNEDPEAILR AAMFEEDYQQ MVIVKDIDFF SMCEHHMLPF
FGKAHVGYIP NRYITGLSKL PRVVDVFARR LQVQERLTTQ IKECIQNTLN PLGVIVVIEA
QHMCMQMRGV EKQNSLTTTS DFTGAFEEST TREEFLNLII CMGGDGTFLR TAHQIGVSQI
PVLGVNTGRL GFLTDVDCHE ASELLLDGDF TIETRSLLSY ALNEAAILKR ETGSMIRVNA
YLDDYLAAYD ADGLVVATPS GSTAYSLSGN GPIIMPACRN FVLTPIAPHS LNMRPLVVPD
DTAIRLEVDS RSRNYLLVLD GRTRTLPCDT SILLKRAPHT LRMIRLRPHS FAETLRRKLM
WGAAVRPDVL QVALDCERFG AQGITVHPRP DERHIRRSDV YDLKKALTTE FNIEGNPDER
FIRLIEEIRP EQVTMVPDAP DVLTSNAGWD VARNYDHLCR LVEQFHTWGI RTSIFIDTDL
DNISWAAKTG TDRIELYTEP YAATYHAVQP YVKASAHAHS LGLGINAGHD LNLDNLRYFA
ERLPHLDEVS IGHALIADAL YLGLEETIRQ YRDQLMVTST LIVPNALRVS LPSANKQPAA
RITISEDMRY FAAFGEVAFE EILPLLPEMY VAIYADENVP YREIVKVLSM AGENKMKVVL
ATVNNAGRVT DASITNITDA AAQRAAIEAA KTTRFNAIAG GGDQKTALVF LAPGFEETEA
VGTLDILRRG GVAAEFVSIT DSLYVEGANG ITVKADRLMT DLNLNSCEPL RRLLSEHYAA
QKLVAAICAA PVFGGLGFVR GRATCYPGFE SKLEGAATRD GHVITGKGPA CVFAFAIEVV
RYLCGDQVAD EIAAGTLANQ LVGKTLAEVA KNIRPGVSTL MLDKVAEEFI RDHGAEPAFL
GYGGFPNSIC VSVNENVVHG IPSAKAILEE GDIVSVDCGT FLNGFTGDSA YTFAVGEVAP
EVFQLLKTTK ESLYEGIAVA IEGHRVGDIG SVVQKYCESR GYSVVRELVG HGIGREMHES
PEVPNYGRPG TGPLLKNGMC ICIEPMINLG SKNVVTEDGW TIRTKDRKPS AHFEHCIAII
LSSFDFIQDV LGDKEFLGEF GLIRHLTGMK ALVTTDMLLE GIHFDLTYTP LKHLGYKSAV
VNFSDIYAMN GTPRQLTVSI GVSARFSVED IEQIYQGILT ACDVYGVDLV GGDTSASLTG
LCLSLTCIGE AREEEIVYRS GAKPTDLICV SGDLGAAYMG LQLLEREKAV YRGDFAPDFA
GHEYILERQL KPEARKDIVE KLRSAGIKPT AMMDISDGLS SELLHIAHAG KVGIRIYDDK
LPIDYQTAAM AEEFNMNLST AALNGGEDYE LLFTVPLARL DDIQRIEGIR LIGHITEEAD
GHVLVARDGT EITLVAQVGN ITIGGTGKTP HVEYLIRLLY RIAVVSRGYK RKTKGMIVAT
EGSTAWDIGD EPRQIKRKYP VIVDADRSRA IGYLCDLAEE QRPQLIILDD GFQHRKVKAD
LNIVLTDYNR ILTKDYLLPA GRLREPAGSI QRADMVILTK CPDDLAPIDL RAAKRDLALY
PHQKLFFSLS ALKDQTAGGL MALLDMFSGG AFSHASIFAL GIMPYISASI VMQLAAIAVP
AMQKLQREGE SGRMKINQWT RYLTVAILIL QSLTYLVNLR VQMQSVGALM PGGLWFQIVA
VAILTGGSMF VLWLGERITD KGIGNGISLI ILIGIIARLP HAFVAEFTSR SAVGGLVAFL
AEIVFLLFVI AGAILLVQGT RKVPVQYAKR VVGNKQYGGA RQYIPLKVNA ANVMPIIFAQ
ALMFIPISIL GFASGFLSAM SNNTSVWYNL VFAILIILFT YFYTAITINP KQMADDLKRN
NGFIPGIKPG KQTKDYIDAI MDRITLPGAL FLAIVAILPA FAGVSSAFAQ FFGGTSLLIL
VGVVLDTLQQ IESHLLMRHY DGLLKSGRIK GRVGSVFVCD YATCQGICCV EGESGAPLEA
GEADLLRRHL DAVRDMLAPE ALEVIDKQGV SYLDVEGDEV TSIVNGRDCV FTTYDEGNCL
CAFERAYRSG KIDFPKPLSC HLYPVRLTYS GFTAVNYHRW ICRCAEALGR QTGTPLYRFL
KEPLIRAFGE EWYREMEEIA IINKYYTEGT DQYHILVEHS RDVAVMALRV VDSHPEDRLF
VEEAAMLHDI GIFLTDAESI ACFGKEPYIL HGYLGANILR GYPRHALVCE RHTGSGLTPE
DIAARQIALP GIYTPMSIEE KIVCYADKFF SKTKKLEAVR RSMLSYGADI SVEDLIAAGF
VSRNSLVKIL ANGTVTTALT VEAHAFSKTA EEAIVKAGGV LGSQSPRRKE LLSGLDIEDY
PADLDPEKVP LYLARMKAEA YRTLLITADT VVDGAILGKP QDREEAARML RTLSGRTHQV
VTGVTFAHLS DEEIDYYLER YRPYDKAGSY GIQEWIGYIA IQRVEGSFYN VMGLPVHLLY
NELVWSRCAE HAARLDLYLL AVSDHAIESV AAALGIWAHT AGSVPMDALR PHAQIGVFYP
LQTFSRERRV DYSSIPIYIE GSDEAVVRLL ESVARLISRD VLRCTSEQRL YLHLAAVFAC
NFTNHLYALS EQMLAAHFLP PRSLAPLIAE TAAKVQEMAT EAQTGPAKRD DTNTLQKHLG
LLMRAVLDSV GVTDVLAKSK GSSNPHNLVK ATIQALAEMR SPLMVAQNRG ISVEKVFKGV
DDIAGRTLAS ASSLKLEGSK KEIAAKVGDE IAKAATEAGI STVVFDRNGY LFHGRIKELA
DAARKGGLKF LPKEVTVETK SERNKNPLII LESADKQLLG QVCMKIRSFR KPEPYKGKGV
KFVGEQIRRK SGKSAGKTKI LFDKGYILNY KFEEQGIIKV ALKYDLAHKV NAIKKLKRVS
RPGLRKYVGY RDMPRVLNGL GIAIVSTPRG VMTDKEAREL KVGGEVLCYV YIGIFDSGYG
GLTILSEIRK LMPEYNFVYL GDNARSPYGN RSYEVVYKFT LQAVRKLFGC PLVILACNTA
SAKALRTIQQ RDLPNMEDPT RRVLGIIRPT VEAVDEITRT KHVGVLATQG TVSSHSYQLE
IAKLFPEISV TEEACPMWVP LVETGESDSP GADYFIRKHL DSIIAKDDTI DTIILACTHY
PLLRPKMKRL LTPTIKLIAQ GELVAHSLKD YLRRHPEMDR RIDKDGKMSY YTTESPDKFG
ELASLFLREE VEAEHVMKAR EVKRAKLVAK YAAKRAALKA EGNYEALQLP KNASPVRLHN
RCSMTGRPKG YMRQFGISRI QFREMASAGL IPGVKKASWT ANLKKDYQER IVPALMKQFG
YTSVMQVPVL KKIVINQGLG MATGDKKIID VAVSELTAIT GQKAVPTVSK KDISNFKLRK
KMPIGVMVTL RREQMYEFLE RLVRIALPRI RDFKGIESKL DGRGNYTLGI NEQIIFPEIN
IDAITKILGM NITFVTSAQS DEEGYALLKE FGLPFVISGE DKGHSGRVLE VLVKEQRAIV
EGLNMIKKHA KPSAKNPQGG IISKEAPIHI SNLNVVDPKT GKATRIGRRL NENGKLVRYA
MDTTLFEDIR PYCDQEVPAV IERLFKHIFG YTAVKAVGEK TTFSLSLSYV FISNHRDIVL
DSAFLNLLLA EINYNMPQIA IGDNLLVKPW IEDFVRLNGS FIVRRGINMR ELIAQSQRLS
AYIRHTITSI WIAQREGRAK DADDRTQSSV LKMLAMLLDL NIVPLSLSYE YDPCDYLKAR
EMLCKQRDPY KKPVGEDLLN MQTGIFGYKG RVHFAIGTPL IDAEIHRRYR LYPGNYVAWD
LLDGHYSEEE KETFVNYLSA QIAKKDEEEL KRLILTMYAN PGKDLKEAEH LLSSHDLRYE
LVDSVYDKSL APGVVVEMVP RSGNTVKPGR IIFLSINARS ARKGIVPKDM SSRQAHAILK
GLGFEQVTER YISGDFINLT DGVADGRNVL AGTRLPITTP LVLRVNLHIT MTSSFVNELK
IDQSIAHNGV CLTVVTDTTY TVTAIRETLE RSNLGLLQIG DLVNLERSMM MGGRLDGHIV
QGHVDQTAVC TAVEEAGGSH YYSFEYKLDK EMARQGYMTV EKGSVCVNGV SLTVCDSGMN
SFRVAIIPYT RDHTNFCRIV PGSVVNLEFD IVGKYLLREC GCDEAGRGCL AGPVYAAAVI
LPADFSHPLL NDSKQLSEKQ RYTLRPIIES EAIAWGIGIV SAQEIDEINI LRASFLAMHR
AIEQLPFRPE RLLIDGNRFD PIPHHCIVGG DARYRSIAAA SILAKTYRDD AMLLLNKDFP
MYGWECNKGY PSPAHKSAIR RFGVSPHHRL TFVSKAVIVR TKKEVRRPDG SYIRFDDNAC
VLLNAAGDIR GSRIFGPVAR ELRGTNMKIV SLAPEVLMRR AIELAQNAEG FTSPNPLVGA
VLVRIIGEGY HHCAGMPHAE VMAVRSVRLK ESTLYVSLEP CSHYGKTPPC AELILQECIP
HVVVAMLDPF PSVSGRGIKM LRGVSVEVGL LAEEAEELNR HFLTAQRQHR PYVTLKWAES
SDGFIDALRP VRLSTPLTTR FVHHRRMMHD AILVGFRTAL LDNPSLTVRH WGIQSLLVEG
GACILRSFID SGLYDDVRIE RSIDCGEGVQ RQFRLEKLHF GRLIHIFISH LHGDHCFGLP
GFISTLGLLG RTGTLHVHGP EGIERFLSPI LEQFCHRMPY VHEDKSVKVY SIPLSHRIPA
AGYLFEEKCR ARHLNRAAAE FYNIPLAEYP LIIEGSDYTT PDGIPNRHLT TPGTPPRRYA
YCSDTEFYPS IVPIIQGVDL LYHEATFMEE DRARAKETFH STAKEAAEIA RLAGAKRLLI
GHYSGRYDVQ GLLEEAQSVF KPTIAANEFA VEGPKLVGEM LPFYRCPESF DFKRISTQTT
PQPLMAVFDL PLDGVQDPGN VGTILRTADW FGIRHVWLGA GSADVFSPKV VQASMGALAR
VLVLGSEGRG ISPEVATEIT DRLTIPHTES LNVAIAAAVM DKTITVAVKW KEKHPIYGKF
VNKTKKYHAH DEKNECGIGD TVRIMETRPL SRTKRWRLTE IIERAKMAYE ISKKMTQQVR
TVTTPLGEAE CIVPQDKVVL ATILRAGLPF HHGFLNYFDY CENAFVSAYR KYKDRLNFDI
HIEYIASPDI TDKVLIISDP MLATGSSMEL AYKALLTKGN PKHIHIASII ASQQAVDYIT
IWIAAIDPII DEHSYIVPGL GDAGDLAYGE KLELVVRIDR IGKCIAERFA HRYYSEVSVG
IDFTARDLAK GLPWATAKAF DSRFFTLRMG DLIFTGTIAI GQHLEAYLIE QFNFAGKKAF
VRVDFNVPLD DNFKITDDTR IRAALPTLRK IIADGGMAII GSHLGRPKGV APEFSLRHIL
PHVSELLGVD VLFADDCIGA DAMDKAAKLK AGQVLLLENL RFYAEEEGKP RKAAQKEFTQ
KLASMADCYV NDAFGTAHRA HASTALIADH FDRDHKMFGY LMEKEVKAVE RVLHDIKRPF
TAIMGGSKVS TKIEIIENLL NKVDNLILTG GMTYTFTKAA GGRIGVSIVE DDKLDLARDI
VKKAAEKGVN LILSVDTRVA DRFDNDAATQ VCSNMEIPDD WMGMDIGPQS IEKFRKVILE
SKTILWNGPT GVFEFDNFSI GSKAVGEAIV EATANGAFSL VGGGDSVACV NKFGLADKVS
YVSTGGGALL EAIEGKTLPG IAAIAIATVA IEKADYANEV EKALRTYRQR ANVPGFRKGM
VPMGMIKKMY GKGVKAEEIN RVVGRELYRY IADNKLNVLG YTIQPTEEMI DQQIESMRSS
YGHSVEADEV GANDVVKGRL CELEGQPKEG GICVEEAMLL PAYIKDEEEK NKFVGAAKNS
VVVFNPAKAY NNEYELSSLL KVDFSFEISS ISRHEKAELN EEFFKQAFGE IKNESDLRAK
VTEGVREQFT AESDYKFLLD QVGELQFPDA LLEELEKQYP AMIKDLTFHV IKEDLVKKNN
IEVTPQDVRS FAIMVAKNQF AQYGMSPQDA LERYANTMME KEDTRRATEN KLAAALKMGN
TVLLATVCAA KNANPGCDFM PLQVEYKEKY SAIGRFPGGF TRREGKASDY EILTCRLVDR
ALRPLFPDNY HAEVFVNVIL FSADGEDMPD ALAGLAASAA LAVSDIPFNG PISEVRVARV
DGRFIVNPTF EQLERADIDL MVGATMDNIM MVEGEMDEVQ ESEMLEGIRV AHEAIKVQCK
AQLELSEAVG KLQKREYCHE VNDEDLRKKV HDECYARAYE VATSGTGKHE RGEAFEKIVE
EFKAQYTEEE LTEKGEMIAR YYHDVEKEAM RRAILDEGKR LDGRKTTEIR PIWIETDCLP
GPHGSAIFTR GETQSLTTVT LGTKSDEKLV DDVLNYTKER FLLHYNFPPF STGEARPQRG
VGRREIGHGN LAHRALKRMI PANYPYVVRV ISDILESNGS SSMATVCAGT LALRDAGVQI
RKPVSGIAMG LISEGKNYAI LSDILGDEDH LGDMDFKVTG TKDGITATQM DIKVDGLSYE
ILENALEQAK QGRLHILGKI MEAQPETRDD LKPHAPRIEK MRIGKEFIGA VIGPGGKIIQ
GIQEKSGATV NIEEVDGMGV IEISGTNKSC IDAAIGMIKG IVAMPEVGET YPGKITSVMP
YGCFVEFLPG KEGLLHISEV DWKRFETIED TNLKEGESID VKLLDIDPKT GKFKLSRKVL
LEKPEGYVEP REDFNWEEFE AGGAKAAVSR QEQEVAYDKT LNTIKEKEVV MGTVTAINKR
EVVINVGYKS EGVVPATEFR YNPDLKVGEE VEVYIENQED KKGQLVLSHR KARAARSWER
VNEALEKDEI VKGYVKCRTK GGMIVDVFGI EAFLPGSQID VRPIRDYDAF VEKTMEFKIV
KINQEYKNVV VSHKVLIEAE LEQQKKEIIG KLEKGQVLEG IVKNITSYGV FIDLGGVDGL
IHITDLSWGR VAHPEEIVQL DQKINVVILD FDEDRKRIAL GLKQLMPHPW DALDSELKVG
DKVKGKVVVM ADYGAFVEIA QGVEGLIHVS EMSWTQHLRS AQDFLHVGDE VEAVILTLDR
EERKMSLGLK QLKPDPWADI ETRFPVGSRH HARVRNFTNF GVFVEIEEGV DGLIHISDLS
WTKKIKHPSE FTEVGADIEV QVIEIDKENR RLSLGHKQLE ENPWDVFETV FTVGSIHEGT
VIEKGAVVSL PYGVEGFATP KHMVKEDGSQ AVLEEKLPFK VIEFNKDAKR IIVSHSRVFE
DEQKEKATLG DLGELAALKE KLLQSKWITG RQIEAARIAV TRYMQRQGQV WVRIFPDKPI
TKKGEGVRMG KGKGAPEGFV APITPGRIIF EVEGVSYEIA KEALRLAAQK LPVTTKFVVR
HDYHAANIGV FVQEVLTEGV KPSVVALSSG PGSYTGLRIG SSIAKGICFG MGIPLVSVPT
LMIDARRMEV YASHMLRPAL LRIEASAYED VAYWQPFYLK EFVATVAKNK VILGIESSCD
DTSAAVVRNE TMLSNVIAGQ AVHNAYGGVV PELASRAHQQ NIVPVVSEAI KRAGIRKEEI
DAIAFTRGPG LLGSLLVGTS FAKGLSLSLG IPMLEVNHLH AHVLANFLRE PGEESQHPSF
PFLCLLVSGG NSQIILVRSP YDMEVIGQTI DDAAGEAFDK CAKVMGLGYP GGPIVNKLAS
EGKPDAFRFA RPHVSGYDYS FSGLKTSFLY TLRDKLAEDP DFVEKNKADL CASLQHTVID
ILMKKLRQAA KDHGIKQVAL AGGVSANTGL RDAFHDHARR YGWTVFIPKF AYTTDNAAMV
AISGYYKYLQ GDFCPIDAVP FSRLPKATEL TKLEEKSLVT FVYIGKPNEA YQAMYGTKPC
IQLNDQITPG AVYTYVKQEE SKIKDERKKL MTISIKGDRD TKMHIFEQVK YELRRADALN
INYSMDTDMG LTRRLPPLSP NKEDIEINDR NIMRILVNKN DEIVKLNDLR RITKEFIANP
SNRADLPEKE MREVTGLGTM ELTSSYAISI KNQIETSYQM YISVQNELIA AYNEVWDEFA
QKHFKPYKEL TPSKQKAVDS AQYNTPGWLK VTDMWLYTIY TLGILVILAT IWGLGIIRGW
DSNWYGGYGE TLLEDSRIRQ YLNARLAKAS VSRIVIERAL KLVTITICTA RPGMIIGKAG
QEVDKLKEEL KRITKDVQIN IYEIRKPELD AAIVAENIAR QLEGKIAYRR AVKMAIASAM
RMGAEGIKIQ VSGRLNGAEM ARSEMFKEGR TPLHTLRADI DYALAEALTK VGLLGIKVWI
CKGEVYEKRD LAPNFALGEC GLDKVCSQRK AFLDQIDLSE EFGIPVLLHI VRAWDDLLWI
VHGFRGGEEQ ARQLIHAGLF LSESNFVDYV KIYCRSGKGG RGSTHFRREK YIPKGGPDGG
DGGRGGHVFL RGNRNYWTLL HLRYDRHIMA TNGHSGGAKR STGANGEDRI IEVPCGTAVY
DADTGEFITD ITEHGQQVML LQGGRGGHGN TFFKTATNQA PRYAQPGEPA QERMVIMQLK
MLADVGLVGF PNAGKSTLLS VLTAAKPKIA NYPFTTLEPN LGIVAYRDKR SFVMADIPGI
IEGASAGKGL GLRFLRHIER NALLLFMIPA DTDNIAKEYE ILSRELVAYN EELAQKRKVL
AITKCDLIDD ELCEMLREEL PTGLPVVFIS AVAQQGLEEL KDTLWRELSR ETLHEPDSIV
GVITVPDERL NVLADLCKPQ RLIPTTVEIV DIAGLVKGAS KGEGLGNKFL ANIRETDAIL
HVLRCFDDDN ITHVDGSVDP VRDKEIIDTE LQLKDLETIE SRIQKVQKQA TGGDKQAKLA
YQVLSKFKKA LDEGRNARSV SFDTKDEQQI ARELFLLTAK PVMYVCNVDE ASALSGNKYV
EAVREAVKDE DAEILVVAAK IESEIAELET YEERQMFLEE IGLKESGVSR LIKAAYHLLN
LQTYFTAGSD EVRAWTFLRG SKAPQCAGII HTDFEKGFIR AEVIKYNDFV SLGSEQAVKE
AGKMSVEGKE YVVQDGDIMH FRFNVIFGAP GSGKGTQSEE LIRRYGFRHI STGELLRAEI
KAQTELGQAA AGYINEGHLV PDSLIVDMME KLIGIIFDGF PRTIPQAEAM ETMLARHGWK
VDIVLNLQVP EEILIERLLN RGKISGRSDD NIDTIRKRLE VYADETAPLV DFYTRKNVLH
NVVGTGTIEE IALRISPIVD IKRDLHGDNP LFVCIMNGSF MFAAELMQAL DENYQVDFAR
YSSYCGTQST FVLKEIMPVT GRTVVIVEDL IDSGYTMSCV KEKFYELGAK EVRIAAMLTK
PAALKCDIHT DYVGLEIGND FIVGHGLDYD DLGRMYQDIY FAKLRNVPTS PRKMRLVADM
IRGMEVNRAL GVLKFSNKEA SARVEKLLRS AVANWEEKNE RKAEEGELFV SRICVDGAST
LKRLRPAPQG RGYRIRKRSN HVTIYVDVYV PADIYARYLR LRGRDCLLIG GSDEHGVPIA
LKAKAEGCTP QEVVDRYHEL IKRSFEGLGI SFDIYSRTTS DMHRRTASEF FKTLYEKGEF
VEQTSEQYYD EEAKQFLADR YITGTCPHCS NDRAYGDQCE ACGTSLNATD LINPRSTISG
SAPVLRETKH WYLPLDKHEP FLKEWILDGH KEWKSNVYGQ CKSWLDMGLQ PRAVSRDLDW
GIPVPVEGAE GKVLYVWFDA PIGYISNTKE LYPDSWETWW KSEDTRLVHF IGKDNIVFHC
IVFPAMLRAE GSFILPDNVP ANEFLNLEGD KISTSRNWAV WLHEYLEEFP GKQDVLRYVL
TANAPETKDN DFTWRDFQAR NNNELVAIFG NFVNRALVLT HKYFDGAVPG ELTDYDSRTI
EEFAAVKQAL EHQLDTFHFR EALKEAMNLA RIGNKYLADT EPWKLAKTDM NRVATILNLS
LQITANLAIA FEPFLPFSSA KLMSMLWDRL GSTDLLPEGH VLGSPELLFE KLEDSVIDAQ
IQKLQATKLA NAAPIAEYIA FEDFLKLDIR VGTVLECEKV PKADKLLRFR IDDGLGGRTI
VSGIAKHYAP EELVGKQVCF IANLPPRKLK GIESEGMILS AEDDGSLRVI VPAAGVAAGS
IAEAADQLGL ETYVVGGYVR DIFLNRPSKD IDIVAVGRGI DLAKVVTKKL GRKTHLSVFA
NFGTAQVKHG DLEIEFVGAR KESYRHDSRK PIVEDGTLED DLRRRDFTIN ALAVCLNSDR
FGDLVDMFDG LCDMDDMLLC TPLDPDITFS DDPLRMMRAI RFASQLGFTI LPRDFEAIQR
NAHRIEAVSA ERVIEELNKI MLSPRPSIGL SLFEQTGLME YVFPELLALK GAETRDGIGH
KDNLTHTYKV VDNLALWLRW AALLHDIGKP RTKKFVGGWT FHNHNFVGAK MLPSLFKRLR
LPLDAKLKYV QKLVDLHMRP ATLVDEGVTD SAVRRLLFEA GDDIDDLMML CEADITSKNP
DKVRKYIDNY ALVRHKFKEI EEKDHVRNFQ PPISGEEIMQ TFGLKPSRHV GTIKEAIKEA
ILDGVIPNDY EAARAFMIEK AMISPDFVGH TIAVHNGNKF IPVFVTENMV GHKLGEFSPT
RTFRGHAGNV GNKKTHGMLE GYHTEGLLEV KEGDKISLGK NELTFIFAPM VHWPEVMFTY
LPTQQVLFSA DAFGTFGTLD GHIFDDLSFR WEEMYRYYAC IVGKYGSFVQ KVLTKLPVQY
ICSTHGPVWH FSEAFDLYDR MSRYEAEEGA VILYGTMYGN TEVLADTIAQ GIAAGGIRNV
VCHNVAFSPA SNILRDIFKY KAVIIGSPTY SNEIFSPIKN IMEMIRLREV KDRYLSVFGS
FTWAGQAVKK IVPFAEEMPL EQKMSTTDEL YEKGWELGNK IAERLITWDF DPVLFTLFGH
PVVWYGLLFA LGLIILGPWI EKKMWEHEKL DPKWFESLAV YVFVGTIVGA RLGHVLFYDP
AYYLANPAKI FVTWEGGLAS HGGTIGIIIA CWLYSRRVTR KSILWVLDRL AVPTGIVAAM
IRLGNLTNSE IFGRPTTLPW GFRFHPTQIY EALCYLAVFA LCMWLYWKRD AARRYGLIVG
VFLTGIFLSR LIIERIKIVQ ELNMGQLLSI PFVLAGIWLI AEKELLNSLE RTYDLYLYYL
LLVPELTRLH AEILEANKNK RLATEKDKNP RMVHNRLAEK IESCRPLEQN ALNWRSEEAF
LRRLVLPDEE LAEVMEEHSI FWIVKEFVLK TIRPAYKEKD DAVFGTTLLR NAIINGEEYR
RIIRENLINW EVDRIADMDM LIMQLAIAEL LNFPNIPALV TINEYIDLSK LFSTPKSGTF
VNGLLDAVVK GFREKGGSAE VAMGAKSNAT NNPSPENARK HSYFDFSEKI QTNVQASVGT
KLNFGMNYNT ESTFDFDAKK LKLAFEGEED DIIKLIEAGN VSMNTRNTLI RGGASLFGIH
TKMQFGKLDV DMVVSQQEAE TKRVSTKGGA QTTPFELSAG QYDENRHFFF GHYFRDRYDG
AMKTLPFISS GVKINRVEVW VTNKKGNFDA RLLNPADYTV NSILGYISLN MRLSADEVLG
IAFEYTYNGQ VYQVGEFSTD VKLLKGTAMS STSPYWHFMM KNAYQLLGMD RLDAKQEPDG
TYDFVDGYTI LPQKGVVILP TVEPFGKTLF QELYDTTAVA AQQVAEKNKF IFRGEYKASN
VTPGSVVVTA GGVKLTENVD YTVDYLSGNV SIINSGTPIN VSLENRGQRK TMFGIDLNYN
FSKDFTLGGT FMHLSEMPLT TKSVIGDESL KNTLWGLNLN YRTQAQWLTN ALDLLPFVEL
TKPSEITINA EFAHLDDFES SQSYIDLMNP YSWMLSSTPR AKLSWFYIDP IFTRENSPAH
LKNDLEQLHY VREVKTSELF PYRSYLHTLL MSYYPSERGP YNLPQSNWGG IMRKIDQSDF
EASNIEYVEF WLLDPFGSMY INLGEISEEV LKDEKKFFEN GMPRQGTGYA FDNKQDVGFN
GLTTEEEDPG GDNFHHYRGA DYDDARKSIL DRYKQYNGVE GNSAEATVSS RLVPDVEDIN
QDNTLNEIEK YFQYRVELHP SKMWYQFKVP VREFERKIGG ITDFKTIRFM RVYLTNFSEE
VILRFGTFKL VRGDWREVST VNIEENGDRK PVNYVLPPGV LRSLDPQQAQ STQQNEQSMS
LKVRTLAPGD ARAVYKNTGY DLRRYKRLQM FTHAERLGNG DLSVFIRLGT DYRNNYYEYS
IPLRLTPFGT YSETVWPKEN MFDFKLSALT DIKTKRVMGN PTLSEVKTIM IGIRNNSTDI
KSAEIWVNEL RLTDYDEKGG WAANTTINMQ LSDLGSVNMR GQMITAGFGA LDESLTQRAI
EDTRTLNFST NLELGKFFPE KAQISIPFYY SVSDEKISPQ YNPYDQDSKH PMPYDPANFS
FNYPDMEYNT NLNWSAGMVY WDRAIAVNWN LRINFRSGTN ARIEEPHVQV NKKLAPDEYK
IWRDSVRRSI AELGTPIAYD QTFNVSYTLP TTQISALWVN GSLTYNAVYN WDRGALNYRQ
SSGLHLPGFL PNIKAAGGQG GVLAPGWDFA FGLTFVDKAA QKGWLIGGQQ NVSPLEPIRE
LRINLTRQTQ TQYVYAGMPR TLPNWNVSYT GKTELLKKYF RNVRINHAYR GIYNVFAPLL
GVEVTFMSGL GINTDYRKTR RLNLNLSAYQ LVESNEDQIT VGMSYATNGN ISHKINVSAD
YDISRMLTLR AYYDWDMNHP LVSFPITNSN FGVSFRFNLM GYDVNVSLTT YSAYQGEGLI
WITQLIREDA HLLYGFSTKE ERTLFGQLTS VSGVGPTTAR LILSSYAPQE LAALITTGQA
DALKAVKGIG LKTAQRIIVD LKGKIEAISA LKMLGFADPA IRKAVKSILS EDSSLAVEDI
IKRALRMLRY IGGGHKQKYR FIDFKRTKDG IPATVKTIEY DPNRSSRIAL LYYADGAKAY
IIAPDGLEVG HTVMSGSEAA PEVGNALPLA NIPVGTIIHN IELRPGQGAK MVRSAGSFAQ
LTSREGTYVV IKMPSGEVRR ILSTCKATIG SVGNSDHALE KSGKAGRSRW LGRRPHNRGV
VMNPVDHPMG GGEGRQSGGH PRSRKGLYAK GLKTRAPKKH SSKYIIERRY GFRVSPNANK
IEIKKAVEAM YNVKVEDVNT MRYDGKRKNR YTKSGLIRGK EASFKKAIVT LKKGDTIDFF
SNIMELSVYN IKGEDTGKKV VLDDSIFAIE PNDHAIYLDV KQYMANQRQG THKAKERSEL
SGSTRKLIRQ KGSGGARRGD INSPLLSGGA RVFGPRPRNY SFKLNKKLKA LARRSALSYK
AKNNEIIVVE DFNFDAPKTK AFKAISAALK VDEKKVLYVL PEMNKNVHLS ARNLPNTNLI
LANLINTYAV LASKNLVLTE VKTLEKDGYS ALQLGFVDAK EKHTTKPLAG HFKKANVTPK
RHLAEFKNFE EHKLGDVLNV ELFSDAGFVD VVGTSKGKGF QGVVKRHGFG GVGQATHGQH
NRLRAPGSVG ACSYPAKVFK GTRMAGQMGN ERVTVQNLEV IKVMPEHNLL LVKGSVPGAK
GSILLIEKVN RSTFVNKKSR EQFELSSYKR LIDIYNSTAK TVDALMKLEL PSGVEVEIKM
YDGKKSTAFS IFYGALDIVK TKLSNEEKSA LEIWKAALDN ITPQVEVKSR RIGGATFQVP
TEIRPERKES ISMKNLILYA RKRGGKTMAD KLAAEIVDAF NNQGAAFKRK EDMHRMAEAN
RAFAHFRFMG ADLPKQFLLL AGRPVLMHTL LVLPADHHTY WQELCRRYDF HQVVAGGGTR
FASVRNGLEV VPLVAVHDGV RPLVSGETID ACFPCRALLE SLRYYATDGA VDRSRYVTVQ
TPQTFRSEWL KEAYIEGNPE NIKLTTPLDA EDKFIQELDS VALNGNMGLL AVIKKYSGSD
ASNLAKAYAG ICYYNLGEYQ QAIDHLKGFS AKENMVAPSI TRLIGDCYVQ LKKYEEAVGY
FEKAAAAASN DAITPGCLVK AGRVYEELKQ YDKALAAYTQ VKDKYYTSME ANTVEADIIR
KGLRIGIAVA EWNRNITEAL MKGAIATLLK HDVIIVQHVP GTFELTYASA YLDAVIAIGC
VVRGDTPHFD YICQGVTQGI TQLNPVIFGV LTTETMLQAE ERAGGKHGNK GTEAAVTVLK
MFRDVAGLED LKTYLRRTAQ TGQIAHAQLF AGEEGGGAFP LALAYARYLN CQTPTCPSCL
KYDALAHPDL FFVYPVVNAS DDYIRQWREM LYFTPADWLE YIKAGNSQPI IYSKEAEAVE
QKLSFRIYEA AYRVVMIWQP ERMNEAMANK LLKLIEEPPE HTLFFMISSE ADKVLGTIRS
RTQLINVRLL HEIEIVEALH LAEGNYRRAE LAALGRVSQI GFLTYCLRLF AIRHIRQNGS
GRMIFFDLFL RLTERMYARP IRPLVEALRS LGASSQFVSA LLLIAPAAAL FGRLGVPDLV
PTLAVCCLLK GVPFCLEGVG HLRLKECDRL AAICAEARKL GGQNRAYLFG KSYVSYQKSR
LEANFMYLNT DSSTVFTRYG YPMAFPIFKD GEQSFEAKNF TYNFRTQKGI ISGVITQQGE
GYLTAGKTKK MPDNIMFMQG GRYTTCDNHD HPHFYINLSK AKVHPEKDIV TGPVNLVIAD
MPLIGLPFGY FPFSNKYSSG ILMPTYGEDN RYGFYLRNGG YYFAFSDYID LALRGEIFSK
GSWGISAQSK YKKRYKYSGS FEANYLVSKS GDKGDYSKTT SLNVRWTHSQ DPKANPLQTL
SANVNFATGS YFQNSLNTTY DVNARTTRSS AVSYSRKFPG TPFSITGSMD ISQNMRDTTV
SLTLPNLSIN MSTRYPFKRN TRVGPERWYE KLSVGYSGQL RNSILTHEKN LLQSDLVRDW
KNGMRHSVPV SLTVPLLDYI NLTMGVNYNE WWYTKGIRKS WNEDKKAFLS DTTYKFRRLY
DYSLSAGLST TLYGMFKPFG GNLIMIRHRF TPTVSFSYMP DFTKRRYGFW EHIEHTDQSG
KLHTLLYSPY GAPSMGNAGS VNFSFDNNLE AKTGIKKISL IDQFTWSTSY NMFADSIQWN
NISASLALRF SKSFTLRLSG LFDPYVTKYG KIIPYKSNDL RIFNGKGLAR LISTGTSFSY
DQDGYFTYSI PWSLSFDYSW NYNVDKMEYY YRVTQNLSFR GNIQPTPNWS FGFNANYNFD
LKKITSLTCN ITRDMHCWAI SASFIPIGAY KSYNFVISVK SSLLQDLKYQ QSVSKGIVYY
DDEELDRYAG VLPEEYSTEA VEEFEEVLST LQEEEVPSWI RSLQMRQIQM PMFSLWMFGR
LIEQFWGTKR FLIFYVICGL TAALAQQIVW TVGASGAVFG LLLAFGMLFP NSEIYLFFIP
IKAKWFVIVY GLIELFNIAH FAHLGGMIGG IILILLWRYL LAALSPLISP PAFFGLAFPV
FLAAQVGMVV YWVLRGKIVW FIGNALLLLC TWGNIDTYIP YIKGSGADIV CLQEALSKYP
ILDVRRIPYE SAFNGSVAYG KKVLVVNNHL ESFRLTMADG VEYKMGPAYA LRSAQADSVC
GDFNDTPISY TRHKIASGLK DAYSDTGRGP GFTFNRIDHI LYSSGFLAYN CTVDKSIHAS
DHFPVYHKDG LAEILAELNR QGVEFVSTGG THEFITSLGY PCRAVDDLTH YPSMLGGRVK
TLHPMIFGGI LARRGHETDV REVGEYGLSL IDLVIVDLYP FEATVASGAS EADIIEKIDI
GGISLIRGAA KNFEDVVIIS SRAQYGGFYR LLGAKTTIAE RRHYAREAFA VSSAYDSAIF
RYFLRYGENP HQRGFFFGND LYFDKLQGKE ISYNNLQDIE AAVSLISEFS APTFAILKHT
NACGIASRGT LIEAWQAALA GDPVSAFGGI LVTNTPIDKE TAQEIDKIFF EVIIAPDYDN
AAMEYLTRKT NRIILLQKEP VREQWRSMFG GVLMQQTDSV TAVTPVVPTA DETDDLIFAN
KVVKHSKSNA ITLVKDSQLC ASGVGQTSRV DALRQAIEKA RSFGFDLNGA VMASDAFFPF
ADCVEIAAEA GIRAIIQPGG SIKDNLSIEE ATKRGIAMVM TGVRHFKHYM NLREKNRMLL
DANARLELEY ISLKRAVDAA IADSIDKGRA DGVLPEMGVV SATGVVGAVT AASDHYAIVI
PIINPKFKLS CLTDLPRHVQ LAQGDTVVTS GYSSIFPANL MVGPVILSAD FGRLTDVYVI
LNKIDIERMQ DELDRISEDY NDSLLAQLSA ERARVNRLQD ELKTVKTTNA RRINELRGEV
KTLRAILKSY VVQIDSLNAA NARLRTENQE VKRNLSEAVG EASRLKVEKA ELTGKVELAS
KLEATGISVA LLDKKGRSTK KVTKIKNIQM SFIIPKNITA PVGEKAIYAR ILTPSDDVLD
VFAFEGKQIS YSCRKQIEYT GEQTDVILYW NVGETLMPGA YRVDFFADGH LIGRKGFSLI
PPSELIINAD GSVFHLHIRP EQLADKVILV GDPARVDTVA SRFDRIECNV SSREFHTVTG
WYGDKRITVQ SHGIGSDNID IVLNELDALA NIDFDTRQVK DRLRKLTLVR VGTSGGLQDN
TPIGSYVAAE RSIGFDGVMY FYSDTEKIRD AAFEAALQDQ LEWKIEGLKP YVIPADKMLT
DRICDILRGV TIAANGFYGP QGRRLRLPLK DEDLNRKIQA FDFNGSRITN YEMESSSLAG
LAALMGHEAV TVCCIIAGRK SEKMNTSYQG SIEGLIDLVL ERIGIDPYPA AEYTVNAYSA
EIKRNFNDRQ VSIAGRIMSR RIMGKATFME LQDAEGRIQI YITRDDICPG EDKEFYNTVV
KKCTDIGDFI GVKGYVFRTQ MGEISVHVQE MTFLSKAIRP LPVVKEKDGE VFDGFTDPEQ
RYRQRYVDLV VNSHVKDIFL KRTMVFNSMR SFFNERGYIE VDTPVLQSIP GGAAARPFIT
HHNALDIPLY LRIANELYLK RLIVGGFDGV YEFSRNFRNE GMDRTHNPEF TAMEIYVAYK
DYNWMMNFTE QMLERICMDV LGTTQVKVGE KLIDFKAPYK RVTMIEAIHE HTGIDISGMN
EAELRQVCDK LGVEHNETMG KGKLIDEIFG EKCEKNYIQP TFITDYPKEM SPLTKEHRTN
PELTERFELM VNGKELANAY SELNDPIDQR ERFEEQLKLS EKGDDEAMYI DNDFIRALEY
GMPPTSGMGI GMDRLVMLLT GQESIQEVLL FPQMKPGSGS WATALAKIIL TSQPSINWFM
RREEQAQGIK RTGRNPNYLR DAVFDPRKIS FFTDLNSFFR ASDVVVLVTP SPFIKSYLKR
VRSSSMRDKL IINAIKGIVP DENVLVSEYL HDFCDVPNEL IGVVSGPCHA EEVARERRSY
LTVGCFDINK AKAMALRNDY VSCTTSQDVV GIEYASVLKN VYAIAAGICN GLQYGDNFQS
VLMSNAIAEM NSFVNTVHLL EREITDSVYL GDLLVTAYSN YSRNRTFGNM IGKGYSVKSA
QMEMEMIAEG YYGAKCVREV NKRYQVNMPI MDTVYEVLYE KRDAAEAITA LTAHFLDNGT
GRGSDFLGWV HLPCDYVVNV GIGGSYLGAR AVIEALQNSL YAGNNIGEDY LSGLLHFLRD
KRFGIIYISK SGTTTEPAIA FRLLKGLLEF QVGSQDARER IVAVTDSTKG ALRRMADEEG
YRSFAIPDNV GGRFSVLTPV GLLPVAVAGF DIHRLVQGAA DMYAAARNAL YAEGKKIEIL
ANFHPKMHYI GEWWKQLFGE SEGKEGRGIF TATVDLTTDL HSMGQWMQEG ERTIFETVIS
VLMIPSDSAD LDGLNFLAGK RIDEVNKMAE LGTRLAHVDG GVPNIRIVLP RLDAYYIGQL
FYFFEKAVGV SGYMLGVNPF DQPGVEGYKN NMFALLNKPG NQAISASLRY FTLGKLETFD
ELGSMGEAHP NEFAVDLGYS RQLSEDFSMA VALRYIRSDF AADIAGYLQK YVGFNVKNIG
TKISYGGATS FFIPTSLNLG TGLLYPIDDY NSISFNLELS KLLVPTPPYQ ETSSISGIFS
SFGDAEEFRE ITWGLGAEYS YDDKFFVRAG YSYLHPTKGN LQYFTAGAGF KMNIFRIDAS
YLLSTIQSNP LDQTLRFTLM VNYCMTIDDR DERNRCAQTI ITIMWDHLAI MSGFKLDIDY
PMEIISPEML ERRPYSANDI VYRHYGHLIQ EMILKACAME QGEERHALEL LIANQMKRSY
LTWNKDTVDD YKIFKDLYEL SEGRIELTEE NCRLVIEGGN SLKGEILVQG AKNEALQIIS
ATLLTDQEVV VRNIPDILDV NNLIDLLRNM GVKVKRPDTC IFQADNVNLD YIKSEQFLEK
SRALRGSVLL VGPLIGRFGY AIFPKPGGDK IGRRRLDTHL VGIQALGATC DYHSDMQAYE
LASRLAGTYM LLDEASVTGT ANILMAAVLA DGITTIYNAA CEPYLQQLCK MLLSMGAHIE
GVGSNLLRIE GVQSLHGCEH KMLPDMIEVG SFIGMAAMTA SELLIKDVSV PDLGIIPASF
RRLGIAVEQR GDDLFIPRQE YEIETFMDGS IMTIADAPWP GLTPDLLSVF LVVATQAKGS
VLIHQKMFES RLFFVDKLID MGAQIILCDP HRATIIGLDK RVPLRAATMV SPDIRAGIAL
LIAAMSAEGT SIIHNVEQID RGYQSIDTRL NAIGARISRP FRLIGYREKD ITLLRFAGIE
SKEEMERYTG GIIDDVDEST LNVLLLLPVA EDLVEEMDVP NRKLTMIIPD GLLILGSTGS
IGTQTLDIIR LNPDLFDVYL LTANNNVDLL IRQAREFRPE IVVIANDQKY HLVQEALADL
PIKVWCGAGA IADAVTAPDI DMVVTAMVGY SGLLPTIKAI EARKMIALAN KETLVVAGEL
IMRLAQENQV PILPVDSEHS AIFQALLGEI LLTASGGPFE ELQHVTREQA LCHPNWNMGA
KVTIDSASLM NKGFEMIEAK WLFEMQPDEI EILVHPQSII HSMVQFRDGS VKAQLGIPDM
RLPISYALGI THRIPNDYPR VDFLTFERPD LERFPNLSYA FDAIRLGGNA PCALNAANEI
AVAAFLRDEI SFTDMSRLLP TFIETDSSTR RVAAKTLYGL EDVLAAELTA LGAEEVTVGR
RMVSFRGDKR MLYLANLRLR TALRILKPVT TFHAKTTDEI YERLFDWTTV MSSDQTFSID
SVVYSDSFKN SQYISYRTKD ALVDFFRDGK RPSVRLSNPD ILLNIHVSHE EVTLSLDSSG
ESLHKRGYRV AETAAPLNEV LAAGILLKAG WDGSTDLIDP MCGSGTFLIE AALIACNIAP
GIYRFAFRRW ADFDPDLYDE DDSAERVFDH TIYGSDILPQ AVAAARSNVE RAGLGKYINP
PYGERIKVED MQQLYAMIGE RLKHNYAGCS AWILAFKPEH FNHIGLRQSH REKLMNGALE
CELRGYELFE GLLLGSGGRE HALAWKIAQS PLTNKLFVAP GNDFAAVAGV VQRESIDLLV
VGPEEPLVRG IVDYFRNHDS LLLIVGPDAK GARLEGSKDF SKSFMKRHGI PTAAYQTFTA
DQIDAGKAFI MQAPYVLKAD GLAAGKGVII APTAEEAKRE LAEMLGGKFG AASRHVVIEE
FLDGIECSVF VATDGKDYRI LPVAKDYKRI GDGDTGLNTG GMGSVSPVPF ADEAFMRKVE
ERIIRPTISG LIAEGIDYRG FIFVGLMNVG GDPYVVEYNC RMGDPETEVI MLRIGSDFVE
LLRRIAVGNI DYQMQEDPRF AASIMLVSRG YPGSYEKGME MDIPIPGGKV YTNGGRVMAV
SSYGATPEAA LQRCYTHAQQ VLFDGKNYRH DIGQDASKLI EVKAIKLQPN NPFTWASGWK
APIYCDNRKT LSYPQIRSLI KLELARVISE TFGDVEAIAG VATGAIAQGA LVADLLGLPF
VYVRSSPKDH GLENLVEGEL KPNSKVVVIE DLISTGGSSL KAAEAIRNFG CEVLGMVAVY
THGFPMAEQN FEKAGVKLVT LTDYDQVIEE ALRTGYISAE NVHLLREWRK SPGHARELAA
QADCVIAVGG DGTVNEIAQS LRYTDVVLGI VPKGSGNGLA RALKLPALEV IKTGHVRTID
CCEADSRPFF CTCGLGFDAE VSKKFAQAGS RGPITYARTM IESYLQNEPK EYKLTIDAFL
VTCANAPQYG NNAYIAPSAD LEDGKMDVVI IRPFNPLEAP QLALQLFTKR INSNSNLDTY
KAENLIIERG VMHLDGDPVM FGKRIEIRTY GRSLKVTEYR NDYAPEVLEA FTNKHQENDY
WVRFNCPEFT SLCPITGQPD FATIYINYIP DVKMVESKSL KLYLFSFRNH GAFHEDCVNI
IMKDLISLMQ PRYIEVWGDF TPRGGISIVP FCNYGKPGSR YELLAEKRLA RLVWNRKSRL
RPTLIGCSHW LADLARQSAL TDGIESIPNP IDTNLFAPAV QADDPRKGIH ELSQAMKRLP
DLSKRIALVV FGSLRDMAEL YRATDLFVTP SLEENLPNTI MEALSVGTPC VAFRVGGIPE
MIVSGGYLAA FRDPSDLAMD IRQDYPLSKR NTFGIAARTD WWIDYTCDAD IDRLVKDEFF
QECRVQTIGE GSNLLFLANF HGILLHSEVK GITELLRVGS GMVWDDFVAY AVENNYYGIE
NLSLIPGQVG ASAVQNIGAY GVEVSQLIEA VHARHYRTGE SRVFRNEDCR YAYRYSIFKE
PIMYVDYRLR LKPSFSLEYK ALAIRDTVIR IRNSKLPDPT TIGNAGSFFV NPVVSTEKFN
TLQTEYPVKV PAGWLIEQCG YKGHRSGAVG VYEHQALVLV NYGGATGTQV GALAEEIIGS
VRQKFGITLH PEVKYSCKSK QSAYRQAYEQ AKEREIARQE KLSAYSGLDR FSVVVGSFRN
ATNARSLKER LESEGYLAEN EQGMLRVIVA SFPSREEAIA AREAIKERKS LNFIEQIVES
DLSEGKNDGR IQTRFPPEPN GYLHIGHAKA ICIDFGIAQR YGGVCNLRFD DTNPVKEDVE
YVDAIREDIE WLGFHWGNIY YASDYFQELY DFAERLIREG HAYVDEQTAE QIAAQKGSPT
VPGTASPFRD RPAEESLDLF RRMNAGEFEE GAMTLRAKID MASSNMHFRD PIIYRIIKHQ
HHRTGNEWNV YPMYDFAHGQ SDYFEGVTHS ICTLEFEVHR PLYNYFIELL YAPRQIEFNR
LNLTYTMMSK RKLLQLVKDG LVSGWDDPRM PTLCGYRRRG YTPESIRNFI DKIGYTKYDG
IIDVALLEHA VREDLNKRAT RVSGVIDPVK LVITNYPEGK TEEMVAVNNP EDESAGTHTI
TFARELYIER EDFMEDAPKK YFRMTPGQEV RLKSSYIVRC TGCKKDEAGN VVEVYAEYDP
LTLSGMPESN RKVKGTIHWV SAQHSLPAEV RLYDRLFTDE NPSKDKTLAE MLNPDSLVLK
NCRVEPFLAD AAPGSHFQFQ RIGYFTVDPD SPGALVFNRT VSLKDSWVRV RFAPSPTGPL
HIGGVRTVLY NYLFARQHGG DMILRIEDTD SNRFVPGAEA YIIEALEWLG IKFDEGVGYG
GQYGPYRQSE RRDIYRVYVR QLLDSGRAYI AFDTPEELEA RRAEIPNFQY DAATRGQMRN
SLTLPAEEVE RLVSEGTQYV VRFLVEPNVD VEVNDLIRGR VVINSSILDD KVLYKSADDL
PTYHLANIVD DHLMEMSHVI RGEEWLPSAP LHVLLYRAFG WEDPRFAHLA LLLKPEGNGK
LSKRDGDRLG FPVFPLEWKD PTGDISKGYR ESGYLPEAVV NFLALLGWNP GNDQMDELIR
LFDIEKCSKA GAKFDYEKGR WFNHQYIQRK DDTDLAELFR PILREHGLVK ERINFIGELW
EQAGFFFIAP LSYDEKTVKK RWKEDTAKQL GELAELLEPT VKNWIETNGY HLGNIMNATR
LALVGESKGP HIFDIMEVLG REETVGRIRR AIGNVVDMAV GVIIGGAFGK IVTSLVNDIM
MPPISLLTGG NFSDLRVVLS KAVVEVSWNY GNFIQTTIDF LILAFVIFLM IKAIMAAKKE
VELLTEIRDL LKKGVDPGTI LMGYGMLHVV GNTPRLMAMG VIRLEKFDNH YIRLKRIFDR
ITGLIDEFLP DEMAIEAPFF GKNVQSMLKL GRAQGVAMAA ALARDIPITE YAPMRIKQAI
TGNGNASKEQ VAGMLQRYLR IPDELPEMDA TDGLAAAVCH WKDFVNQNPD KVMKSDIQIA
REIELQKIEQ IAESIDLPVE QLEPYGRYIA KVPLSEKVKK GNLILVTAIT PNKAGVGKTT
VSIGLALGLN HIGKKAIVAL REPSLGPCFG MKGGAAGGGY AQVLPMENIN LHFTGDFHAV
TSAHNMITAL LENYIYQNRN TCGLSEVLWK RVLDVNDRSL RNAVTGLGTD GIPRQTGFDI
TPASEIMAIL CLAKDFEDLR SRLENILLGY TKDGAPFTVK DLGIAGSIAV LLKDAVKPNL
VQTTEHTPAF VHGGPFANIA HGCNSILATK MALSFGEYAV TEAGFGADLG AEKFLDIKCR
EMGVAPKLTV LVATLRALKL HGGVAETEIK APNAEALRRG LSNLDRHIYN LKKFGQQVVV
AFNRFDTDEE EEISIVREHC GVGFAVNSAF AEGGKGAEEL AKLVVETVEN NPSKPLNYAY
EPQNPVKVKI EKIAKEIYSA GGVVYSSKAE SKLKKVAMQS LDHLPVCIAK TQYSFSSDPK
AKGDVRGFEL KVSDIVINRG AGMLVVIIGE IMRMPGLPKE PQAVHIDIVD GFIEGLSNGL
NVFLVILFAT IGAGIGAAVN YVLALWLGRP IVYAFANSKF GHLCLINEEK VRYAEQYFDK
NGAVSTLVGR LIPAVRQLIS IPAGLARMKF LPFISYTMLG AGIWNCILAA IGYNLMNTIG
KLFRLTTFGE SHGKAIGGII DGCPAGLFVD TEAIEQELLR RRGQSSYTSP RQESDMVQFV
SGLGRTIGAP IAFIIDNKDV RSADYDSLST IFRPGHADYT YFHKYGIRDP RGGGRSSARE
TAIRVVAGAV AKQLLIRCTA YTSQIGCPDP DVSRQMEAVI ETAKDESDSV GGIVDCHVSG
VPVGWGEPLY GKLHAALGAA MLSINAAKGF EIGDGFALAS MRGSEANDFL SNHSGGISGG
ISTGQDIHFR IAFKPTPTIG REQHTVNEQG ESILLSAKGR HDPCVVPRAV PVVEAMAWLT
LADAYLLIVV SGGMDSVTLM YEKRASIALA LSFDYGSKHA RELSFARLHA ERLGVEHLIV
PLDFIYFQSD LLLSGGDIPE GEENMKSTVV PFRNGIMLAV AAGLAESRGL QRIYIANHFG
DHAIYPDCRA SFIRPMTEAV RCGTSDGVLI EAPYTDITKT DIARIGASLG IDYAETWSCY
KGGVSHCGVC ATCLERRELG PLYTHWNALI NVISRKDIDN LYPHHVLHSL GIARMLNFKP
GTVLDLGTGG GFPGIPLAIL FPEVSFLLVD SIGKKVKVAA AIAEALGLDN VRTMHCRAEE
KFDFVVSRAV MKLSELAKIC RKLIQQNALP NGLICLKGGE LQHEILPFRN KAMTEELWPT
FEEAYFKTKK VVYLPEEQQL LRFVQEQQLT VKLLLNTHLH FDHAWGNGFA AKTFGLPVLT
HRAEVEEMPS PSKQLAAFGV LFVPGHSPGH LAFYCPQAQA VFTGDALFAG VGRTDLWGGS
YELLKKSILL PLPDDTVVYP GHGPTSTIAY EMITYPSTHG IFETNIIDLC RRIHECGGQV
YMDGANMNAQ VGLTSPGFIG ADVCHLNLHK TFAIPHGGGG PGVGPICVAK HLTPFLPSHV
SAAPYGSAGV TTITYAYIRL MGYEGLRRAT KIAILNSNYM ANRLKDTFGI VYTGATGRVG
HELILECRKI KESGIDENDI AKRLMDFGYH APTLSFPVHG TLMIEPTESE SLAELDRFID
VMNCIWEEIQ EVARGEQDAT DNVLKNAPHP QYEVTANDWS HPYSREKAAY PLEYLRENKF
WLNVARIDNG YGDRNLVPVS FDKIQASRET AIQKKLKNIA DYQAAFESMY GRYAELVGFL
ANGRVYYVNA EGEYTDDMRD KGMTERDTVW VAAKDSLLGI DPNTVLDIPG ILVEVGSIQQ
EIGINVSVFQ ASVPFVDYLS DGYAGLRIGS LKEVKNLSNR FDFEGLSAID LFSGTGSIAL
ELVSRGCSSV TSVEKRREHA AFIRTLIKRL DLVFADPPYT LAELESLPEH PKDFSFTEHT
RFEEHRAYGS VNFTFFVRCY YRNGKWGELE VSSEETITMH MAATCLHYGQ EAFEGMKAFR
GKDGKIRLFR MDENAKRMNR SCQGVVMAEL PQEIFEAAVI KAVKMNERFV PPYESGASLY
IRPLVIGLGA QVGVKPAPEY LFIVFVTPVG PYFKEGFKPT KMAIFREYDR AAPLGTGTIK
VGGNYAAGMI PTVKAHEMGY SAAIFLDAKE KRYIDEAGPA NFFAIKNNTY ITPESSSILP
SITNKSLMQV AQDLGLKVER RPVAEEELAT FEEAGACGTA AVISPISEID DLENNKQYVI
SKDPGPWCEK LYHELRAIQY GDKPDTHGWV INDQIKAEMW SSNLYLSMSV HFAQIGYNGF
AHWLKKQSLE EMEHAYDMMD YLLKRGGEVK IEAIDAVPQK FGSVLEVFQQ VYEHECKVTE
MIEGVVRAAS EARDMASQDF FWKYIREQVE EEATAAEIVE TIRLLIFIDH QLAQRVLNDD
FKAKATAVHS ITQAYLEGGL SRSEYEYSVP FEEAKEMLTL CLPGCIMKQR YCVPHKGHVW
EVDVFEGRHR GLVIAEVELD ESIELPDWIG SEVTGDRRYY NVRFLNSQGG GIVRRISGRI
AWVEGEDGFE IPTPIQECVT VGDNDTFIPA YKSPLNVYLA YLPMNEQRLG TEPYECFLIN
DSNYYLQYNY LSKMRAAGSI DPNTKLFIEE FTAADLQDME RICLQDTIKF VKLHCFREND
FFEDKADLHA GELLETTAGM KNGDILQYQL DKFHEVMKGQ KIVFIHGKGE GVLRQAIEKE
LRTRYKQHRF QDASFREYGF GATMVIISLY HIIRPEIDFP VGKDEHDADV YEKAAENFRM
FQEKGWLVQD AKENYYVYAQ TMNGKTQYGL VVGAYVEDYM NGVIKKHELT RRDKEEDRMK
HVRVNDANIE PVFFAYPENK ELDAIVKKYA ARPAEYDFVA DGFGHHFWVI DEEADIKRIT
ELFAAMPALY IADGHHRSAA AALVGAEKAK NNPNHRGDEE YNYFMAVCFP ADQLTIIDYN
RVVKDLNGLS DEEFLQRLSQ HFDVECKGTE EYRPTKLHNF SLYLDGKWYS LTAKAGTYDD
NDPIGVLDVT ISSNLILDEI LGIKDLRSDK RIDFVGGIRG LGELKKRVDS GEMRVALALY
PVSMKQLMDI ADSGNIMPPK TTWFEPKLRS GLIIHKLACL NFAGTGLSVL EVSHRDKEFD
AVMLEARNLF KELLDVPEGY EVLFLGGGAS LQFYQVPLNL LKKKAAFINT GTWATNAIKQ
AKVLASSEDK NFSYIPKIIP EDVDYFHFTT NNTIYGTEIR KDFDTKARLV ADMSSDIFSR
PVDVSKYDLI YGGAQKNIGP AGATFVLVKT DVLGQVDRPL PDMLNYQIHI KDSMFNTPPV
FPVYVALQTM KWYKELGGVK VLEKMNLDKA ALIYDAIDSS KIFRGTVNPE DRSIMNVCFV
MKDEYKELEK EFATFARGMV GIKGHRSVGG FRASLYNALP IESVQSLVSV MKEFEISHGD
INGIGYEILL KTFTEASILD LFTPVIYGSA KVAAYYRKTL ELESWHQVSS AAEAVEGRVN
LVNCLPEVEM GVCSPQAGAY AAMALSMAVQ AVKQGDADVL VTMPINKAAM PQDIFPYKGH
TEYLQAEAGR TALVTMHEPI ARVPSLITRE QILDKLKAFD RSLRMDFGIV RPRIAVMALN
PHAGDSGLIG TEESDTIRPA VQEAEEQGLL VFGPYAADGF WGSFDGILSM YHDQGLIPFK
TLCMDRGVNV TAGLSIVRTS PDHGTGFDIV GKGEASPDSF RAAVYQAIDI YRARASWRLA
TRNPLRKSYF ERGNDLNQNE PIMAVSRVSE KDFTGFLRYI RNVLQIDINP DIFTKTSLKY
GYDQWANGQL VVLINSPAAD SLAAYIESNK SAIQNLFIRH ELFLFGQLWQ KDCSADADQR
VQRMFGINVP ADILSHKEGK DFLWMSNNRR RKDLLVYTYP YLGLDRMVEV RDSVLKANIE
GSDAGSYPVT RGEVHGIWRM EGMMSGPFVA QAFVDGDRVV VVEGFVYHPN EKKRDLMRQM
EAALYSMRLL GMTLEELTTV ALRMGMPRFA GKQLAEWIYV RRATDFAEMT NISQANRQKL
AEAYDIGRYP WSDVQCSVDG TKKYLFPVVE SVFIPDGDRS TLCISSQVGC KMDCLFCMTG
KQGWNGNLSA AEILNQIFSV EEAAELTNLV YMGMGEPLDN TDEVLRSLNA LTEPWGMGWS
PKRITVSTIG GLERFLAESR CHLAVSLHSP FPEERRTLMP GEKAFPILQT LDRIKAYDFS
GQRRVSFEYI VFDGLNDDMR HADELAAILR GPCRINLIRF HKIPAVSLRS SDTARMEAFR
KRMESHGYTC TTRASRGEDI FAACGMLSTR DFSPVEMSRR NYIFDTIREV YELFGFSQIE
TPTMEMLSTL MGKYGEEGDR LLFKVLNSGD VLADFCAEEL AEKNSLRFAA KACEKGLRYD
LTVPFARYVV MHRNEINFPF KRYQIQPVWR ADRPQKGRYR EFYQCDGDVI GSDSLMNEVE
LIQIISEVFR RLGIRTRILL NNRKILSGIA EVVGADRLTD ITVAIDKLDK IGLDKVNDEL
RSKGFGEEAI ERLRPFIEMK GDNREKLDRL KSALASSETG LKGIEELTYI LDKVERVQLH
SELMLDISLA RGLSYYTGAI LEVKALDAEM GSITGGGRYD NLTGIFGLEG MSGVGISFGA
DRIYDVMMQL DLFPAEKLTG TQLLFVNFSE EDADSLLPLI QKLREQGLRT ELYPEPAKIK
KQMSYANAAN IPYVALVGEN ERATGQVNLK NMLTGEQAIG YKNDLLWHLP ADLKRFKETT
TGHSIIMGSH TFRSLPKGAL PNRRNIVLSR TPGAEWAASP EAALEEAFVI GGAQVYEQML
PYTDKIYLTR VHADFPEADT FFPELDEWVE LSRTEYPADE KNRYATTLLE LIRWEFNVVE
DKAVNAFCMP GGKIVVYTGL LKLVGSDAEL ATVISHEVSH AVARHSNERI SQEYLRQMGG
NLLGAAVSNK SAALQTIIGQ AYGVGSQVLV ALPYNRKQEY EADKMGLVFM AMAGYNPNAA
ITFWQKMAAQ GSGEFLSTHP SDANRIAAIR QYMPEAPDYP KLKELIANMT ESMYHSDGIG
LAAPQIGLPI RVLVIDADPL KEDYPECAGF KRVMINAHIQ ERGEDLCTEY EGCLSLPAIH
EKVERPTSIR IRYVDEDFQP HEEVLHGFAA RVVQHEYDHI DGKLFIDHIS PIRKQLIKGK
LQNIIKGNVR TSYNRDSGPD FFNAKVKVGD LLWAGNVEIH RKASDWIRHG HHLDPAYDNV
VLHVVETDDL PSGEPVPVCV MYVDEGLRAN ADFMLRTSYI LLSRHFGFGL NNDALERLAR
SLPFAAIAKH RSSLLQVEAL LLGQAGLLEY AEKLAAEYAF LQHKFALPLD SSVFRLLRTR
PSSFVHRRLG QLAPENNRLV RAFPTDAAES QGLIQLYREY CERRKCFFCL HYVFDTPYDR
IVWDVGHQAY SHKILTGRRE AFRQLRQWGG VSGFPSPKES EYDTFPAGHA SNSISAALGM
AVASAVKEEK RKVIAVIGDG SMTGGMAFEG LNNASSFPNN LLIILNDNNM SIDRNVGGLN
RYMVDILTSK TYNTIRYDLY KGLRKINLIS ETNRKNLLRF NNSFKALLAS NLFEGFSIRY
FGPVDGNNVL RLVEVLNQIK DMAGPKILHL RTIKGKGYSP AEKQATIWHA PGEFDIKSGE
RPPKFQDVFG HTLVELADRD ERIVGVTPAM PTGCSMTFLM KKYPKRAYDV GIAEGHAVTF
SAGLAKEGLI PFCNIYSSFL QRGYDQVIHD IALSGAHVVL CLDRAGLVGE DGATHHGVFD
MAFLRCVPDI VVASPLNEHE LRNLMLTAYK GGPMVIRYPR GKGVLTDWHN TPRLVEIGLG
RCLTEGEAVA FLSIGPIGNM VQKVVRHLAE AHYDMVFLKP LDEDMLTIED GCIQGGFGGV
PDRFIEQGSV PEQYADCGMD ADSQNIILID PNPKRLEVAE LLPLVGNPLS PSDLIQANVK
YADLFISVMP EEADNILACA LASRLGASKT LARINNNEFL KPDMVQYFRD MGVHTMVYPE
LLAAREIVST IKNPWARQYV ELFDGALVLV GVKVREGAYI VGKYLRELKI FHIVAIKRDL
DTIIPKGNTQ ILHGDIVFFA TAQNQLDEIR KLAGKDNPPV HKVVIMGGSR IAIRSIEMIP
RNIQVVIIEK DKEKSMRISA IAPTNVQVYN GDGRDSDILL EAGLDQADVF IALTENSETN
VLACLGAKRF GVFKTIAKEE NIDYISLADR LDIGTLINKK LLAAGSIFRI FLGEDTSTVK
CLTLANADVA ELVAHRGAPV TKRPVKDLNI PEGITFGGMV RNGVPQMIHG DTMIEPYDHV
VVFCLNTPLN ILRDFFEILF LLICLGISVY YLLPFVYTIG VMAAVGSCFY LLGCRARMNN
ASRREGMLTV TLTWLILSLV GMLPFVFGGY TPSVSDAFFE TMSGFTTTGA TIFPEVESLP
RGILFWRSIM QWQGGIGIVV FTVGLLPMLG AGSQIYNAET TGIIHDRFLP RIRQVARRLC
GVYILSTTVL IFLLWLGPMG LFDAICHAFT CISTGGYSTR NSSIAEFQSS YIEYVTSFFM
FYGSLSITLQ YFLLVGKPGK LIRDEEMRTF VVLTLCAVLI TTLWLLYRGY PSLEENFRHA
LFQTYSIIST TGYTTADYFS WGPFFWSIAI VMMIVCGCAG STTGGIKISR LVVLMKNLRN
EFKKRTHPNL MVPVRINGII ITGQLVSQVL AFAFLYFLLI FCSIILLTLD GFVAAVGSAV
SAMGNVGPGF GDYNFSQAGD FSKWILSFLM LTGRLEVFTV ISILHPAFWA AEVMRKGGII
LYPTDTIWGI GCDATNEEAV RRIYRLKERA DSKSMLVLID SEAKLQGLMD EVPELAWDLI
ELTTKPLTII YPQAKGVAPA LIASDGSLGI REAFSAELCR LMRVPVVSTS ANISGRPSAR
TFGEIAPAIL DGVDYIVECR REEASSIIRL GTRGEVEVIR GMAGVMAAVM HAPLTGIFLI
AELTGGYNLF LPLMLVSTSS YATIRLFMPH SIYSLRLAQK GELLTHQKDK AVLTLMTLDA
VIEKDFEPVR PDMTLGDVVH VFGISHRNVF PVLDMETIMR IFDDTKAWNL PVIDEQGCYL
GFVSKSKIFN SYREVLVETF SGLDINTLTR EDLPFLNEFQ IRRFLLYRHA HPFDSIWVLK
EIAGWDRRTC LLLWPLGDYR IGMGYGLEDN FMRGAATALG RWALTAFYSR KGVDLEAAAI
EAARSAYAPY SRFSVGAAVL LDNGEILSGS NQENAAYPSG LCAERTVLFY AGARYPEAAV
REMVLVAFSA SGRVPLITPC GACRQVMLEV CSRPFPILMV GEEEAVRVPD VRLLLPFSFD
GSDLYDVIVV GAGHAGCEAA AAAAKLGSQV LLITPDMNKI AQMSCNPAVG GIAKGQIVRE
IDALGGRMGI VTDATAIQFR MLNRSKGPAM WSPRAQSDRM RFMEAWRDIV EHEPNLYMWQ
DSVRSLGVAT ALGVEFQART VVLTTGTFLG GVMHFGERMI EGGRIAEPAF HGITEQLRDL
GFRTDRMKTG TPARIDGRSR RVLRQRSCYA LYTNPECHEI LSKGLDRSPL YNGQIQSIGP
RYCPSIETKI VTFADKEMHQ LFLEPEGETS NEFYLNGFSS SLPFEIQLEA LKAIPALRHV
HIYRPGYAIE YDFFDPTQLR HTLETKPVKG LFFAGQINGT TGYEEAAGQG LIAGINAHLQ
CHEFTLGRDE AYIGVLIDDL VSKGVDEPYR MFTSRAEYRI LLRQDDADMR LTPKAEAIGL
ADSRRSELLR EKQAFRDKLI DFTHKFSLKP INPHLESAGH LPLKQGIKLY DLLLRPQIGM
NEVCSMVPSL QRIVERREEI VEAAEILIKY DGYIKRERAL ADKINRLESI RLPQHVDYMQ
MQSLSTEARQ KLTSIRPETI AQASRIPGVS PHDVSILLVL CGRLENSLIK EYQPRYNVLL
KDGKTYPSIV IKREPFPRIF ATRDIKKDGS YFGPYPGALI AKGMLRLVKE IYPIRTCKLD
LGVEKIRQGR YRVCLQYHIK KCKGPCVGNQ TSNEYESNVS EIRDLLRGNL HRLVRMYRDR
MQAYSEELRF EEAQICKERI ELLERYEAKH TVVPIDNVDV FSYDEDYINY MHIEHGGINR
VYTLEYRKEL LAAAITELRQ RFESAHEIVL PFDTGWTTTI PRRGDKRKLL ELSEKNVAQY
KLDKLKRAEK LNPEQRLHLD RPPKHIECFD NSNIQGTNPV AACVVFKMGK PSKKDYRKFH
VKTVEGPNDF ASMKEIISRR YSHLTEELPD LIVVDGGKGQ LSAAYDTLDK LGLRLEEIFF
PKDPPLILDK KSETLKVIQH LRDEAHRFGI GFHRDVRSKK QIQSELDNIR GIGKKTKEDL
LRHFKSVKRI RSAEELSALI GRNKMAILTE EVGEVARIIA RRYGEQSEKE DLADEMADVL
WVLLCLANQT GVDLTSAFHK NIEKKTVRDK ERHQQNTKLI IRDHYSRFDT PETKKFLHGV
IDLTSLNATD TEESITKFTE SVNDFEDTIP SVAAICVYPN FVSTVRETLT AENVKVASVS
GCFPASQSFI EVKLAETALA VSDGADEIDI VLNMGKFLSG DYEAAATEIE EQIAAAKGAT
VKVILETGAL KTPENIRRAT ILALFCGAHF VKTSTGKGYP GASLEAAYTM CKVLKQYYDL
FGEIRGIKLS GGIRTSEDAV KYYCLIDTLL GKEWLTPAYF RIGASSLVDA LRQDIIKGVA
ITILYLLFCI LIVDYYFFHI IKWGWYKNIR NKTLRIICSW VADIIYCVVA VTFIFAFLFQ
NFAIPTSSLE KTLLIGDYLF VSKLSYGPRS PMTPLGVPLT HNTGGKSFSD KPLLPYKRLK
GFGHVKEGDL VVFNFPAGDT VAVKQPNPDY YMWKKLVGRE EIWSNPDFYG EIVYRPVDRR
DHYVKRCVGM PGQELSIKDN QIYIDGKQQR NPRNMQLNYL VRMYHLPLTG GMLDKLRAEP
SFVKAVVEPT PYPLEYETGW TRDNYGPILI PAKGMTVRLT PLNLALYSRC IRNFEGNKLV
QKLINDRPAD SYTFKMDYYF MMGDNRHNSA DSRYWGFVPE DHIVGKPVFI WLSLNKDMGH
VIERIACSRG HEVVLTIDAD VAIEFTRPDA AYANCSQCMD KSVPVVCGTT GTLFWASNFS
IGVNLFFSLS RTFARLMEIH HVHKLDAPSG TAITLALPIT SIREGEVPGT HSISYTSEVD
RLTICHEAFG REGFALGAVL AAEYAATHKF IALALAYFYP ATFDGRVLFQ GDVAGASGTA
QDVRSYWTNS LFGGMPMYQI SPSYPSTHTL QTIQDVLTLR LLGTYAWMLF AMMGGFFLFL
RSLRIRILPA LIGSIAWAFS SYFLILIMAG HIWKLTALCF IPPTLAGMIW IYNGLAGGSV
MAFFTALQVL ANHVQMSYYF LFVMFFLVLA FLAEAIRTKR IRHFLLSSAV VVIAGLVGVA
VNSTNLFHTY QYGKETMRGG SELTGLDKAY ITQWSYGIGE TWSLLIPDVK GGASGWGDQP
FTAGPVYVGA FVLFLFVLGC FIVKGPVKWA LLAATILSIL LSWGHNMMWL TSFFIDHFPL
YDKFRTVSSI LVIAEFTIPA LAVMALVEII KEGKLTLGTS LLFALVPSLG LLSGQEEAMF
LVDIRSGILS ADAWRSFGIL AVCGILLWLF FQKKLKATAL LVSFAVITLV DLWTVDKRYL
NDEHFIDPEL VSQRAAPLTE ADKQILHRVL NLTVDTYSDA TTSRWHRSIG GYHAAKLQRY
QDLIEHQLNQ EVINMLNTKY IIAPGPTPML NPDAYGPAWP AGSIRWVGNA NEEMMALDSN
RLRDVAVVDE RFISLKEYAP NRQVYPMLGV FSEIYYPHGW TATIDGIIRA NYVLRALEVP
AGRHKIEFRF DPKSLHITEA IAKTALALLT PQERQELWRL IRDVKRTLPY AKMIAATLIE
TYEYMETMPE KSRQKHLKRM EKEMKQQYMP EMKRLTLRQG KLLIKLIDRQ CAQSSYQLLK
AFLGGWKAGW WNLFARFYGA SLKTRYEPED ALTERIVLLV EPSVTASQLS LWQWLSAYYI
CTQGEVLRAA LPAALLPLHR APKQSALLLR WAELPIPQRL LAESEPHATV TLSALKKKGY
HAFESDAKRV EVWNRAATED PCVVLGVRSA LFLPFRRLRL IIVDEEQEYL YKQQPAPRFH
TRQVATRLPV VLASATPSAE LLSFPLVSAI EETIRQKKMA VILQNRRGFA PYIICSSCGE
KLRCIHCDVS LTYHKHSGML VCHYCGYSRP LPRICPSCLQ PVGYGAERIE EELKRRFVTQ
LDSILGFPDF RAYERAYQLL FIGEQLEERQ MLFFPPFSRS PVLVPPISRL RNAFIRELLL
RLPLSFSVSA ARNILDTIRT TLRVRILFDV DPMIENTLNC SIIGRAQERG LLELKLHQLR
DYSTDKWKRV DDYPFGGEPG MVMQIEPIDR IITELKSQRE YDEVIFTSPD GERFDQPMAN
ELSLLSNLII LCGHYKGIDY RIREHLITRE ISIGDYVLTG GELAAAVMTD AIARLIPGVL
NDAGSALSDT FQDNLLAPPV YTRPAEYRGW RVPDILLSGH EANIAKWRLE QAVERTKRLR
PDLDIIEAIE AVCPRAYQED YDNSGVQVGD TNREATGALL CVDVTEAVLE EAIRLGCNLV
IAHHPILFKP LKRLTGSSYV ERCVELAVRH GLVLYAAHTN ADNAPQGLNA LLAERFGLLN
GGGIVGDLPS PASKHEMLLR IKRMAICGGS GAFMWRRAAQ EGADLFLTGE AKYNDFFDAG
EHLLLVTIGH YESEEVANEL FMRIISQKFP TFATHKSSVA TNPVEQSVEE KLAALSKLQN
TLSEIDKIKT LRGELPLEVQ DLEDEIAGMQ TRLENFTAGS KQLNQAVTTE KEKINTAKTL
LEKYKKQLDE VRNNREFDNL SKEIEFQELE IQLSEKKIKE YNAEIQQRKT DIAALKEVLE
EHSEVLAEKR GELDTIIAET KQEEEKLREK AKKLEAKIEP RLLTAFKRIR KGAHNGLAVV
PVERDACGGC FNKIPPQKQL DVKLRKKIIV CEYCGRIMVD VLVALSGGAD SVALLCVLRE
LGYVAAHCNF HLRREESDED AAFVEGLCRE LLHRIDFDTV RYARESISIE MAARELRYEW
FAVAHHADDN AETMVLNLCR GTGINGLCGM VVRPLLDATR DEIEAYLLDR KITYRTDSSN
EDTRFRRNLV RHRIMPLLKE LNPSLYDLLH PYGFNRDQIR EVATSLLCVR RPQPGDGCKR
VSRFFIDRHV PRSRRGVALI TPFDEKGEVD HESLRLLADQ VAGGADYIVV LGTTGESPTI
EEAERSAIMQ TVREAVAGRC PIIVGAGGNY TERLVNRLQA MDKTGVDAIL SVAPYYNKPT
QEGIYRHYRK LAESTDTPII LYNVPGRTGV NIKPETTLRL ATDCPNIIGV KEASGNVDQV
RAIPDPFIVL SGDDHLSLSF IKEGAEGVIS VIGNAYPELF SRLAEAIQQR LEGMYYLMFV
DGNPAGIKEL LYQKGLILED LHDPFLMKDM DKAVARLNRA VGRKEKIMIY GDYDVDGTTA
VALVYKYLRE TQLDYYIPDR YDEGYGISYQ GIDLAHSLGT KLIIVLDCGI KAVEKVAYAK
SLGIDFIICD HHNPDETLPD AVAVLDAKRA DNTYPYEHLS GCGVGFKFMQ AYARSNNLPE
SKLLPLLDLV AVSIASDIVP IMGENRILAY YGLRQLNKRP CLGLQAIIDV CGLKKRRIDM
NDIVFKIGPR INASGRMMNG GKAVELLLSQ DAVEAQSRTA NIDEYNDQRR ELDKDVTEQA
[truncated: 4,240,934 more chars]
