# Supplementary material for: Comparative Genomics of the Genus Porphyromonas Identifies Adaptations for Heme Synthesis within the Prevalent Canine Oral Species Porphyromonas cangingivalis
Source: Genome Biol Evol. 2015 Nov 13;7(12):3397–413. doi: 10.1093/gbe/evv220 (PMC4700951; doi:10.1093/gbe/evv220)
Supplement: Supplementary Data [file supp_evv220_suppl_data.zip › Sup.file2.fa]

>Porphyromonas_gingivalis_ATCC_33277
WFLPIIPVSI ELTLQVPSQF FCEFLEGNFV EQLRTVLGRV IGPNASLQYL NSRLNFRNFY
QSECNYVARS VAEAIAASPG NTPMNPFFIY GASGVGKTHL CHALGLRVRE MHPRLKVLYV
SSHLFEMQFR MGTINDFIAF YQQVDVLIID DIQWLIGKKK TQLAFFQVFN HLYMLGKQIV
LTSDKPPVDL NGMEERLVTR MAGATCVKIE RPDLKLRREI LQQRTLQSGV RLDESVLNFI
AENVCDNVRE LEGTLVSLIT NSKEIDLTFA KRIVRQAVEK KEVTIECIQQ AVSRVFQVQI
EQMKSKSRKQ DIVQARQVVM FLSKKHTAQS LSAIGELMGG RNHATVLHGC RCVLIDRLDI
DFAPHFSVIT GETGAGKSIL LGALGLLVGG RADSAIAPGT DRCIVEGRFC TIRREISSKG
KSRAFVNDTP APLTALRELA DFLIDIHSQH KNLLLGDSLF QLNVLDLYAH YSKAYRVYAE
RKQKLEDLRK AAAATASEYD YWQFRFEQLD KAGLESGEEA RLQEEQAMLT HALDIKRELG
HSYSLLDERG LLSGLNKVED ALATIESYYP DSASFRQRVR DVRIELADPE RLNAVTDRLD
EILSLLHRYN ADSSDALIAI RDDLAERLSR INTDEEEISR LEQEVLAFYK EIEAQASLLT
EERIRAASAL ETSLCESLRK LNMPHVRFGA DKVVFLFSAN KQMEPEPVSE IASGGEIARL
MLCLKALIAD KRSLPAIVFD EIDTGVSGEV ADRMGEIMAH MGMQVLAITH LPQIAARGER
HYFVYKTFIR ELTPEERIRE IARMQSGNNL TDVALAAAKE LLKVMPDGSE ECKTRRINPE
RSIPPESTAI HGITDEDVKD CPPFRSVAKS LAQWIEGCDL AGFNSTRFDV PMLVEEFLRA
GVDIDLRHRK LIDVQTIFHK MEPRTLEAAT RFYCNRTLEN AHSAEADTRA TYDVFKAQLD
RYLENDMAFL ADFSRQSRNV DFAGRLVYDD NDNVIINFGK YRGRKALDVL RTDSGYYGWI
MDADFTLNTK MGHMLNNTIQ DILVRRARMK GYNACWVPGT DHASIATEAK VVGRLAAQGI
SKQDLGREEF LRHAWDWTHE HGGIILEQLK RLGASCDWTR TAFTMDESRS ESVIKVFVDL
YNKGLIYRGI RVVNWDPKAL TALSDEEVIY KETNGKLYYL RYFVENEYII VATTRPETIM
GDTAVCVNPN DERYRWLRGK RVIVPTVGRA VPIIEDEYVD MEFGTGCLKV TPAHDVNDYM
LGQKHRLESI DIFHDNGILN EHGGPYAGMD RFDVRKKIEQ DLIDAGLMER VENYVNKVGY
SERTDVPIEP KLSMQWFLQM ESLAKSALDA VMDEIKLHPA KFKNTYRHWM ENVKDWCISR
QLWWGHRIPA YYVVAETAEK AVELARSLTA EDLRQDSDSL DTWFSSWLWP ISVFGNEELD
YYYPTSDLVT APDILFFWVA RMIMAGYEYR GKKPFDNVYL TGIVRDGQGR KMSKSLGNSP
DPIMLMEKYG ADGVRMGLMM AAPAGNDVLF DESLSEQGRN FCNKIWNAFR LVKGWQPEAS
ALAVKWFGYR LDEVKTELDD LFSKYRLSEA LTLVYKLFWD DFSSWYLEMV KPAYGQPMDA
KTYGSTIGFF DQLLRLLHPF MPFITEELWH ALASRHDGET IMLCLLPDAH ETDRDFLQAF
DRTREIIAAI RNIRTGKNVP FKEKLTLFLI GTLEYAIPMG ALIDVEEEIK KLSDELAYQE
KFLASVMKKL GNESFVAKAP QAVIELEQKK KSDAMFPYPS GAGLHVGHPL GYIASDIFSR
YKRLRGFNVL HPMGYDAFGL PAEQYAIQTG QHPEKTTEEN TARYREQLDK IGFSYDWERE
IRTCDPNYYK WTQWAFLKMF DSYYCNQAQQ ARPISELIEV FARQGNEGLN VACGEGVRFT
AEEWTAMSEK EQQEILMNYR LAYLGDTMVN WCPALGTVLA NDEVKDGVSE RGGHPVEQKK
MRQWCLRVSA YAERLLHDLE TLDWTESLKE TQRNWIGRSE GAEMEFIFTT RADTIFGVTF
MVLAPESELV EEVTTEEQRA AVETYLTETK RRTERERISD KRVSGVFSGS YAINPLTGKE
IPIWISDYVL AGYGTGAIMA VPAHDTRDFA FARHFDLPIV QVVDAKDSKS GIMVNSLNGL
SVEDAIAQTK EYIREKHLGC VKVNYRLRDA IFSRQRYWGE PFPIYYKEGM PHALDEDRLP
LRLPEVDKFL PTESGEPPLG RATGWYPYEL STMPGFAGSS AYYLRYMDPQ NDTALVSRSA
NEYWRHVDLY IGGTEHATGH LIYSRFWNKF LFDLGIVCEA EPFRKLVNQG MIQGRSNFVY
RIKNTNTFVS YGLREQYHVD VNIVSNDQLD IDRFRAWRPE YASAEFILED GKYICGWAIE
KMSKSMFNVV NPDDIIARYG ADTLRLYEMF LGPLEQSKPW DTNGIDGVHR FLKKFWALYY
VTDTAPTKEE LKSLHKLIKK VGQDIESFSF NTSIPAFMIC VNELTAAKTT SRAILCPLLT
VLSPFAPHIT EWLWQELSIV TATWPEYNEE YLVESCVRYP VSFNGKVRFN IELPADMSKK
DVEQAALTAP EAARWLEGKS PKKVIVVPGR IVNVVGHCYL ELLDKARMKA MIWASDYATL
SGRFQRETGE TFDSGLHVLV LVSVSYHEQY GLSLRILDID PSYTMGAMAR KRKEIIEELR
RQGLYDLNRS LLPRPTQRIA IVSSGAAAGY EDFIAHLSHS AEHFCFYPVL FQAVMQGAQT
EASVLGALER IAYHRDSFDV VVIIRGGGAV SELAAFDSLA IGQACARFPL PILTGIGHDR
DETVVDLVAY RSLKTPTAVA DFLLSLRTPA ILKSSVREEH HRIKSVEDRI LETNEQAIRL
LHPNATLRRG FAIVGKAIRS HSELHKGDRL VAQFADGLRL TAADMANRMS TELTVNNLLE
PLKELPDQPI SFEIETKAAE IAYSNGLLSG LSATLFATSQ DERRPIMTGV YLDFFEDKLV
FVGSDGQILF CLPRKACLLL LLEGRYPNYN SVINPFSVKV DRAQLLSGAK RVSIFSNATS
MLRMEFTPAG IIGFKSDVFQ TILSEEVIMT LADQTRAGLI LPAENAPGIS LCNLLLPEEE
LRRIYQDFSE AVRVKEIEAV TNHDVKAVEY FLKEGIRDAK EFIHFGLTSQ DINNTAFPMM
IREAVYLPAL QELVKQLHAY ALQWKDVPML AKTHGQPASP TRLGKEIEVF VYRLRKQIDL
LLEVPHSAKF GGATGNFNAH HVAYPDHDSL GLEREELTTQ ISNYDNMAAL FDACCRINVI
LIDLCRDWQY ISMEYFKQKI KAGEVGSSAM PHKVNPIDYE NAEGNLGIAN AIFEHLSRKL
PISRVLRNVG TPLAHSLIAV TSIAKGLLLL NEAALDRDLQ NNYAVVAEAI QTILRREGYP
NPYETLKALT RTNETVTAES IASFVEALDI DETVKEEMRR ISPSNYVGQE INIKGWVRTK
RGNKAVNFIA LNDGSTIHNM QIVADLASFD AAQMSQITTG ACIGVIGTLV ESQGAGQSVE
VQASAIEIYG TADTYPLQKK GHTLEFLREI AHLRPRTNTF GVIYRIRHHM AIAIHTFFHN
KGYYYFHAPL ITASDCEGAG QMFQVTTLNP DSLPRTEEGQ VDYRKDFFGR HTSLTVSGQL
EGEMAAMALG GIYTFGPTFR AENSNTPRHL AEFWMIEPEV AFLEIEDNMD LAEEFIKYCV
QWALDNCMDD ISFLSEHFDK ELIDRLKFVL EKPFVRLAYT EGIRILEEAV KNGVKFEFPI
YWGADLASEH ERYLVEVHFK TPVIMTDYPK EIKSFYMKLN DDGKTVRGMD VLFPKIGEII
GGSEREADYD KLVARANEMG VPEKDIWWYL DSRRYGTAPH SGFGLGFERL LLFVTGMSNI
RDVIPFPRTP NNAEFYKLLD GKKISGEIKQ EIAAKVNELL EKGGRRPHLA GVLVGHDGGS
ETYMASKVKA CEEVGFTSSL IRYEDDVTEE ELLACVHRLN QDPTVDGFIV QLPLPKHIDE
QKIIEAVDPR KDVDGFHPIN VGRLSIGLPG FVSATPKGIV ELLRRYNIPT RGKHCVVLGR
SNIVGKPVSQ LLLQKDCTIT ICHSRTPNIK EVCLTADIII AALGQPEFLT ADMVKPGAVV
VDVGTTLVPD RLTGDVKFDE VAPKCSYITP VPGGVGPMTI VSLMSNTLLA MDAANIIAGE
KVQIVDNNNG ARLETYTIPG KRGSGVICLN GAAARIVHPG DIIIIMAYAW MPMEEAKVFK
PAVVFPASAY YGHPSRHLTL VGVTGTNGKT TVATLLYRLF RKMGYKAGLV STVCNYVDDR
SEPTTHTTPD PLALNALFRR MADAGCEYAF MEVSSHAAAQ KRIGALDFDG GIFTNLTRDH
LDYHGSVPEY LRAKKSFFDG LGAQAFALVN ADDKNGLVMV QNTRARVCTY ALKSMANYRA
KIVEEVFVRL VGDFNAYNLL CVYGASCELE EVLRILSELT SVDGRFQTFT SGYVAIVDYA
HTPDALVNVL DTIRPLITVV GAGGNRDKGK RPIMAKEAAR RSERLILTSD NPRDEEPQEI
IQEMAIGLST EDRKKTLLIT DRAEAIRTAC MLAEKGDFVL IAGKGHETYQ EIRGVKHHFD
DRELSVQQIQ QIKLLELPAI ELEERIQKEL EANPALEPEY KLREIQDRAA VPSLNDRLVE
QLLTDRQQQL APYIIGNIEE DGYLHRDLEE ILDDLAFRAG IEADKKEVEE VIGLVQSLDP
PGICARDLKE CLLLQLKRAL HILTNHYDDF VSKRFEQLSD SEMKEAFELI MQLNPKPANG
EATMNRVHPD FIVERIQPLR VSPVYFVKQK VDQAQWFIEA LRQRRETLQR TMEAIVRLQD
AYFRSGELAD LKPMILKDVA DPTGYDVSTI SRVSNSKYVQ TDFGIFSLKH FFSDGTVNDK
GEEVSTREVK RVLAEAIDSE DKRSPLNDTE LAEVLAENGY RLARRTVAKY REQLGYPTAR
MRKLSRYLDR MKTGMPLQYA VGHAPFFGYE FAVNPSVLIP RPETEELVEL IDVGTGSGCL
AITLAAKVWA MDISPDALAT ARTNIVSNPP YIMPAESADM AYHVLGHEPA LALFAPEEDP
LLFYKAIMRP KTLADYVGQQ HLIGSGAVLR QMIEQGQTPS MILWGPPGVG KTTLAEIIAH
EVDAPFYTLS AVSSGVKEVR EVIADIGRAI LFIDEIHRFS KSQQDSLLAA VERGIVTLIG
ATTENPSFEV IRPLLSRCQV YVLKPQSDED LLLLAHRAID RDELLAAKHP VLETEALLLY
AGGDARKLLN ILDLITNEKI RQRLQENPAA FDKGGELHYD IASAFIKSIR GSDPDAAIYW
LARLIDGGEE PSFIARRLII SASEDIGLAN PNAMLIAMAC AEALDRIGWP EGRIPLAEAT
IYLATSEKSN SAYLAIDSAL EYVRQSGNLP VPLHLRNAPT RLMADLDYGK GYKYSHDFPE
HFVSQQYLPD LRPLTFDSFS GQDKVVENLS IFVAAARLRG EALDHTLLHG PPGLGKTTLS
NIIANELGVG LKITSGPVLD KPGDLAGLLT SLESNDVLFI DEIHRLSPLV EEYLYSAMED
YRIDIMLDKG PSARSIQINL SPFTLVGATT RSGLLTAPLR ARFGINLHLE YYDVHTITGI
VERSARILEV SCSHDAAIEI AGRSRGTPRI ANALLRRVRD FAQVKGSGAI DKPIACYALE
ALNIDRYGLD NVDHKLLATI IDKFAGGPVG LSTIATALGE DPGTIEEVYE PFLIKEGFLK
RTPRGREVTE LAYTHLGRPS RLSLEQSSGA VTSSYKDLTG GLGIDFIALM SKASQYIERN
DETAVAARHN IPLLYVDPAR RSGADRVYAI ADCEPDLIPL AAELLAKLSP MIDLPHVQEL
HVVAAHGEVK ELLYVYEPHT ALFKAGFPGR TFVLEEIIPF STSVLKASIS CRNFPLSPIE
LRQRSKMADG GEKTLLFEYD GLFHSFDHHG AFSHAKKEET LQHLNDSLHA GHEALLRSDR
LFFTWGTAFV YVVANCHKLP ERLFRRQMVG IDDLLAVWIP LIERLLSSSP IILTVSPVRH
LRDGAVGNQQ SKATLVLFCK ALYFPAYEIM MDELRDYRYY ADDMTHPSSL AVSIIRERFE
AMDACLKLRR RMAHRPVEIT DLAAEGNALC DDMVMFVPFA APGDRCTVQV VKKKRNFMQG
RIVSIESPSP IRKGPFCTHF TVCGGCKWQH IPYEIQLRAK EQQVTDALVR LGKVEVEEMQ
PILGSEQTEY YRNKLEFTFS NKRWLGLGFH IPGMFDKVLD ICHLGAKVSD EIRLFIREYC
YPFFDLRNQE GLMRTLMIRT TSTGELMVVV VFFRDDVAAR EALLAAVAER FPQITSLLYV
INTKCNDTIG DQEVLLYHGR EYIEEEMEGL KFKIGAKSFY QTNSRQAYQL YRIAREFAGL
TGDELVYDLY TGTGTIANFV AGQAHRVIGI EYVPEAIEDA RTNSLLNGIE NTLFYAGDMK
DILTNDFIEQ HGRPDVVITD PPRAGMHESV IDAILFAAPK RIVYVSCNPA TQARDLALLY
RAVKSRPVDM FPHTHHVENV VLLLIKSISG IRGTIGGMAD EGLNPISIAQ FTAAYAHFIK
KLTRPCIVVG RDARPSGLMV KNVVFGTLMG MGCDVVDIDL ATTPTTEMAV TGCGADGGII
ITASHNPVQW NALKLLGPSG EFLNDAEGKE ILRIAEAGEA EFAPVEKMGR IDYTPAHIKA
VLALPSVDVA AIRAAKFRVA IDCVNSVGGI AIPALLTALG VEHVFPLYCT PDGQFPHNPE
PLPQNLTEIC KVVKEKKANV GFVVDPDVDR LAIVDENGEF FGEEYTLVAI ADYLLGLNGG
NTVSNLSSTR ALRDVTARHG GKYEAAAVGE VNVVTKMKEI GALIGGEGNG GVILPELHYG
RDALVGIALF LTHMAKRKEA VSRIRAEYPA YFMSKQRVDT PDGVKIDFPD SWVHMRRSNT
EPIVRIYTEA RTEKEAQDLA LLDQVRAKAR IWLGTEYDDS TRKAVQAMLD NADTTELVDA
FYRDLEFGTG GLRGIMGAGT NRMNRYTVGA ATQGLSNYLL REFAISVVIG YDCRNNSRFF
ADTAAAVFSA NGIGVYLFEE LRPTPEISYA IRHLGCKSGV MITASHNPKE YNGYKAYWED
GAQIIAPHDR NIIAEVNRIR SVDEIKFEAK PELIRMIGEN IDSAFIAEVK ALSLSPESIA
RHRDIKIVYT PIHGTGSTVV PRALREYGFA NIIHVPEQDV VSGDFPTVHS PNPEEPAALA
LAIAKAEETG ADLVLASDPD ADRIGVAVRN NEGRIVLING NEICSLLIYY SIMRRKELGD
LHPDDYIVKT IVTTELIRDI AKKEHVSMFD CYTGFKWIAA VIRENEYIGG GEESYGFLWE
DFIRDKSSVS ACALFCEMAA WALDRGMSVY RLIRSIYLEY GLYYEKGLSV VRKGKSGAEE
IEAMMRNYRE YAPVELGGSP VQEILDYASL EGGEKFSLDM PTTSNVLQYK TEDGTKVSIR
PSGTEPKIKF YIGVVANEQE LDRAYIVAEE KIATILHDLG ADLVFCMDFN APHRLQSALE
SSSAPKVLID HHLYPLSFSY PPLSSTSELV LRLAKAIGAT ALMTGILTDT GVFSYSSSDP
DLYLLVADLM RAGADKDTII RNTFQQNSEG KMRMQGYVLY ETLLPEMGVA YFTLSAEELV
RFHNRTGDTD GLANLPLDIA GIEAVCFLRE IKLSFRSTGN YPVNTLAFGG GGHKNAAGGE
MARIWAENSY CERRKVGALI VKEQMIISDG YNGTPAGFEN ICEDENNVTK PYVLHAEANA
ITKVAGSTNN SSGATIYITA APCIECAKLI IQSKIKRVVY SEKYRLDEGC RLLERAGIVV
EYKDFIDIDR LGAIVVKGTT LHHREGNAYP RMAETPSGML NAVGLQNKGV HYFVEHIYPY
RTEMIVNVSG STLDDYAETS RIINELEHIR AIELNISCPN VKQGGMAYGV TCEGAASVVK
AVRRAYDKTL IVKLSPNVTD ITEIARAVES EGADAISMVN TFLGMAIDAE KRRPILSTIT
GGLSGPCIKP IALRMVWQTA QVVQVPIIGM GGIASAADAI EFLLAGATAV QVGCYNFVDP
AAASYIVDGI EDYLRRHGIS DVKELIGSLM GPNGSGKSTL SSVLVGHPSF EVTEGEVTFN
GIDLLELEPE ERAHLGLFLS FQYPVEIPGV SMVNFMRAAV NEHRKAIGAE PVSASDFLKM
MREKRAIVEL DNKLASRSVN EGFSGGEKKR NEIFQMAMLE PKLAILDETD SGLDIDALRI
VAGGVNRLRS PENAAIVITH YQRLLEYIKP DFVHVLYKGR IVKSGGAELA LTLEEKGYDW
IKRLKDLLQR FRELNQTRIE SMQKERESNL AQKEALLQRL RDLLGSNEFH EIRKSWKETG
PVYNSLVEQF YDLKQINDEF RAYDFKKNLE AKEELIHQAE VLTENADVIH SFRVLQELHH
QWRELGPVAR ELREEVWARF KAASTAINKK YQEHFEKQKM REQENLAAKT LLCEEMEAIL
NSLAKWDEQT KAVLEIQAKW KTIGYARRSD NEKIYERFRA ACDNYFNKKT AFFKGKREEL
TDNYKKKLAM VEEAESLQES SDWKETSARL AELQKKWKTI GWKRFTTACD AFFLKSKKAI
IAELETLEGI IDRLNALAGR WNSIGFVPFR EKERDRMTRI LDRMRNELQT YTNNLGFLNI
SSKNSLMREM ERKKEKLEED IRLMIEKDLG TANTIIIKDG KVVLDEPSVV AFDRRTDEVI
AVGTDAREMY EKGHQHIRTV RPLRDGVIAD FKAAEQMISG MIRMIGKKPS LRMVIGIPSG
STEVEMRAVR DSSEHAGGRD VYMIYEPMAA AVGIGIDVLA PEGNMIVDIG GGTTEIAVIS
LGGIVMDQSI RVAGDELTND IMDYMRREHN VKIGERTAEQ IKINVGAASE DLPPETYLVC
GADQMDTLPR KIPVSYKEVA HCLEKSIVKI EAAILKALEE TPPELYADIV RNGVFLTGGG
AMLRGLDKRL TDRFGITFQV ADEPLLAVAK GTGIALKYVD TFNFLDLNQL ESKGITPEEA
MRQVEALRYG FPYPNIIAPA SLENGIMRLD EDDKSAYLLE WDRYLNSVVK FVPASGAASR
MFKDLYNFLF AFYDSLNETC LRNAWRTVPK LVASKEYKTV VENLLYPKGL NYGNLPKGLL
LFHLYRTPTE EHLAEGALYE RSGTRQVKVH FTVSPEHIEE FKNNIDKRQR FLEDEYCIRY
EVSFSVQDSS TDTLALTPEG ELLFRPGGHG ALIRNLNADI VFIKNIDNVV PDFLKCDTII
YKKLIAGVLV KAREHIFNYL QLLKVVHAQL MEIVDFLRRK LDRPIRVCGM VRNQGEPGGG
PFIIREADGS SSLQILESTQ IDMSDPQKRA MFEQGSYFNP VDLVCSLRDY KGEQFNLESF
VNPKTAFISE KSKDGRKLLA LERPGLWNGA MDDWNTIFIE VPISTFAPVK TVNDLLRPEH
VWAGHTPGVY DNWDECRAQT EGFNKARYKS FVDAACSGNP GPMEYRGVLT ASKAEVFGTN
NIGEFLAIVH ALALLEKPIY SDSMTAISWV RKKKCKTLLA RTTAIFDLIE RAEHWLSTHP
IYKWNTVDWM EIPADFGRKS CGEFVRIQQS PDTSLKYSYA KKFYNERKYS KAASLLEDVR
GEGEQLMFLL AECYLEMRRD ADAGICYQEY YNKYPKGLRA EEARYKAGYC FYEASPDSRL
DQSDTYLAIQ ELQSYLDFFP NGKYAKEAEN MLFGLQDKLA YKEYRTAKLY YNLGLYLGNN
YRSCIVTAEA ALKTYPYTKH REELVFLMLQ AMYEEASFSV SEKLQTRYRD VADQYFAYIN
EFPNGKYLKD TENVYETVMI IAKRANQIGQ QMKQDLEKKL QDFSSSNDNR EQIEISRYYE
HLPKPGLIAT AEYEQDKLYK VEISDEDVQR QVKETLARLA KYRKDKRDAA SRAEQHTLKL
TEFVTVSDLS NMMDVPVNEV IATCMSIGMM VGINQRLDAE TINIVAEEFG FKTEFVSADL
VEAIDLVARP PIVTVMGHVD HGKTSLLDRI RNTNVIEGEA GGITQHIGAY GLKLPSGRRI
TFLDTPGHEA FTAMRARGAK ITDIAIIIVA ADDDVMPQTV EAINHASAAG VPMVFAINKI
DKPAANPERI KEQLANMNYL VEDWGGKYQS QEISAKKGIN ITELLEKVLL EADILELKAN
PNRRAIGSII ESSLDKGRGY VSTVMVQNGT LNMGDVVLAG TCHGRIKAMF NERNQRVAGP
SEPVLILGLN GAPAAGDTFN VLETEQEARE IANRREQLQR EQGLRTHKIL TLEDISRRRA
IGNFQELNLI VKGDVDGSVE ALSDSLIRLS TEEIQVNVIH KAVGQISESD VVLAAASSAI
IIGFQVRPSV AARKQAETDG VEIRTYSIIY DTIEDIKSAM EGMLSPEIRE EVTGSLEVLQ
TFKISKVGTI AGCMVKEGKV KRTSKVRLIR DGIVIHTGEL GSLKRFKDDA KEVVAGLECG
LNLAHSNDIQ DGDIIEAFDE IEIKKTLMNQ FKDIILGNTE AKYTRVADSQ KCLRVSGKHN
DLEEVGHDTY HHTMFEMLGN WSFGDYFKKE AIEWAWEYLV TVLGLDPQRL YATVFEGSPE
EGLDRDDEAA SYWAQFLPEE RIINGNKHDN FWEMGDTGPC GPCSEIHIDL RSDEERAQIN
GLELINKSHP QVIEIWNLVF MQYNRKADSS LTPLPHKVID TGMGFERLCM ALQGKTSNYD
TDVFQPLIHA LATMTGIGYG EDSASDIAMR VVADHIRTIA FAITDGQLPS NAKAGYVIRR
ILRRAVRYGY TFLHCREAFM YRLLPTLIDT MGDAYPELQA QRELISRVIK EEEESFLRTL
ETGIRLLEKK IADNKAVLDG VAAFELYDTF GFPLDLTALI LSENGMTVDE SGFDTEMQKQ
KERARNAAAV EAGDWVVLET EILRYRQVKQ KNKEYFQVVL LDTPFYAEMG GQVGDSGQLI
ESGVAYDIFD TKRENNLSVH LMKKLPESTT DTFVARINQD KRRQAEANHT ATHLLHEALR
EVLGTHVEQK GSFVSPEVLR FDFSHFGKMS PEEIRKVEEL VSERIRADFQ REEFRDVPIA
EAQAMGAMAL FGEKYGEEVR VLKYGSSVEL CGGTHIPSTG MIGTFRIVTE SSIASGVRRI
EAVTGIGAER FIYEKEDILL AVKELFNNLI KSIKKMLEED ASLGIRLFLF QEIMEAETAK
DIAFQIAGEL QESFVLIAGK CALTVMLSKD LTEDAAKLVR SAAKHIQGGG GGQPHFATAG
GKNPKGLPAA IQQILETIKQ WENCLPLWRW LSERGASRHS LLLNIGGGTI TDLGGFVASV
YKRGIRTVNL STTLMGMVDA SVGGKTGIDF EGVKNEIGTF HLPKAVDCAF LSTLPDRELL
SGHAELVKHA LLKESIVNRD LHELRSMLNL GHTVGHAVEH GHAVMIGLIC ELYYSVVAHS
FPREILYSLV SWSKEYYSPF FFTCKQYPAL TAFCMKDKKN LEGKIRLIPL KGIGLITVSI
AGGFKQNIRS LVYGYTGKTD SAFAGILLMG LPQVTADKLH LKIGDKLRIY FAGERMRLRA
FTVAGVYDMP VGLVSADVLR RVGGLGTDDV SRLLILNPMI MDWLSALDTN VAILLTLMGL
VGGFTMIAGL IVLVMDKTQF IGMLKALGCG ERLLRRIFLY LAMMLVGRGM IWGNVLALIL
CLLQQHFRWL LDPDIYYMDY VPVQVDWLVW ILVNLGTLLV TFLMLLAPSH IISRISPVKA
LRFIEELRRI LREHEYRYYV LSSPTIDDFE YDAMMKQLEE LEREYPEWDS PDSPTHRVGS
DVRHDRPMLS LSNTYNYDEI GDFYRRVSEG APFEIVAELK FDGLSISLIY EDGMLVRAVT
RGDGIMGDDV TANVRTIRSV PLRLRGLEVR GEILLPFKEF DRINAQREAE GEPLFANPRN
AASGTIKQLD PHIVAGRNLD AYFYYLLAEN HYDRLMQARQ WGFKVSDAVT LCCSKEDVYA
FIDRFDTERL TLPVATDGIV LKVNAPAQQD LLGFTAKSPR WAIAYKYQAE RVRTRLQHVS
YQVGRTGAVT PVANLDPVLI SGTVVRRASL HNADFIAEKD LHEGDFVYVE KGGEIIPKIV
GVDTDARPIV FTVLCPDCAT PLVREQGEAA YYCPNAEGCP QQQKGRLEHY CGRKAADINI
GPETIELLYS RNMIRNVADF YALTEEQLLT LPGFKKRAAA KLLDSIEASK ARPYQAILFG
LGIRFVGETV AKKLAAVYPS IDALAAATSE ELVQIDEIGE RIAAAVLHFF SLRQNRELIE
RLRLAGLAGK TVVISGTFYS RDEYKAMVED NGGRMAGSVS SKTSFILAGS DMGPSKREKA
EKLGVRLMSE EEFAIENTSQ YRGLYHVLGG VISPMDGIGP GDLQIDSLVH RVASEQIHEV
ILALSTTMEG DTTNFFLFRK LGVRVSVIAR GIAIGDEIEY ADEITLGRSI LNRTDFMPGL
NAAFVDVGYK KDAFLHYLDL GLTFDAQQKM MEMMTKSKSI PSLSKDLPKE GKIADLKAGQ
QILVQIAKEP ISTKGPRLTA ELSFAGRSLV LVPFADKVSV SQKIRSAEER ARLRQLIISI
KPKNFSVIIR TSAEGKRASE LDKELQSLLR RWEASRTLGL LRDNFNPSYQ SIIVNDKAFR
DSLSDYVELI APGREEIVQY YQGELPIFDH FAITKQIKAL FGRTVTYKSG AYLIIEQTEA
MHVVDVNSGN RSRGSTEQEA TAVDVNMAAA EELARQLRLR DMGGIIVVDF IDMSEAQHRQ
QLYEHMVKLM SADRARHNIL PLSKFGVMQI TRQRVRPAMV IHTEECCPTC LGTGKVESSI
LFTDQLEEKV AKMVVKQFVL HVHPYVAAYL SILKKWKLKY AKGIKLIPDE SLGFLDYTFY
DYDGNLFKKI VSHCKEYGFV FPSSEIYDGL AAVYDYAQYG SELKNNIKRY WWESMTLLHD
NVVGIDSAIF MHPSIWKASG HVDAFNDPLI DNKDSKKRYR ADVLVEDHLA KIDEKIAKEV
VKAAKRFGEA FDEAQFRATN ARVIEYQQKR DQIHERFATA LNDNNLEEIR QIILDCEIVC
PISGTRNWTE VRQFNLMFAT EMGSTADGAM KVYLRPETAQ GIFVNFLNVQ KTGRMKIPFG
ICQIGKAFRN EIVARQFIFR MREFEQMEMQ FFVRPGEELQ WFEKWKNLRM QWHRALGFGD
DKYRFHDHDK LAHYANAATD IEFEMPFGFK EVEGIHSRTD FDLSRHEEFS GKKLQYFDPE
QNKSYVPYVV ETSIGLDRMF LTILFGSYCE EETSNGEMRV VLKLPAALAP VKLAVLPLVR
KDGLDAKARE IVHDLRFDFA CQYDEKDSIG KRYRRQDAIG TPFCITVDHQ SLEDNTVTIR
YRDTMEQERV EISRLNAIIS EYVSLKSLLK KILRPLGNVT IVAPDGPRSG ASAAITSTLP
IKLKGYTVYS CTGTPVDCVK LAMNTPDLLV TGVNHGNNAG ICVIYSGTVG AAMEGCVCDV
PALAVSLDDH SEICDMSHAT AYAVHVSRMI LKNGLPQDTM LSMNVPKGKP LGLKPCAVTD
GRFVDEYMAS EDARGNAVYW MTGDLELMHA GYVTLSPIKL NMTSRRYLPV LMRYFIVAGE
ASGDLHASNL VRALKEHDPE AVFAFMGGDF LIFHYREVAF MGFIPVLTHL GVIRRAGEHV
QEQMRAFNPD VVIAVDYPGF NMRPIVYYIS PKVWAWKSWR IKTLKKYVDL MLCILPFEKD
FFAGHALLCG SRLLEVKENL PVMLYRPVIA GAPGLTIQDY FGRTYEILRE SKAALVTSGT
ATLETALIGT PQVVCYYIRG GRLTNLIFKF GTPFISLTNL IAGRAVVPEL FGALFTEKRL
AASLSPLLMD RYQLLIDMGS ALPELDAADK VPENIIEGCQ SRVWIAADGK VHYRADSDAL
IVKGIVALLL RILNDQKPKD IVSSDLYFIR EVGLQDHLSP TRSNGLVSML KQMRFYASWG
MDRVWRQKAI RMIEPFAPHT VLDVATGTGD LAIEICRHIP SGVDLSLEMM RIGEQKVRSE
NLITFMQKDC LDLPFADHSF DAVTVAFGLR NFQNIKLGLE EMYRVLNEGA PLMILELSRP
VSFPWKQGYN FYAIPVVGRF LSQDAEAYTY LPESIAAMPQ REELADLMLS VGFAYYRSLS
LEVATVYMGL KFSADSAYTF VQRQVNFGPR IPGTAPHRAC GDWLVATLRS FGAAVQEQTA
EIKAHDGTML PMRNIIASYR PEARMLLMAH WDTRPVSDQD ANPAMHTETF DGADDGGSGV
GVLLEIARGI DIVFFDTEDY GWCLGSQYWS RNPHVAGYKA EAGILLDMVG AKGATFYWEY
FSKSYAPGLI SAVWQTAAAL GYGNYFIQAD GGALTDDHVP VIKNLGIPCI DIINYSSFGD
HWHTQRDNMQ IIDKNVLDAV GETVIRYLLV AIVGRPNVGK STLFNRLTQS RQAIVAEEAG
TTRDRQYGRV HWNGREFSIV DTGGWVVNSE DVFEEEINKQ VYIAVEEADV VLFVADNQTG
VTSLDEQVAE ILRRSKKPVI VVANKVDNTE DHYSASEFYS FGLGDPYCIA AVSGSGTGDL
LDRVMELLPL PRIAIVGRPN AGKSSLLNAF IGEDRHIVTD IAGTTRDSIY TKYNKFGLNF
YLVDTAGIRK RGKVNEDLEY YSVIRSIRAI ENSDVCVLML DATRGVESQD LNIFQIIQRN
SKGLVVCINK WDLVEDKSQA VIKTFENAIR QRFAPFTDFP LLFISAMTKQ RIFKVLETVN
QVYAHRSTRI PTHKLNEVML PIIEATPPPA TKGKYIKIKY VMQLPTAVPS FAFFANLPQW
VKEPYKRFLE NQIRAHWDFC GTPINIFIRE KSGFVNIVGN PNVGKSTLMN LLVGERISII
TSKAQTTRHR IMGIVNTPEM QIVYSDTPGV LRPNYKLQQE MREFSESALG DADVLVYVTD
VVEKADKNAD FLARVSRMEC PVLLVINKID LSNQEALEKL VEEWRNILPK AEIHPLSATN
NFNVGLLQKR IESLIPPSPP YFEKDALTDK PARFFVTEII REKILLYYQK EIPYAAEVVV
EEFKEEKTII RIKSLIIVER NSQKGIIIGP KGAAIKRVGS MARRDLERFF GKKIFLEIFV
KVEKDWRNRD NLLRAFGYID EVVLTCFHAP HSFTAEHTVE IACHGSIYIR RRILEALGCR
LAQPGEFTRR AYLNGRMDLS SAEAVADIIA SESKAQHQMA MKQLRGGYSE ELNALREELL
RLTGLMELEL DFPEEDVEFA DRTELLALCD QIELKLKKLI DSYRLGNAVK RGIPVAIVGT
TNVGKSTLLN TLLGEERAIV SDIHGTTRDT IEDTMHIGGY LFRFVDTAGL RETEDTIESL
GIERSRSKIK EADIILAVVD LVNKSESLAE ADAREGRGID ELKGELVSNA RHHQLLREAF
DALRRMRSGF DMGLSTDLLT LDLRHAITSI GEITGEITSD DTLHYIFAHF CIGKMLPRLT
GLWTHLERQV GMRGPGEKQL ETDRRIVLDK IARLKEELRD IDKQKSVQRK NRGKMVRVAL
VGYTNVGKST LMNVLSKSEV FAENKLFATL DTTVRKVIID NLPFLLSDTV GFIRKLPTQL
VESFKSTLDE VREADLLVHV VDMSHPAFEE QIEVVNQTLA EIKPMLLLFN KIDAFSFTPK
DEDDLTPRTK ENISAEELQQ TWMAKLGNDC LFVSAKKGTG MDALKALLYE RAKAIHITRF
PYNDFLFGTV KTACDRCLDE VEIPVKEENK LVVRFGDDDL LVVPLSEGTL DLSSLLYEYS
ELAILMQRMH IAERLVPILR SLPVRLAAVS KFHPVEELME AYEAGQRVFA ESRVQELMSK
VEAMPDVEWH FIGPLQTNKV KYIVPFISMI QSVSSLKLFD EISRQAVLLE VHIASEDTKS
GFTPEEGLMG MATFTDDREQ IRREFRRLAS LFCELSMGMS GDFELAIEEG STIVRIGTTI
FGMTKVGING FGRIGRLVFR AAQNRSDIEI VAINDLIDVE YMAYMLKYDS VHGRFNGTVE
VKDGQLIVNG KAIRVTAEKN PADLKWDQVG VEYVVESTGL FLTKEKSEAH LAAGAKYVVM
SAPSDDTPMF VCGVNTDKYV GTKIVSNASC TTNCLAPIAK VLNDNWGMVG GLMTTVHATT
ATQKTVDGPS AKDWRGGRAA GGNIIPSSTG AAKAVGKVIP ELNGKLTGMS FRVPTLDVSV
VDLTCQLAKP AKYEDICAAM KKASEGELKG ILGYTDEEVV SSDFIGETRT SVFDAKAGIA
LTDTFVKIVS WYDNEIGYSN KVLDLIAYMA GEEIALKHLR QQGYQIEALN WGRRELDIVA
STSRELVVVE VKTRVDARKR RLISESAHHY LYWIGVGAQP TDTARNILSR EGVLMMKHLL
GGVKKGAFDQ AAAESKFEAW LKGKKDALNN MKAKVKEAAV ADDKVKLEAE KAVNKARAEA
VAEKLTSRFK PTGDQPEAIR QLVQGINEGM PQTLLGVTGS GKTFTVANVV AAVNRPTLVL
SHNKTLAAQL YGEFKAFFPK NAVEYFVSYY DYYQPEAYLP VTDTYIEKDM AINAEIEKLR
LRATASLLSG RKDVLVVSSV SCLYGMANPE AFSEKVISLH TGQRADRDHF IRLLVESYYT
NNKVEFESGN FRVKGDSVDI FPAYDGVAYR VEFWDGEVER LSTFDPRTGR EYGLLSELKI
YPANLFVTTK EQVDRAVGKI DVDLGAQVDF LKEIGKPYEA KRLYERVTYD LEMIRELGYC
SGIENYSRYF DGRDAGERPF CLLDYFPEDF LLVIDESHVT IPQIRAMYGG DRSRKENLVE
YGFRLPAALD NRPLRFDEFE ALTPRTLYIS ATPADYELNR SEGVIVEQLI RPTGLLDPII
DVKPTANQVD DLMEEIARCI EKKERVLVTT LTKRMAEELS EYLLRHGIST GYIHSDVDTL
ERVRIMEDLR KGVYDALIGV NLLREGLDLP EVSLVAILDA DKEGFLRSHR SLTQTAGRAA
RHIHGRVIFY ADKITDSMQL TMDEAARRRA KQLAYNEAHG ITPQQIVKLE ALIASTKKQM
LAAAKELDFL EAARLRDEAA RLMNIEHFAD GEFAVSYEES IRGRDVFLVQ STFPSSDNLM
ELLLMIDAAK RASAHYITAV IPYFGWARQD RKDKPRVSIG AKLIADLLSK AGITRLITMD
LHADQIQGFF DVPVDHLYGS TVFMEYINLV VATPDVGGTK RANSYAKHLG VPMVICHKSR
LKANEIAEMR IIGDVQDKDV LLVDDIVDTA GTITKAADLM KENGARSVCA IASHAVMSDP
ASMRVDQSSL KEMIFTDSIP YHKCEKVKIL SVADLFAEAI KRVCSHESIT TLYYLPPIQQ
WAVGIATQKA SEATGMQIGI GRIRLGFPLH LSLQDITADT LADIGSLRVS VDRFGFLLTD
LSLATGHSHI NGDPTAMINL SMYRLDMQVD GLNFSAFMPK DSIGSMQAVL HAEGRGLNEG
VLFASFNSTN SFLNGSMQLD ALLPHVTFTL QADRYNPLHD LMEVNGMKYN SIRGKLTVSP
GVEGYMDLQG LQRDTLRVDP LAIANPFIGA DEMTVLDSKR LLYGKLIAST DLSLRGPLQA
LAISGSLDIH GGTSCTYVYT GADLETESRG GMNMLVRIHI DPVVQLGVDL DYLELQGGGD
MTFTMPAYGE MSLTGRYSMS GGFTIDPSSY VQWSGNAQEP YVNFKAVQRV RADVVNFDVG
IIVKETLKNM DLVFDVEAPE DFEERSKQAI GLLATGSYLL SSYAQGMINS ALGKTDFTYS
FSKQFYDNRI RVVIGGSVNV PTNKERTLVD NVSVEYRLDK SGAQHLKLFH KKNNENLLEG
EITETGIGYV ISRKLARLSD LFWKPRTLPG CFEGVGETGL PWLVRVQDEL DMLATTEVAT
REHVEQAMQA GIRILWLGAR TTSNPFAVQE IADTIVLVKN PISPDLDLWT GALERLRQSG
VRQIGAIHRG FSTYFRNPPH WQIPFDLKRR FPLTILCDPS HITGQRDRIE SVSQQAMEMN
FDGLIIESHC CPDKALSDAS QQITPTVLAQ ILRMQIDQID ESIVELLARR MQVAYEIGLF
KKEHNLAVVQ NLRYEQLQRN RARTAALLGL DETFISELFS RIHEESVRLQ VVSGIRPTGN
LHLGNYFGAI RSFLDMQHRY NCFFFIADWH SLTTHPHPDN IVRNVRTILA EYLACGIDPE
KATIYVQSDV REVLELYLYL NMNAYLGELE RTTSFKEKAR KQPNNVNAGL LTYPTLMAAD
ILIHRAVKVP VGKDQEQNME MARKFARRFN TIYEVDSPGA TALKVPGLDG SGKMGKSEGN
AIYLADDAKT ISKKVMKAVT DPEVPNSVKP EPVENLFSML RIVSSDEVYR HFDDLYNLKK
QLAADIVAFT TPIRERILEI QADEAFLDRV VREGAERARE SAARTLAEVR HIIGFLGHAR
PAITFDLLYR YLRHLGYQVR YVRNITDVGH LEHDADEGED KIAKKARLEQ LEPMEVVQYY
LTRYRHAMEV LNVLPPSIEP MASGHIIEQI ELVKQILKAG YAYESCGSVY FDVEKYNQDH
RYGVLSGRNI EEMINNTRRL DGQDEKRNGV DFALWKAAQP EHIMRWPSPW GMGFPGWHCE
CTAMGRKYLG EEFDIHGGGM DLVFPHHECE IAQAVASQGH PIVRYWMHNN MITINGQKMG
KSLGNFITLE EFFSGAHPSL NKAYSPMTIR FFILGAHYRG TVDFSNEALE AAEKGLERLL
DAAALLDGLK DLRKRCYDAM NDDLNSPMVI AALFDAARAI NAVHNGTITP SDLEELRTTF
RLFLFDLLGM SAGGSEAFGK AMDLLLSIRA EAKARKDWAT SDKIRDELTA LGFTIKDTKD
GAEWKLPGPL HLYAERYFGA GGEPSIRYRL GRVIAQSVGI PDFDQKYIVE FRAGTVADFV
TLNKRGIIVG INLPQEYTVA GTKGKQAEIA AAQVFRIRES LMDLLTGQAE NMPDGAAMQL
MTQELKAQET ALLELFYGRF SPLRGVVDSD DLSGEPVSFS LRTTDKAPEM DEKEAAKKVL
FDEELPVTQF GRRQALAPKM FGLSGKEASV IYSIFYASVY VLALVGGIIA DYKGTILVGL
IVMAAGYVML GIPLAFISFG NGLFKGNLQA LVGRMYRDSG FSLFYMFINV GAVFAPLVAV
AIRNFSTGFH YAFLAAVFFM AISFLIRQRI IALCAVFGVV IFFWMSFHQN GVSLTQFAKD
YFQSINPFFV VTLTPLLLFI FGFLKKRNME PSTPKKIVIG MFIAALAFPW LMVLTYMILT
IAELFISPMG ISFVSKVAPP HLQGIMQGLW LCATAVGNSL WIVFTCACAL SMLVMLSMVK
WLERVHLGSR HHADPMAVER RLAAWLERIR HEAKAIYFMG DMFDYWFEYR YVVPRGFTRF
LGKVAELSDE GVEIHFFAGN HDVWLTDYLT KELGAHIHMH GITVELSGKL FRLAHGDFRN
PLARLLYAAV HPRWTVGLAY GISLKSREWL IRFAKEHFYI FGHRHLLVDM ALRDEKRVLI
LGDWIRYNSY AVWDGTTLVL EEDIVRMLRT VYDPEIPVNV YDLGLIYNVD AGADGVTVTM
TLTAPNCPAA DFIIEDVRMK VESVKGVKGV KIDLTFEPEW NKDMMSEEAM LELGFLLNDT
HLRLMAEYDN YRKRTLKEKS ELIRNGGEKV LVDLLPVIDD FERAGGVELI YSKFMDYLQK
QGVKKIETAD LPFDADLCDA VAMPAPSAEQ KGKVIDCVKT GYTLNDKVIR HAHVVVGMKE
RINQLLQEIG QCAATVEEAE ALRIKYLSKK GEIARLFDDF RLVPSEEKKQ IGQMLNELKD
LTRTSYPTRL GTRHPISLVK QEICEIFARL GFSIADGPEI EDDWHVFSSM NFAEDHPARD
MQDTFFIEHR PDVILRTHTS SVQSRVMEKT QPPIRVICPG RTYRNEAISY RAHCFFHQVE
ALYVDKDVSF ADLRQVLLYF AQEMFGAETK IRLRPSYFPF TEPSAEMDIS CNICGGKGCN
FCKHTGWVEI LGCGMVDPNV LDNCGIDSKK YSGYALGMGI ERITNLKYRV KDLRFFSEND
LNFLEQFLVK TFAAALHSID ALTVTVEVNI TRGCYLSMVG LPDAAVRESL DRIRSTYDCL
NITFPINLSP ADIKKEGTAY DLPLAIALMA ADGIIGADSL PRYMIMGELS LDGSLRPIKG
ALPIAIQARA EGFDGLILPA ENAREAAVVN NLNVYGVKHI AEVISHFGGD QLQPTIVDTR
REFFDHQDFS EVKGQEKVKR ALEVAAAGGH NLIMVGSPGS GKSMMAKRMP GILPPFTLSE
SLETTKIYSV AGKLGVNSML LTQRPFRSPH HSISSAALVG GGTYPQPGEI SLAHNGVLFL
DELAEFNRSV LEVMRQPLED RQITVSRARM TVDYPAGFML VAAMNPCPCG YYNHPTRPCT
CAPGQVEKYL SRISGPLLDR IDIQVEITPV PFEKISDSRP AESSEKIRQR VVAAREIQSK
RFADHSGVHC NAQMDDKLMN RYALPDEKGL QRLRTAMERF DLSARAYGRI LKVARTIADL
AGSEDVGGEH IAEAIGYRNL DRENWGFMGT ADFAVPALRA LVENGYQVKA VVTMPDKPMG
RGHKVSPSMV KLYAGLPILQ PDNLNEESFL DELRTYQPHL QIVVAFRMLP RSVWQMPPMG
TINLHGSLLP MYRGAAPINH AIRHGDTETG VTTFRLRHEI DTGEVLLQEK LPIGHEETFG
ELYERMATLG APKIFKDDCR IDWAEEVHNF IRSISPAPTA WTKLKKNLDV MTRKGLQMPG
KKQMDAASFL NGAADNIRVL AAAMVEKAKS GHPGGAMGGA DFVNVLFSEY LIFDPKNPQW
AGRDRFFLDP GHMSPMLYAQ LALTGKYSMD DLKAFRQWGS ITPGHPEVDV MHGVENTSGP
LGQGHTYAVG AAIAAKFLAH RFGMSQTIYA YISDGGIQEE VSQGAGRIAG HLGLNNLIMF
YDSNDVQLST TVKEVASEDV AMKYRAWGWK VIEIAGNDAD EIRKALTEAK GERPTLIIGH
TLMGKGAVGE DGSYENMVST HGQPLAGASF AETVKNLGGN PEEPFAIFPE VREMYAARLA
ELEQIMAERR EEEQRWRSTH PDLAAKFDAW FAGIDWKAIE QKPNQATRSA SATVLGTLAG
EVENMIVTSA DLSNSDKTDG FLKKTHAMKK GDFSGAFLQM GVSELTMACL CIGMALHGGV
IPACGTFFVF SDYMKPAVRM AALMELPVKF IWTHDAFRVG EDGPTHEPVE QEAQIRLMEK
LHNHSGRRSM LVLRPADVQE TTVAWKMAME NTPTALILSR QNITDLPQNI EVVLLASGSE
VSTLVEGAEL LRKRGVKLRI VSVPSEGLFR SQSAEYQEEV LPIGIRRFGL TAGLPVNLEG
LVGESGAVWG LNSFGFSAPY KVLDEKLGFT AENVYEQVLK ILIGICSDHA GYELKERVKA
WLESVDYPDF AHPLGSAIER GELNRGISIC GSGNGISMVM NKYPHVRAAL CWTEEIARLA
RQHNDANVLS LPARFISDEQ AKAILKIYLE TPFEGGRHKA RIDKIGAIAV GSPLVEGAKV
VCEVLTPVKG DKVLIFHKKR RKGYRKLNGH RQQFTEILVK EVVMLTLKQI IENKEEVIRR
LAVKHFDAIL DEVISLDRQR RETQQSLDAR LAEQNAIAKE IGALMKAGKK GEAEAIRTKV
ADMKAESHHL EERKADLENA IRQQLLLIPN LPHESVPAGK TAEENVCVKT GGKLPHWDLA
KKYDLIDFEL GVKITGAGFP VYKGKGARLQ RALVNFFLDE ARNAGFTEIE PPYVVNEDSG
YGTGQLPDKE GQMYHVTADN LYLIPTAEVP VTNIFRDVIL SEDELPILLT AYSACFRREA
GSYGKDVRGL NRLHQFNKVE IVCIDKPEHS YEQLDQMVGY VQGLVDKLGL PWRILRLCGG
DISFTSALTY DFEVYSAAQE RWLEVSSVSN FESFQANRLK CRYRKVELCH TLNGSALALP
RIVAALLENN QTADGIRIPD CLVPYTGFSM IYTIVDLNEK AEAELAAIAG ELGISMPKQE
LIYKILDEQA ISVAFDGILE CMGVLEIMPD GYGFLRSSDY NYLSSPDDVY VSQQQIKHNG
LKTGDVVAGT IRPPREGEKY FPFVQLRSVN GRSPEEIRDR VPFDHLTPLF PEEKFTLDKI
SVRVVDLFAP IGKGQRGLIV SQPKTGKTML LKDIANAIAA NHPEVYMIVL LIDERPEEVT
DMARSVNAEV IASTFDEPAE RHVKIAEIVL NKAKRMVECG HDVVILLDSI TRLARAYNTV
QPASGKVLSG GVDANALQKP KRFFGAARNI ENGGSLTILA TALTDTGSKM DEVIFEEFKG
TGNMELQLDR RLSNKRIFPA VDIMSSSTRR DDLLQDETTL NRMWILRKYL SDMNPVEAME
FVRKQLENTH TNMEFLASMS DEVEDFRREI AIDSEATFLD LQNAILDSVG YSHSELTSFF
LCDEDWHKGQ EITRLEEFIE DEHQRLVFEF DLMTERYFFI EVMDPKLLTS EGLPPQQMLT
GQKGLAMTSQ KPGKTQLINH FIIDDSWYLV DLPGYGYARL GASNRESLRR IIETYILCRE
QLSSLFVLID CRHEPQKIDL EFLQWLGENG IPFSIVFTKA DKLSFSRLKE NTEAYKQKLL
ETWEELPPVF ITSSEKKTGK EELLDYIDSI NVGNYADLII MRHYLEGAAR YASEVSRVPV
VNAGDGANQH PSQTLLDLYS IRKTQGTLYD RTIAMVGDLK YGRTIHSLIE GMSHFRPFIF
VAPEELSLPE EYKQFCREHD LPYTETKHFI NNCDILYMTR VQRERFTDLE EYERVKDVYV
LTNAMLSDSR PNLRVLHPLP RVGEIAYDVD DNPKAYFIRQ ALNGLYTRQS IILKVYTLNP
NTGDDTAMLG FYNRVKAEGR SLAIGYLGNL NSPWESKMFF DRFMYMYGLH GMLIDPFTAR
FYDTKSPTTQ VLYLRGDNQT REEELRSTLA LNIGKRINIG NDVDYIYSNG FYNSNKTKAI
SYRFFGSYRS DRYEAYAYVG NNYYLMTENG GITNDDYVIH PGNFFVPVGS ISHTFNYTKS
RRRFDTTRME EYHNTLALSL REGFHRWAKF GLTAYGGEIS RRGGKYLNFA ADGELSVVGS
DAGAFKLRGR LSTAFDLLRR KTEMEAWGQL LNTRPGYFLR HHHGTVHWWF DFIQQLRLGG
SLCLKDWGTT LTLQSATLKN YIYPQQVSSP IQVLEGRIAH AYRWGALGWE VEAAYQTSSN
RTALPLPKLA AYGNLYLDFR LTKVMRIQTG VDARIHSSYY APYYEPAVQQ FTTQNAYVNI
HLKRSRFFFE MYNLAEAFMD SRFSLVHTPY NPRGLRMGIA IDGFDTETRP SFVRGARPSV
ALMQMSTETD CFLFRLNMIL QQLLENPGIL KVGLSLSDDM TVIRRRKPIE PAGFVELQRL
CPAYGIRDAS LQKIYAILFG RRISKSQRLT NWEARTLTAA QQSYAALDAW ACLRIFNQLD
EVIIAIGINE QKRTLFSAER RQEQIARYYA SRPAIGVITY SGLTVDLVRQ TGALVRGIRS
GSDFEYERTL ADLNRHLSGV DTVLLCTDTR LSFISSSAVR ELISFGRDVS DFLPCAKVAK
LLRGKYKPNF TPHVDCGDNV IVINADKIVL SGNKWDGRIY LRHTGYPGGQ RQFTPRDLMN
KGPEYLFRKV VKGMLPKNRL GAKIIGNLYV YAGTEHKHEA QQPRQLDINS LARVYLSEGS
GKIVINKREI EQYFPSSILQ YIVKQPLLKL DVAAKYDIKI NLRGGGFKGQ SEAARLAIAR
ALVKINPDDK PALRSEGFIT RDPRVVERKK PGRPKARKRF QFSKRMAPYI FMERNDIHII
DLHKTVAKVD EAAEVIKGMA KNGKKILFVA TKKQAKEPIA ELAKSVGMPY VVERWPGGML
TNFPTIRKAV KKMTQIDKMT ADGTFDNLSK REKLQITRQR AKLEKTLGSI ADMNRLPSAL
FVVDVMKEHI AVREANRLGI PVFAMVDTNS DPSLIDYVIP SNDDALKAIE LIVGTMCQAI
NEGLMERKAE MAVTIQDIAK LRKMSGAGMM DCKNALEESN NDFEKAMEII RKKGQAVAAK
RSDREAAEGC VLSAGFAAIV ALKCETDFVA KNAEFIELTQ NILNTAMDKK PANKEELLAL
PLIADHITDR IGVTGEKMEL GAYEYISGAS SISYIHPGNK LATVAAFNEA QMARDIAMQI
AAMNPVAVLP EQVDQHIIDQ ELQIAREKPE NLLDRIAQGA LQKYYKENTL LQQEFVKDSK
LTIEQYLYKP KRSETEFGIG WLPLGGYCKI NGMIDESMDT EYLQQEPKPY EFRSRPAWQR
LLIMLGGVLF NFLLALVIYS GIVLQWGSMR MPSERISSGM AFSSVAQEAG FQNNDIILTV
DGVHVPHDMM KRVLGFMSIQ VPFVIDSVMP YSLFEAIPAG IAQGMGTMRS YVSDMKYVFT
KEGAGQIGGF GTLGSLFPAS WNWPQFWAMT ALLSIMLAVM NILPIPALDG GHILFLLIEI
ITRRKVGQEV LIRAQLIGMA ILILLVLYAN GNDLLRAFMI VVPVKEGENI ERALKRFKRK
FEKTGAVREL RARQAFEKPS VAKRKKMQKA IYMKQLQVAE LRAISGKENK VREYLEAEDL
GNYLFQVLIP TEKVMTQRGK RVVKERPYLP GYVLVEAVLV GEVEHRLRST PNVIGFLPAP
LHPSEVSRIL GKVDQLDSED EEYELSFMVG ETVKVSDGAF AGFDAIVEEV NPDKKKLKVM
VKIFGRKTAL ELSYVQVEKE VLPVVITYYA DKSFDFIVKT PPVAIQLLEA SKQKSGSAEP
NRKKVAEITW EQVRTIAEDK LVDLNCFDIK AAMKMVAGTA RSMGIAIKGD FPEMSKLTKK
QKLAFSKIEP GKAYTISEAS ALVKEITTTN FDASVDIDVR LGVDPRKANQ MVRGVVTLPH
GTGKQIRVLA LCSPDKEAEA KEAGADYVGL DEYIEKIKAG WTDIDVIITM PAIMGKIGAL
GRVLGPRGLM PNPKSGTVTN DVGAAVKEVK AGKIDFKVDK TGIVHTSIGK VSFSADQIRD
NAREFINTII KLKPTTAKGT YIKSIYLSST MSFGIKVDPK TVVKNTLLRA ALAASDVDFS
SLYSCLKGNT AVMFCEVANS PAKVIKQFKP WLKAAYVQES FYGRENLDAL VSIKSKNELI
ADVVALLQSP AKNVIASLQM TVKEVSELAT ILKEEYGIEP AAAAVAVAEE KTSFDVVLKS
AGAAKLQVVK AVKEQCGLGL KEAKDLVDAA PSTVKEGVDK ATAEALKKAL EEAGAEVELK
VFAENFPITD TRNNFVLEFL DYYIDPPKYS IEECLSRGLT YSVPLKAKLK LYCTDPDHED
FATVIQDVFL GPIPYMTSSG TFVINGAERV IVSQLHRSPG VFFGQSLHTN GTKLYSARII
PFKGSWIEFA TDINNVMYAY IDRKKKLPVT TLLRAIGFEA DKDILDIFNL AEEVKVTKLK
KCIGRKLAAR VINTYIDDLS DEDTGEVVSM ERITVVVDRE VELTEDNIEA ILDYSIIFNT
LQKDPCNSEK EALYYVYRQL RNAEPADDAS AREVITNLFF SDKRYDLGDV GRYRINKKLN
LNIDPDIKVL TNEDIIEIIK YLIELVNSKA SVDDIDHLSN RRVRTVGEQL YNQFGIGLAR
MARTVRDRMN VRDNEVFTPI DLVNAKTISS VVNSFFGTNA LSQFMDQTNP LAEITHKRRL
SALGPGGLSR ERAGFEVRDV HYTHYGRLCP IETPEGPNIG LISSLCVYAK ISDLGFITTP
YREVKNGKVD FSDNGLKYYT AEEEEEKTVA QGNAPLDENG RFVRERVKAR YESDFPLVTP
DEVDLMDVSP TQIASIAAAL IPFLEHDDAN RALMGSNMMR QAVPLLRPES PIVGTGIEGK
LVKDSRTQIV AERGGEVVFV DASCIKIRYD RTADEEFVSF DDAIVTYYLP KYRKTNQSTT
IDLHPICSKG DRVEAGQILT EGYSTQGGEL ALGRNVQVAY MPWKGYNYED AIVLNERMVR
EDFFTSVHVD EYILEVRETK RGLEELTSDI PNVSEDATRD LDENGIVRIG AHIEPGDILI
GKITPKGESD PTPEEKLLRA IFGDKAGDVK DASLKATPSL RGVVIDTKLF SKAKKSRTST
KETVSKLDET YAKRQQQLHE RLIEKLGVKD YLNVELIKAG SKLTKKDLEA LDFNVIQLSD
WTNDAHTNEL IKAVAVNYLK HSKEIEAELR RRKLDETIGD ELPAGIVQMA KVYIAKKRKI
QVGDKMAGRH GNKGIVSKIV RQEDMPFLAD GTPVDICLNP LGVPSRMNLG QIFEAVLAWA
GRKMNVKFAT PIFDGASLND MNEWTDKAGL PRDGKTYLYD GGTGERFDQP ATVGVTYFLK
LGHMVDDKMH ARSIGPYSLI TQQPLGGKAQ FGGQRFGEME VWALEAFGAS HILQEILTVK
SDDVVGRSKA YEAIVKGDPM PTPGIPESLN VLLHELKGLG LSFSLVLKPE TINYRTYKPE
RDGLFCERIF GPVKDFECHC GKYKRIRYRG IVCDRCGVEV TEKKVRRERM GHIHLVVPVA
HIWYFRSLPN KIGYLLGLPT KKLDAIIYYE RYVVIQPGLS EEEYLDKLDN QNLEDTNPDK
FIAKIGAEAI YDLLCRVDLD SISYELRDRA NTDGSQQRKT EALKRLQVVE SFRASKGVNR
PEWMVMKVIP VIPPDLRPLV PLDGGRFATS DLNDLYRRVI IRNNRLKRLI EIKAPEVILR
NEKRMLQEAV DSLFDNSRKS SAVKSDNNRP LKSLSDSLKG KQGRFRQNLL GKRVDYSARS
VIVVGPELKM HECGLPKDMA AELYKPFIIR KLIERGIVKT VKSAKKIVDR KEPVIWDILE
YVMKGHPVLL NRAPTLHRLG IQAFQPKLIE GKAIQLHPLS CTAFNADFDG DQMAVHLPLS
NEAILEAQLL MLASHNILNP ANGAPITVPS QDMVLGLYYI TKLRPNIKGG LIFYGPEEAT
IAYNEGKVDI HAPIKVYVED ENGELVRRMV ETSVGRLMVN EYVPKVGYVN EVLGKKALRD
IIGSVIKICG VATTAKFLDD IKNLGYYMAF KGGLSFNLAD VLIPDEKDQL IQEGYTAVEQ
IMQDYSMGFI TFNERYNQII DTWTHINGRL SNVLIKQLSS DNDGFNSVFM MMDSGARGSK
EQIRQLSGMR GLMAKPQKSG QIIENPILSN FKEGLSVLEY FISTHGARKG LADTALKTAD
AGYLTRRLVD VSHDVIITEE DCGTLRGLLT TELKNEDVVA SLYERILGRV SVHDIIHPTG
DIIVRAGEEI REQAAQIIED SPIEAVEIRS VLTCESKKGV CAKCYGRNLA TNRMVQRGEV
VGVIAAQSIG EPGTQLTLRT FHVGGIASNV ATENSLLSKY DVVVSRMTEL RIADPNTGII
LANHNIPYGA KLFFRQGDAV KKGDKIIEWD PFNAVIVSEV AGTLSFEGVV ENVTFKMESD
ETGLKEKIII ESKDKTMAPY ARIIDENGEM LKNYSLPMGA HVVVKVGEIL VKIPRSVGKA
GDITGGLPRV TELFEARNPS NPAIVSEIDG EIGFGKKRGN REITVTSKLG EEKKYLIPLS
KQLLVQENDF VRAGTPLSDG AITPADILAI KGPTAVQEYI VNEVQDVYRL QGVKINDKHF
EVIVRQMMRK VEIVDPGDTL FLEQQVVDKF EVMEENDRIW GKKVVIDAGD SQVLKAGQIV
TARKLRDENS MLKRKDLKIV KVRDAKSATA SQILQGITRA ALQTKSFMSA ASFQETTKVL
NEAAICGKTD YLEGLKENVI CGHLIPAGTG LRDYEKLVVM HRDDYENFKS IAAADCRFSP
KVNCLVGNNG MGKTNLLDAL HFLSFCRSHL SVPDNMVVRH GEEMALLQGL YLSIRPGKHK
VLRRNKKEYE RLSDHIGHFP LVIVSPQDYQ LILGGSDERR RFMDQQLCQQ DPRYLSALIQ
YNRHLQQRNT MLKDDALMDV LELQMGSYAA EIYNKRSRFI EDFLPVFNDL YSDISLRRSR
PKDYLLGFSS CGVHKDELEM LLGGVLIRKI GSEGQNKTFL ISMKLAQPIL LLDDIFDKLD
ATRVERIIRL VGGNGFGQIF ITDTNRKNLD EIIASWSEDY RLFEIENGLS TYDWLNDIPV
EVQFKNTRKG YYLNSEKIEL HKGDVVAVEA NPGHDIGTVT LTGKLVKLQM RKHREPFKIY
RIAKQGDLDK YCEAKAREYD TMIQSRQISA ELNLDMKIGD VEYQGDGNKA IFYYIADERV
DFRQLIRVLA ETFHIRVEMK QIGARQEAGR IGGIGPCGRQ LCCSAWKMNF VSVNTSAARY
QDLALNPQKL TGLCAKLKCC LNYEVDAYVE ARKKMPSPEI VLETKESAYH YFKADVFRRE
VSYLTTISAR RAFEVISQNK QGFKPVSLAR REAEVIKQKK LLEVKEKFLQ LKGDLEKQVA
QRNSKLQSVE SKLKSREQTL NQRQEDITKK GQEDLMRENL TAQKKTELDE LKTREQAHLE
SLSGLSAAEA KDRLVESLKD EAKGQASAYV NEIIEEAKMT ANKEAKRIVI QSIQRVATET
AIENSVTVFH IESDEIKGRI IGREGRNIRA LEAAAGIEII VDDTPEAIVL SGFDPVRREI
ARLALHQLVQ DGRIHPARIE EVVSKVRKQV EEEIIETGKR TVIDLGIHGL HPELIRLIGK
MKYRSSYGQN LLQHSRETAN LCAIMASELG LNPKKAKRAG LLHDIGKVPD DEPELPHALL
GMKLCEKFKE KPDICNAVGA HHDEVEMMSL IAPIVQVCDA ISGARPGARR EIVEAYIKRL
NDLEQLAMSY PGVIKTYAIQ AGRELRVIVG ADKTDDASVE TLSNEIAKRI QDEMTYPGQV
KITVIRESRS VSYAKIRLLP DSIANQIAAG EVIQRPASVV KELLENALDA GASIIRLDVR
EAGRELIRVT DNGKGMSQSD ARMAFERHAT SKIASFQDLF SLRTMGFRGE ALASIAAVAQ
VELLTRRAED ELGTRLTING SEVGEVATVT SPQGCILCVK NLFYNVPARR KFLKSNETEF
RHILTEYERV ALVNPQVAFS IYHSGELVQD LPPSPLKKRI LDVFGKRMEK DLIPIGIKSP
ITNISGFVGR PDGAGALQYF FVNGRFMRHP YFHKAVMAAY EAIIPQGTMP NYFLYFDLEP
SQIDVNIHPT KTEIKFSDEQ AIFKLIGVVI REALSSSNAV PAIDFYLVTT LSRGLALVDF
HRAHKRILYL LAELFASNDS TYTPDGKLIV SIIEEADIDV QRLLGNVVIK HEGAVMRCDS
AHLNQEENTF EAFGQVSMQQ DTVSMFARYL HYDGNIKYAR LRHEVRLENT LFTDSLDYDR
VMNLGYYFEG GSIVDSLNTL TSSYGEYSPT TSDAIFRDNV HLENKDYTMD TEELHYNTDT
KISHILGPTE MSDSGYIVST RGVYDSNTDV GILLDRSIVY STGDSIFYDR RTGFGEAFGN
MILTDTMNRS SLYGEYGYYD EKKDYAFATQ RSYMIDFSKP DTLWAAAVRV YRTDVQAIAD
SMQYDSRDSL LYLYDNPIMW NEDSQLSGDT IRFKFRNDSL DYADVLTKAY DQLAGRHIRA
YMQDSLVRQI QVHGNAEVIQ YEQHKRSRIE APSIIADFFR WEEAVRPKSK EDVGDEPILR
SDIEATKRFL LSSGRPLEGN ADCYIPEQIA VQKLFLNQAK IDSIEVNEAD VNRYVDMYLA
DYIQQGSKEK MEEYFNRKYT QIREEQRVEV RNSEIVRMMR KKIDENVKVT PSEIRQYFAS
LPQDSLPYIP TTVEVQLLAI KPVISLHETD AIKKRLREFS DEINEGRRDF TTLARLYSED
SKTALQGGEY GFVSKASLDA EFARVVFSLV SPIIKTDDGY HIVQLIEKRG DVINFRQIVL
KPKVSDAALT ETTNKLDSLY SLIKGNKLTF EKAVAQYSED NDTRNNQGLM VNFKYEELPQ
DISRVVYNMK PGEVSKPFIL KTDKGNEEVV IVKIKNLIEG HRANMNSDFQ TIKALALNKK
KEGVVDAWIR KKQKETYIHI EPAYRNCQFR YPGWLPRPIE IKEFLDSYVI GQDDAKRFLS
VAVYNHYKRL VEIEKSNIIM VGPTGTGKTL LARTIAKMLH VPFAVVDATV LTEAGYVGED
IESILTRLLQ AADYDVKQAE RGIVFIDEID KIARKSDNPS ITRDVSGEGV QQGLLKLLEG
SIVNVPPQGG RKHPEQKMIP VDTRHILFVC AGAFDGIEKK IAQRLNTRVV GYLRYIRPQD
LKSFGLIPEI IGRLPILTHL EPLDRDALRN IMTEPKNAIT KQYEKLFAMD GIKVSFTSDM
LDFVVDKAIE FKLGARGLRS IVETIMMDAM FTMPSKTLVV DKAYAYLFTS ESVSEGHPDK
VSDQISDAIL DQFLATDPDS KVACETLVTT GQVVLAGEVK SRSYVDVQET ARRVIEKIGY
TKSEYGFDAR SCGIFSSIHG QSADINRGVD RSDRSEQGAG DQGMMFGYAT NETENYMPLT
VDLAHHLLYE LATIRKEMPY LRPDAKSQVT IEHDDEGRPV RIDTIVISTQ HDEFADRMMQ
ERIHHDIATI LIPRLFVNPT GKFVIGGPHG DTGLTGRKII VDTYGGRASH GGGAFSGKDP
SKVDRSAAYA ARHIAKNMVA AGVADEMLVQ VAYAIGVAEP VSIYVNTKGR VALSDGQIAE
KIKKIFDMRP YAIEQRLKLR NPIYEETAAY GHFGRVELFT WEKLDYVNKI KAEFGERFLR
YVGFDTQSDE SSTTFPSTDK QLVLLRHLSE EMKELGLPVI GFIAHVDTAP DMSGKDFPEL
AFFKGHTLIT TDGTTLLGAD DKAGVAEIMT AAEYLLAHPE IKHGKIRLGF TPDEEIGRGV
DHFDVERFGA KFAYTMDGSM EGELEYENFN AASAKLIVNG RNIHPGYAKG KMVNSLQVVC
DLHALLPRPE ATAGYEGFFH LIGINGSVEK ASASYIIRDH DRKLFEEKKE LIKAAVDYIN
RKYGLELKDQ YYNMREMVEP HPEIIEKAIA AMKFAGVTAK IQPIRGGTDG ARLSYMGLPC
PNIFAGGMNF HGKFEYFQHQ GGSAYKPGLG TVETIDRLLG HPHTIHVAGT NGKGSTASTL
AAILQVAGMR VGLFTSPHLV DFRERIRVNG ICITEEYVVD FCELHPSFFE LTTMMAFDYF
RHAQVDMALI EVGMGGRLDS TNIITPILSI ITNIGKDHVQ FLGDTPEKIA FEKAGIIKSG
VPVVVGRAVR HAFQHKADEE RALTGLAQEE NARTILCAVE VLLSSEHVRE GFAHVPRIVC
DTGHNEDGFR LITEQLYRQL RIVFGMVNDK DITAVLALLP AVYYFTRASV DRALPEDDLR
QQAAAFGLVG YSSIREALEA ADFIFVGGSN FIVADLLWLF PNGIYVERFD TLNHILATIV
ADTAYYMIDD DRFILIGHAH IRNMNDENFH SPRFIWDKKN AIVYSDDTVY IFTATQDMGE
YINGEKIKIY DYQQRLKAME KRAEITDEQR ASLNNQLAQQ YVQDYVLGQQ ADKLGLTVSP
EELLALIWQS VEKQIADTRM QEKLGALLTR SYAINDIDGV PSREVAVAQA PISVIGDTSI
RATDEEIKKY YNEHKEFFPS TIVQYISSQV VPSAQDMANA EVEMQKVRTE MKKSGFESLN
VAIIALDSLC NALNEGVDKY KIAYIGVDAN FSDETYNKKF MELNEMLFPK LAEQARSKGL
SIEENAEVTV FSDHVGIPSS REIVSWALVI AAVKDQIPSG YRPVEKIKEQ IANQLRVEKQ
GEKLVADLKA KDTLAGISYS PRGGEAAELA GYAMSTPLTK LSMFVDVLSP LKTQLWSSTV
FGSYGSSEFF INVFFGFLIL AGIILDRMGV RFTAILSGSL MLLGALIKVY ALSEVFPPSA
KLACVGFAIF GCGCEMAGVT VSRAIVKWFH GKELALAMGL EMAIARLGVF AVFWTSPVQV
PVIFVTALLF IGLILYVIYG ILDKKLDEEE PFRFKDLKQV FGNSMFWIVA LLCVLYYSAI
FPFQKFATEM LQSNAARIFS MFPLGAMVLT PFLGAFLDKV GKGATMLIVG AVLMFICHLT
FAISLAIAIA AIVVLGISFS LVPAALWPSV PKIIDPKVLG SAYSAIFFIQ NIGLMVVPIV
IGAILDYTLA MLVFASFGVL AFILGILLKG ADVKKGYGLE LPNLGLQWGD EGKGKIVDVL
TPHYDIVARF QGGPNAGHTL EFNGEKYVLR SIPSGIFQGK TNVIGNGVVL DPLLFKEEAE
ALARSGHDLL VISRKAHLIM PTHRLLDAAN EMAKGSGKIG TTGKGIGPTY TDKVSRNGLR
VGDLEFEEAY SVAKERHLRI LEERWMEATK YLRKFFVDSE FLINGALSSG KKVLAEGAQG
SLLDIDFGSY PFVTSSNTIC AGCCTGLGVA PRNVGDVYGI FKAYCTRVGA GPFPTELFDE
TGDKLCELGR EFGSVTGRKR RCGWIDLVAL RYTIMLNGVT KLIMMKSDVM DLFPTIKACV
AYEIDGKETR NFPFHLPVYK ELPGWQQSMT NVVSEADFPK EFSDYIAFLE KELGVGIAIV
SVGPDREQTI IRVPSLGGFV AEIYPPKEEL RFNAALDGIL EDSYARAYGI SHRRARVMLD
DDVRTLRAEL VRAGRVSLGT ELYCMAKGNL RLKGIRSTNP VAVGDRVIKR IHPRRNYIIR
RASNLSKESH ILGANLDAAV LVCTINDPVT TTVFIDRFLA TAEAYRVPVI LAFNKIDCYT
QEDRLQLDRL SAVYTAIGYP CCHVSAITGE GLPDLKSLLD GKLTLLAGHS GVGKSSLINA
LIPHADLRTG AISQAHHTGM HTTTFSQMID FPGSALIDTP GIKGFGTLEM GEYEVSHYFP
EIFAASKGCR FGNCTHTHEP GCAVLEALRR GEIAESRYIS YLSILEDIGL VPTMGALHRG
HISLIHRAVA ECDICVASVF VNPTQFNDKR DLECYPRTPE ADAAVLAEAG CHAVFMPSVE
EVYPEPDFDL GSVAEVMEGK HRPGHFNGVA QVVSKLFMMV EPDKAYFGEK DFQQIAVIRS
MVNLTIVACP IIREEDGLAL SSRNVRLGSE ERAIAPSIAR ILGQSRTLPE AVTRWVTESL
NALPHLQVEY FEIVDGNSLQ RIDNWQDVGC ITVYCGEVRL IDNIKYMEKA VEYLDEQLSH
VRAGKASPKL LDGIMVMYYG NATPLTQVAS INTPDAKTIV VTPWERSLIK DIEKAIMDSP
LGITPENNGE LIRLGLPPLT EERRRQLVKQ IKGDAEDAKV SVRNARRDAI DAIKKSVKDG
TPEDVAKDAE AEMQKVHDRY IKKIDELFAE KEKEIMTVDR VVSLGDISIY TIEDDVPLPE
VLRAFFGEVL PEYDVDRVYP SDIRKIISWY NLLVDNGFTT FPVYDSDSRA KWLNPVVRQA
LTDLIGSDLY DILRRDRLAA AIFIIHPEVK KDFCQWESAI LFSSGFNSLC DTVIRVDAPE
KIRQERAMAR DGSSAETMRQ RVLNAPPHLL VPQIFYFFMI RPQQKRQKEL QRQREALAKG
DKIITAGGIH GTIREVREFL VEIANGVNIR IDKGSVKDTA VYGLSTILVR LLNWLMTIVY
VRALTADFGN MTNLYAWTAL AMIVLTYGME TGFFRFINKV YSTTLWSLGA TSTFFLCAGL
LFMGYAAHPE YVGLLLAIVA MDAFMAIPLA YLRYANRPWR FMFVRLTFIL LTIVLTIFFL
FLCPRIDSFY RPNYELGYVF VINFICNLVQ MAMLFPHWRF RPDVLRKMLA YSFPILLLGL
AGSFNNQADK ILFPMLFDDG KAQLGIYGAC YKLAIIMVMF TQAFRYAYDP FVFAKIKYAT
AMKYFIIFVC FIYLGVMAYM DILKHFVGPA YYGGLKVVPF VMLGQLMFGI YFNLSLWYKV
TDRTIWGAIF SLIGCVTTVL IIVFGARTYG FMACAWASVI SNGLIMLLSY FMGRYYFPVP
YGVQIGIVIG GGNIFRGVSG AGFDRVKGDQ MGMLATVINS LALSSALGVK TKVLTAVRME
PIGEFYNKWH AIELLEQGYV TIFSCGTGNP FFTTDTGSSL RGIEIEADAM LKGTRVDGIY
TADPEKDPSA TKFDRITYDE IYARGLKVMD LTATAMCMEN NLPIVVFDMD TPGNLLKVLE
DIRAQIILGN TYHLYLRPGL DVLKRAGGLH KFNSWERPLL TDSGGFQVFS LAENRKITEE
GATFRSHIDG SKHLFSPERV MDIQRVIGAD IIMAFDECCP GDADREYARR SMLLTGRWLE
RCLCRMRETE PLYGYEQQLF PIVQGCVYPD LRRRSAEMVA AVDAAGNAIG GLAVGEPTEK
MYEMIELTNE ILPKDRPRYL MGVGTPINIL EAIDRGVDMF DCIMPTRNGR NGQLFTWHGT
INIRNAKWAD DYSLLDPDGT SYVDSRYSKA YLHHLIHTQE ILGLQIASIH NLAFYLELVR
QARKHIQIGD YRTWKTAMIR QLDNRLLIKQ FLGTFVFSII LIISVSVVFD INEKIDDFMK
PEVSLYYFNF VPYYANLFSP LFVFISVIFF TSKLAEKSEI IAMLSAGVSF KRLMVPYMLS
ATVIAILTFL LNSFVIPPGN ATRIDFQNKY IKNKKVQYAE SVQLEVKKGV FAFFGSYSDA
MRTGYQFSLE EFKGKQLVSR LTADRIQYDS LYNWRIFNYR IRHFGKYKET VESGSEMDTV
IAVRPADFLV AEDDVETMTT TDLHTYISHQ KQRGVGNKLF EIELHKRYAA IFSAFILTII
GASLSSRKVK GGMGINIAIG LGLSFAYILF MTVAGTFAIS GSLPPFMAAW LPNFVFTVIA
VFLYKKAPML GLGETEEEIL ELMDDALAAG VSVITIGQYL QPSRKNLPVV EYITPEQFEH
LRLVGIEKGF RTIESAPLVR SSYHAELDHD YYTDIITFVN GDLLISLDTV RSNARALDLR
YEDELHRVII HGILHLCGLK DKSKKDEAQM RAAEEEALVM LIKSLNSKQF DLSTKISSRY
RDRELPLRAL VSADIRRGKV DYFFQLKEFG EKMGVEVPAL DQLIGFREQE GAMLEQVFTE
KISNISSLLL QIEQYEPERI QRIKERIEEN LTKYDKNRFE QEMIYYIEKL DVNEEKHRLR
NHLSYFLQTM GQGKKLSFIA QEIGREINTL GSKSNHVEMQ QIVVQMKDEL EQIKEQVLNV
LSKLFGNKSQ RDLKEVKPFV DKIKVAYGEI ERLSDDDLRG RTAILRQKIQ DYVKDERAEI
DKLKVEVEGK DLDEREEIWA KVDKLEKEIL DKMEVVLDEI LPEAFAIIKD TARRFAQNET
IRVKATDLDR DLAINHDFVS IEGDTAVYQN HWVAGGNEIL WDMIHYDVQL IGGTVLHKGK
IAEMATGEGK TLVATLPVFL NALTGNGVHV VTVNDYLSKR DSEWMGPLYM FHGLTVDCID
KHQPNSDARR KAYNADITFG TNNEFGFDYL RDNMATSPKD LVQRKHNYAI VDEVDSVLID
DARTPLIISG PTPKGEDQLF EEFLPNVEKV VEAQRKLCSQ LLIDAKNKMA SEDKKEQEEG
SLLLYRSFKG LPKNKQLIKY LSEPGIKSSM LKTEEAYMAE NMRNMHLVTD ELYFIIDEKR
NSVELTEKGI DLLTSRTDDP KFFVLPDIAA ELSALDNSDA EKRREAKDEI IANYSIKSER
VHTVNQLLKA YALFEKDDQY VVMDNKVLIV DEQTGRIMDG RRYSDGLHQA IEAKEHVKVE
AATQTFATIT LQNYFRMYHK LAGMTGTAET EAGELWDIYK LDVVVIPTNK PIARKDMNDR
IYKTAREKYA AVIEEIVRLV EEGRPVLVGT TSVEISELLS RMLRLRGIQH NVLNAKLHQK
EAEIVAQAGQ KGTVTIATNM AGRGTDIKLS AEVKKAGGLA IIGTERHESR RVDRQLRGRS
GRQGDPGSSI FYVSLEDHLM RLFATEKIAS LMDRLGFKEG EVLENNMLSK SVERAQKKVE
ENNFGIRKHL LEYDDVMNSQ REVIYTRRRH ALMGERIGMD VLNTIYDVCK ALIDNYADFE
GFKEDLMRAL AIESPITQEI FRGKKAEELT DMLFDEAYKS FQRKMDLIAE VAHPVVHQVF
ETQAAVYERI LIPITDGKRV YNIGCNLREA DETRGKSIIK EFEKAIVLHT IDESWKEHLR
EMDELRNSVQ NASYENKDPL LIYKLESYEL FRKMVEAMNR KTVAILMRPI RNENKIGRND
PCPCGSGKKF KQCHGEAVYT RYGHVAFRDI AYNYGMFDYN FILRFVRGET DYYVEALYTS
YYVEEYELVL NLTQEEIEKA ERYLAWNIRP ENKRYRYNIF YDNCATRRQL IDECCTDAPW
VKFGIDLALG AKTDFLPNRM LDLLGLSGCV IFILSFFSEH PHTNPNYNLF LLHPLHLPLF
APRTTNLKDL LLGLSTALLF ELYNTYILKD FNEIDKHLVS AKALYSNLKD FRESFLSEKQ
IAAIRSFFLD FWKLLSPLFN QRLADQGNGY HGMILRFVGL FALSPAEEYI LAIILPDTGM
LMPLLQGLVS GVSIPFEGEP LVGLQIMGID QTRSLDFKHL IILSVNEGKL PTMIPYTLRR
GYGLPVNETQ SYDFFRLIQR AESVTMLYDA RLSASSINTY VACPLRFYFE NVRGIREENA
SDELMAANDF GTVVHRSMEL IYCSYCPFAS LCMAKEIKFD MESRDLLKKG VDALANAVKV
TLGPKGRNVI LSKTYGAPHI TKDGVSVAKE IELECPFENM GAQLVKEVAS KTNDDAGDGT
TTATILAQSI IGVGLKNVTA GANPMDLKRG IDKAVKAVVT HIAGMAKEVG DDFQKIEHVA
KISANGDENI GSLIAEAMRK VKKEGVITVE EAKGTDTTVE VVEGMQFDRG YISPYFVTNT
DKMEVQMENP FILIYDKKIS VLKEMLPILE QTVQTGKPLL IIAEDIDSEA LATLVVNRLR
GSLKICAVKA PGFGDRRKAM LEDIAILTGG TVISEETGLK LENATMDMLG TAEKVTVDKD
NTTIVNGAGN KEGIASRITQ IKAQIENTTS DYDREKLQER LAKLAGGVAV LYVGAASEVE
MKEKKDRVED ALSATRAAIE EGTVPGGGTA YIRAIAALEG LKGENEDETT GIEIVKRAIE
EPLRQIVANA GKEGAVVVQK VKEGKDDFGY NARTDVFENL YSTGVIDPAK VTRVALENAA
SIAGMFLTTE CVIADKKEVL VKPAAAEEKT VSGIIIPDSA KEKPLKGEVI AVGNGTKDEE
MVLKAGDTVL YGKYAGTEIE LEGEKYIIMR QNDVLAIIMD KNTVIGLVLI GLVIFGFSWL
NRPLANGKIA LKLSTKGGAI REVLLRDYES DFNLPLRTLD NRLAVDSASY LDLAYVLLQS
LFPANMTMQD LEWSQRIRRQ EKSWKFENQY TSIYYKYSGD EVDRLWVSFK DKYFASVLFF
GPLKYNMLRA YDKGLDLDHL VYLGFRWINR YMIIPASTFL QQYFSNWGLI ILLLTLGIKL
LISPLAYKGY LSSAKMRLLR PQVQEINAKY PGMMKRQSAT MNLYRAAGAG PMSGCLPMLL
QFPFLIAMYM YFPTTIDIRQ QSFLWAEDLS SYDGNHVSLF CLLMSISNIL YMAMLKWMPY
ITTVMFLFFF NQNASGLCYY YFLSSIITVI QYMSSRFIIN EEKLMAKLEA WMARLEEAQR
QQKVAAAVPF VKVADCEYNI ERIDRMVHEA DTKGVEIMTF PELSITGYSC GDLFFQPFLQ
ERANEALCRL VEQTANTTVM VIVGMPLRVE EKLFNSAVVF QQGKILGAIP KTYLPNYREF
QEARWFSPAH TLQYTISIGQ HSVPIGRNLI FKCGTVGVGI EICEDMWTPF TPGTRLCLYG
AEVIFNLSSS NENAGKHSYL RSLISGLSSQ GICAYVYASS GYGESSTDIV FTGKAFIAEA
GEIVEEMERF RYEERMIISD IDVSRIQTER LINSSFKAAV TEKFNQLPFK LRSLPMTRRV
DRNPFMPERS REMINIQVCG LMQRLLHMGA EHAVIGISGG LDSALALIVC AQAFDRLDLP
RKNIIAVTMP GFGTSDRTYR NAFALMEAIG VTIKEIDIKE ACLRHFEAIG HNPEVQDTTF
ENTQARERTQ ILMNLANIYN APVIGTGDLS ELALGWVTYN GDHMSMYAVN AGIAKTTVQI
LVDHIALLDI VRTPISPELI SQKTEDLVGP YELHDFFIYH FLHNEYKPSK IYYLAGVAFK
GIYTKAEIKK WMMVFFRRFF AQQYKRNCMP DGPKVSCISL SPRGAWRMAS DLPIAFVRMD
SLASQYEYFR DMNKQLAAEA EQNQRTLATK MTAMQKAAED FQRRLRTNAF TSEDAARVEQ
EKILKMQEEG QRLELSMTQA LANKQAEANE KMYRIVREQV SEMNKDGKLY ADSTLDITDD
VVKFLNDHYM AASLILHKRI FTTVAKAKAL RIYVEPLLTK EDTTHSRRIA FSYLQNKYAL
KELFGDVAAK IADRPGGYTR ILKTGYRLGD NAAMCFIELV DYNELFALIR IPSVSAKSEH
KPDMQRCAEH WRNHLLQVGA QKAEVFRTPG NPVVYAERIM DPKAKTILVY AHYDVMPPEP
LELWKSEPFE PVIRDGHIWA RGADDDKGQG MIQVKGFETA LALGLVQCNV KFLFEGEEEI
GSTNLEAFCR AHKEMLSADV IIVSDTSMVS AETPSLTTGL RGLAYWEMEV TGPNRDLHSG
HFGGAVANPI NELCKLIAGI VDENGRITIP HFYDDVVPLS NEERQMIAQV PFSEEKYCQA
LDIDTVFGEA GYSTLERNSC RPSFDVCGIW GGYTGEGAKT VLPSKAYAKV SSRLVANQDH
EKISQMFIDY IRSVAPKHIK VKVTPLHGGE AYLCPIDLPA YKAAEEACTI AFGKRPLAVR
RGGSIPIIAT FEKVLGLKTV LMGFGLESNA IHSPNENMPL DIFRKGIESV AEFYKFEFKP
LEPGYGITIG NALRRILLSS LEGFAITAIK IEGVEHEFAT IPGVLEDVTN IILNLKQVRF
KQIVSNFEVL NSNLVICHLD KSATMEFSIN KGRGYVSAEE IAIDSIYTPI RNVKYAVENF
RVEQKTDYEK LLMEVTTDGS IRPVDALREA AQILISHFSL FAENKIHMRQ LLKSKLSGLD
LSVRALNCLN AAGVDTLGDL VSLSRSDLMK IRNFGKKSLT ELDELLATLN LSFGMDISKY
KLDMKIAIVG VSGAVGQEFL RVLSQRDFPI DGLYLFGSSR SAGSVYSFKG KEYVVRELKD
NDDFKGIDIA FCSAGGDTSI AFADTITRHG TLMIDNSSAF RMQEDVPLVV PEVNGDDALV
HPRNIISNPN CTTIQMVVAL KPIEDLSHIR RVHVATYQAA SGAGALGMAE LAQQAEELAR
GEKPTVDKFA YQLMYNLIPQ IDVFTDNDYT KEEMKMYRET KRIMHSDVSA TCVRVPVMRA
HSEAIWVETE RPIAPEEARA AFAKAPGVML CDEPSEKQYP MPLFGTEQDP VIVGRIRQDL
ANPNGLVFWC VSDQIRKGAA LNAVQIAEYL YHIPVMLGEC LEGLRIDPDG CYVDVTFGGG
GHSRAIVEKL SSKGRLYGFD QDADACRNDE RFTFVPSNFR YLANFMDYYG VDGILADLGV
SSHHFDEEER GFSFRDMRMN ARAGRNAAAI LNEYDASSLS ALFYHYGELK QARRLAASIV
LQTVGQLLEA VRGKQLACIF QALRIEVNDE LGALQQMLEA ALGCLRSGGR LVVMTYHSLE
DRMVKNFKPL TASTKELSDN PRSRSAKLRV FIYAIRLFYL QILSYKARAD SNAFYQKPVY
PSRGVIYDRN GELLVYNEPA YDLVAVTKFD TLALYQTLNV EPEYVRKRFQ DIRDRRINPG
YSPYVPQLLL AQLNPREAGR FQEQLFKFPG FSIRPRAIRQ YKYHGAAHVL GYLSEANMRD
LERDSSLIAG DYVGRSGIER QYEKTLRGEK GIEVLLRDAR GRIKGHYSDG KYDSPAIPGR
DLTLSIDSKL QTLGEQLMQG KRGAIVMIEP ETGEVLCLVS SPSYDPSLLA GKDRGKNHLE
MEHDRNKPLY ARAIQATYPP GSTFKPAQGA IFLQEGVIRP TDPPLNNRPA CHSHGSPLSL
VPALATSCNA FFCWGLRAML DSRSVQEAFE HWKNRIVGLG FGYRLGLDLP GERRGYIPNS
KVYDKAYWNS STIISISIGQ GEILATPLQI ANLGVIIANR GRYRRPHVVK DTAYTNWQNS
GISPANMEYI VEGMARAVTG GEIEVCGKTG TAENHGKDHS AFLGFAPRNN PKVVVSVYVE
NGGFGAVYGV PIGRVMMEYY LRPGARLFHY VSFRSAVAII LALLLATVIG NRIIERLRKA
QIGETIRDLG LEGKKGTPTM GGLIIIISIL IPTLLLARLD NVYILLMIVT TLLLGSLGFL
DDYIKVFRKK KEGLHGRYKI IGQVGLGFII GIVLYMNPAV VIKENSEVGQ VERVHFNKQE
VKSTKTTIPF VKNNNFDYAD ILPKVLFGWI LFVCVAVVVV TFISNCANLT DGLDGLATGS
SAIIGVVLAI FAYVSSHIEM ASYLNIMFIP GAEELTIFAF AFVGATIGFL WYNAYPAQVF
MGDTGSLTLG GIIAVFALII RKEMLLPILC FVFIIEGLSV MIQVFYFKLT KRRRIFKMTP
LHHHFQKPGN GIDAWLQKPM QAIPESKITV RFWLVGIIMA AITIATLKMR AALLAQAKGL
HVFVSDYGKI APKYKEELNR YAIPYEEGRH TEAIILAKEI IKSPGIPDTA PVIRQAVAKE
IGIVSEIEFA GRYDAFMVCI TGSNGKTTTT MWLYHTLCKA GLDVGLAGNV GFSLARQVAY
DPHYYVIELS SFQLDNMYDF RANVAILLNI TPDHLDRYDH RFELYAEAKM RITRNQQPED
CFIYWEDDFV MDEELLALSG MHNRHNAMAT AIAAKAMDIK NEREALQDFK NVPHRLEKIA
RVKGVDYIND SKATNVNSTW YALESMTRVI LILGGTDKGN DYTDIENLVL SKVDGLIFLG
IDNEKLHKFF DACSMHEAVS LAYKMADTVL LSPACASFDL FQNYEDRGDQ FRKEVLNLSK
KNYPPGQHGN NRRRKTSEYG LQLREKQKAK YTYGVLEKQF RHLFHRAQRA KGVTGELLIQ
FLEARLDNVV FRLGIAPTRS AARQLVSHRH ITVDGSVVNI PSYSVKPGQV IGVRERSKSL
EVIADALTGF NHSKYPWMEW DQSSLSGKLL HMPDRTDIPE NIKEQLIVEL YSKDRTLWVI
FSFFVVISLV EVYSASSSEL MKIALVMVAA QESHAKIAIA RLPQAFSDYI YAIIIEEMGG
GILIPLAYFV LFFRLAQLAQ RTASRFEGML LMGFGLLYLL QAMFNFIVAS GIVTGQTLPL
ISKGGTSYLI TSLAFGIMMS ISQLLWIGLA VVIGFMVLLM ETDIFESLAP VFYAAMLGLL
ALTILIAPDI KGSHSWLVIG PLRLQPAEFA KVTTALFLAW KLNQNDFLQG MKAYASTFAI
ILIPVLLILM QNETGSALVY IAFFLALYRE GMSGVFIGIA FCAVLFFVTA LKLQGDVWFA
LCSVGYFYSV DYVFNKVMQP HQQMRIRVAL GIEDDLRGGG YNVDQSKIAI GSGGFMGKGF
LKGTQTKLKY VPEQDTDFIF CTVGEEQGFL GSVLLLIGYA TLIIRIVALA ERQTKVFSRV
YGHSVAAILL FHLSINVGMV IGLVPVIGIP LPFFSYGGSS LWGFTLLIFI FLRLDIRNFR
PDMVIGVGGY ASGPTLRRAH SLGIPTLIQE QNSYAGVTNK LLSRGAHKIC VAYPEMDKFF
SKIVFTGNPV RPEIERSESL RFFGFVLVVG GSLGALTINK SITDKLGVHL IWQTGKNYFI
TRMDYAYCAA DLVVSRAGAC SISELCLLGK PTILVPSPNV AEDHQTKNAL ALSTRAAAVL
IPDTEAIELL TDTALSLVRN LAELSSLSEQ IRTLAKPQAA DRIVDLKRLG FTPYGKPLDS
IDLYRMERNL NSLFRGAELY ASPSGQLYLT VEQKDPLFMV ISLSLATGPL FDLIAFISDD
PFWSNFFAQV YVIPKYGWDT FKTLNLEFKD QVVVSPISFY EEPIRHGCVH NIDEAAAIIR
RIVNQLITSL YVGVGGQSLE ARFQLITARR SVKQNIRIAI EGILVTPLCE AQVLLSDDEL
TLGCCYVNIG AGCTSVSIYK NRLLAMLRVL PMGGYNVTRD LLTEQEAENM KARMDEITAN
YLNIIKVIGV GGGGGNAVKN MYHGKVRDVS FLLCNTDVQA LDRSEVPDRL VLGGLGAGSR
PEVARRAAEA SEADIRKILD DTRMVFVTAG MGGGTGTGAA PVIGRIAELN ILTVGIVTIP
FVFEGKRKIL QALEGVEEMR KNVDALLVVN NERLRIIYKD LNAFAKADET LTNAANGIAE
MIMKEGTINL DFADVHTTLK DGGIAIISTG YGEGPDRMEQ AINEALTSPL LNNNDIFKAR
RVLFNIGKKV KITILASGFE LDNDELIMAL EEKPAYSRRK VTTHRLIEMK SREKISMLTA
YDYSMAKLVD EAGMDVILVG DSASNVMAGN VTTLPITLDQ MIYHGKSVVK AVKRALVVVD
LPFGSYQGNS KEALCSAIRV MKETHADCIK LEGGEEVRES IVRILSAGIP IMGHLGLMPQ
SINKFGTYNV RAKEEAEAEK LLQDAHLLEE LGCFALVLEK IPAELATRVA SELSIPVIGI
GAGGVDGQVL VMHDMLGITE GFSPRFLRRY ANLANEIDRA LKHYIADVKS MDFPNKDEQY
MGFRSSKKNT PYAAQMAAQD CAKVAYDMGL RKVTVYVKGP GNGRESAIRT IHGAGIEVME
IIDVTPMPHN GCRPPKKRRV MSNEDIFITR STMEAKETIE IDGVTYPLIK VEISNTSHPF
FTGKAKLVDT AGRVDKFMSR YGDRNKAAEA SVHAVVHIKV EGSGVIISTD GYIITNNHVV
KGAKEMTVTL NDNRTFKAKL IGSDATTDIA LLKVDAKGLP TIPFGDSDKL RVGEWVLAVG
NPFNLTSTVT AGIVSAKGRF IQTDAAVNSG NSGGALVNDR GELIGINTMI YSQTGNYAGY
SFAVPISIAA KVVADIKQYG TVQRAVLGIA GLKVREGALV ADFAEVSAAI SAGMQKGDVI
TAVEGKQIKS FPQLQEAISR YRPGDKVKLT INRKGATKEL TVTLKNNEGS TSVITGESLG
ASFKDLSAEQ MRSYGVSYGV EVTSVGKFKD AGIKKGFIIL SINRQPVSSG ADMKEAVDKF
TGLLKQEGAV IVNEENWGLR KLAYPIQKKS TGFYQLVEFQ ANPDVIAKLE TNFRRDERVI
RFLTFRQDKF AAEYAAKRRS LKKKKYCRFK KSGIRYIDYK DPEFLKKFLN EQGKILPRRI
TGTSLKFQRR VAQAVKRARH LALLPYVTDM MKLKEDVVNL GYKDDIVTVK DGYGRNFLIP
QGKAVIASES AKKVLAENLR QRAHKIAQIK KEAEEKAASM QGISLTIKAK TSGTIFGSVT
NIQIAEELAK KGVVKEVGNY TAVVRLHKEV TVEIPFEVVS EMQFLWKYVD DMVGKGLSAI
ILSKMLFYAA MTLVPMALPL GVLLASLMTF GNLGERLELL AMKSAGVPLY RIMKPLFFSV
VAIACGLFIF QNDLMIQSQV KFYTILFSAR RATPELEIPE GSFYNGIHGY NLFVMLHDMM
IYDHSQGARI IVADSGKLKM DEGKTFLTLM LHSGETFQNL PYMRERFRTK EIVIPFDANF
SLMDEGAMRG EYVGKNLIQL QRFIEWHTKF TYPVACLIFF FIGAPLGAII RKGGLGTPIV
ASVLFFVLYY MVDTFGVKMA KTEEWPVWLG MWLSTFVLVP FGFFLTYKAT RDSSTLNVDL
TYIYGIGRSS AITILDKAGV DRDIKVKDWS DDQAAAIRDV IGAGYKVEGD LRSEVQLNIK
RLMDIGCYRG IRHRIGLPLR GQSTKNNART RKGKKKTVAN KKKATKLYCL GDIVHNTLEV
ERLGKKGLET IDYDAFSRLR GAKILLRAHG EPPEIYRMAG ENGVTIIDAT CPVVLRLQNK
IKSRYEATRA QVVIYGKRGH AEVNGLVGQT EGTAIVIESE EEIDYTRPVI LFSQTTKSLE
GFGQIIDSIS TRMQPGVTFE HHDTICRQVA NRIPHIGAFA TAHELVFFVA GEKSSNGKVL
FGHCLAANPR SIFISSPEVI SIGICGATST PRWQMEEVAI KANRIRNIQM KGLSKVDEGV
ESEFIGVVNY GVIALIQLEL GVADTPEEAL RLYDLKIREA MSLMLDKNHD YGEAWRQMRV
SSFADLILTK VFRTKEIEDL GGDTYISEGV DANYMDMINY AIFALIMNKT LQEGLALAKE
LDAALKGRTI SCDVIIGTPF IHLASIAIGV AAENCADKES GAYTGEVSAA MVASTGARYV
IIGHSERRAY YHETSPILME KVKLALSNGL TPIFCVGEVL EEREAGKHFE VVARQVEEFT
LDQTDFAKLI LAYEPVWAIG TGKTATADQA QEMHAHIRKS IAAKYGKEVA NGCSILYGGS
CNAANAKELF SRADVDGGLI GGASLSVDKF LPIIEAFGYR IQVYNGNSKR EANRRAAQIT
QLHPEMHCYL TYRAPFWRLL VGDFSSREEA EEAKQQLKLQ QHYAQVLSLL GEDPKREGLL
KTPLRVAKAM QFLTKGYNED PEAILRAAMF EDYQQMVIVK DIDFFSMCEH HMLPFFGKAH
VGYIPNRYIT GLSKLPRVVD VFARRLQVQE RLTTQIKECI QNTLNPLGVI VVIEAQHMCM
QMRGVEKQNS LTTTSDFTGA FEESTTREEF LNLIICMGGD GTFLRTAHQI GVSQIPVLGV
NTGRLGFLTD VDCHEALLDG DFTIETRSLL LNEAAILKRE TGSMIRVNAC LDDYLAAYDA
DGLVVATPSG STAYSLSGNG PIIMPACRNF VLTPIAPHSL NMRPLVVPDD TAIRLEVDSR
SRNYLLVLDG RTRTLPCDTS ILLKRAPHTL RMIRLRPHSF AETLRRKLMW GAAVRNVPDV
LRVALDCERF GAQGITVHPR PDERHIRRSD VYDLKKALTT EFNIEGNPDE RFIRLIEEIR
PEQVTMVPDA PDVLTSNAGW DVARNYDHLC RLVEQFHAWG IRTSIFIDTD LDNISWAAKT
GTDRIELYTE PYAAAYAVQP YVKASAHAHS LGLGINAGHD LNLDNLRYFA ERLPYLDEVS
IGHALIADAL YLGLEETIRQ YRDQLMVTST LIVPNALRVS LPSANKQPAP LARITISEDM
RYPEMYVAIY ADENVPYREI VKVLSMAGEN KMKVVLATVN NAGRVTDASI TNITDAAAQR
AAIEAAKTTR FNAIAGLGEF GLIRHLTTDM LLEGIHFDLT YTPLKHLGYK SAIVNFSDIY
AMNGTPRQLT VSIGVSARFS VEDIEQIYQG ILTACDVYGV DLVGGDTSAS LTGLCLSLTC
IGEAREEEIV YRSGAKPTDL ICVSGDLGAA YMGLQLLERE KAVYDFAPDF AGHEYILERQ
LKPEARKDIV EKLRSAGIKP TAMMDISDGL SSELLHIAHA GKVGIRIYDD KLPIDYQTAA
MAEEFNMNLS TAALNGGEDY ELLFTVPLTR LDDIQRIEGI HLIGHITEEA DGHLLVARDG
TEITLVAQGV GNITIGGTGK TPHVEYLIRL LYRIAVVSRG YKRKTKGMIV ATEGSTAWDI
GDEPRQIKRK YPVIVDADRS RAIGYLLIVL DDGFQHRKVK ADLNIVLTDY NRILTKDYLL
PAGRLREPAG SIQRADMVIL TKCPDDLAPI DLRAAKRDLA LYPHQKLFFS LSALKDQTAG
GLMALLDMFS GGAFSHASIF ALGIMPYISA SIVMQLAAIA VPAMQKLQRE GESGRMKINQ
WTRYLTVAIL ILQSLTYLVN LRVQMFQIVA VAILTGGSMF VLWLGERITD KGIGNGISLI
ILIGIIARLP HAFVAEFTSR GGLVAFLAEI VFLLFVIAGA ILLVQGTRKV PVQYAKRVVG
NKQYGGARQY IPLKVNAANV MPIIFAQALM FIPISGFLSA MSNNTSVWYN LVFAILIILF
TYFYTAITIN PKQMADDLKR NNGFIPGIKP GKQTKDYIDA IMDRITLPGA LFLAIVAILP
AFAGVSSAFA QFFGGTSLLI LVGVVLDTLQ QIESHLLMRH YDGLLKSGCQ GICCVEGESG
APLEAGEADL LRKYLDAVRD MLSPEALEVI DKQGVSYLDV EGDEVTSIVN GRDCVFTTYD
GNCLCAFERA YRLGKIDFPK PLSCHLYPVR LTYSSFTAVN YHRWICRCAE ALGRQTGTPL
YRFLKEPLIR AFGKEWYKEM EEIAIINKYY TEGTNQYHIL VEHSRDVAAL ALRIVEIHDR
LFVEEAAMLH DIGIFLTDAE SIACFGKEPY ILHGYMGANI LREGYPRHAL VCERHTGSGL
TSEDIAARQI ALPGIYTPQS IEEKIVCYAD KFFSKTDSLH RFDEMHALFI SVEDLIAAGL
VSRNSLVKIL ANGTVTTALT VEAHAFSKTA EEAIVRAGGI VLGSQSPRRK ELLSGLDIED
YPAGLDPEKV PLYLARMKAE AYRTLLITAD TVVDGAILGK PQDREEAARM LRTLSGRTHQ
VVTGVVTFAH LSDEEIDYYL ERYRPYDKAG SYGIQEWIGY IAIQRVEGSF YNVMGLPVHL
LYNELQVWSR NAEHAERLAD LYLLAVSDHA LESVAATLGI WAHTAGSMPM DTLHGQIGVF
YPLQTFSRER RVDYSSIPIY IEGNDESVVR LLESVAHLIS RNVLRCTSEQ RLYLHLAAVF
ACNFTNHLYA LSEQMLAAHG LPPLAPLIAE TAAKVQEMAT EAQTGPAKRD DTNTLQKHLG
LLMRAVLDSV GVTDVLAKSK GSSNPHNLVK ATIQALAEMR SPLMVAQNRG ISVEKVFKGI
DDIAGRTLAS ASSLKLEGSK KEIAAKVGDE IAKAATEAGI STVVFDRNGY LFHGRIKELA
DAARKGGLKF LPKEVTVETK SERNKNPLII LESADKQLLG QVCMKIRSFR KPEPYKGKGV
KFVGEQIRRK SGKSAGKITK ILFDKGYILN YKFEEQGIIK VALKYDLAHK VNAIKKLKRV
SRPGLRKYVG YRDMPRVLNG LGIAIVSTPR GVMTDKEARE LKVGGEVLCY VYIGIFDSGY
GGLTILSEIR RLMPEYNFVY LGDNARSPYG NRSYEVVYKF TLQAVRKLFE LGCPLVILAC
NTASAKALRT IQQRDLPRRV LGIIRPTVEA VDEITRTKHV GVLATQGTVS SHSYQLEIAK
LFPEISVTEE ACPMWVPLVE TGESDSPGAD YFIRKHLDSI IAKDDTIDTI ILACTHYPLL
RPKMKRLLTP TIKLIAQGEL VAHSLKDYLS RHPEMDRRIE KGGKTSYYTT ESPDKFGELA
SLFLKEMKAR EVKRAKLVAK YAAKRAALKA LPKNASPVRL HNRCSMTGRP KGYMRQFGIS
RIQFREMASA GLIPGVKKAS WTANLKKDYQ ERIVPALMKQ FGYTSVMQVP VLKKIVINQG
LGMATGDKKI IDVAVSELTA ITGQKAVPTV SKKDISNFKL RKKMPIGVMV TLRREQMYEF
LERLVRIALP RIRDFKGIES KLDGRGNYTL GINEQIIFPE INIDAITKIL GMNITFVTSA
QSDEEGYALL KEFGLPFKHS GRVLEVLVKE QRAIVEGLNM IKKHAKPSAK NPQGGIISKE
APIHISNLNV VDTGKATRIG RRVAVIAGGY SGEHSVSLKS AAGILSWLGS EFSAFLVLIE
RDRWSVFDYA YITIHGTPGE NGLLQGYLDM IGIPYNTGDT LVESLTFNKY VCNRFLSGFG
IRIADSMRLG LPLFVKPNVG GSSIATTKVV EAAQLLPAIG QAFSEGEEVM IERLICGTEV
TCGAFLRKKE VVALPVTEVV AHNEFFDFDA KYNGAVEEIT PARISDEATR LIQTMTARIY
ELLNARGIIR VDYIIEPTLL EVNTTPGMTP TSFIPQQVRA AEMDMKEVLC TIIRDGLGKD
LKEAERLLSS HNLRYELVDS VYDKSLAPGV VVEMVPQSGN TVKPGRIIFL SINARSARKG
IVPRQALAIL KGLGFEQVTE RYISGGRNVL AGTRLPITTP LVLRVNLHIT MTCSFVNELK
IDQSIAHNGV CLTVVTDTTY TVTAIRETLE RSNLGLLQIG DLVNLERSMM MGGRLDGHIV
QGHVDQTAVC TAVEEAGGSH YYSFEYKLDK EMARQGYMTV EKGSVCVNGV SLTVCDSGMN
NFRVAIIPYT RDHTNFCRIV PGSVVNLEFD IVGKYLECGC DEAGRGCLAG PVYAAAVILP
ADFSHPLLND SKQLSEKQRY TLRPVIESEA IGWGIGIVSP QEIDEINILR ASFLAMHRAI
EQLPFRPERL LIDGNRFDPI PHHCIVGGDA RYRSIAAASI LAKTYRDDSM LRLNKDFPMY
GWERNKGYPS PAHKSAIRRF GVSPHHRLTF VSKAVIVRTK KEVRRPDGSY IRFDDNACVL
LNAAGDIRGS RIFGPVAREL RGTNMKIVSL APEVLMRRAI ELAQNAEGTS PNPLVGAVLV
RIIGEGYHHC AGMPHAEVIA INSVRLREST LYVSLEPCSH YGKTPPCAEL ILREGIPHVV
VAMLDPFPSV SGRGIKMLRD ASVSVQVGLL AEEAEELNRH FLTAQRQHRP YVTLKWAESS
DGFIDALRPV RLSTPLTTRF VHHRRMIHDA ILVGFRTALL DNPSLTVRHW YGGIQSLLVE
GGACILRSFI DSGLYDDVRI ERSIDCGEGV QRQFRHEKLH FGRLIHIFIS HLHGDHCFGL
PGFISTLGLL GRTGTLHVHG PEGIERFLSP ILEQFCHRMP YVHEDKSVKV YSIPLSHRIP
AVGYLFEEKC RARHLNKAAA EFYNIPLAEY PLIIEGSDYT TPDGIPNRHL TTPGTPPRRY
AYCSDTEFCP SIVPIIQGVD LLYHEATFME EDWARAKETF HSTAKEAAEI ARQAGAKRLL
IGHYSGRYDV QGLLEEAQSV FKPTIAANEF AVEGPKLVGE MLPFYRCRML STQTSPQPLM
AVFDLPLTLL LDGVQDPGNV GTILRTADWF GIRHVWLGTG SADVFSPKVV QASMGALARV
GSEGHGISPE VAAEITDRLT IPHTESLNVA IATAIMDKTI TVAVKWKEKH PIYGKFVNKT
KKYHAHDEKN ECGIGDTVRI METRPLSRTK RWRLTEIIER AKMAYEISKK MTQQVRTVTT
PLGEADKVVL ATILRAGLPF HHGFLNYFDY CENAFVSAYR KYRLNFDIHI EYIASPDITD
KVLIISDPML ATGSSMELAY KALLTKKHIH IASIIASQQA VDYIIWIAAI DPTIDEHSYI
VPGLGDAGDL AYGEKLLREG HPFFYPELVV RIDRIGKCIA ERFAHRYYSE VTVGIDFTAR
DLAKGLPWAT AKAFDNSSRF FTLRMGDLIF TAIGQHLEAY LIEQFNFAGK KAFVRVDFNV
PLFKITDDTR IRAALPTLRK IIADGGMTII GSHLGRPKGV APEFSLRHIL PHVSELLGVD
VFFADDCAAK LKAGQVLLLE NLRFYAEEEG KPRKAAQKEF TQKLASMADC YVNDAFGTAH
RAHASTALIA DYFDRDHKMF GYLMEKEVKA VERVLHDIKR PFTAIMGGSK VSTKIEIIEN
LLNKVDNLIL TGGMTYTFTK AAGGRIGLSI VEDDKLDLAR DIVKKAAEKG VNLILSVDTK
VADRFDNDAA TQVCSNMEIP DDWMGMDIGP RSIEKFRKVI LESKTILWNG PTGVFEFDNF
SIGSKAVGEA IVEATANGAF SLVGGGDSVA CVNKFGLADK VSYVSTGGGA LLEAIEGKTL
PGIAAIAIAT VAIEKADYAN EVEKALRTYR QRANVPGFRK GMIPMGMIKK MYGKGVKAEE
INRVVGRELY RYIAENKLNV LGFEFVFDLA LSPYTIQPTE EMIDRQIESM RSSYGHSVEA
DEVTANDVVK GRLCELPKEG GICVEEAMLL PAYMKDEEEK NKFVGAAKNS VVIFNPSKAY
NEYELSSLLK VFSFEISSIS RHEKAELNEE FFKQAFGEIK NEADLRVKVT EGVREQFTAE
SDYKFLIDQV GELQFPDALL KEELEKQYPA MIKDLTFHVI KEDLVKKNDI VVTPQEVRNF
AIIVAKNQFA QYGMSMGNTV LLATVCAAKD ANPGCDFMPL QVEYKEKYSA IGRFPGGFTR
REGKASDYEI LTCRLVDRAL RPLFPDNYHA EVFVNVILFS ADGEDMPDAL AGLAASAALA
VSDIPFNGPI SEVRVARVDG RYIVNPTFEQ LERADIDLMV GATMDNIMMV EGEMDEVQES
EMLEGIRVAH EAIKVQCKAQ LELSEAVGKL QKREYSHEVN DEDLRKKVHD ECYARAYEVA
TSGTKHERGE AFEKIVEEFK AQYTEEELEK AEMIARYYHD VEKEAMRRAI LDEGKRLDGR
KATEIRPIWI ETDCLPGPHG SAIFTRGETQ SLTTVTLGTK SDEKLVDDVL NYTKERFLLH
YNFPPFSTGE ARPQRGVGRR EIGHGNLAHR ALKRMIPTDY PYVVRVISDI LESNGSSSMA
TVCAGTLALR DAGVQIRKPV SGIAMGLISE GKNYAILSDI LGDEDHLGDM DFKVTGTKDG
ITATQMDIKV DGLSYEILEN ALEQAKQGRL HILGKIMEAQ PETRDDLKPH APRIEKMHIG
KEFIGAVIGP GGKIIQGIQE KSGATVNIEE VDGMGVIEIS GTNKPCIDAA IGMIKGIVAM
PEVGETYPGK ITSVMPYGCF VEFLPGKEGL LHISEVDWKR FETIEDTNLK EGESINVKLL
DIDKTGKFKL SRKVLLEKPP REDFNWEEFE AGGVHAAVSR QEQEAYDKTL NTIKEKEVVM
GRVTAINKRE VVINVGYKSE GVVPATEFRY NPELKVGDEV EVYIENQEDK KGQLVLSHRK
ARAARSWERV NEALEKDEIV KGYVKCRTKG GMIVDVFGIE AFLPGSQIDV RPIRDYDAFV
EKTMEFKIVK INQEYKNVVV SHKVLIEAEL EQQKKEIIGK LEKGQVLEGI VKNITSYGVF
IDLGGVDGLI HITDLSWGRV AHPEEIVQLD QKINVVILDF DEDRKRIALG LKQLMPHPWD
ALDSELKVGD KVKGKVVVMA DYGAFVEIAQ GVEGLIHVSE MSWTQHLRSA QDFLHVGDEV
EAVILTLDRE ERKMSLGLKQ LKPDPWADIE TRFPVGSRHH ARVRNFTNFG VFVEIEEGVD
GLIHISDLSW TKKIKHPSEF TEVGADIEVQ VIEIDKENRR LSLGHKQLEE NPWDVFETVF
TVGSIHEGTV IEVMDKGAVV SLPYGVEGFA TPKHMVKEDG SQAVLEEKLP FKVIEFNKDA
KRIIVSHSRV FEDEKATLGD LGELAALKEK LMQRQGQVWV RIFPDKPITK KGEGVRMGKG
KGAPEGFVAP ITPGRIIFEV EGVPYEIAKE ALRLAAQKLP VTTKFVVRHD YDHAANIGVF
VQEALSSGPG SYTGLRIGSS IAKGLCFGLG IPLVSVPTLD ARRMEVYTAP LALYMLHPAD
VAYWEPFYLK EFVATVAKNK ILGIESSCDD TSAAVVRKET MLSNVIAGQA VHNAYGGVVP
ELASRAHQQN IVPVVSEAIK RADIRKEEID AIAFTRGPGL LGSLLVGTSF AKGLSLSLGI
PMLEVNHLHA HVLANFLREP GEESQHPSFP FLCLLVSGGN SQIILVRSPY DMEVIGQTID
DAAGEAFDKC AKVMGLGYPG GPIVNKLASE GNPDAFRFAR PHVSGYDYSF SGLKTSFLYT
LRDKLVEDPD FIEKNKADLC ASLQHTVIDI LMKKLRQAAK DHSIKQVALA GGVSANTGLR
DAFHDHARRY GWTVFIPKFA YTTDNAAMVA ISGYYKYLQG DFCPIDAVPF SRLGIIRGWD
SNWYGGRKYG ETLLEDSRIR QYLNARLAKA SVSRIVIERA LKLVTITICT ARPGMIIGKA
GQEVDKLKEE LKRITKDVQI NIYEIRKPEL DAAIVAENIA RQLEGKIAYR RAVKMAIASA
MRMGAEGIKI QVSGRLNGAE MARSEMFKEG RTPLHTLRAD IDYALAEALT KVGLLGIKVW
ICKGEVYEKR DLAPNFAVAK ESNFVDYVKI YCRSGKGGRG STHFRREKYI PKGGPDGGDG
GRGGHVFLRG NRNYWTLLHL RYDRHIMATN GQSGGAKRST GANGEDRIIE VPCGTAVYDA
DTGEFITDIT EHGQQVMLLQ GGRGGHGNTF FKTATNQAPR YAQPGEPAQE RMVIMQLKML
ADVGLVGFPN AGKSTLLSVL TAAKPKIANY PFTTLEPNLG IVAYRDKRSF VMADIPGIIE
GASSGKGLGL RFLRHIERNA LLLFMIPADT DNIAKEYEIL SRELVAYNEE LAQKRKVLAI
TKCDLIDEEL CEMLREELPT GLPVVFISAV AQQGLEELKD TLWVGVITVP DERLNILADL
CKPQRLIPTT VEIVDIAGLV KGASKGEGLG NKFLANIRET DAILHVLRCF DDDNITHVDG
SVDPVRDKEI IDTELQLKDL ETIESRIQKV QKQAGDKQAK LAYQVLSKFK EALDEGRNAR
SVSFDTKDQI ARELFLLTAK PVMYVCNVDE ASALSGNKYV EAVREAVKNE DAEILVVAAK
IESEIAELET YEERQMFLEE IGLKESGVSR LIKAAYHLLN LQTYFTAGSD EVRAWTFLRG
SKAPQCASII HTDFEKGFIR AEVIKYNDFV SFGSEQAVKE AGKMSIEGKE YVVQDGDIMH
FRFNVIFGAP GSGKGTQSEE LIRRYGFRHI STGELLRAEI KAQTELGQAA AGYINEGHLV
PDSLIVDMME KLIGIIFDGF PRTIPQAEAM ETMLAHHGWK VDIVLNLQVP EEMLIERLLN
RGKISGRSDD NIETIRKRLD VYANETAPLV DFFTRKNGTG TIEEIALRIA PIVDAAEIKR
DLHEDNPLFV CIMNGSFMFA AELMQALDES YQVDFARYSS YCGMQSTFVL KEIMPVTGRT
VVIVEDLIDS GYTMSCVKEN FYELGAKEVR IAAMLTKPAA LKCDIHTDYV GLEIGNDFIV
GHGLDYDDLG RMYQDIYMEV NRALGVLKFS NKEASARVEK LLRSAVANWE EKNERKAEEG
ELFVSRICVD GASTLKRLRP APQGRGYRIR KRSNHVTIYV DVYVPADIYA RYLRLRGRDC
LLIGGSDEHG VPIALKAKAE GCTPQEVVDR YHELIKRSFE GLGISFDIYS RTTSDIHRRT
ASEFFKTLYE KGEFVEQTSE QYYDEEAKQF LADRYIIGTC PHCSNDRAYG DQCEACGTSL
NATDLIDPRS TISGSAPVLR ETKHWYLPLD KHEPFLKEWI LDGHKEWKSN VYGQCKSWLD
MGLQPRAVSR DLDWGIPVPV EGAEGKVLYV WFDAPIGYIS NTKELCPDSW ETWWKSEDTR
LVHFIGKDNI VFHCIVFPAM LRAEGSFILP DNVPANEFLN LEGDKISTSR NWAVWLHEYL
EEFPGKQDVL RYVLTANAPE TKDNDFTWRD FQARNNNELV AIFGNFVNRA LVLTHKYFDG
AVPPGELTDY DSRTIEEFAA VKQALEHQLD TFHFREALKE AMNLARIGNK YLADTEPWKL
AKTDMNRVAT ILNLSLQITA NLAIAFEPFL PFSSAKLMSM LWDRLGSTDL LPEGHVLGNP
ELLFEKLEDS VIDAQIQKLQ DTKLANPIAE DIAFEDFLKL DIRVGTVLEC EKVPKADKLL
RFRIDDGLGG RTIVSGIAKH YPEELVGKQV CFIANLPPRK LKGIESEGMI LSAEDDGSLR
VIMPAAEVAP GSFRLIAEVA DQLGLETYVV GGYVRDIFLN RPSKDIDIVA VGRGIDLAKA
VAKKLGRKAH LSVFANFGTA QVKHGDLEIE FVGARKESYR HDSRKPIVED GTLEDDLRRR
DFTINALAVC LNSDRFGDLV DMFDGLCDMD DMLLCTPLDP DITFSDDPLR MMRAIRFASQ
LGFTILPRDF EAIQRNAHRI EAVSAERVIE ELNKIMLSPR PSIGLSLFEE TGLMEYVFPE
LLALKGAETR DGIGHKDNLT HTYKVVDNLA LWLRWAALLH DIGKPRTKKF VGGWTFHNHN
FVGAKMLPSL FKRLRLPLDA KLKYVQKLVD LHMRPAALVD EGVTDSAVRR LLFEAGDDID
DLMMLCEADI TSKNPDKVRK YIDNYALVRH KFKEIEEKDH VRNFQPPISG EEIMQTFGLK
PSRHVGTIKE AIKEAILDGA IPNDYEAARV FMIEAAMISP DFVGHTIAVH NGNKFIPVFV
TENMVGHKLG EFSPTRTFRG HAGNKVGNKK THGMLEGYHT EGLLEVKEGD KLSLGKNELT
FIFAPMVHWP EVMFTYMPTQ QVLFSADAFG TFGTLDGHIF DDLSFRWEEM YRYYACIVGK
YGSFVQKVLT KLPVQYICST HGPVWTHFSE AFDLYDRMSR YEAEEGAVIL YGTMYGNTEV
LADTIAQAAG GIRNVVCHNV AFSPASNILR DIFKYKAVII GSPTYSNEIF SPIKNIMEMI
RLREVKDRYL SVFGSFTWAG QAVKKIVPFA EEMAEKELLN SLEQTYDLYL YYLLLVPELT
RLHAEALEAN KNKIVKEFVL KTIRRPAYKE KDDAVFGTTL LRNAIINGQE YRHIIRENLI
NWEVDRIADM DMLIMQLAIT ELLHFPNIPV LVTINEYIDL SKLFSTPKSG TFVNGLLDAV
VKSLVGYDVN VSLTTYSAYQ GEGLIWITQL IREDAHLLYG FSTKEERTLF GQLTSVSGVG
PTTARLILSS YAPQELAALI TTGQADALKA VKGIGLKTAQ RIIVDLKGKI EAISALKMLG
FADPAIRKAV KSILSEDSSL AVEDIIKRAL RMLRYIGGGH KQKYRFIDFK RTKDGIPATV
KTIEYDPNRS SRIALLYYAD GAKAYIIAPD GLEVGHTVMS GSEAAPEVGN ALPLANIPVG
TIIHNIELRP GQGAKMVRSA GSFAQLTSRE GTYVVIKMPS GEVRRILSTC KATIGSVGNS
DHALEKSGKA GRSRWLGRRP HNRGVVMNPV DHPMGGGEGR QSGGHPRSRK GLYAKGLKTR
APKKHSSKYI IERRYGFRVS PNANKIEIKK AVEAMYNVKV EDVNTMRYDG KRKNRYTKSG
LIRGKEASFK KAIVTLKKGE TIDFFSNIME LSVYNIKGED TGKKVVLDDS IFAIEPNDHA
IYLDVKQYMA NQRQGTHKAK ERSELSGSTR KLIRQKGSGG ARRGDINSPL LSGGARVFGP
RPRNYTFKLN KKLKALARRS ALSYKAKNNE IIVVEDFNFD APKTKAFKAI SAALKVDEKK
VLYVLPEVNK NVYLSARNLP NTNLILANLI NTYTVLASKN LVLTEVKTLE KDGYSALQLG
FVDAKEKHTT KPLAGHFKKA NVAPKRHLAE FKNFEEHKLG DVLNVFFSDA DFVDVVGTSK
GKGFQGVVKR HGFGGVGQAT HGQHNRLRAP GAVGACSYPA KVFKGTRMAG QMGNERVTVQ
NLEVIKVMPE HNLLLVKGSV PGAKGSILLI EKVNRSTFVN KKSREQFELS SYKRLIDIYN
STAKTVDALM KLELPSGVEV EIKMYDGKKN TAFSIFYGAL DIVKTKLSNE EKSALEIWKA
ALDNITPQVE VKSRRIGGAT FQVPTEIRPE RKESISMKNL ILYARKRGGK TMADKLAAEI
VDAFNNQGAA FKRKEDMHRM AEANRAFAHF RFMGADRPKQ FLLLAGLPVL MHTPTDHHAY
WQELCRKYFS VSHRVVAGGN TRFASVRNGL QVVPLVAVHD GVRPLVSAET IDACFPCRPM
TESLRYYATD AVDRSRYVTV QTPQTFRSEW LREAYIVGNI ENIKLTTPLD AEDKFIQELD
RAALNGNGLL AVIKKYSGSD ASNLAKAYAG ICYYNLGEYQ KAIDHLKGFS SKENMVAPSI
TRLIGDCYVQ LKKYEEAVGY FEKAASNDAI TPGCLIKAGR VYELKQYDKA LAAYKQVKEK
YYTSMEANTV EADIIRIGIA VAEWNHNITE PLMKGAIDTL LEHGVIIVQH VPGTFELDAV
IAIGCVVRGD TPHFDYICQG VTQGITQLNP VIFGVLTTET MLQAEERAGG KHGNKGTEAA
VTALKMFRDV AGLEDLKTYL RRTAQTRQIA HAQLFAGEEG GGAFPLALAY ARYLNCQTPC
PSCLKYDALA HPDLFFVYPV VGNSQPIIYS KEAEAVEQKL SFRIYEASYR VVMIWQPERM
NEAMANKLLK LIEEPPEHTL FFMISSEPDK VLGTIRSRTQ LINVRLLHEI EIVEALLGRV
SQIGFLTYCL RLFREYLSPE EESFVDMLIT GQNIRPVMEE VELAIRHIRQ NGNGRMIFFD
LLLTERMCAR PIRPLVEALR SLGASSQFVS ALLLIAPTLA ATLFGRLGVP DLVPTLAVCC
LLKRVPFCLT GVGHLRLKEC DRLAAICTEA RKLGIRVYDD HRMAMAGQNR AYLFGKSYVS
YQLEANFMYL NTDSSTVYTR YGYPMAFPVF KDGEQSFEAK NFTYNFRTEK GIISGVITQQ
GEGYLTAGKT KKMPDNIMFM QGGRYTTCDN HDHPHFYINL SKAKVHLEKD IVTGPVNLVI
ADMPLPIGLP FGYFPFSNKY SSGILMPTYG EDNRYGFYLR NGGYYFAFSD YIDLALRGEI
FSKGSWGISA QSKYKKRYKY NGSFEANYLV SKSGDKYSKT TSLNIRWTHS QDQKANPLQT
LSANVNFATG SYFQNSLNTT YDTTRSSAVS YSRKFPGTPF SITGSMDISQ NMRDTTVSLT
LPNLSINMST RYPFKRKTRV GPERWYEKLS VGYSGQLRNS ILTKEKDLLQ SNLRDWKNGM
RHSVPISLTV LDYINLTMGV NYNEWWYTKG IRKSWNDTTY KFRRLYDYSL SAGLSTTLYG
MFKPFGGNLI MIRHRFTPTV SFSYMPDFGA PSMGNAGSVN FSFDNNLEAK IKKISLIDQF
TWSTSYNMFA DSIRWSNISA SLALRLSKFT LRLSGLFDPY ARLISTGTSF SYTLNDQDGY
FAYSIPWSLS FDYSWNYNVN KMEHYYRVTQ NLSFRGNIQP TPNWSFGFNA NYNFDLKKIT
SLTCNVTRDM HCWAISASFI PIGAYKSYNF VISVKSSLLQ DLKMFSLWMF GRLIEQFWGA
KRFLIFYVIC GLTAALAQQI VWTVGASGAV FGLLLAFGML FPNGEIYLFF IPIKAKWFVI
IYGLVELFIA HFAHLGGMIG GIILILLWRY MSLREKNRML LDANARLELE YISLIDKGRA
DGVLPEMGVV SATGVVGAVT AASDHYAIVI PIINPKFKLS CRLKLTDLPR HVQLAQGDTV
VTSGYSSIFP ANLMVGRVVI LSADFGRLTD VYVMQDELDR ISEDYNDSLL AQLSAERARV
NRLQDELKTV KTTNARRINE LRGEVKTLRA ILKSYVVQID SLNAANARLR TENQEVKRNL
SEAVGEASRL KVEKAELTGK VELASKLEAT GISVALLNKK GRSTQKVTKI KNIQMSFVIP
KNITAPVGEK AIYARILTPS DDVLDVFAFE GKQIGYSCRK QIEYTGEQTD VILYWNVGET
LMPGAYRVDF FADGHLIGRK GFSLGIDPYP AAEYTVNAYS TEIKRNFNGR QVSIAGRIMS
RRIMGKATFM ELQDAEGRIQ IYITRDDICP GEDKEFYNTV VKKCTDIGDF IGVKGYVFRT
QMGEISVHVQ EMTFLSKAIR PLPVVKEKDG EVFDGFTDSE QRYRQRYVDL VVNSHVKDIF
LKRTMVFNSM RSFFNERGYI EVDTPVLQSI PGGAAARPFI THHNALDIPL YLRIANELYL
KRLIVGGFDG VYEFSRNFRN EGMDRTHNPE FTAMEIYVAY KDYNWMMNFT EQMLERICMD
VLGTTQVKVG EKLIDFKAPY RRVTMIEAIH EHTGIDISGM NEAELRQVCD KLGVEHNETM
GKGKLIDEIF GEKCEKNYIQ PTFITDYPKE MSPLTKEHRT NPELTERFEL MVNGKELANA
YSELNDPIDQ RERFEEQLKL SEKGDDEAMY IDNDFIRALE YGMPPTSGMG IGMDRLVMLL
TGQESIQEVL LFPQMKPGSG SWATALAKII LTSQPSINWF MRREEQAQGI KHTGRNPNYL
RDAVFDPRKI SFFTDLNSFF RASDVVVLVT PSPFIKSYLK RVRSMRDKLI INAIKGIVPD
ENVLVSEYLH DFCDVPNELI GVVSGPCHAE EVARERRSYL TVGCFDINKA KAMALRNDYV
SCTTSQDVVG IEYASVLKNV YAIAAGICNG LQYGDNFQSV LMSNAIAEMN SFVNTVHLLR
EITDSVYLGD LLVTAYSNYS RNRTFGNMIG KGYSVKSAQM EMEMIAEGYY GAKCVREVNK
RYQVNMPIMN TVYEVLYEKR DAAEAITALT AHFLDNGTGR GSDFLGWVHL PCDYVINVGI
GGSYLGARAV IEALPVILYA GNNIGEDYLS ELLQFLRDKR FGIIYISKSG TTTEPAIAFR
LLKGLLESQV GREDARERIV AVTDSAKGAL RRMADEEGYR SFVIPDNVGG RFSVLTPVGL
LPVAVAGFDI RQLVRGAADM YAAARNALYA EGKKIEILAN FHPKMHYIGE WWKQLFGESE
GKEEKGIFTA TVDLTTDLHS MGQWMQEGER TIFETVISVL TIPSDSADLD GLNFLAGKRV
DEVNKMAELG TRLAHVDGGV PNIRIILPQL DAYYIGQLFY FFEKAVGVSG YMLGVNPFDQ
PGVEGYKNNM FALLNKPGMV NYCMTIGDRD ERNRCAQTII TIMWDHLAIM SGFKLDIDYP
MEIISPELLE RKPKAVSYSA NDIYRHYGHL IQEMILKACA MEQGEERYAL ELLIANQMKR
SYLTWNKDTV DDYKIFKDLY ELSEGRIELT EESCHLPFRL IGYREKDITL LRFAGIESKE
EMERYTGGTI DDVDESTLNV LLLLPVAEDL LEEIDVPNRK LTMIIPDGLL LGSTGSIGTQ
TLDIIHLNPD LFDVYLLTAN NNVDLLIRQA REYRPEIVVI ANDQKYHLIQ EALADLPIKV
WCGAEAIDMV VTAMVGYSGL LPTIKAIEAR KMIALANKET LVVAGELIMR LAQDNQVPIL
PVDSEHSAIF QALLGEEKIL LTASGGPFEE LQHATREQAL RHPNWNMGAK VTIDSASLMN
KGFEMIEAKW LFEMQPDEIE ILVHPQSIIH SMVQFRDGSV KAQLGIPDMR LPISYALGIT
HRIPNDYPRV DFLTFERPDL ERFPNLSYAF DAIRLGGNAP CALNAANEIA VTAFLRDEIS
FLPTFIETDS NTRRVAAKTL YGLEDVLATE LTALEAEEVT VGRRMVSFRG DKRMLYLANL
RLRTALRILK PVITFHAKTT DEIYERLFDW TTVISSDQTF SIDSVVYSDS FKNSQYISYR
TKDALVDFFG KRPSVRLSNP DILLNIHVSH EEVTLSLDSS GESLHKRGYR VAETTAPLNE
VLAAGILLKA GWDGNTDLID PMCGSGTFLI EAALIACNIA PGIYRFAFQR WADFDPDLYD
EDDSAERVFD HIIYGSDILP QAVAAARSNV ERAGLGRYIS LSVLPMQNPP YGERIKVEDM
QQLYTMIGER LKHNYAGCSA WILAFKPEHF NHIGLRQSHR EKLMNGALEC ELRGYELFEG
LLLGSGGREH ALAWKIAQSP LTNKLFVAPG NGTEDVAINI PDFAAVAEVV QRESIDLLVV
GPEEPLVRGI VDLLIVGPDA KGARLEGSKD FSKSFMKRHG IPTAAYQTFT MQAPYVLKAD
GLAAGKGVII APTAEEAKRE LAEMLVVIEE FLDGIECSVF VATDGKDYRI LPVAKDYKRI
GDGDTGLNTG GMGSVSPVPF ADEAFMRKVE ERIIRPTISG LIAEGIDYRG FIFVGLMNVG
GDPYVVEYNC RMGDPETEVV MLRIGSDFVE LIRRMAAGYQ MQEDRRCAAS VMLVSRGYPG
SYEKGDGKVY TDGGRVMAVS SYGSTPEAAL QRCYIHAQQV LFDGKNYRHD IGRDASKLIE
VKAIKLQPNN PFTWASGWKA PIYCDNRKTL SYPQIRSLIK LELARVISET FGDVEAIAGV
ATGAIAQGAL VADLLGLPFV YVRSSPKDHG LENLVEGELK PNSKVVVIED LISTGGSSLK
AAEAIRNFGC EVLGMVAVYT HGFPMAEQNF EKAGVKLVTL TDYDQVIEEA LRTGYISAEN
VELLREWRKS PPEVLEAFTN KHQENDYFTS LCPITGQPDF ATIYIIPDVK MVESKSLKLY
LFSFRNHGAF HEDCVNIIMK DLIALMQPRY IEVWGDFTPR GGISIVPCNY GKPGSRYELL
AEKRMRQEKL SAYSGEDLDR FSVVVGSFRN ATNARSLKER LESEGYLAEN EQGMLRVIVA
SFPSREEAIA AREAVKERKS LNFIEQIVES DLSEGKNDGR IQTRFPPEPN GYLHIGHAKA
ICIDFGIAQR YGGVCNLRFD DTNPVKEDVE YVDAIREDIE WLGFHWGNIY YASDYFQELY
DFAERLIREG HAYVDEQTAE QIAAQKGSPT VPGTASPFRN RPAEESLDLF RRMNAGEFEE
GAMTLRAKID MASSNMHFRD PIIYRIIKHP HHRTGNEWNV YPMYDFAHGQ SDYFEGVTHS
ICTLEFEVHR PLYNYFIELL YAPRQIEFNR LNLTYTMMSK RKLLQLVKDG LVSGWDDPRM
PTLCGYRRRG YTPESIRNFI DKIGYTKYDG IIDVALLEHA VREDLNKRAT RVSGVIDPIK
LVITNYPEDK TEEMAAVNNP EDESAGVHTI TFARELYIEK EDFMEDAPKK YFRMTPGQEV
RLKSSYIVRC TGCKKDEDGN VVEVYAEYDP LTLSGMPESN RKVKGTIHWV SARHSLPAEV
RLYDRLFTDE NPSVLKSCRV EPFLADAAPG SHFQFQRIGY FTVDPDSPGA LVFNRTVSLK
DSWMILRIED TDSNRFVPGA EAYIIEALEW LGIKFDEGVG YGGRFGPYRQ SERRDIYRTY
VRQLLDSGRA YIAFDTPEEL EARRAEVPNF QYDATTRGQM RNSLTLPAEE VERLVAEGTQ
YVVRFLVEPN VDVEVNDLIR GRVVIDSSIL DDKVLYKSAD DLPTYHLANI VDDHLMEVSH
VIRGEEWLPS APLHVLLYRA FGWEDPRFAH LALLLKPEGN GKLSKRDGDR LGFPVFPLEW
KDPTGDISKG YRESGYLPEA VVNFLALLGW NPGNDMDELI RLFDIEKCSK AGAKFDYEKG
RWFNHQYIQR KDNAELAELF RPILRENGVV ATDAHVISLV KERVNFIGEL WEQAGFFFIA
PLSYDEKTVK KRWKEDTAKQ LGELAELLEP TVKNWIETNG YHLGNIMNAT RLALVGESKG
PHIFDIMEVL GREETVGRIR RAIGVDPGTI LMGYGMLHVA GNTPRLMAMG VIRLEKFDNH
YIRLKRIFDR ITGLIDEFLP DEMAIEAPFF GKNVQSMLKL GRAQGVAMAA ALARDIPITE
YAPMRIKQAI TGNGNASKEQ VAGMLQRYLR IPDELPEMDA TDGLAAAVCH FFQTSAVKNW
KDFVNRNPDK VMNTIGKLFR LTTFGESHGK AIGGVIDGCP AGLFVDMEAI ERELLRRRGQ
SHYTSPRQES DMVQFISGLG ETTGAPIAFM IDNKDVRSAD YDSLSSIFRP GHADYTYFHK
YGIRDPRGGG RSSARETAVR VVAGAVAKQL LIRCTAYTSQ IGCPDPNASG LMEAVIETAK
KESDSVGGIV DCHISGVPVG WGEPLYGKLH AALGAAMLSI NAAKGFEVGD GFALASMRGS
ETNDSNHSGG ISGGISTGQD IRFRVAFKPT PTIGQKQQTV NEQGESISLS AVGRHDPCVV
PRAVPVVEAM TWLTLADAYL LIVVSGGMDS VTLMYEKRAS IALALSFDYG SKHELSFARL
HAERLGVSTV VPFRNGIMLA VAAGLAESRG LRRIYIANHF GDHAIYPDCR ASFIRPMTEA
GTTNGVLIEA PYTDITKTDI ARIGASLGID YAETWSCYKG GCGVCGTCVE RMGGLYTHWN
ALINVISRKD IDNLYLHHVL HSLGIARMLN FKPGTSVLDL GTGGGFPGIP LAILFPQVSF
LLVDSIGKKV KVASAVAEAL GLDNVRTMHC RAEEKFDFVV SRAVMKLSEL AKICRKLIQQ
NALPNGLICL KGGELQHEIL PFRNKAMTEE LWPTFEEEYF KTKKVVYLPM ITYPSTHGIF
ETNIIDLCHR IHECGGQVYM DGANMNAQVG LTSPGFIGAD VCHLNLHKTF AIPHGGGGPG
VGPICVAKHL TPFLPSHVSA APYGSAGVTT ITYAYIRLMG YEGLRRATKI AILNSNYMAN
RLKDTFGIVY TGATGRVGHE LILECRKIKE SGIDENDIAK RLMDFGYHAP TLSFPVHGTL
MIEPTESESL AELDRFIDVM NCIWEEIQEV ARGEQDAIDN VLKNAPHPQY EVTANDWSHP
YSREKAAYPL EYLRENKFWL NVARIDNGYG DRNLEGLSAI DLFSGTGSIA LELVSRGCSS
VTSIEKRREH AAFIRNLIKH LYDLVFADPP YALTELEQLP EHPKDFSFTE HPRFEEHRAY
GSVNFTFFVR CYYRNGKWGE LEVSSEETIT MHMAATCLHY GQEAFEGMKA FRGKDGKIRL
FRMDENAKRM NRSCQGVVMA ELPQEIFEAA VIKAVKMNER FVPPYESGAS LYIRPLLIGL
GAQVGVKPAP EYLFIVFVTP VGPYFKEGFK PTKMAIFRDY DRAAPLGTGT IKVGGNYAAG
MIPTVKAHEM GYSAAIFLDA KEKKYIDEAG PANFFAIKNN TYITPESSSI LPSITNKSLM
QVADLGLKVE RRPVAEEELA TFEEAGACGT AAVISPISEI DDLENNKQYV ISKDPGPWCE
KLYHELRAIQ YGDKPDTHGW VTIGLSRSEY EYPVPFEEAK EMLLCLPGYI MKQRYCVPHK
GHVWEVDVFE GRHKGLVIAE VELDESIELP DWIGEEVTGD RRYYNVRFLN SQGGGIVRRI
AWVEGEDGFE IPTPIQECVT VLNVYLAYLP MNEQRLGTEP YECFLINDSN YCLQYNYKIR
ATGSIDPNTK LFIEEFTAAD LQNMERICLQ KFVKLHCFRE NDFFEDKADL HAGELLETTA
GMKNGDILQY QLDKFHEVMK GQKIVFIHGK GEGVLRQAIE KELRTRYKQH RFQDASFREY
GFGATMVIIS LYHIIRPEID FPVGKDEHDA DVYEKAAENF RMFQEKGWLV QDTKENYYVY
AQTMNGKTQY GLVVGAYVED YMNGVIKKHE LTRRDKEEDR MKHVRVNDAN IEPVFFAYPE
NKELDAIVKK YAARPAEYDF VADGFGHHFW VIDEEADIKR ITELFAAMPA LYIADGHHRS
AAAALVGAEK AKNNPNHRGD EEYNYFMAVC FPADQLTIID YNRVVKDLNG LSDEEFLQKL
SQHFEVECKG TEEYRPSKLH NFSLYLGGKW YSLTAKAGTY DDNDPIGVLD VTISSNLILD
EILGIKDLRS DKRIDFVGGI RGLGELKKRV DSGEMRVALA LYPVSMKQLM DIADSGNIMP
PKTTWFEPKL RSGLIIHKLA CLNFAGTGLS VLEVSHRDKE FDAVMLEARN LFKELLDVPE
GYEVLFLGGG ASLQFYQVPL NLLKKKAAFI NTGTWATNAI KQAKVLASSE DKNFSYIPIP
EDVDYFHFTT NNTIYGTEIR KDFDTKTRLV ADMSSDIFSR PIDVSKYDLI YGGAQKNIGP
AGATFVLVKT DVLGQVDRPL PDMLNYQIHI KDSMFNTPPV FPVYVALQTM KWYKELGGVK
VLEKMNLDKA ALIYDAIDSS KIFRGTVNPE DRSIMNACFV MKDEYKELEK EFATFARGMV
GIKGHRSVGG FRASLYNALP IESVQSLVSV MKEFEAKHIH RHIPNAITCL NLLAGCAAII
AAAAGFIILA AVFDFFDGMA ARILNAKSSI GADLDSLADV VSFGVAPRLA KFNNDTRQTT
SFIGLPVPAN ALFWLFSYLM ISELPMLALK ISHGDINGIG YEILLKTFAE ASILDLFTPV
IYGSAKVAAY YRKTLVSSAA EAVEGRVNVE MGVCSPQAGA YAIKALDMAI QAVKQGDADV
LVTMPINKAA MPQDIFPYKG HTEYLQAQAG RTALVTMHEP IARVPSLITR EQILDKLKAF
DRSLRMDFGI VRPRIAVMAL NPHAGDSGLI GTEESDTIRP AVQEAEEQGL LVFGPYAADG
FWGSFDGILS MYHDQGLIPF KTLCMDRGVN VTAGLSIVRT SPDHGTGFDI VGKGEASPDS
FRAAIYQAID IYRSRASWRS ATRNPLRRDF SPVEMSRRNY IFDTIREVYE LFGFNQIETP
TMEMLSTLMG KYGEEGDRLL FKVLNSGDVL ADFCAEELAE KNSLRFAAKA CEKGLRYDLT
VPFARFVVMH RNEINFPFKR YQIQPVWRAD RPQKGRYREF YQCDGDVIGS DSLMNEVELI
QIISEVFRRL GIRTRILLNN RKILSGIAEV VDADRLTDIT VAIDKLDKIG LDKVNDELRT
KGFGEEAIER LRPFIEMKGD NREKLDRLKS ALASSETGLK GIEELTYILD KVERVQLHSE
LMVDISLARG LSYYTGAILE VKALDAEMGS ITGGGRYDNL TGIFGLEGMS GVGISFGADR
IYDVMMQLDL FPAEKLTGTQ LLFVNFSEED ADSLLPLIQK LREQGLRTEL YPEPAKIKKQ
MSYANVANIP YVALVGENER AAGQVNLKNM LTGEQHLPAD LKRFKEMTTG HSIIMGSRTF
RSLPKGALSN RRNIVLSRGA EWAASPEVAL AEAFVIGGAQ VYEQMLPYTD KIYLTRVHAD
FEADTFFPEL DEWVELSRTE YLADEKNRYA TTLLELIRYP KLKELIANMT ESMYHSDGIG
LAAPQIGLPI RVLVIDADPL KEDKRVMINA HIEERGEDLC TEYEGCLSLP AIHEKVERPT
SIRIRYVDED FQPHEEVLHG FAARVVQHEY DHIDGKLFID HISPIRKQLI KGKLQNIIKG
KVRTSYNRDS GPDFFNAKVK VGDLLWAGNV EIHCRASDWV RHGHHLDPAY DNVILHVVET
DDLPYILLAR HFGFGLNNDA LERLARSLPF AVIAKHRSNL LQVEALLLGQ AGLLEYAEKL
ASEYAFLRHK FDLDSSLFRL HRARPASFVH RRLGQLAAIL HRCEFLPENN KPVRAFAAES
QALIQLYREY CERRKCFFCA AEVMRKGGII LYPTDTIWGI GCDATNEEAV RRIYRLKERA
DSKSMLVLID SEAKLQGLMD EVPELAWDLI ELTTKPLTII YPQAKGVVPA LIASDGSLGI
RETFSAELCR LMRVPIVSTS ANISGQPSAR TFGEIAPAIL DGVDYIVECR RASSIIRLGT
RGEVEVIRGM AGVMAAVMHA PLTGIFLIAE LTGGYNLFLP LMLVSTSSYA TIRLFMPHSI
YSLRLAQKGK LLTHQKDKAV LTLMTLDAVI EKDFEPVKPD MTLGDVVVFG ISHRNVFPVL
DMETIMRIFD DTKAWNLPVI DEQGCYLGFV SKSKIFNSYR EVLAVRLYEE MSEQFPSEDE
LRFKLAKHIL QEALEHIKDP NGLSDIYSQL GDLAYEVLNN YAYFLADLAK AERMAAQCVK
LLPDNAVSLD TYGWVFFLRE NYTLAKLYIE KAHHGDVLYM LGPLDINTLT REDLPFLNEF
QIRRFLLYRH AHPFDSIWVL NEIAGWDRRT CLLLWPGDYR IGMGYGLEDN FMRGAATALG
RWALTAFYSR KGIDIKAIYH TGLHRTDAEM TTAGTSVSYL RYTHPVGGSY MLVGRLEGAA
IEAARSAYAP YSRFSVGAAV LLDNGEILSG SNQENAAYPS GLCAERTVLF YAGARYPEAA
VREMVLVAFS ASGRVPLITP CGACRQVMLE VCSRPFPILM VGEEEAVRVS DVRLLLPFSF
MSCNPAVGGI AKGQIVREID SLGGRMGIVT DATAIQFRML NRSKGPAMWS PRAQSDRMRF
MEAWRDIVEH EPNLYMWQDS VRCLVVTALG VEFQARTVVL TTGTFLGGVM HFGERMIEGG
RIAEPAFHGI TEQLRDLGFR TDRMKTGTPA RIDGRSDHHR FSYMDTRRVL RQRSCYALYT
NPECHEILSK GLDRSPLYNG QIQSIGPRYC PSIETKIVTF ADKEMHQLFL EPEGETSNEF
YLNGFSSSLP LEIQLEALKA IPALRHVHIY RPGYAIEYDF FDPTQLRHTL ETKPVKGLFF
AGQINGTTGY EEAAGQGLIA GINAHLQCHE FTLGRDEAYI GVLIDDLVSK GVDEPYRMFT
SRAEYRILLR QDDADMRLTP KAEAIGLADS RRCELLREKQ VFRDKLIDFT HKFSLKPINP
HLESAGHLPL KQGIKLYDLL LRPEIVEAAE ILIKYDGYIK RERALADKIN RLESIRLPQH
VDYMQMQSLS TEARQKLTSI RPETIAQASR IPGVSPHDVS ILLVLCGRLE NSLIKEYQPR
YNVLLKDGKT YPSIVIKREP FPRIFATRDI KKDYFGPYPG ALIAKGMLRL VKEIYPIRTC
KLDLREEKIR QGRYRVCLQY HIKKCKGPCI GNQTSNEYES NVSEIRDLLR GMQAYSEELR
FEEAQICKER IELLERYEAK HTVVPIDNVD VFSYDEDYIN YMHIEHGGIN RVYTLEYRKE
LLAAAITELR QRFESAHEIV LPFDTGWTTT IPRRGDKRKL LELSEKNVAQ YKLDKLKRAE
KLNPEQRLHL DRPPKHIECF DNSNIQGTSP VAACVVFKMG KPSKKDYRKF HVKTVEGPND
FASMREIISR HYTRLTEENL PLPDLIVVDG GKGQLSAAYE TLSETLKVIQ HLRDEAHRFG
IGFHRDVRSK KQIQSELDNI KGIGKKTKED LLRHFKSVKR IRSAEELSAL IGRNKESILL
KTDQIIRDHY SRFNTPETKK FLHGVIDLTS LNATDTEESI TKFTESVNDF IPSVAAICVY
PNFVSTVRET LTVKVASVSG CFPASQSFIE VKLAETALAV SDGADEIDIV LNMGKFLSGD
YEAAAMEIEE QIAAAKGATV KVILETGALK TPENIRRATI LSLFCGAHFV KTSTGKGYPG
ASLEAAYTMC KVLKQYYGLF GEVRGIKLSG GIRTTEDAVK YYCLIETLLG KEWLTPAYFR
IGASSLVDAL RQDIMGHVIE RIACSRGHEV VLTIDADVAI EFTRPDAAYA NCSRCMDKSV
PVVCGTTGTL FWASNFSIGV NLFFSLSRMF ARLMPHLTEI HHVHKLDAPS GTAITLALPI
TSIREGEVPG THSISYTSEV DRLTICHEAF GREGFALGAV LAAEYAATHK FIALALAYFY
PFDGRVLFQG DVAGASGTAQ DVSYWTNSLF GGMPMMLFAM MGGFFLFLRS LRIRILPAVI
GSIAWAFSSY FLILIMAGHI WKLTAMCFIP PTLAGMIWIY NGLAGGSVMA FFTALQVLAN
HVQMSYYFLF VMFFMVLAFL AEAIQTKRIR HFFLSSAVVV IAGLVGIAVN STNLFHTYQY
GKETMRGGSE GLDKAYITQW SYGIGETWSL LIPDIKGGSS QPFTAGPVYV GAFVLFLFVL
GCFIVKGPVK WALLAATILS ILLSWGHNMW LTSFFIDHFP LYDKFRTVSS ILVIAEFTIP
ALAVMALTLG ASLLFALVPS LLVDVRSGIL ASDAWRSFGI LAVCGILLWL FFQKRLKATA
LLVSLAVITL VDLWTVDKRY LNDEHFIDPE LVYRVLNLTV DTYNDATTSR WHRSIGGYHA
AKLQRYQDLI EHQLVVNMLN TKYIIVPAYG PAWPAGSIRW VGNANEEMMA LDSNRLPMLG
IFSEIYYPII RANYILRALE VPAGRHKIEF RFDPKSLHIT EAIARLIRDV KRTLPYAKMI
AATLIETYEY METMPEKSRQ KHLKRMEKEM KQQYMPEMKR LTLRQGKLLI KLIDRQCAQS
SYQLLKAFLG GWKAGWWNLF ARFYGASLKT RYEPEDALTE RIVLLVEPSV TASQLSLWQW
LSAYYICTQG EVLRAALPLA ESDPHATVTL SALKKKGYHA FESDAKRVEV WNRLVLGVRS
ALFLPFRRLR LIIVDEEQEY LYKQQSFPLV SAIEETIRQK KMAVVLQNRR GFAPYIICSS
CGEKLRCIHC DVSLTYHKHS GMLVCHYCGY LQPVGYGAER IEEELKRRFV TQLDSILGFP
DFRAYERAYQ LLLEERQMLF FPPFSRLIRI EFRAGEESLV ERIASDYAAS LMIENTLNCS
IIGRAQERGL LELKLHQLRD YSTDKWRVDD YPFGGEPGMV MQVEPIDRII TELKTQREYD
EVIFTSPDGE RFDQPMANEL SLLSNLIILC GHYKGIDYRI REHLITREIS IGDYVLTGGE
LAAAVMTDAI ARLIPGVLND AGSALSDTFQ DNLLAPPVYT RPAEYKGWRV PDILLSGHEA
NIAKWRLEQA VERTKRLRPD LIQDIIEAIE AVCPRAYQES YDNSGVQVGD TKREATGALL
CVDVTEAVLE EAIRLGCNLV IAHHPILFKP LKRLTGSSYV ERCVELAVRH GLVLYAAHTN
ADNAPQGLNA LLAERFGLGG GIVGDLPSPM SEREMLLHIK RMAICGGSGA FMWRRAAQEG
ADLFLTGEAK YNDFFDAGEH LLLVTIGHYE SEEVANELFM RIISQKFPTF ATHKSSVATN
PVEQSVEEKL AALSKLQNTL SEIDKIKTLR GELPLEVQDL EDEIAGMQTR LENFTAGSKQ
LNQAVTTEKE KISTAKTLLE KYKKQLDEVR NNREFDNLSK EIEFQELEIQ LSEKKIKEYN
AEIQQRKTDI AALKEVLEEH SEVLAEKRGE LDTIIAETKQ EEEKLREKAK KLEAKIEPRL
LTAFKRIRKA AHNGLAVVPV ERDACGGCFN KIPPQKQLDV KLRKKIIVCE YCGRIMVDVL
VALSGGADSV ALLCVLRELG YAAHCNFHLR GVESDEDAAF VEGLCRDLLH RIDFDTVRYA
SISIEMAARE LRYEWFAVAH HADDNAETMV LNLCRGTGIS GLCGMIVRPL LDATRDEIEA
YLLDQKITYR TDSSNEDTRF RRNLVRHRIM PLLKELNPSL YDLLHPYGFN RDQIREVVTS
LSHRLLRERD RLLGVRRPQR GDGCKTVSRF FIDGVALITP FDEKGEVDHE SLRLLADQVA
GGADYIVALG TTGESPTIEE AERSAILQTV REAVAGRCPI IVGAGGNYTE RLVNRIQAMD
KTGVDAILSV APYYNKPTQE GIYRHYRTLA ESTDTSIILY NVPGRTGVNI KSETTLRLAN
IIGIKEASGN VDQVRAIFIV LSGDDHLSLS FIKEGAEGVI SVIGNAYPEL FSRLAETIQQ
RLEGMCYLMF VDGNPAGIKE LLYQKGLILE DLHDPFLMKD MDKAVARLNR AVGRKEKIMI
YGDYDVDGTT AVALVYKYLR LDYYIPDRYD EGYGISYRGI DLAHSLGTKL IIVLDCGIKA
VEKVAYAKSL DIDFIICDHH NPDETLPDAV AVLDAKRADN TYPYEHLSGC GVGFKFMQAY
ARSNNLPESK LLPLLDLVAV SIASDIVPIM GENRILAYYG LRQLNKRPCL GLQAIIDVCG
LKKRRIDMND IVFKIGPRIN ASGRMMNGGK AVELLLSQDA VEAQSRTANI DEYNDQRREL
DKDVTEQAYR PEWHKGVIGI VASRMTERYS RPTIVMTKSI SGSARSVGGF DVYKAIEHCK
DLLVNFGGHP FASGLTIKEE NLETFRKMIT DYAELLVPQI DVDAEISIEE VNYKLLDNLK
RMGPFGPENS KPVFISRQLY DAGGSRAVGK ASEHLKIFRL CYTIEENEFI FTGARIKELD
RYTIEDLVER AAATWVYEFE RLYIVVFAGP GNNGADALCA ARILGYSVDA FLFNLSPECN
ECRVRLPPEL SSQTVVVDGL FGVGLNRPLI VSIDIPSGLF EENNPNAIIR ATHTLTFEYP
KLSFLFSENA DYVGKWKVLN IGLRPRFAHK GTFGHALLIA GSRGKMGAAC LAAKACLRSG
IGLLTTHIPG PGIGRAEGTV LLVEKILPLV LDADALNIIA ENRWLDRLPI NSILTPHSRE
LERLTTDYER LRQARFLACH HHVYVVLKGA FSATCMPGGM VVFNNTGNPG MATGGSGDVL
MGIITGLLGS GYLPASACVL GNYIHGLAGD IYAGRYSQES LIASDIIIAD FLHGSVEGNP
KVRLHDFAKI EEGRSGCLSF LANAKYEHYL YQTQSDAVLV NQDFEPRESV TLIRVPNAYA
ALAQLMQLGV DSTAFVHPSV ILPDDCYVGA FAYVSEGASL GTGCSLYPHV YVGSGVSVGE
GTILYPHVTV YDGCSIGSRC VIHSGAVIGA DGFGFAPNAE GYSKIPQLGN VIIEDDVEIG
ANTCIDRAVM DSTIIHRGVK LDNLVQIAHN CSVGSHTVFA AQVGMAGSSH VGEWCQFGGQ
VGLSGHIKVG DRVSLGGQTG LLSNVKGSTL LGSPGMPLRD MLRASVIFPK LPDMSLRIEQ
LEKTLKDKFC LQGKGLHTGL DIHITFCPAP EESGYKIKRV DLEGQPIDAI ADNVHSTRRG
TVLKKGEVSV STIEHAMAAL YALGVDNCLI EVDAPEFPIL DGSAEPYVSE IKRVGLVEQE
TPRDYYIIKK RMEVSKLILL PDDEFTVDVH IAFPSKVLSN QFASLETLSD FEEQIAGART
FVFVREVQML LEANLIKGGD LDNALVIYDE PLAQDRLDAL SDMMGVERKQ VNELGYINNK
NEPARHKLLD VLGDLALIGK YIRGRIIATC PGHSINNKMA RLIRKEIKQN EAQAPVYNPN
KEPIMDINRI KELLPHRYPF LLVDKIIEVG PDYIVGVKSV SGNEPFFPGH FPGEPVMPGV
LQVEAMAQVG GLLVLNTLTE PYSTYFLMID KVKFRRKVVP GDTLVFKLRM ISEIRRGVAN
MRGLAFVGEQ LACEAEFMAQ IIQNKKDSVI FDLIEKEHQR QLKGIELIAS ENFVSEQVMQ
AMGSCMTNKY AEGYPGKRYY GGCEVVDQSE QIAIDRIKQL YGAEWANVQP HSGAQANMAV
LLACLEAGDT FMGLNLEHGG HLSHGSLVNS SGILYRPIGY NLSEETGMVD YDHMEKMAIE
HKPKLIIGGG SAYSREWDYK RMREIADKVG ALLMIDMAHP AGLIAAGLLE NPVKYAHIVT
STTHKTLRGP RGGIILMGKD FDNPWGKKTP KGEIKKMSAL LDSAVFPGVQ GGPLEHVIAA
KAVAFGEALD PSFKEYQTQV KKNAAVLAQA FMDKGYKVIS GGTDNHSMLI DLRPKFPELT
GKVAEKALVA ADITVNKNMV PFDSRSAFQT SGFRVGTPAI TTRGVKEDKM GYIVELIDRV
LSAPEDEAVI ASVRTEVNRM MADYPLFAWR GVSASKEDVH AAIKNVDKGI FPQAFCKIIP
DIIMHADGAG TKSSLAYVYW RETGIAQDAL IMNIDDLLCV GAVDNILVSS TIGRNKRLIP
GEVVSAIING TGGETADVGD LVRTIIVDMK RSDVIDNARI KAGDVIVGLA SGGMGSNGLT
SARHDVFAHY LAYPESFDPS VPDDLVGKLV LSPTRTYAPV VKAILDEMSI HGMVHCSGGA
QTKVMHFVKD NLFPTPPLFE LIQRESQTEW SEMYKVFNMG HRLEVYENAS HVIEISESFG
IPARIVGRVE EAMARVFTKL GKEITIAAKE GGPDVETNPR LRILVQTAKK ENMPKENVER
AIKKATSKDT DYKEMNYEGY GPYGIAIFVE TATDNTTRTV ANVRSYFNKH GGSLGTSGSL
EFLFQHKCVF HIVKKDDLES LELELIDYGV ENEIILYGDF SENSNIQKYL EDAGYEIASA
EFVRIPNDTK EVTAEQREQI EKLIERIEED EDVQNVFHNM MNISYKWLLE YLSPQEIADT
LTSIGLETGG VEEIETIRGG LRGLVIGHVL TCEEHPNSDH LHITTVDVGP LQIVCGAPNV
AAGQKVVVAT VGTTLYHGEE EFAIKKSKIR GVESFGMICS EVEIGVGSSN DGIIVLPSDA
PVGMPAAEYY HVESDYCIEV DITPNRVDAT SHYGVARDLA ASLRYQGLVI KGITVRESPE
WLRNRLQAIG LRPINNIVDI TNYVLHEFGQ PLHAFDLAFF VTLDGVERKL TAEDLMICDP
MCVAGVFGGL HSGVTEKTKD IFLESANFNP TMVRRTARRL GLNTDSSFRF ERGLDPERTD
WALRRAASLI LEIAGGGGMT DVYPNPLKPH QICLSFEKVN SVIGRTIEPE TVRSILDSLE
ILEVPRYRTD VTRDVDVIEE IMRIYGYNQV ELTGYIRASL GHETETDYKW QTVVSEQLVG
AGFNEILNNS LTAGSYYVEL MNPLSQELNC MRQTLLFGGL ETLSHNLRRK HLSLYLFEWG
KCYLSAYAED DRLGIWICGQ RVHNSWAHPE EPTSVFELKA VVEQVLCRVG GKLLGTFGTV
STEQIKDIEQ PVYFAELLWD ALMRYKLEAR DLPRFPEVKR DLALLLDKAV SFAEIESLAR
GCEKKLLRRV ELFDVYEGKN LPAGKKSYAV SFFLRNDEKT LNDKQIEAIM AKIRTTLEQK
LGAQLRYLTI SAPSEAQYTE KRSRFLAFAY PVKSEEEALS LVADLRRRYF DARHVCWAYK
LRSNDDGEPS GTAGKPILGQ ITSLGLTQVF VAVVRYFGGV KLGTSGLIVA YREAAREALE
AADRKEEILY EELTIAFEYP LLGEVMRLVK DAGASIRSQD ENCRLTVSLR GNDAAILRDR
LSAIYVQRLE KQRKEALKAI EKTDRELQNT KKDKQDKQKH LNLLNKQVAQ RKQMVQLLDN
EVKELQSDID SMTGVCHQLS VEEKARSDEY AQALQSMQKR KRSLDRILFI SSAKSFDEGM
RRMRFLEQYA SAYKLASVRL KGHLLVIREE EKKKLEGQQA EQRRQVQALG AKQKDLEAQL
RKQKKQAEAL NRKIEKQIAK EIAMDASERA LSGSFAQNKG RLPGPVCGIV SDFGVHQHSE
LKKVQNNGGI DIAVATGSDA TSVFDGVVSS VFVIPGYNVM VRHGNYITVY ANLSKVYVSS
GTRVKTGQAL GRAYTDPIHF EIWKERSKLY EQNPEAKAYF EKANEILGFR ITDILFNGTA
EELKQTKVTQ PAIFLHSVIL AEDFRPDMVA GHSLGEFSAL VAAGAMTFED GLRLVSKRAM
AMQKACEVRP STMAAVLGLP DEKVEEICAQ VVVVPANYNC PGQIVISGSV EGVDRACELL
KEAGAKRALK LAVGGAFHSP LMEPAREELA KAIEETTISQ PICPIYQNVT ASAVTDPAEI
KKNLIAQLTA PVRWTQSVLN MTADGADHFM ELGPGNVLQG LVKKIALLPG SGQIYNRKYW
KLPIVWGAFT GCTYAILWNN KTYTEYRKAY ADEYYRRNRD LSIIITLGVY FLTMLDAYVD
AELFDFNISP DLSFHFSPWA PQEAVQLTWP HDRTDWAYML DEVETCFVRI ATAILRHERL
ELPSNDTWAR DHGGISLDFA FNGWGMKFAA HHDNLITRRL NRLAFVLEGG ALETDGEGTL
LTTDSCLFEP NRNLKESLGV SRVLSLGALA GDDTDGHIDT LARFVDTRTI VYLTAMEQEL
KELADRLPAT YANFLIINGA VLVPTYDAVA LSVMQGLFDR EVIGIDCRPL VKQHGSLHCV
TMQYPMGVRK TTDFLEKATW WSAGIIAVLA ILVVLSGAGM SAESGISTFR DADGLWENYP
VEDVASIDGF RRNPALVLKF YNARRRDYAG CKPNAGHIGL AEMEYDVRII TQNVDDLHER
AGSTRVIHLH GELMKNRSVA TDSVLYPVDP TNPDLHVGDL APDGCQLRPF IVWFGEAVPM
IEPAIEEVTQ ADILVVIGTS LNVYPAAGLL NYAPRNCPIY LIDPKPVRQD IRYIHAPATE
GVRMLRQELT LPEMKALYEA YPYCSTFVFL YLYNMYVVQD VRYASELRRL APYLPDRRKL
TETLARIYIK QGRYDKALRI IKTISLNYPE KNLYFADQIR FLEKLIINCS ISYSFNGGAL
DYSRIKTLYM PDVTNQATRV YPPLAQTMTE ALQNHFTRRT KLEMARTNAD MIIEVVITNY
DFAPLAVQDN AARTKVTLSI QVHYENKALP EQNFRDFTSS TDFDSSEQLV DVQDALLANM
VDDLVKQVYN ATVENWEEDL LRRNLSLIAS VADRTGVEII LAFKAYALWR TFPIIREYVP
HSTASSVWEA RLAFEEMGAP AHTFSPAYTP EEFPEILRYS SHVTFNSLSQ SLGLRINPEY
SAVETALYNP CAPGSRFGVS ASELGIEGLH FHTLCESTGF ELEKTLKIIE DRFASVLEQA
RWLNMGGGHL MTRRDYDVEH LVQVLNDFSR RHPHLHLIME PGSAFGWQTG FLKSTVVDIV
EHQGIATAIV DVSFTCHMPD CLEMPYKPVI RGAYRIGGCS CLSGDFIGDW SFDRPLQVGD
ELIFEDMLHY TTVKTTMFNG VRHPDIVLLR TDGKKEVLRR FDYEDYKNRM LVEDRFIDED
RFARAYARDK YRFNGWGPKR IASELAKRRI PDSIIGSTLI VPVPLHPRKQ RKRGYNQALL
IAQGLSRVTG IPSQTGQSYS ERKSAMKGKF LLVDDVLTTG ATVQAAAEPL MGSRYGSLKQ
LDGIGPGGDT IMDYSVYDAI RAGFGRLVFV IRHSFEKEFR EKILTKYEGR IPVELVFQEL
DCLPEGFSCP EGREKPWGTN HAVLMGRDAI REPFAVINAD DFYGRNGFEV LARKLMTLGK
QGEYCMVGYR VGNTLSESGG VSRGVCQVDE KHLLTGVVER TGIERAPVSM NMWGFTPDYF
DYSEELFINF LNAHGQELKS EFFIPFVVND LIRSGRASVE VLDTTARWFG VTYSDDRPGV
VAKLRELTEA GEYPTKLFVR VGDVVQVRKP PVTYSFRILA LAQNRMGAKL VKDFLENITP
PEEYEILEMQ RISGFVDRAK GTGRPTKKDR RELEQFRVKN AELILLKPNT YMNLSGNAVR
YWMQQENIPR EQVLVLVDDL ALPFGTLRLK PKGSDAGHNG LKNIAEVMGS IDYARLRFGL
GDEFSKGRQV DFVLGRFTPE EEEKLPELTK HAVEIIKSFC LAGIQRTMNR YNKAAKAIRK
EDQIPAVLYG VSQDAVRNLI YSPEIFLVEL TVEGKAILKE IQFHPVTDRI IHIDFLQVTD
EKPVVMEVPV VLTGHAEGVK AGGKLSLEMR KLKVKALYSE IPEKLDIDVS DLQLGKTIQV
GELHFEGLTL MNAKNAVVCA VKLTRMDGNG RWAKIRGKER CEGHAAGVDA LRVALRAAAG
CGVEYLTAYT FSTENWNRPE EEVRALMGLF VTAIMNELMT NNIRLLAIGD FSRLPEDVRE
SLEKGIRETA GNTGLTLVLA LSYSSRWEMT DAVDLVSDHL STAGIPDPDL FIRTGGEKRI
SNFLMWQMAY TELFFTDTLW PDFDADCLKA AIEEYSSRER RFGPIHKTIA SIEIEGMRSF
DDFVLRNLSG LAVGDEVLIP GDAMSAAVNR IMRQGYFSNV RIIADKYVGN KVYLKIIVTE
RPRISKVTFS GVKKSEREDL EGLREGIQMT RNNEDKVRQI VQKYFSEKGY RDASIRITQE
PDLSGFVNVL ISIEKKSKTK VNEIYFSGNK ALSNHKLRMA MKNTNFSTHK FVEESYREDL
VRLIEKYQEY GYRDAEILTD SVVKAPDVDI YLNIEEGQKY YIKDVNFVGN SQYPSEYLER
VLGIKSGDVY NQRRLAKRLN EDEDAVGNLY YNNGYIFAWV DPVETNVGDS VSLDIRIAEG
KQANINKVII KGNTVVYEDV VRRELYTKPG QLFSREDIIN SIRLINQLGH FDAEKSIPRP
IPNPETGTVD IEYDLVPRSS DQLELSVGWS QSGLLFRGAI KFTNFSVGNL LHPSIIPQGD
GQTLSLSAQT NGKYYQQYSV TFMDPWFGGK RPDMFSFSAF YSKTTAIDDP DRSLQMLGTS
IGYGKRLTWP DNWFQIYTSL NYTYYRLRNW FHHGSANDLN LELRLSRTSI DNPIYTRSGS
DFMVSVAATL PYSLWDNHDY AYIEYHKWKF RGRVFTPLLP VLMSRVEGAV LGSYNSNKKS
PFGTFYMGGD GMSSYYGYMN ETIGLRGYKN GSIAGAYAYM RLTMELRFPI LFENSFNAWL
LAFAEAGNAW RSIDNYNPFN LKRSAGVGLR VTLPMVGMLG IDWGYGFDRP DSLQRGGSNV
HFVLGQELVD MEYILKNIPD YEMMNEQLEQ VSKKWQNEIE ALENEAQSMY KKYQSDLVFL
SAAQKKAQEE AIVKKEQQAS ELKRKYFGPE GELYKKRSDL MKPIQDEIWN AIKEIAKRNN
YQMVLDRGTS IIFASPSIDI SDLVLSKMGQ KVAVVNTEEI ISKMPEQVAA TKQLNELAEK
YRLDLKSMDD EFAKKTEEFV KEKDSLLENI RNRRQQELQD IQTRYQQSYQ TMQEDLQKRQ
QQLFAPIQQK VADAIKKVGD EENCAYIMEA GAIDLTAKVK AKLGISPYYD IAQKHGCEVV
FRPFIQVESV SAREFRNQKV NILDHSAIIF TARTAIDHFF SLCEELRVTV PETMKYFCVS
ESVAVYLQKH IVYRKRKIFF GATGDLLTVI SKHNKETYFV PLAEEHKHDL LDMLTAKKVS
FSPAIMYRTV SNDFEALDHD MILFFSPSGI TALLKNFPKF EQGKTKIGAF GPTTAKAVEE
AGLRLDSAPT EQYPSMAMAL EDYLLQDVES GDEERIRLGD EEFDRVLGGG IVKGAFVLLG
GEPGIGKSTL ILQTVLRLPL RTLYVSGEES ARQLKMRAER LCYVYCETNI ERILSRAEEL
TPDLLVIDSI QTVYTEEMES SAGSVGQIRE CAALLLKYCK TTGIPVIVIG HITKEGSIAG
PKVLEHIVDT VLLFDGDKHH LYRILRGQKN RYGSTSELGI YEMRQDGLRG VENPSEHLIT
RNREDLSGIA IAVAMEGIRP ILIEAQALVS SAIYANPQRS ATGFDIRRMN MLLAVLEKRA
GFKLIQKDVF LNIAGGIKIA DPATDLAVIS AVLASSLDIV IPPAVCMTGE VGLSGEIRPV
SRIEQRITEA RRIGFKEILV PIRLVPVRKV EEAFRHLFFL VEVAIHPGNR ILVELDSGVC
IDECVALSRH IESQVDRDLE DYELEVGSTG LTSPLKVMRQ WENCIDSELS VLLTNGMKET
GRLELTIVMA DIKEFKELKN IDKETMINVL EDSFRNVLAK IFGSDDNFDV IINPEKGDFE
IWRTRQVVED GAVEDESREV SLSDAHEIDP EAEVGEEVTD SVNFASFGRR AILNLRQALS
SKIMELQKEN LFNTFTERIG QLISAEVYQV WKREALLIDD DGNELLMPKS EQIPSDFFRK
GETVHAVVER VENANNNPKI IVSRTSGEFL KRLFELNVPE IADGLITIRC VARIPGERAK
MAVESYDDRI DPVGACVGMN GSRIRGIVRE LRGENIDVTQ YTTNTALFIQ RALSPARISS
IRLAEVFLRP EEVPLAIGKN ASNIKLASGL TGYQIEVFRD DEEDIYLDEF NDEIDQWIID
LFKNIGCNTA KSVLSKNRED LIKETDLEDS TIDYVLGVLS AEFSEYKYGF VTDIETETIG
RGLSEDTVRL ISAKKEEPEW LLEFRLNAYR HWLSMKEPDW AHLNIPPIDY QDIIYYAAPE
VDPELLKTFD KLGIPLEEQK ILSGMAVDAV MDSVSVKTTF KEKLAEKGII FCSFSEAVKD
FPDLVKKYLG TVVSSKDNFF AALNSAVFSD GSFVYIPKGV RCPMELSTYF RINAANTGQF
ERTLIVADED SYVSYLEGCT APQRDENQLH AAIVEIIAET NAEVKYSTVQ NWYPGDKEGK
GGIYNFVTKR GVCKGDNSKI SWTQVETGSA ITWKYPSCVL RGDNSIAEFY SVAVTNNFQQ
ADTGTKMIHL GKNTRSRIVS KGISAGSSQN SYRGLVKISK NAVNARNHSQ CDSLLLSDHC
GAHTYPYADV QNDTAIIEHE ATTSKISEEQ IFYCNQRGIG TEEAVGLIVN GYAKEVMNKL
PMEFAVEAQK LLSISLEGSV GREKASMAFA SKGLPRYGIE NYQRTDGSLS DFVLSHPDGI
IAFSTMFAQD GFVIYLPDGA VLKNPRLLII LGKDAEASLL ICEHTLDTHS FLVVEIFAAE
NSRFALYDLE ESSKNTKRIA SVHVRQAANS NVTINCMTIH NGLTRNNYYC HLEGEGADLT
LGGMAIAEGK QHVDNYSRIE HLVPNCQSNE LFKYILSRQA QGAFSGRIYV AKGAQKTAAY
QNNRNLLLDD TARMYSKPQL EIYADDVKCS HGMTTGQLDD DALFYLRQRG IPLAEAKTML
SVAFTDDVVK LVHIELRERL RDIIEHRMIH DIMPGTEEHL NKGMTSAYVG IDPTADSLHI
GHLVGVMMLR HFQRAGHRPI ALIGGATGMI GDPSMKSAER VLLDEATLRH NQDCIKQQLA
KFLDFDSDAP NAAKLVNNYD WMKDYSFLGF IRDIGKHITV NYMMAKDSVK KRLSAEGLSF
TEFSYQLLQG YDYLYLYRNE GCRLQMGGSD QWGNITTGTE LIRRKDGGEA FALTCPLITK
ADGGKFGKTE SGNIWLDPAR TSPYAFYQFW LNVSDADAEK YIKIFTGLNQ DEIAELATRQ
AEAPHLRPLQ KRLAEEITVM VHSREAYDAA VEASEILFGK STTEQLRKLD EATLLDVFAG
VPQYHVERGI SLVDLLADAT DIFPSKGELR KTVKAGGVSL NKEKVADAEQ TVGEDDLLSD
RYLLAQKGKK SYYLILQKLE NSAAAAVKAL YGQLQKTKRE FKGHLTLVVF PFVKMSRKSP
EATATEIGEW LLVSAIEVVK GFLNLTIAPR VWLELLNEIR ADINFGHKVA TEDSPLVMVE
YSSPNTNKPL HLGHVRNNLL GYSLSEIMKA NGYRVVKTNI VNDRGIHICK SMLAWQKWGD
GVTPEKAGKK GDHLIGDFYV LFDKHYKAEL NSLMALMAEA REMLRLWEAG DEKVVDLWRT
MNQWVYDGFE ATYKMMGVDF DKIYYESETY LVGKEEVLRG LEEGLFVKHS DGSVWADLTK
DGLDEKLLLR ADGTSVYMTQ DIGTAKMRFN DYPINRMIYV VGNEQNYHFQ VLSILLDRLG
FEFGKGLVHF SYGMVELPEG KMKSREGTVV DADDLMDEMI RTAAEIAAEA GKAAEKEEES
REVARIVGLG SLKYFILKVD PRKNMTFNPK ESIDFNGNTG SFVQYTYARI RSLMRRASEK
EEALIQKVSE YAEVVSEAGR SYSPALIANY IYDLVKEYNQ FYHDFSVLKE EDERIRAFRL
ALSEVVALTM RKGFALLGIE MPERMNKIIL IGRTGKDPEI RYFDSNSAVA NFSLATSERT
EWHNVVAYRE LAIFAEIKKG SLLYVEGKIR YRTYVDGVRR QVTEILALKK FVQFNIDLYR
NNPYHVPGLI DDEMMTLDKD RNPAFEFCEA IYFLAYREGR IVGRIAGMIN HRANETWNQN
NARFGFVDFI NDNEVVDALF HAVSEWARSK GMDMLQGPMG FTDMDHEGML IEGFDQLGTM
ATIYNYAYYP KQLERLGFIK DQDWKEYKIF VPTEIPEKHR RISEIVRQKY GLKTLKFRTR
KEVMPYAHRI FRTLNKAYSQ LYGFSELSEA QIDYYVNIYI PMVRLDFVTV IVDEVIAFSI
TMPNLSRALK KAKGSLWPFG FVHLLKALPR VVDLYLIGVL PEYQNKGVNA LIFDNMIPIF
QKNGVEYAES NPELETNMAV QMQWNYFERK HHKTRRAFIK LGKREPEIYG TRSFDAYLED
LRDLYPDATI SYYHSNHEGE LIDALYGAVG VVLNAGGYTH TSIALLDAIR AISIPVVEVH
ISSIFAREEY RRQSMIAPAC RGVISGFGLE SYRLAYIATH TSAEPPLLQK LDRDAHLHLM
RPRMLSGHLQ GRFLSMISHL MRPRRILEIG TYTGYASLCL AEGLGLLHTL ERDDEMEDFI
RRYLEASDLG GKIRLHIGEA LDLLPDLDLI YMDADKRQYT LYYEMIIDHL PPGALILADN
TLWDGKVPTD SQTQGILRFN EKVLQDERVE NLIVPMRDGL SMINYKQVSH LMGVEATPQK
LMVNSLMEDM ARNSFIPEGG GHAMDGDKVK VQLFAKEIIE QKQATFVGKI QAFLVTEDRT
LANDIFIPKD NLGNAKNGDK VIVRILEWPE QSKNPIGEVQ AVLGPAGDND AEMNAILAEF
GLPYVYPQEV EEAADRLDGK ITEEELARRE DFRSVLTFTI DPKDAKDFDD AISFRPLEDD
CYEVGVHIAD VSHYVTEGGI IDQEAYNRAT SIYLVDRTIP MLPERLCNDL CSLRPDEEKY
AYSCIFRMND EAKVLDYRIC HSVIKSDRRF AYEEAQAVIE TGEGDCKEAI LKLNELAQRL
REERFQNGAI AFERKEVRFE IDEKGRPLGV IVKESKEANK LIEEFMLLAN RTVARHIFVY
RIHDLPDPDK LETLSDFIRR FGYKLRTTGS NMEVSKSINS LLDNIQNKPE ENLISTVAIR
SMAKAIYSTD NIGHYGLAFD FYTHFTSPIR RYPDLMVHRL LTKYDKNDYE EKCKHSSAME
QLAASAERAS IKYKQVEFMS EHLGKVFDGV ISGVTEWGLY VELKENMCEG LIPIRCLDDD
YYEYDDKNFC LIGRRYRHRY SLGDAITVRV AQANLDRKQL DFELREVKER YHQDSVRLEE
NKQGIEHTAR ELYLMKRPEE IIFVVWKTSL QDSDTPEKTL VFTATIKPGW HLYDQNLPED
GPTSTEFLFD KMTGAKLVGK AIPDKAPVNR YDKQFEMDLR WYEKTVSFRQ KIQVTDPGGV
RFMACNDPVV SELRAYGDIF LYGFLYGFVA LLTPCVWPMI PMTVSFFLKR KDKKKAVRDA
FTYGASIIVI YVVLGLLITG IFGVNSLNSL ATNAVFNIIF FLLLVVFAIS FFGAFELVLP
SSWTNKLDSK ADSTGLLSIF FMAFTLALVS FSCTGPIIGT LLVQAATAGL APAMGMLGFA
TSLALPFTLF AVFPSWLQGM PKSGGWLNMV KVVLGFLELA LALKFLSVAD LAYGWHILDR
ETFLALWIVI FALLGCYLLG WIRFSHDSEW PHLSVPRFMM ATVSLAFAVY MIPGLWGAPL
KAVSAFAPPL HTQDFNLYSG EVHAFTDYEA GMAFARQENK PVLLDFSGHG CVNCRKMENA
VWIDPTVKSM LEKDYVLITL MVDEKKPLAE PLTIVFKEKT LRTVGDKWSY LQSHKFGANA
QPFYVAIDHE GKPLSASYSY NEDVPLYVDF LKGGLQEFGR YGIAPRMNTK QILETLAHGK
QSAVRFHLRT QEDLIGRMTG KLMMKPEELS SLLADSAFCD SLGFDPHSIR SLFLPYEVDW
DIRPKDLVLR LKRYYDRYWT AERRSLADSL GLTPIQVSII ASIVEEESGK SDEYPQIAGL
YIRRLREGML LQADPTVKFA MGDFSIRRIL NVHLQTDSPY NTYKNEGLPP GPIRLPHTAT
MDSVLRADRH GYLYMCAKED FSGRHRFAHT YAEHQRNAAL YRKALNERGI DLNAADSATL
TRIPGIGPTF ARRIVSYRRQ LGGYYTVLQL QEVYDSILRH PYINYKQRAE IKRLLRQWQG
SWVQLLKLPT FTKEDSIRLS PYTQEGYDKI LAELAELESV QRPEISRQIA EARDKGDLSE
NAEYDAAKEA QGILETKIAQ LKGLIANARI IDESQVSTES VQILNKVTIK NVKTGVVMAY
TLVSDSEANL KENKISVNTP IAQGLMGKKI GDLVSIKVPS GLVEFEIIDI TTIFSRIIAG
EIPCHKIAES DKFFAFLDIN PLALGHTLVV PKQEVDYIFD MNDADLGEMT IFAKQVAAAI
KRAFPCRKVG MTVIGLEVPH AHIHLVPMQS EADMHFEELV AAAEKIMEIV KIIGREILDS
RGNPTVEVDV HLACGIIGRA AVPSGASTGE NEAIELRDQD KARYCGKGVL KAVKNVNEVI
DPALCGMSVL EQTAIDRKLI ELDGTKTKSN LGANAMLGVS LAVAKAAAAY LDIPLYRYIG
GSNTYVLPVP MMNIINGGSH SDAPIAFQEF MIRPVGACCF REGLRMGAEV FHALKKVLHD
RGLSTAVGDE GGFAPALGTE DAIESILKAV EAAGYVPGKD ITIAMDCASS EFFGKKRSID
EQVAYLTELV GKYPIDSIED GMSENDWEGW KKLTVALGDK VQLVGDDLFV TNVEFLRRGI
AEKCGNSILI KVNQIGTLTE TLNAIEMAHR HGFTSVTSHR SGETEDTTIA DIAVATNSGQ
IKTGSLSRTD RMAKYNQLLR IEEELGPCAV YGFLDNFPES IDKSCVRLLT GELMIRHEQY
LRANTIFSDI DDRTLGNAYY RLGDSNKTID YLGLMKEALR PLGQAQLAEG MTSEALMAFE
KAVNRPVREV GMYNMASSFG QSVRIAENFL NEFPRSSHRE QMAAILVESY FTGKDYNSSL
RSIQKIAQPT ASILAAKQFV EYFPEAYFLR GNLRYRAGDF PAAYRLGYSL FNAERYDMAR
DFHGAREAYS MAYRVYPSGG DYALLRRARL EGLAKQYADQ IQTLDKLIRE FPDSRHLTAA
LYEKGCGAVL AEEAFNAVVK RSPDSREARQ SSLQLGLLYY NTGRTKEAIR TYQRIIDRYP
RSEETTVALS DLRSIYLEED RIDEYSAYVR GLKSIAPSET EQLGFLSAER KYARRDLEAY
LERYPQGSDR HKAELYLADL DYQAGNADAA AKFILEKFIA KSTPQQYWLA RGFILLSDIY
KKEGDTFTAR QYLESLEKNY DDIHEQIAQR LAQGEADAIR YSLGGSARFR SMAGAFGALG
GDFSAIGQNP AGETGHVWNY DFGLGINIQD TWYLGASMTY SDLQFDTNTF YQELENTLST
SGSGLNIGIG AIYRPADYQM SSPGRFVASL AGKIGLLSMD YEHTIRLGGE LRPISRLSLR
AGYSHTSNPS GDLAVIYRNE KSYYYTFSAE AYNMICEFLG ANWYALVASI GLAVLMLLHI
VYAFILNAQN LRARGRDRYA VGVEWSSQNM LVLGIIVLLG IGLHMFNFWA KMQLAEGAEL
IRYTFNQPIY VVLYAVWLIA LWFHLTHGFW SALQTLGWNN TIWMNRVKCI SNVVSTVLVG
GFALVMDKNI NISVKVWRQK GPKEKGHFET YQLQNISQSA SFLEMMDILN EQLIKEHKAP
VVFDHDCREG ICGMCSLYIN GHPHGLDDSI TTCQLHMRRF DDGDTITIEP WRSAGFPVIR
DLMVDRSAYD KIIQSGGFVS VNTGGIPDAN AIPISKKNAD EAMDAAACIG CGACAAACKN
GSAMLFVSAK VSQLALLPQG RIEAARRAKA MVAKMDELGF GNCTNTRACE MECPKNVSIS
HIARLNREYI VAKNRDPAWT VVMTDNQTAG RGQQGNSWFA SSGLNLTFSF DLSRLCALSV
LHTLSDLLLS IKWPNDIYYG DRKIAGILIE HSLTGSNLDY SILGVGLNIN ESDYFDAIIA
DVLPSGELLL MAFGIELGSK LFLSLFRIVA FLSCLSLIIA GGIGNIIDSI FYGVIFSSHG
QIAQLFPGYE TWFHGRVVDM FYFPFFHPVF NFADSCISIG LILLLVCYIV SPSLLSADFL
HLADDVEMIN RSEADWLHID VMDGVFVPNL SFGFPILEAI RPICKKPLDV HLMIVEPMKF
VDRLAELGVY MMNVHYEASP HLHRSLAAIR KAGMKSGVTL NPHTPVEVLT DVLEEADMVL
LMSVNPGFGG QKFIERTIDK TQRLRRMGLD TIVQIDGGVN AATGKRLIEA GADSLVAGSY
VFGAEKPEEA ISLLREGEAP DVRRKFVAAG VAHILAVSGF HVGIVLAGGW IYAFVCGLGA
PVVRAMLMAT LYIVGKCSGR PTDGLNIWAA AACITLVIDP LSFYDVGFVL SYAAVASIAM
MLTLFAPQEL KFKYQFYRGK PWQYELLTAP YDFLIYKPQV ILDAERDSLR STIKPYYVVD
FLRNIYRQGL ISNEDSKALT LKEAYEMFVE EALRGLNLTN YLRVNLQNLS VSTGMIQAGE
RIIGTGEIVD AYTYNVLQSG IFLIIFFLLL ALWAYMLSFN SFFVLSLILV INLITELAIS
FGWFNYIIPF IILPILVRTF HDSRTAFFAH VINVLIVAMF VPEFILLQVL AGIVSVTSMR
RLTSRLQLVR TTFLVFLTYS VVQLSFSLMQ DGFGVNLIFL MFSYLLVYLM ERAFGYVSNI
SLVELSDVNT PLLSQLSEVA PGTFQHSIQV SILATEAATK IGADVQLVRT GALYHDIGKM
KNPSYFTENQ GAENPHSKLP FDESARIIIR HVTDGIALAQ KHRLPDSVID FIRTHHGRGK
TKYFYNSYCN QYPDKEVDPE LFTYPGPNPF SKETGILMMA DAIEASSRSL SRHTEEGIKQ
LIDKIVDGIL QDGLLVDTPL TFKDIRVCKE VFFEKIKIMY HSRITYPEMG IMNITPDSFY
SGSRVDSVRS RAREIVEEGG ALIDVGAYSS RPADHISAQE EMERLRPALK VLRDEFSDMP
VSVDTFRADV AKMCVEEYGV AIVNDISGGQ LDGDMFRTVA ALQVPYILMH MRGTPATMQS
LTDYDIAVDI LDYFVERVGE LRGLGDIILD PGYGFSKTLE QNYELLLELP ILVGISRKSM
IYKLFGTTPE EALNGTTALN MYSVGADILR VHDVREAVEL RLMGAILNQF VSLGFFVLVI
LFQGELRKML TAIGSTRRIA PLMLACMNMA RKKTGALIAI QQGIDLTPFA HTGEVFRAEV
NARLVENIFF KNSPLHDGAM VIADNSIIAA GCILPVAYNT DLNKDLGLRH RSALGLSQET
DAKIIIISEE RGRISFAYRG EIHQDITTDE LQLFLYNLGC CYYKSGEVAL SILMFERAYR
LAPNDKDIRV NLEMAGLKAF DLLFLLGGSR KLRRGGFYAA WVSMFFCILF NLAAFRRKAD
FNDTTLFELH EGVRVRIGWY PIELADGKEG WLPATVLTRI ASIRANDRDY KTKQVSIKVY
EQEAILVTYK LYESYEGRNY QTAVLKQSLL FPQKSGKLTI PSGNFRVVVP KPQGFDGAVG
TNEALTLKLV INGSGNIKLM GDPKVRFPDS FEQYDSKIST SGADGQRTIE YYVVPRQTGK
FTIPAISIPY FDPVSRSYKT ASTQDFTIQV AKGYLFLLLL ALLLLFLYRR RMKMIADEAG
MRWRKANKVA VKRLRRAAEY KQSERGDLFY EEVLRAVWGY LGDKLGIAVS ELNKDNIAER
LVPETLIEEL MQLIETCEFA RYAPMDSVYE RVCSIIRRAR QVYRRHQYAN AEVAYRKALS
KDSTFTEARF GLAGTQYAQG RTDEAAELMH NLGNSFMKKK DYRQSVEAYK HSLRINPTDE
ETRYNLALAM KLLAEKILKA YEQDEEKTMA FSEVREYTVG DDVRDIDWNV TARYARPYVK
VFEEERELTV MLIVDMSGSL SFGTEVETKR ELTAKVAATL AFSAIQNNDK IGVLFFTDRI
EKYVPPAKGK KHILYIIREL LEFRPQSRAT DLSVPLSYLT RLVKKRCTAF LISDFQSEYE
KTLLMSARKH DIVAIRIFDR READLPNVGL MRFRDAETGQ THWVDTADSS VRKAYTGQDF
VQQLLILFKK RMHEFAGYNM PIEYGIIDEH MNVVNNVGVF DVSHMGEFWV KGPNALRFLQ
KVSSNDASKL AVGQVQYCCF PNNDGGIVDD FLLYRYYMMV PNAANIAKDW AWCRQQNTMG
AILENASDNI AQLAVQGPKA TEVMQRLTDI DLNEITYYTF KVGSFAGCVI ISATGYTGAG
GFELYFYPYA QKIWDALFEA GKPEGIKPAG LGARDTLRLE MGFCLYGNDI CDTTSPIEAG
LGWITKFTDD KPSRKIMEEQ KAGGLKRKLV AFELKDKGIP RQHYEIANAE GQIIGEVTSG
TMSPCLKKGI GMGYVATEFS KVGTELGIMV RGRQLKAEIV KVRDYECDLQ GVVNNSNYQR
YMEHTRHEFW ESLGDNFGQM HEKGLDAFVY KVTITFKQSL RSGDRFRSCL TCHKKGPKLI
FMQDIIRDGV MAACGEVEVV AVQDGVLTRG LELPHPQMWQ RDFVRMPLSD VAPGEVLYFD
KPLTWTSFDL VNKFRYRACR RMGKKLRVGH AGTLDPLASG VMILCTGRAT KQIDVLQAGT
KEYIATIRLG ATTSSFDKET EPDAFFPYEH ITRQSVLDIL FTGTIEQVPP IFSAVRVNGK
RAYDLARKGK EVEMKTRTLQ IDEIELLEYA LPLITLRIVC GKGTYIRALA RDIATALESG
GHLEALRRTR VGMTILQAIV LAIVEGLTEF LPVSSTGHMI IAEGIMGVES TSFVAFTVMI
QFGAILSVLV LYYWKLLIAL VPAVILGFLF EDWVDRMLGS VWVVAVVLFL GGIFMLFAFV
IGLFQCLAIP GLSRSMATIV GGQQQKLSRK AAAEFSFFLA VPTMLGATLL KAYKLYKHMI
VLLVGNIVAF IVALAAIKFF IGFLTRYGFK AFGYYRILVG GLLIVLMLSG FNPDIFSAKR
IQIAPWVSMA GFVLMVYAIV REDLSFNLLL VKDVSYISAD QALEEMKKEL GPAKMLGYNP
LQAEMCVHLK AQYTHPDSLK TIDSAIRTWN GVDNLEYRAD MFDIVHRNTR RIGLVLLALS
ALLLLISYIQ INNTTRLLIY SKRFSIRTMT LVGATPRFIR KPFVRYSMLN GLVAALLAIL
LLGLTMENLL TIAGGMLLVG ILISAFSARA ATNKYIRMDA LRMATEKIEK TFGKGAIMNM
GANTVEDVSV IPSGSIGLDL ALGVGGYPRG RIIEIYGPES SGKTTLAIHA IAEAQKAGGL
AAIIDAEHAF DRTYAEKLGV NVDNLWIAQP DNGEQALEIA EQLIRSSAVD IIVIDSVAAL
TPKAEIEGEM GDNKVGLHAR LMSQALRKMT GAISKSNTTC IFINQLREKI GVGNPETTTG
GNALKFYASI RIDIRKEIMG HLTKVKVLKN KVAPPFRKAE FDIVFGEGIS RSGEIIDLGV
ELDIIKKSGS WFSYGDTKLG QGREAAKEMI RDNEELAEEL TEKIYALLQH YWWFLVSLLG
ALLVFLLFVQ GGQSFLFSLG KDELTQKMMV NSTGRKWEFT FTTLVTFGGA LFASFPLFYS
TSFGAYWVWM LILFCFIIQA VSYEYQSKHG NVWGRKTYQI LLFINGVLAP LLLGTAVSTF
FTGSSFVVNK MAMFDLWNVV LGLAVFFLAR VSALLYFINN IDDESLYAAA KRRLWANTAA
FLIFFLAYIA FLLTTEGFAM EPYKYLYNFL DMPAVLAVFL LGVILVLGGI GLTLLRKGFK
RGIWLHGTGT VLTVLALLLV AGWNDTSWYP SLQSSLTIEN ASSSHFTLKV MSYVSILIPF
VLAYIFYAWR ALDMAIVETI YYRNGKPEWK RYAQFWQKLF GINFAIGVAT GIILEFEFGT
NWSNYSLFVG DIFGAPLAIE GILAFFMEAT FIAVMFFGWN KVSKGFHLSA TWLTIIGASL
SAVWILIANA WMQEPVGMTF NPDTMRNEMT DFWALVFSST AINKFWHTIS SCWTLGSVFA
LGVCGIYLLR DKHKDFALKN IKIIAPFGLA ASLITAFTGD TSAYNVAQKQ PMKLAAMEGL
YLSVLGTRNP SGYVPGINNI LEAIPVDSMM QRGRRAIMAL NDYSKAKQAG DMEAALQHKS
VIDENFPYFG YSYIQHKNDI VPPIGLTYYS FRIMVGLGML FILLFEKFSK MRWFHMIAIV
CMPLAWVASQ SGWIVAEVGR QPWTIQDLLP VQAAVSKLEA GSVIITFFVF LVLFSALLVA
ELNIMRKAIK KGPSVMIDGA FISRIDEVIE CSGLRLFPGC IDDQVHFREP GLTHKATIAS
ESRAAVAGGV TSFMDMPNTN PPTTTWERLL EKRQIGADTA WANYGFFFGG TNDNIDEIKR
VDGSSTGNML VDNKETLEKI FGEDLLIATH CEKEEIIRAN SEEACYRSSA EAVELAERMN
ARLHILHLST EKELSLFKRI TSEVCVHHLW FSDTDYGRLG RIKWNPAIKK ESDREALRAA
VRNGRIDIIA TDHAPHLLRE KEGSCLQAAS GGPLVQHSLL ALLELCNQGI FSIEEIVSKT
AHIPATLFAI GYIRPGYYAD LVLVDPSSPH TVSADNILSL CGWSPFEGFT FSHSVAYTFV
NGCLAYIERL LQKELSEIFL RDAKSLPGVI VSVTNVRVSP DLSIARIHLS IFPSEKSSEI
LESIKHNTKT IRYDLGQQVR TQLRKIPDLT FYIDDSLDYL ENIDRLLVFA FYAPMGTGKT
TFIKAVCEEL GVDVINSPTF SIINEYIYHF DCYRLNKIEN ALNLGVEDYF DSGSLCFIEW
PELLEPILPM IVFPNAKINL GLQVVAKRAD GYHNIETVFY PINLVMKAIL ALRPPLTIEL
IKHIPSGAGL GGGSSNASFM LKLVRDYFSL PIDDKELAAI ALTIGADCPF FVGNRPVLAT
DLGQVFTPLS LSGLHIAIVK PPIHINTAAA YPVDEWRGKL VNDFEESLFP EHPRLAELKE
MLYRSGALYA AMSGSGSYLL AGEEPFYIDE LATLLETHVV PTSVADIANE ARRFPMMGRR
QLIVVREAQD YKMPDFILSA AAGKKLTVSP EVAYMLADYL GNDLEKLMNE LDKLVTSEIV
EQHIGVSKSF NNFELLRAIV NRETGKTFRI AHYFARNEKE HPIQATLPVL FNYFSNLMIV
CYLPQKFQVR DYMTGLKMYS TRKVFDIIHE IRMTDARSKG MKTPAELKYS KDHEWARQEG
DVVFIGITDY AQGELGEIVY VDVTLEADEV FGSIEAVKTV SDLMMPIAGE VLEVNPDLEE
QPELVNSDPY GAGWIIKVKA ANAADLLSAA EYEKLIALSA HRTPAEVETF AHEARARGIK
VIIAAAGMAA HLCGVIASMT SIPVIGVPIN ATLDGMDALL AIVQMPPGIP VATVGINAAQ
NAALLAVQMM ATGDEALYAR LEAYKESLKE KVVKANRELA EVKRIIDAGA DYVRFTAQGV
REAANLQHIH AGLCRLGYHI PLVADIHFSP KVAEEALLHV EKVRINPGNF FGSFVEDAKR
LGRAIRIGVN HGSLSERMLT RYGDTAEGMV QSCMEYLDVC HEHEFDDVVI SMKASNTLVM
TAAVRLLVER MDAADMHYPL HIGVTEAGDG EDGRIKSAVG IGSLLADGIG DTIRVSLSED
PEHEIPVILQ ATRLRMSRTE YISCPSCGRT LYNLQETVAR IKAATAHLKE LKIGIMGCIV
NGPGEMADAD YGYVGAGPGR IDLYKQKICV RRGIPQEQAV QQLIELIKEN GDWDLRASIE
EPITLLPLER RLIPTGLFIE LPVGYEAQIR PRSGLALRHG ITLVNSPGTI DADYRGEIGI
IMINLSNTPF TIADGERICQ LVIARHEQAE WVLTDELADT ERGAGGFGHT GGTFDGIHFG
HRFLLDQLKK MALPTMVITF DVPPISVLTT IGEKLLRLFT PELVAMTADT FVKALLIGYD
HRFGHEEYKQ IATPLGINNL ALANQLLGYD YILTGKVEHG FRIGRELGFP TANLTVHKLI
PCDGVYAVRA YNGMLYIGRR PTLRTIEVNL FEFIYGSQIR VEFVSFIRED MKFDSLEALR
QQIQADILEA LGKVRYPGTG KDLVSAGMVE DIRIDGNKVS FSLIFDKAND PFIKSVVKAA
ESAILTYISE DVDIKIIAVF SGKGGVGKST VTANLAVSLA KSGYRVGLLD ADIFGPSMPK
MFHCEESRPV LEEVDGREVM GVKILSIGFF VDPDNAVLWR GSMAGNALTQ LIRDANWGEL
DYFLIDMPPG TSDIHLTLVQ TLAITGAVVV TTPQDVALAD ARKGISMFVG EKINVPVLGL
VENMSWFTPA ELPQNKYYIF GRDGGKNLAE ELNIPLLGQI PLVQGICQSG DEGIPVAMSK
NKLAKFADME TFPHVFQYPF AVLFPLRGRW HTDFFHNDHP IVLELGCGRG EYTVGLGKRF
PEKNFIGIDI KGARMWAGAK ESLQEGMSNV AFLRTDIELL DRFFAKGEVA EIWITFPDPQ
MKKVGKRLTG TRFLSLYDKV LGRIHLKTDS PFLYTYTKAL VELNGLPVHE ITDDLYILGI
RTYYEQQWLE RGLTIKYISF EIEPDSYRSY NRSRRMAKEL KELTPRSESY SQWYQDLVIK
ADLAENSAVR GCMVIKPYGY AIWEKMQRQL DDMFKETGHV NAYFPLFIPK SFLSREAEHV
EGFAKECAVV THYRLKANPD GGVVVDPQAK LEEELIVRPT SETIIWNTYK NWIQSHRDLP
ILCNQWANVV RWEMRTRLFL RTAEFLWQEG HTAHATKEEA EEEARRMLEV YATFAEEYMA
MPVVKGVKSA NERFAGAVDT YTIEALMQDG KALQSGTSHF LGQNFAKAFN VTFADKDGNR
DFVWATSWGV STRLMGALIM SHSDDNGLVL PPKLAPYQVV IVPIYRNEEQ LAQIDEKATQ
IIQALRAKGI SVKYDNSDNK KPGWKFAEYE LKGVPVRLAM GARDLENNTI EIARRDTLTK
ETVGLDGIEE TVATLLDDIQ KNIFQKALNY RKEHTITVDS YEEFKEKIED GGFILAHWDG
TSETEERIKA ETKATIRCIP DMTPGKCMVT GKPSPQRVLF ARAYIKITFP DGNFREYEAG
ITGWDIAGSI SPRLQQDVLA AGVNGQVWDL HRPINEDAEV KLFKWDDAEG KHAFWHSSAH
LMAEALEELY PGIKFGIGPA IENGFYYDVD PGEIKDADLP AIEKRMQDLA ARKETIIRRD
IAKADALRMF GDKDQYKVEL ISELADGTIT TYTQGGFTDL CRGPHLPNTG YIKAIKLLSV
AGAYWRGDEK RKQLTRIYGI SFPKKKMLDE YLELLEEAKK RDHRKIGKEL ELFAFSQNVG
AGLPLWLPRG TQLRLRLEDF LKQIQKHFGY QQVITPHIGN KNLYITSGHY AKYGQDSFRP
INTPQEGEEF MLKPMNCPHH CEIFKPHSYR DLPIRLAEFG TVYRYEQSGE LHGLTRVRGF
TQDDAHLFCR PDQLKEEFCK VMDIIFIIFK ALDFKNFEAQ ISLRDKVNRE KYIGSEENWE
RAERAIIEAC EEKGLPAVIE YGEAAFYGPK LDFMVKDALG RRWQLGTIQV DYNLPERFDL
EYTGEDNKKH RPVMIHRAPF GSMERFVAVL IEHTAGKFPL WLTPDQVVVL PVSERFNEYA
HRVAKELNQR DIRVQVDDRN EKVGRKIRDN ELKRIPYMLI VGENESREEE VSVRKQGEGD
MGIMKITTFA ELIEKEVDDM ISAWLTINFF RCPKRVVAPA DGKIVAIEEV SENEILRCIQ
VSIFMSIFNV HANWFPCEGK VTHVSHKNGH FIAAYLPKSS TDNERSAIVI KTEKGILARQ
IAGALARRIV TYAEVGDICS VDAHMGFIKF GSRVDVYLPL GSQVEVKMDQ KTVGNQTLIA
RLGLIGYPLA HSLSAEFFNA KFKTEAVYEL FLLESLSQLK SLLPSLQGFN VTSPYKVEVM
RYLDRIDEEA ELTGAVNTIR VERLVGYNTD VKGFADSLAL VLGSGGAALA VMRALKKMGI
VHRQVSRLIV NATPVGMDQC PSIPFEGIHL CYDLIYNPAS VQNGLEMLLI QALCSLVGDN
VEQGVYNIQE ARRIAESQDL DLVEISPNAD PPVCRVTDYQ KFVYQLKKKA KEQKAKSVKI
VIKEIRFGPQ TDDHDYNFKL KHAKEFLQEG SKVKAYVFFR GRSILFKEQG EVLLLRFAND
LEDFARVEQM PILEGKRMTI MLTPKGLLTD TSYTNLLLTP RVPLLEGVQR RYLMVIDAGH
GGHDSGAVGN GLREKDINLA VALRVGRLIK SKHPDVKVLY TREKDFFVTL MGRAEYANKN
NADLFISIHV NSNMAVVQRE NAVILMEKDY RTVYKGFDPR SSESYIMFEL MQNTYQDQSI
KLAQQIQKGF VRGVKLGNLA VLVFSAMPSV LVELGFISNP AEARYLGSEA GRDELASAIA
RGFARYGTRR YTAKDIEMVR LIHHLTKEKG LTLAGTKQAL FTTIKEVPIT PVKDQANSGT
CWSYSALGFL ESEILRMGKP EVDLAEMHSV AQSYKDKGEK YVRMHGKLNF GQGGSFYDVL
YVVKHYGVVP QSVMGLNYGT KKNAHSELAD GALAYLKAIV TLTPAWKKAY DGIIDSYLGT
CPETFTYEGK TYTPKSFAQY LGLNVDDYVS LTSYTHHPFY TQFALEIEDN WRGSLSYNMP
INELMETMEY AINNGYSIAW GSDVSEVGFT RDGIGVLADV EGIEAKGSDQ DRWVGPEINP
TQEFRQKGYD EYSLTDDHGM VIYGIAKNQN GRKFFMVKNS WGETGKYKGI WYASYNFVAG
RTMNIIVHKK AIPAAIAKKL GSGQLGLDPA TGGVTEQTEQ VFKNIRAILE EAGLTIANVV
KTTCFLADMS DFAAMNAVYE KQFTGDFPAR SAVAVKTLPK NGLVEIEIIA IK
>Porphyromonas_canoris_COT-108_OH1349
WFAPIVPVSL ELTLRLPSEL HFDHIEKQYK DPFKRSLEKY IGENFELEYL EPQLTFDSYV
YGDSNLMVYN AAQAIIANPG SSLFNPLFIY GASGVGKTHI LHAIGNAILN SYPEKRVVYV
SAQMFKMQYR RKRPEDFIQF YQNMDILLLD DVQELRDAVS TQSAFFQIFN NLRALGRHII
MTSDRPAVDL DGLEERLYTR MKWGLTAEIE RPDTELRKKI LTRMMGQYNI SLPQEVFDII
IASTSQNVRE LEGVAKTLFA HHKPISMDLT TKILKQYVEK KVITIQDIVE AVCSHFDIEP
RLLQQKCRKR QIVLSRQIAM YLCKELTDSS FSVIGAEVGG QDHSTVIYAC KSILIKETRI
DFTSGMTSIT GETGAGKSVL LGAIALILGG RADKTIREGE TKSVVEATFC TFRREILASG
KSRAFINDTP VTAQQMRTLG ERLIDIHSQH NNMLIGESSF QISVLDILSR YREQLQLYKS
LKKALERRTE ELQRQSSERE YIEYQYRQLA EASLKPLEEE QIQSILSQAQ HSQEITEAIG
KVAYLSDVPS ALSQIEDAAK AMQGVLSYWT DAEGYAERLE SVKIELKEPA QVEELTQRMD
LIQTLLHKHK KENTKELLEL QESYRKSLSA IGNGSSELED MAQAMNVAYA EVLATARELH
LSRVEAAKSL SEPLERELKQ LGVAGALFGM DKVRFLFSAN NRSELRPINE IASGGEISRF
MLALKAIIAL HSTLPTIIFD EIDTGVSGQI AERMGLMMKE LGVQVITITH LPQIAALAQE
QLRVFKTHID HLSYEEREKE IASMLSGSVL TDEAIHNAKV LLKVYPNGDT ETKTRRINPE
IPIPAEATAV HGISDEDVKD EPPFKSIAKD LARILENCDF GGYNCNRFDL PMLVEEFLRA
EIPVDFSDRK VIDVQVIFHK KEQRTLAAAY EFYCNKELVD AHSAEADTIA TYEVLLGQLD
RYLQGDVDFL DEYTKQRRVV DYAGRLQWND KDEKVIAFGK YRNQVAAEVL KRDPGYYDWI
LSSDFPRNTK MGHMLNNSIQ DILIRRARMM GKNALWVPGT DHASIATEAK VVNKLAEEGI
KKSELTREQF LDHAWEWTHK HGGIIMEQLK KLGASCDWDR TAFTMDENRS QSVIDVFVDL
YNKGYIYRGV RMVNWDPKAL TALSDEEVIY KEEQSKLYYL KYEVVEEYII VATTRPETIL
GDTAVCVHPE DERYSYLKDK HVRIPLVNRE IPIIMDEYVE REFGTGCLKV TPAHDVNDYM
LGEKYALPSI DIFNDNGTLN EHGLQYKGMD RFDVRKQIAK DLAMAGLMEK EEAYVNKVGC
SERTQVPIEP KLSMQWFLDM KRLAQPAIEA VKDDVLLVPA KFKNTYFHWM ENIKDWCISR
QLWWGHRIPA YFVVASSKEE ALVLARTLTL EDLRQEEDCL DTWFSSWLWP ISVFGRKELE
YYYPTSDLVT GPDILFFWVA RMIMAGYEYT GKRPFGHVYL TGIVRDAQGR KMSKSLGNSP
DPLDLIAKYG ADGVRMGLMT AASAGNDILF DESLCEQGRN FNNKIWNAFR LVCGWPTDAS
IAAVNWFRNR LSEVSVELAD YFDKYRLSDA MLLLYKLFWD DFSACYLELV KPAYGSPIDA
ETKQATLDFF SILMQLLHPF MPFITEELWQ LVEERKEGDS IMKHPLKIDS TFDATFLKEV
EMARELISQI RNLRVKNNIS PKEALSLIMI GTATFAIPMG GFIDTEEELK KLHEEVAYYE
KFLLSVNKKL ENEKFVANAP EQVVALERKK QSDAMFPYPS GAGLHVGHPL GYIASDIYAR
YKTHKGFNVL HPMGFDAYGL PAEQYAIQTG QHPEVTTYKN IDRYKEQLAK IGFGYDWDRE
IRTSEPGYYK WTQWAFLRMF GSYYDNIQNK ALPIEQLVSH FEHKGTEGLD VACSDEIYFT
AEEWKGKSEK EQQEILMNYR IAYLGETMVN WCAALGTVLA NDEVSEGLSV RGGHPVEQRK
MKQWCLRISA YADRLLSGLE GLNWTESLKE TQRNWIGKSE GAEIKFVFTT RADTLFGVSF
MVLAPESEYV SVITSSEYRE EVKAYLDATK KKTERERISD RRVTGVFTGG YAIHPITKQP
IPIWISDYVL SGYGTGAIMA VPAHDSRDFA FAHHFGLPIL PVVDSLDSKE GVMINSLNGL
SVRDAIAEMK NYIHDHDLGR VKTNFRLRDA IFSRQRYWGE PFPIYYKEGM PYPLPEEQLP
LELPEVDKFL PTESGEPPLG RAKDWYPLEL STMPGFAGSS AYYLRYMDPH NPEALVDKQK
NEYWKNVDLY IGGTEHATGH LIYSRFWNKF LFDLGIICED EPFKKLINQG MIQGRSNFVY
RIKETNTFVS LGLKDQYHVD VNIVHNDRLD LDAFKRWMPE FATAEFILED GEYICGYAVE
KMSKSLFNVV NPDDIVAQYG ADTLRLYEMF LGPLEQSKPW DTKGIDGVHR FLRKFVGLYD
ITDEKPSSEE YKILHTLIKK LGQGIESFSF NTCVSAFMIC VNELQAGRCS KRQILEPLTI
LLSPFAPHLA EELWQYLTIT QEPFPALEEQ YLVEAEINYP VSFNGKVRFQ LPLPADMGKN
EVEKVALSHP DTAKWLVGAT PKKVIVVPGK IINIVGHCYM DLIEKASMRA MIWSSQYRLI
SEKFYEETGI ELSEGLELLL MVYVRYNPIY GLSLNIVGVD ATYSLGAMRK QREATIAALK
ASGIWDMNRS LLSPLPRKIA VISSATAAGW GDFHNQLTRN DYNIRFAVTL FPAIMQGNEA
PASIIKALDA IIESDKPYDA VVIIRGGGSR LDLLAFDNAT LCEHVAQYPF PVISGIGHDR
DLSILDMVAH TSLKTPTAVA TFLLVHRKRQ LLYLRTSEIE QKVGGQYLRL LSSLEERLRL
LSPDRILSSG YALFGKSIRS ASRTHPGEDV KILLGDGLFL ASSDGENRLE TWMDLDELLE
PLREIPEQII TFDIADLNTV VSYLNGLDEG IAYTLFATSQ DKARPITTGI CVDAREDRLS
FVGTDGFLLF ILSRKPSLLI LIAGKYPNYR SVFQANVLEV DRQKTVAALR RVSMFSDTLG
MVELDLKANA LISFKINHLL DIFSDTLQFK LGDKTAPGLV MPASLPENVE LKAMVMPEDD
LRNIYRDFSE AEKVKSIEAV TNHDVKAVEY FIKEGLGGYK EFVHFGLTSQ DINNTSQPLM
LKEAVINPEI EAIIDYLKTL STEWKEVPML ARTHGQPASP TILGKEIYVF VYRLKEQMKQ
LARIPHSAKF GGATGNMNAH KVAYPDVEHL GLELESVTTQ ISNYDNLAAL FDAYKRLCVI
LIDLCRDWQY ISDGYFKQKV VKGEVGSSAM PHKVNPIDFE NAEGNCGIAI AIFEHLSHKL
PISRVMRNMG VPVAHLLIAL QSLKKGLLML APERLAQDLD LAWAVVAEGI QTVLRREGYP
APYEALKELT RGRDSITKES ISAFVDTLNV SEAVKAELKN ITPESYVGSE VTVMGWVRTK
RGGKSVTFIA LNDGSTIHNL QVVIVPNEEN EETLKLVTTG ASVSIVGVVV ESQGKGQNVE
VQANSITVLG TADTYPLQKK GHSMEFLREI AHLRPRTNTF GAVFRIRHHM AMAIHTFFHN
KGFYYFHTPL ITASDAEGAG QMFKVTTLDL NNLPLTESGE IDYSEDFFGR HANLTVSGQL
EGELAAMALG GIYTFGPTFR AENSNTPRHL AEFWMIEPEV AFFDNEDNQN LAEEFIKYCL
QWALDHCEDD LKFLNDMIDK ELLDRIKFVL DKPFVRLKYT EGIEILEKAV KDGVKFEFPI
FWGADLASEH ERYLVEQHFK APVILTDYPK EIKSFYMKQN DDGKTVRAMD VLFPKIGEII
GGSEREADFD KLTQRAIDMG VPHEEMWWYW DTRRYGTAPH AGFGLGFERL LLFVTGMSNI
RDVIPFPRTP NNAEFYQILS GKEASTHFKD EIRKEVEAFV TQGERAPRLA AILVGHDGGS
ETYVASKMKT CEEVGFKSSL IRYEEDITEE ELLKAIQSLN EDDELDGFIV QMPLPKHIDE
QKVIEAVDPR KDVDGFHPEN VGKMSIGLET FVSATPLGII SLLKYYNIST RGKHCVVVGR
SNIVGKPMAN LLLYKDATVT ICHSRTPNIA EITRQADILI AAVGIPEYIK GDMVKDGVIV
IDVGTTRVPD RLSGDVKFDE VAPKASYITP VPGGVGPMTI CSLMQNTLKA LDASGILVGE
KVQIVNNNNG ERIETYTIPG ERGSGIVCLN GAAARKFMVG DVVIIVAYAM VTPEEAKTLK
PTIIFPAANF YGHPSDKIKL VGVTGTNGKT TTATLLYEVF RKLGYKVGLL STVCVRIGDE
QIEAVRTTPD ALTLQYFLHR MVEEGCSYAF MEVSSHAVVQ HRIGGTTFAG GIFTNLTHDH
LDYHLTFDNY LRAKQGFFDQ LSQDAFALTN VDDRNGMVMV QNAKTSVYTY GLKTDSTFKG
KIIEEIFTHF VGDFNGYNLM AVYGAARLLD VLLPVMSSLI PVNGRFQTIM SGFVAVVDYA
HTPDALENVL HTVSDLITVV GCGGNRDKEK RPIMAAVGAK WSSKLILTSD NPRDEEPMQI
LKEMESGLLP NEKAQVLTIE DRKQAIKTAC MLAKKGDVVL IAGKGHENYQ EIRGVKYHFD
DVELTSRQIQ LMQMIGLSNV EVEDRIQSEL EINPALEPEY KLRQVEQHTE GSSLQDHLLS
QLLSGEEVEV ARYIVGSLDN DGYLRRDLLS IQDDLAIRMG INTDLETIEH VLSVMQTLDP
PGIGAEDLRH CLLLQLERAK KILEQMFVPF SNRHYDKITD EELREAIRVI THLNPKPGLD
EETFFTVVPD FIVEEIAPVR VNTTFFVKQK IDDARWFVEA LRQRQKTLLF TMQAIVEMQK
EYFIMGDVAY LKPLILQDVA DATGLDVSTI SRVTSTKYVQ TPFGTFPLKH FFSEGTMTDA
GEEISTRHVK ELLAELIEQE DKSSPLSDEA MVAQLKEKGL NVARRTVAKY REQLGIPVAR
LRKARDIVER LRQGEPLQYI FGSVEFFGYN IKVGPGVLIP RPETEELVSL LDLCSGSGCI
AVALASFVDA VDFSLEAVSF TQENIVSNPP YIPQSKEKEM EHNVLGFEPH LALFVPDSDP
LCFYRAILRP KNLQDYVGQK HLVAPGSPIK EMLEARCLRS FILWGPPGVG KTTLANIVAN
ELGLPFYTLS ATSSGVKDVR EVVERAGTPI LFIDEIHRFS KSQQDSLLHA VETGVITLIG
ATTENPSFEV IRPLLSRCRV FVMEPLGKED MDALIDIAIT KDKEMAKHTF DIERDALHTY
AAGDGRKLLN ILELIDNNRV TSYLQQNPAA YDKGGELHYD IISAYIKSIR GSAPNAALYW
LARMIEGGED PRFIARRLVI AAAEDIGLAN PNALLIAQSA FDAVERIGWP EGRIPLAEAT
IYLATSPKSN SAYVAIDNAL EYVRTHEPHP VPMHLRNAPT ALMKEIGYGK GYHYPHAYEG
GFHKDSYAPP LRPLSFEGFK GQDNVVENLK VFVMAAKMRN EALDHVLLHG PPGLGKTTLS
QIIANELGVG FKVTSGPVLD KPGDLAGVLT SLEAHDVLFI DEIHRLSPIV EEYLYSAMED
YRIDIMIDKG PGARSIQIDL NPFTLIGATT RSGLLTAPLR ARFGINMHLE YYDTNTLCGI
VERSANILDV PCDHEAAIEI ASRSRCTPRI ANALLRRVRD FAQVRGTGAI DKEIAHIALE
ALNIDKHGLD HIDHKILTCI MDKFSGGPVG LTTIATAIGE DPGTVEEVYE PFLIKEGFLK
RTPRGREVTK MAYGHFGRPD PTIAEQASSH ITATEKDLTG GLGADTIAFS AKAKQYVEPS
SERADAFRRN AEVLYADPDR RPDGSREQDP RNCVPDIIEI ESHLLIKLSP IADISAPSVI
HALALDGELK EVCYLYIPNP ALSKIGFPGR VYEILCEHSW NKRTIAYGLI AKNFDLKAEE
LRKKLKIREG DHSYLFTERD GNYYSYMHHS RISGESMEAL ASVINERSAQ NGIIWKHTRL
LVATWGTAYV YVVNNCHKQP EKLFKRRLIS VEEIVAVWDA LLQKLWERFP VVLTVSPIRH
YRDGIHANTL SKATLQLAIE QLYFPSYEIV LDELRDYRFY AEDMVHPSPL AISYIMEKAS
FAEEWRKAYK LAKHTPVRIE EMAAEGKSLA NGKVLFVPFT APGDLVDVQL GRSRSSFAEG
RVVKMLEPSP HRVEPRCRHF GTCGGCKWQH VPYTMQLAMK ERQVYDQLER IGKIELKDRR
SILGSKEIFE YRNKMEYTFS NKRWVGLGFH IPGMFDKVLN ICHLQIDLSN RIRLFVRDFC
YPFFDLKEQV GYMRNLVIRT SSTGEVMVLV IFHEEDEEKS RTLLDAILER FNEITTLLYI
VNPKRNDTYN DLDVVTYYGP GFIMEAMEEL RFKVGPKSFY QTNSKQAYEL YSQVREMAGI
QPHEVVYDLY TGTGTIACFL SKSASKIVGI EYVEDAVIDA RHNAEDNQLD NLTFFAGDMK
DVLNDEFIRT HGKPDVIITD PPRAGMHQDV VETILRAAPE RIVYVSCNPA TQARDLAIMY
SVERVQPVDM FPHTHHVENI VLLLIKSISG IRGTIGGSVE EGLNPVNIAK FTAAYASLIR
ESSSNKIVVG RDARISGPMV KNIVTGTLVA MGFNVVDIDL ASTPTTEMAV IYEQADGGII
ITASHNPKHW NALKLLNEKG EFLSDKEGKA LIALAESDAL NFSPVDEIGR IDYTQKHIDD
VVALPQVDVD AISRARLKVA VDCVNSVGAV IVPSLLEALG VRDILLIHGT PNGEFAHDPE
PLPHNLTDIS SVVVEEQAHV GFAVDPDADR LAVICEDGSM FGEENTLIAV ADYLLDITPG
TTVSNLSSSR GLRDITLARG GQYYPANVGE VNVVAKMKEV GALIGGEGNG GVIFPALHYG
RDAMVGIALF LTALAKRMLK PTQMREILPQ YCMFKTKVQI DDGLKLDFES TWVQIRKSNT
EPIVRIYSEA PTMKEAEAIA LLQLVTSKAQ QWLTDGYDAV TQAEVRRMME SEDKTLLIES
FYKDLEFGTG GLRGIMGVGS NRMNRYTVGA ATQGLSNYLK KEFAIKVVIG HDCRNNSRKF
AEIAAGVFAA NGIRVYLFEN LRPTPEVSFA IRTLGCQSGV MITASHNPKE YNGYKAYWSD
GAQMIPPHDK NTIAEVNQIR DVKGIKFDGP ADMIEILGED MDKQFLNAIA SLSLSPDAVR
AHSDMKIVYT PIHGCGQKLV PAALRAFGFK NIISVPEQEV ISGDFPTVVS PNPEEPAALK
MALDKAREVD AELVLASDPD ADRIGSAIKD NNGEWILVNG NQTCLLYAYY AIEKRRESGQ
LKDDQYIVKT IVTTDLIRTI AEANNVELYD SYTGFKWIAD IIRQNEYLGG GEESYGYLWE
DFCRDKNSVS ACAILAEIAA WAKEKGMTVY QLLDHIYTTY GFSYEVGVSI VRKGKSGAEE
IEGMMKGYRE RPMNTIDGSP VTEMLDYVDL KGNEEFTLDM PTTSNVLQYR TADGTKLSIR
PSGTEPKIKY YIEVVKEGSD LEVIRQEARA KVERIKSELA ADVVFSLDFN DPYRMSDSLC
RSKAYKILID HHLDPLVFSY PMVSSTSLLT YTILSLCGIT CFYVGMMTDT GGFSYNSNDP
HIYTVLSEMI ELGLDKDDVS ARVNRGYSID KVRLNAYAVS NTVLPEKKTA IITLSKAEKN
RFNYKIGDTD GLVNVPLEAK EILFSIYLYE IKLSFRSKDP FACNLFAFSG GGHRNASGAE
MALIWSENSY CKRRQVGCLV VKDQMIISDG YNGTPSGFEN ICEDDDGVTK PYVLHAEANA
ITKVAGSSNS SKGATVYVTD SPCLECAKLI IQSGVKRVVF GRPYRLTDGE DLLRRAGVEV
EYALFYDLNI LGSISFKGTT KEPRFGNPTP RIAECTEGML NAVGLQNPGV HKVIEEELPF
KKPMVANISG FSLEEYVYCT ELMSEVEQVG IIEINVSCPN VKHGGMSFGT CPDQAALVTK
HVKAVSKKPV YIKLSPNVTD IVSIAKACEA EGADGLCLIN TLLGMRFDLK KRRPVLANGT
GGFSGPAIFP IALRMVYQTH KAVSIPIMGC GGVMTARDVL EMMMAGATAV QVGSANLINP
YASKEIIEAL PAEMEKLGIS SLREIIGVAM GPNGSGKSTL SSVLVGNPLF EVTEGEVFFE
GQNLLELEPE ERAHLGIFLS FQYPVEIPGV SMVNFMRASL NELRKSQKKQ PLSATEFLKL
MREKRALVEL DSNLANRPVN VGFSGGEKKR NEIFQMAMLE PKLAILDETD SGLDIDALRI
VSNGVNALKT KENATLVITH YQRLLDYIKP DFVHVLLKGR IVMSGGPELA LKLEEQGYDW
LRRYMQILTR YKEVRAVQQE RIREEIRRHT EEKGKLLDRM QELLSSTEFN SIREQWDALG
EVYSKLMEEF YELKNLTNEF RDLDFQKNKE IKEQLIAAAV KLSESEDPIS AFNALQLLHD
RWKETGPVAP DLREPMWKEF KDATVIVNKN HSSFFEKRRE NEKKNLEKKT ALCEKAEAIP
STGEQWKAAA ALIEALREEW RTIGPVPKKN NTEIYKRFRE ATNSFFAQRR TSAKMFREKI
DKHLEKYAQL LEKAEALKDS TDWVPTSQKL MDLQKEWKEL GWHAFQAACN HFFLKQKREI
ASKMESLEEL AERIAELQEE WSKVGLVPAK HKEIRSLNTL LEKMEHELKQ YENNLSFFSA
SGSDALLAPV IKKMDNLKRE IERLTERDLG TANTVIIHDG KVVVDQPSYV TINKKTDKVE
AVGDMAYSNF EKENNDLRSI RPLRDGVVAD LEACQVMIRE LIRKAIPGRS LKIVICIPSG
STDVEVRAVK EAAEKAGANE VYLIHEPMAA AIGIGLNVLD PMGNMVVDIG GGTTEIAVIS
LGGIVSNKSI KVAGDELTND IVNFMKTEHN MRIGERTAEQ IKKSVGSALI NLPPEEFEVC
GQDQVGILPK IIKVSHKDIA ECWEKSILKI ETAIENALDN TAPELYADIV RNGVYLAGGG
ALIKGLDRRF SNKFKIPFHV AEDPLHMVSM GTYEALKNTS KYRLLDLLQI EEQGLSLKEI
EKQIKRLTNG FPYLKVLRSA TVGDGITRLS KEEQVKYLEE WSKAQSSIIK FIPASGAASR
MFKELYEVLF AFFDALNSVC LKSEFKTCTR MLAQGEYRKV ISYLIEEKGL NYGNLPKALL
LFHKYRTAAE EHLAEGAMYA KDLQGDVHLH FTLSPEHIAP FNELMNQKKT LMEEHYSVNY
NISYSIQKKE TDTIAVDMNG RLVFRPGGHG ALIQNLDADI IFIKNIDNVV PDHHKCETVI
YKKVLGGFLV FLRNKVYRLM ESLRISRDTI EQARDLIREK LNRPIRICGM VKNEGEPGGG
PYIIEHEDGT TSLQILEGTQ IDTSTEEGRE LLLSGTHFNP VDIVCSIKDY QGKFFDLTAF
IDENTGFIAE KSKGGERLKA LELPGLWNGA MAGWNTAFVE VPAETFNPVK TINDLLRDSH
VWSGRTPGIY LSWNDCKKEV IGVDGAKYKS FVDAACSGSP GKMEYRGVWT SSGKALFGTN
NIGEFLAIVH ALAWMEQTIY SDSRTAMVWI RKKECGSKLA KNELLWSHIR RAEEWLRIHK
ILKWETDRWG EIPADYGRKS CGEYVRVQKS NDIMEKLSYA KKYYNTKKYS RTIELLEEIT
PEAEQVDYLL ADSYFQSKNY DFAHQYFKKY YSSHPTGEYQ EYARYMSGYA LFLHSPDVRL
DQAMSLEAIN ELQLYLDYYP TGTYADEAKK ILFELQEKLA QKELLAAKLY YNLGNYLFNN
YLSCIITSRN AIKDYPYSKY KEEFSYLILA SLYETAYNSI ESKKGERVRE LRDEYYSYLN
EYPDGAFLKP TGNIYETVMV ISKRANQISQ EMKKDLETKL QGFAAVSDNR EQIEISRYYE
KLPKASLIAT KEFETGSLYK AEVSQEEIQK QIKETLQQMA KYRKDKREAH RREESKVLRL
TEYVTPNDLS SMIEVPVNEI IMLCFNIGII VSINQRLEKE TIDLVLEEYG YTPEYVEAEV
IDAIDLVPRA PIVTVMGHVD HGKTSLLDNI RKTNVIAGEA GGITQHVGAY SVKLSDGRRI
TFLDTPGHEA FTAMRARGAK VTDIVIIVVA ADDGVMPQTI EAINHASMAG VPIIFAINKI
DKPSANPDKI KEELANLNYL VEDWGGKYQS QNISAKGNIG IDELLEKVLL EAELLDLKAN
PNKRAAGSVI ESTLEHGRGY TTKVLVQEGT LRVGDYILSG MHYGRVKALF NERGQNVVGP
STPVKVLGLN GAAQAGDALN VMPSEHEARE IAAKRTQLQR EQRERMHKVP TLQDLGTRIK
EGNVQELNVI VKGDVDGSVE ALSGSIEKLS TDTIRIRVIH KAVGQISDSD VMLAATSEGL
IIGFQVRPSA SAKRLAESEG VEIRTYSVIY NALDDVKAAM EGMLEPEYEE NVTANLEVRE
TFRISKVGTI AGCIVKDGKI NRHNKVRLIR DGIVLYSGEL ASLKRFKDDV KEVGYGYECG
LNLEGYNDLL VGDIIEAYEV VEVKKKLMNQ FKDIILGNAP IKYPRIADSQ KCLRVSGKHN
DLEEVGHDTY HHTMFEMLGN WSFGNYFKQE AISWAWEFLV DVLGLDKDRI YVTVFEGSPE
ENLERDNEAA SFWKAYLSEE RIIDGNKKDN FWEMGDTGPC GPCSEIHIDL RPDNERREVE
GRSLVNHDHP QVIEIWNLVF MQYNRKADGA LEPLPNKVID TGMGFERLCM ALQGKTSNYD
TDIFQPIIQK IASDCRIPYG SNPKTDVAMR VIADHIRTIA FSITDGQLPS NAKAGYVIRR
ILRRAVRYGY TFLERKEAYM YSLIPTLIEV MGEAYPELPA QQNLVQKVMK EEEESFLRTL
ETGIHILEGY VEALKAVLQG SKVFELYDRY GFPTDLTELI LREHGLESDL KGFEVEMNKQ
KERARNAAAI EAKDWVELDA HILRYRQVTK KKQTYYQIVM DKSPFYAEMG GQVGDTGVMI
EDGESITIQD TVRENNLPIH IVEALPKNPS QPFTLKVDVE KRIATECNHT ATHLLHEALR
EVLGTHVEQK GSYVSSEVLR FDFAHFSKMT QEEIRLVERK VTEKIRENLT REEMRNIPIA
EAKAMGAMAL FGEKYGEEVR VIRYGNSIEL CGGTHISATG RIGTFRIVSE SSIAAGIRRI
EAVTAKHAED YLYGMQTTIQ SVQELFHNVV QAIHKLLEED EALGVKVIQI KQNLKPEIAK
DVAFTVKAEG TDSFVCLAGK CTITLMLGDA VVSNAGALVR AAGKFIQGGG GGQPHFATAG
GKNPQGLDEA LDFILEQNKS LETVSLLWDR FYHLNLSRKT VVILLGGGSL LDIGGFAAST
FKRGMPCINV PTTILAAVDA TVGGKRGFNF NETKNIIGSF YPSSYVDPGF FRTLPPTEKL
SGWAEILKHA LLKQRIVEED PYEVRQMLNL GHTFGHAVEH GFAVAAGIIM ELYLSFKLLG
FPQELLTKVC YYIRDTYPVV PFNCKAYNTL IAYMEQDKKN RGKVISAALL KDIGLLSGFI
ISGFKHELES KLTGVTGKAD SSYVGIAFTG LSSKTLAQLN KQPGDTVRAF FHTMGFKVRP
FRLLESFDNS FGLTQIDVIR GILEWDRNSY GGLKILNPVM FGWLQILDTN ILIIFSLLIF
VAATTMVSGI IVLILDKVQA ISTLKAIGMR NRTLRKIFHT VGLRIILLGV LAGNIFALLL
AFLQLRFSIL LDSTQYYMSY VPVEINWYNL ILPNIISLLV LYLIVYLPTT IIINIKPSKG
IRFIEQLREE LNNHNYNYYV LGVPTISDIE FDALMKELET LEKQYPEFFD PLSPTQRVGS
DVKHARPMLS LSNSYSFEDV VAFSNRVKEE DTIEYNVELK LDGISISVIY ENGRLLQALT
RGDGEQGEDV TSSVKAISSI PLKLRSIEVR GEIILPWKRF KEINEERARV GEELFANPRN
TVSGTIKQYS PALVAHRKPE AYMYYILPQS ISERIKLLHS LGFKTESHGK VCRSTDEILE
FIKHWESKRD DLPFATDGIV IKVDEIRQQE ELGLTAKSPK WAIAYKYPAE RKESKLIGVE
FQVGRTGTVT PVGIMDPLHL SGTIVRRASL HNADYIKSMD LRLGDIVAIE KGGEIIPKIV
GVRTDLRPIV FPSNCPECGT PLVRKEDVAA IYCPNSTECP PQIINSIEHF CSRKALNINI
GPETIKELYG KGMVKDASDL YTLTPMHLIQ LKGFKERSAL KLYDSIKDSA STPYHRVLYA
LGIPQVGETT AKLLAQKFKS LDNLSIQTTD SLCEVEGIGE IVAGSIRGYF QEERHTSFIN
RLKAAGLDGM TFVVSGTFHS RDEIKELITQ NGGKVASSIS SKTSKVIAGE NMGPQKLEKA
NQLNIPIISE DDFAVENTGR FNGLYHVLGG VISPIDGVGP SELHIDDIPD RVRNEGVEEV
LLALSTTMEG DTTNFYIYRL LDVKVSVISR GIAIGDELEY ADQLTLGRSI DHRIDFMPGL
NAAFVDVGHP KEAFLHYRDL GASYLSVQSF LKNKGKSGDQ PSWKKDISKD GAIADLKAGD
QVMVQITKEA ISTKGPRLSG ELSFAGRYLV LIPFQDKVSV SQKIRSAEER ARLRQLVVSI
KPKNVSVIVR TSAEGVRVAE LDYELRSLIK KWETSRLLSL LRDTYNSNYK HIYINDKNVL
DATKEYIELI DPGRGSIVEY YGEKAPIFDH FGITKQIKNL FGRTVTYKSG AYLIIEQTEA
MHVIDVNSGN RARGSKDQED TAIDVNLSAA EEIARQLRLR DLGGIIVVDF IDMGVAANRQ
KLFEYMNEVM ASDRAKHSIL PLSKFGLMQI TRQRVRPSTT VSTKEDCPTC GGRGKIQSTL
FFVEEVESNI EVLMVNKLDV HVHPFVAAYL SIQAKWRKKY GKGLTIVPNQ SLGIVEASYI
DNEKNVFKKL ISHCKEYAFV FPSSEIYDGL GAVYDYAQNG VELKNNIKRY WWESMTLLHD
NVVGIDSAIF MHPEIWKASG HVDAFNDPLI DNKDSKKRYR ADVLIEDHLA KIDDKIAKEV
EKAAKRFGDS FDEEMYKQTN PRVMGYIEQR NAIHERFSTY LNDSDYEALR NLILELDIVC
PISGTKNWTE IRQFNLMFAT EMGSTADSSF KVYLRPETAQ GIFVNYLSVQ KTGRMKIPFG
IAQIGKAFRN EIVARQFIFR MREFEQMEMQ FFVRPGTELE WYEKWKDIRM KWHQALGFGA
ENYRFHDHEK LAHYANAASD IEFKMPFGFK EVEGIHSRTD FDLSRHEEFS KKKLRYFDPE
LNDSYIPYVV ETSIGVDRMF LSILAASYAE EECGEGDTRV VLRLPAALAP VKLAVLPLVR
KDGLPEKAQE VMEMLKYDFA CRYDEKDSIG KRYRRQDAIG TPFCITLDHQ SLEDNTVTIR
YRDDMTQERV AIDRLHGIIA EKVSMKSLLK KLLKDLGDIV VVAPDGPRSG YSSAITSSVP
IHYSGITIYS CSGTPADCVK LALNVPNMVV AGINHGGNQS ICVNYSGTLG AAIEGTIFDI
PSFAVSLIEG TQDSDYLQSC RYARAVARRL LKDGLPKGTY LNLNVPVPIV RGMRLCSQAD
GKFYDEYVKQ TTPMGKEVYW MAGDLSVAEK GFATLVPCKI DVTDYEAMRE LMKYFIIAGE
ASGDAHAADL VRAIKKRDGN ASFAFVGGEA LIVHYSGMAF MGVWEVLKHL GTIRKYAKKV
QQALLEFSPD VVIPVDYPGF NFRRLYYYIS PKVWAWKKKR IAKLRIQTDK VLCILPFEVD
FFKKHAILCG SRTAEIRANL PVMICHIIIA GAPGQKEDLY FGHTFDILSR SHVAMVTSGT
ATLETCLLGT PQVVCYAHGA GYLANFVFKF SVPFISLVNL IADRPVVQEL FGGKFTVKRV
KEEIEKILMD KYALIIEMGN DLPPMDESFK IPQYLIEGCQ SRVWIAPDGT IHYHASSDAV
IVKGIVSMLL KVLDGERAED IAKADLYFVD RIGLYQHLSP TRSNGLSAML KQMRLHASLG
LDKRWRKLCV QKASENAPHN ILDLATGTGD LAFALKEANP DGLDLTEGML EVAQYKAAEM
GYVSFVRGDA LDLPFQDQSF DAVTIAFGIR NFQNISRGLS EIFRILCPGG RLCVLELAEP
SRRILKPFYK IYTIPLLGKA VAHDKQAYQY LPDSIKTVPM RENMCRLMSD AGFARFYSFS
PGVCVLYVGD KFRADSAYMH IERQVSFGPR VPNSAGHARC ADYLVETLER YGFAVTRQRA
DLKAYDGTVL KAQNIIAEYM PERRILLFAH WDTRPIADHD KDSSKRHLPI DGADDGASGV
GVLLELARGI DIIFMDAEDY GWALGSQYWS SNPHKKGYSA EFGILLDMVG SKNAKFHREF
YSQENAGRLT STIWSKAASL GYGNYFINKM GGPIMDDHVF VMLGLGIPCV DIINYDPFGH
YWHTHNDNME VIDRNTLQAV GNVVWEVLLI AIVGRPNVGK STLFNRLTKT RDAIVTDVAG
TTRDRQYGKA EWCGTSFSVV DTGGWVVHSE DIFEDEINKQ VQVAIDEADL ILFVLDVNEG
ITDMDDAVAN ILRRTKKPVM LVANKADNFS MQVYAAEFYR FGLGDPYCIS AINGSGTGDL
LDAMVKLLPI PRIAIVGRPN AGKSSLINAF LNEDRHIVTD VAGTTRDSIY THYNKFGHNF
YLVDTAGMRK KGKVNEDLEY YSVIRSIRAI ENSDVCVLMI DGSKGIESQD MNIFSVVQKN
KKGLVVCVNK WDLVEDKSQK AIDYYQRVIR ERMAPFTDFP ILFISATNKQ RIMKVLDTVQ
EVFNRRKKRI STAKLNEILL PIIEKTPPPA TKGKYIKIKY ITMLPQSVPS FVFFCNLPQW
VKEPYKRFLE NKIRENWEFS GTPINIFMRE KSGFVNIVGN PNVGKSTLMN ILVGEKISII
TSKAQTTRHR IMGIVNTPLL QIVYSDTPGV LKPNYKMQES MLEFSESALG DADVLVYVTD
TVEKPTKHDT FLRRVASLEC PVLLVINKID LTTQEGLEAL ISEWKELLPK AEIFPASALH
KFNMEQLKKR IEDLIPLSPP YFDKDALTDK PARFFVTEII REKILLYYQK EIPYSTEVVV
EEFKEEDALI RIRAVIVVER DSQKGIVIGH GGQALKKVGA MARKDLEKFF EKKIFLETYV
KVEKDWRNRD NFLRAYGYID DVVLSVFRAP HSYTGDDVVE IACHGSTFIL QEVIQSLGCR
MAAPGEFTQR AFAAGKMDLS QAEAVADLIS SRTRSSARMA LTQMRGGFRK KIEATRETLL
HFCALMELEL DFPEEDVEFA DRSELIALCS QQRADLQWLA DSFSRGAVLK SGIPVAIVGS
TNAGKSSLLN LILGEDKAIV TDIHGTTRDT IEDTVILDGK EFRLIDTAGI RETTDTVEEI
GIQRSFAAMQ RAELILWVID LLNKCDLFTE AEARHFTHAD DITFLLVYNA RHFEALSNAV
SALDRVLLGL ESGISGELVS MDLRDALRYL AEITGEISSS DILHHVFKNF CIGKMLPRLT
GLWTHLERQV GMRGPGETQL ETDRRIILDK IAKLKRDLQT IDRQMSVQRK NRAQLIRVAL
VGYTNVGKST IMNVVSKSDV FAENKLFATL DTTVRKVIIR NLPFLLSDTV GFIRKLPTQL
IESFKSTLDE VREADLILHV VDVSHPSFED HIAVVESTLS EIKPTIMVFN KIDAFSFVQK
DEDDLTPETK ENICLEDIKQ TWLKNLGADV LFISAKSGEG LEEFRSRIYD RVKELHTLRY
PYNDFLFGTV SVACHRCTAP LTVDVDSVSE LVVKYGDDDL IIIPEREGTL DLSEIMYELV
LFSLPFTCKH IRENIEAIRQ TLPVTLVAVS KYYPVEALMT AYEAGQRVFG ENRVQELRAK
YEVAPDIEWH LIGQLQRNKV KYIAPFIHTI HSVDSESLLE EIDKRAVLLQ IHIAQEETKS
GLTPEEGMMT MATNTDDEAQ IRLEFKQVSD LFKELSMGMS HDYKIALEYG ATIVRVGSKI
FSMIKVGING FGRIGRFVFR AAQKRTDIQV VAINDLMPVD YLAYMLKYDT MHGTFEGTID
MDKNILIVNG KEVRITAERD PKDLRWAEVG ADYVVESTGL FLSKDKAQGH IDAGAKYVVM
SAPSDDTPMF VCGVNHKEYV GTQFVSNASC TTNCLAPVAK VLNDKFGIVD GLMTTVHSVT
ATQKTVDGPS LKDWRGGRAA TGNIIPSSTG AAKAVGKVIP ALNGKLTGMS FRVPTLDVSV
VDLTVNLAKP AKYDEICKAM KEASEGELKG ILGYTDEEVV SSDFLGDVRS SIFDAKAGIA
LTDTFVKIVS WYDNEIGYSN RVLDLIAHMA GEKYAIDTLT DIGFNILDTN VGRYEIDIIA
MEGDVLVFIE VKSRIPPGKQ RHILSAVDLY LYWLNVGAQP TDTTRNILSR EGVLLMKHLL
GGVKKEKFTL EEAQRRFDAW KEAKVKGFQA ERQKLVEAKN AEAKQRLEAE KEVNKAKAEA
LREKLNSKFK PTGDQPEAIK ALVDGLNSGR SQTLLGVTGS GKTFTIANVI EKIGKPTIIL
SHNKTLAAQL YGEFKSFFPD NAVEYFVSYY DYYQPESYLP ASDLYIEKDL AINAELDKLR
LRTTMSLMSG RQDIIIVSSV SCIYGMGNPS AYIEKRIEIK QGSRIDRESL LRSLVDAYYI
HNKAEFLPGN FRAKGDTIDI FPAYDGIAYR IELWGDEVDR ITRFRPLTGK ELGGLPSLSL
YPATLFVTSS ELLSQAIKQI QKDLEIQVNL FEREGKLLEA KRLNERVSYD IEMMKEVGYC
SGIENYSRYF DGRAPGEKPY CLFDYFPSDF LLVIDESHVT IPQVKAMYGG DRARKTNLVE
YGFRLPAAID NRPLKFEEFE EIIGDTIFVS ATPADYELEK SGGVVVEQVI RPTGLPDPVI
EIHPTLNQID HLMEEVRKRV EADERVLITT LTKKMAEELS EYLSQAGIKC EYIHSDVDTL
RRVEIMEGLR SGEFDVLVGV NLLREGLDLP EVSLVAILDA DKEGFLRSHR SLTQTAGRAA
RNLNGRVIFY ADTITASMAL TIEETQRRRN KQLEYNKKHG ITPKQIVKLS EKISAAKSAM
EKAAKALDFI SAAQWRDEYF RLMQVDRFAD GEFSVYYEES IRGKDVYLVQ STVPTSDNLM
ELLLMIDAAK RASAHYIVAV IPYFGWARQD RKDKPRVSIG AKLIADMLCA AGICRLITMD
LHADQIQGFF NVPVDHLYAS NVFSNYINLV IATPDVGGTK RANSYARYLG VPMVICHKSR
LKANEVAEMR IIGEVEGKDV LLIDDIVDTA GTITKAANLM LENGAKSVRA IASHAVMSDP
ATERVAASAL SEMIFTDSIP YKECHNVRIL SVADMFAEAI KRVSCHESIS SLYYIPGVQQ
FAARVASEQL SPLLGVDLSI GKFRIKFPAK VHLSDVFADT LASLKRIDVE IDERQANVKD
LEIRLKKSFI TADSVGEVAL NLFELETQTN RLSVQQFLPK DTIGDLQAHI KIEGQGLEQQ
QLFAALNSEA EGVTLMGQLD ARLPDANISF SMGRNNPIRS YLDEHRYGWK STTLDIRTSS
GLSGEFYLNG FQKDTFRIDP ISKANPFLPG NDVLLVDSKR LLYGRLGVST DISLSGPAST
MKVRGALSIN GNTNLTYILK DSKLSKRNRG GLDVTLALHV DPAVSLGAEI NAVQVQGGGD
LNFRYPPYGQ MSLSGTYNFN DGFKVDRGNY ISWSGDVMNP FINFKATERI SSTVVNFDVS
VVAKNRVNDL ALLFTLDAPE DLEEKSRQAL MLLSLGTYLL MSLVTKEFNA LVGDTNYSYS
IAKKFYNDRI TLQIGGQVNP NKSANQSFID NISLDYRLDQ AGTHYLRLFH KKDYENILDG
EVIETGAGYV LRRRLYRLKD LFWKPRTRPG GFEGMGEEAL SWIRELKKEF PMTFCTEVAT
ATHVRLCLEY GLDALWIGAR TTSNPFMMQE IADALVLVKN PVSPDIELWI GAIDRLYNAG
LRRIAAIHRG FSSLYRNPPH WSLVMELRSR IPLLLVGDPS HMAGRRDLIP SLCRQLIHLH
YDGIMLEVHP SPDLALSDAA QQLTPDGFSE ILREKIDGLD HSIIELISER MTISAEIAKL
KALNDISVVQ PERYNSLLQE RLQFSQSQEL SEALIKAIFD LIHDESIALQ VVSGIRPTGN
LHLGNYFGAI KSFLTMQEEC KCYFFIADWH SLTTHPHPDN ILKNTRTILA EYLACGIDPS
KAVIYAQSDV KEVLELYLYL NMNAYLGELE RTTSFKEKAR KQPNNVNAGL LTYPTLMAAD
ILMHRAVKVP VGKDQEQNME MARKFARRFN TIYGVDSLSS KAVKIPGLDG SGKMGKSEGN
AIYLMDDEKA IRQKVMKAVT DPTEPNSEKP EAIQNLFTLL EIVSSADTYN YFNDKYNLKK
QLAEDIVLFT APIREKILEI AADTDYLERV AREGAEQARE SARLTVDKVR EIIGFLGHAR
PAVTFDLLFR YLKHIGYKVR YVRNITDVGH LEHDADEGED KIAKKARLEQ IEPMEVVQYY
LTQYHRVMDA LNVLPPSIEP LASGHIMEQI DLTQEILNNG FAYESEGSIY FDVEKYHKTY
KYGVLSRRNI EDMMSNTREL DGQGEKRQSI DFALWKKAQP EHIMRWKAPW SIGFPGWHCE
CTAMGRKYLG ETFDIHGGGM DLIFPHHECE IAQAVAAQGK PMVRYWVHNN MVTINGQKMG
KSLGNFITLE QFFAGSHELL EQPYDAMTIR FFMLQAHYRS TVDFSNEALQ ASSKGLERLL
DAYLALESLK SYKELCYEAL NDDLNSPVVI AHLFDATKVI NTAKAESLTA EQIESLKELF
DTFLFDMLGM SKAHTDAFAG AMELLLQIRA KAKSEKDWAT SDKIRDELAK LGFEIKDTKD
GAEWKLPGIY ARFSRQHLGA ISVARTLYEL KGIRLETYGV PDRDKVYHVQ FKEGSVAPFV
MLTEDGLLCA INFSPEYLQA TSPQKRAEIV AREIHTLREA RTSIVSGEAE QSFDGQALKL
ALDNINAQER ALSELFTGRF SEMEGVLDKE DLSGEPIYMG VKIEDQAPAL TPKEAEKKIL
LQEKVYIAQL GTKEALAPAL FGLAEDEAGL IYSFFYFGIY ALAIIGGLVA DYKRTIIMGL
VMMTVGYGML SIPLFVIALG NGFFKGNLQA LVGQMYRDAG YTIFYMFINI GSIFAPWVAP
AVRSFNTGFH YSFGVAIVAM LISFAIRQRI MALGAVMLVV IFFWFSFHQN GLTLTFFARD
FFQSANPFFV VTLAPMVLAF FGLLANSGYN VSTPMKIAIG MGLAAIGFPW LLIGTYFVLT
VAELFISPLG LSFVSQVAPP KLQGLMQGMW LLATGLGNQL WSVFVVVCLI SMVIMFSMVG
WLNRVHLGSP FHKDPVALER DLVQWLRSIE QDACMLVMLG DIFDYWFEYR DVVPRGFTRF
LGQIARMSDL GIEIHFFTGN HDIWSFGYLE QELGVKLHTS SWECLIEGKR FLMAHGDFHN
RFCQKLYASI HPRWTVGLAH SWSNYSRNYL ISWTKKYFFI FGHLHMLVDL MLPEQKRVVI
LGDWIKFHSY AKWDGKHFSL EEEIVRMLKT VYDPEIPVNV YDLGLIYDID IQDNGVVVTM
TLTAPNCPAA DFIMEDVKMK VESVKGINEV TINLTFEPEW SKEMMSEEAL LELGFLLEDT
HLRLRAEYDN FRKRTLKEKS ELIRTAGERI LTQFINVADD FDLAEGIDII RTKFISAMKA
QGVSEMEVLG EPFDADLYDA VGMPVEDADK KGKVIECVQK GYTLNDKVIR HPKVIVGMKQ
KIQKLLDELS GLIQTHEELE NFRLRFMSKK GLISSLFSEF KSVPAEEKKD VGAAMNVLKD
LTRTAYPIPM GTRHPLSLVR EEICRIFNRL GFSIALGPEI EDDWHVFESL NFADDHPARD
MQDTFFVSTS PELLLRTHTS SVQTRVMTSQ KPPIRIICPG RVYRNEAISA RAHCFFHQVE
ALYIDENVTF ADLRQTLLFF AQEMFDANTR IRLRPSYFPF TEPSAEMDIS CNICGGEGCS
FCKHTGWVEI LGCGMVDPNV LENCGIDSKK YSGFALGMGV ERITNLKYRV SDLRLFSEND
KRFLKQFLVK TFAATVCGIH ATTISVEVEA ERGSSFTLVG LPDTAVKESY RRVVCAIKQS
GFDYKVNLSP ADIRKEGTLF DLPIAIAILA CTGQIPEDAP GKFMIMGELS LDGSLQPVKG
ILPMALHAHG EGFSGIIVPK QNALEAAVVS GLNVYGAETL SDVVNLLKEE GLSPVSLCIE
DQFANVYDFA DVKGQENVKR AMEVAAAGGH NIILIGPPGS GKSMIAKRLP GILPPFTLNE
ALETTSIHSV AGTLPHGISL LKHRPFRAPH HTLSSTAMVG GGANPLPGEI SLAHNGVLFL
DELPEYSRSV LEVLRQPLED REVSISRTKA SARYPSSFML VASMNPCPCG YYNHPDVRCQ
CPPGAVSKYL NKVSGPLLDR IDIQIEIAPV PFEALSKREN GESSEDVRAR VLKARKIQQD
RFEGCSGIYT NAQMTPELLQ KYASLDEQCT AILKRAMDRF SLSARAYDRI LKVARTIADL
DGSESITTKH IGEAVNYRNL DRSNWGFFGT PEFAAHILDY LVSEKYNIAG VVTVPDRPAG
RGHKMQPSAV KVVANLPLLQ PESLKDLKFV SSLQAWRAEI FVVVAFRMLP KIVWNMPALG
TFNLHASLLP AYRGAAPINR AIQNGETRTG ITTFLLDEEI DTGRILLQEE VNIEPVDNAG
SLHDKLMNRG APKIFKEDQL LSFAESLLLT IRAMSPYPAA LAECKSFLRV IAADGLQPPS
KKRMTIQAFL NGAADNIRVL ALSMVEKAKS GHPGGAMGGA DFAHILFSEF MVYNPNEPQW
IARDRFFLDP GHMSPMLYAT LALTGKYSME ELQQFRQWGS VTPGHPELDV ARGVENTSGP
LGQGHAYAVG AAIAAKYMKA HFGMRQRIYA FISDGGVQEE ISQGAGRMAG HFGLDNLIMF
YDANNVQLST TVEEVTSEDV AAKYKAWGWH VIDINGNDHN QIRAALREAN AGKPTLIIGR
TIMGKGAVGP EGSFENKVST HGQPLAGADV PATITSLGGD PENPFRIFPE VEALYAKRKE
ELIALSEDWK KSFATWEQAE PELAKKLSQW CSGVNWEEIE QKPDQATRAA SATVLSYLAQ
HVENMMVTSA DLSNSDKTDG FLKKSTTFSR DNYKGAFIQS GVAELTMACI CNGIALHGGL
IAACGTFFVF SDYMKPAVRL AALMELPVKY VWTHDAFRVG EDGPTHEPVE QEAQIRLLEK
LKNHSGQNAL LALRPADVHE TTVAWELAMN NTPTALILSR QNIKNLPQSP DIILLASGSE
VSTLVEGAEL LEAEGIHANV VSVPSEGVFM NQSDSYRQEV LPPNVPRFGL TAGLPVTLEG
LVGAHGTVWG LNSFGFSAPY KVLDEKLGFT AQNVYTQVKN LLIGMACDHA GYTLKEELKK
ILESVDYPDF AHSLAKEIEQ GNLSKGIAIC GSGNGISMTA NKHSNVRAAL CWIPEIARLA
REHNDANILS LPARFITIEE AKKILDIFLK TPFEGGRHER RVRKIGAVKV GAPHIEGAKV
VCEVISPVKG DKVLVFKKKR RKGYRRLKGH RQQFTEVTVK EVVMLSIKYL HENREEAIRR
LAVKGFKGII DELLGLDNDR RDSQRRLDEN LAEQNRISKS IGLLMKEGKR DEAEAAKAQI
ASLKEGSKQM ESRKKELEDR IQNLIIQIPN LPADIVPEGT KAEDNVCVKE GGKLPHWEVV
KNYDLIDFEV GVKITGAGFP LYKGYGARLQ RALISFFLDS AREAGYLEVM PPYVVNEDSA
YGTGQLPDKE GQMYHAQTDN LYLIPTAEVP VTNIFRDVIL EEKSLPVCLT AYSACFRREA
GSYGKDVRGL NRLHQFDKVE IVRVDKPEHS YTSLQEMVDY VQSLVDKLEL PWRILRLCGG
DMSFTSALTY DFEVFSAAQE RWLEVSSVSN FESFQANRLK CRYRKVQVAH TLNGSALALP
RIVAALLENN QTPEGIRIPK ALVPYTGFDI IYNISQLEKM SPEQLQEVAK SMDISATQQN
LIYSILDKQA VMMAFGEALV MSGVLEVMSE GFGFIRSADY NYLSSPDDVY VSPQQVKYYG
LKSGDVIEGV VKAPKDGDKF FPLATVKGIN GCDPLKVRDR VPFDHLVPLF PTEKFNLDKI
GTRIVDLFSP IGKGQRGLIV AQPKTGKTML LKDIANAIAY NHPEVYMIVL LIDERPEEVT
DMQRSVNAEV IASTFDEPAD QHVKIAEIVL NKAKRLVECG HDVVILLDSI TRLARAYNTV
QPASGKVLTG GVEANALQKP KRFFGAARNI EGGGSLTILA TALTETGSKM DEVIFEEFKG
TGNMELQLDR RLANKRIFPA VDILASSTRR DDLLQDDLTL NRMRIIRRMV GEMNSIEAME
QIKSNMELTL DNRSFLENMS NEVPGFRRDI KIEAGAKFSD LCNIIQESVG YAKDQLSCFY
ICDDAWQKEK EVTTLDDLLT EEKQKLMYVF DMMGNRAFFV ELREPKVVRS EGEPPRQMLT
GRKGLAKTSQ KPGKTQLLNY FNINDSFYIV DLPGYGYAKT PKNIREGFRK LIEGYILGSE
DLTNLFILID CRHEPQSIDI AFIEQMGEHG IPFSIVFTKS DKLSETKLRQ NIENYKNELL
KSWEDLPPIF ITSGEKLRGA DELLEYIEEI NVSTYADIIA MRHFKEGAAL VASQYGSIPV
INAGDGSHSH PTQTLTDLLT IHRELGRLDK LTIGLCGDLK YGRTVHSLIK AMSGFENFVL
ISPDSLRLPD YMRKELRQAS LSYTESDSII GTLDILYMTR VQKERFSDIA EYDRVKDLYI
LDEEKMALAP ERMIVLHPLP RVNEISPEID NDPRSAYFRQ VANGKYIRMA LILFAYYLSS
HLGDDTLKIG WYRRAIVEGR TIASGYAGTY ASPYFSKSYF SPFPFYNPYF YLLRSGIEQK
WFDTKVPYTS SSYAKGGSSS EESNFHTLFS MNLGKELNLG GLFDYDYANG QYASSKSKNI
TYRIFANYEG DRYKAYASVG NTNIVHFESG GITEDKYITN PKEFFVPVTT IFNDFTYNRH
RRRFEEHIAE SYGGTVGIAL EEGFHKWAKM GLAGYGARLS STKGKRFTYY LSGDLGTVGA
YAGNLSVDAE AQYAMSIANK RHVVRLFGEL RNERTPLILR RFSSTFNRWF NPVQRLRLGG
ELSIPFTSTR IKANIETIQN PIYPAQLNDN FRAIGVELEQ NLKLGPFHWD NMVEYQYLSN
DKIYQYPSLM AYSNLYVQTV LAKVLTLQLG VDAYWHTAYK APYYEPSTQL LVPQNAYVSA
HLKRARFFLT YYNVGALFLD PYFSLPHYPT YPPMLRLGVI VDGMDTETKP AFKRGVHHKV
SLLQVAIPGK VYLFRLPRIY LSFLWSEAPV KVGVGIGDDT KALLSDYKME THNFCELRHL
SSAAGIEVLA LSKIYAVLFN RRLSKAQRLT NWEAPVLSAP QCTYAALDAV AGLKIYVALD
RLIIVVGINR NKQPFLSVEE RVETLRRIYA KVPAISIVAY EGLTGAFAQA HGALIRGIRN
VADMEYERNM AEFNRKHFNL ETVLLLSAPE LCSVSSSLVR ELASFGEPYK QYLPCSKVAK
LLRGKYKPNF TPHVDCGDNV IVINADKVVL TGNKWTGREY LSHTGYPGGQ RVTTPKRLMD
KGADRLFRKV VKGMLPKNRL GDKIIKNLYV YSGEEHAHQA QQPKSIDINT LARVYVKAGS
GKIVINKKEL ERYFPSSILQ FVVKQPLAKL EALDKYDIKI NLKGGGFKGQ SEAARLAIAR
ALVKINPEDK PALRAEGFMT RDPRSVERKK PGQPKARKKF QFSKRMAPYI FMERNGIHII
DLHKTVAKID EAAEALKKMA AQGKTILFVA TKKQAKETVA QYAESVEMPY VVERWPGGML
TNFLTIRKAV KKMDSIDKMT KDGTFDNLSK REKLQVERQR AKLERTLGSI SNMRRLPSAL
FVIDVLKEHI AIREAQRLGI PVFAIVDTNS NPGNIDYVIP ANDDAKDSIS VILNAVCEAI
KEGSLERKIE MAVTMADIAK LRKMSGAGMM DCKKALEEAN NDFDKAMEII RKKGQAVAAK
RSDREASEGC VLSKGFAAIV ALKCETDFVA KNEEFIKLTE AILDCAMTNK PKTMEELAAL
PMVAEHITDR IGVTGEKMEI GFYEFVEATG VSSYIHPGNM LATIVGFNEE QVGRNIAMQV
AAMNPVGITA EDVPAKIVET EKEIAREKPE NIIDKIVEGS LQKYFKENTL LSQDNIKDNK
QTVEQYLYKP KGSDTEFGIG WLPLGGYCKI AGMVDESMDT EQLSKPAEPW EFRSKPAWQR
LLVMAGGVIF NIILAVVIYT GLAFNYGDDL LPMSSVGHNI AYSSVGHDMG LKDGDMLLAV
DGIEIPVDLM QAVIPFSTLS LPAIIENVIP YSLLESVPVG LKKMYTTLSS YASSLKYLFT
KEGASQIGGL GSIGSLFPES FNWMNFWSLT ALISIILAVM NILPIPALDG GHIVFLLYEI
ITRKTPSIKV LERAQIFGLV LLFGLMLYAN INDIIKFFMI VVQLKEGENI EKALKKFKRK
FERTGAVREL RARQAFTKPS VTKRKQMEKA RYVQKLRSVE LRAVSGKEVK VKEYIEAEDL
GRYVHNVLIP MEKTFIVRGK KIARERPYFP GYVFVQAELV GEVQHRLRVT PNVLGFLPVP
LREDEVKRML GIADELTERI ADMDLEFYVG DKVKLAFDPF TGFYGEVIEV YPEKQKLKIL
VKVFGNPTPM EVGYLQVVKE ILPVVITYYA DKSFDFVVKT PPVAIQLLEA AKIKSGSAEP
NRKKVAEITW EQVRAIATDK LVDLNCFTIE SAMRLVAGTA RSMGISVKGE FPEMSKLTKN
QKLALSKVEP GKMYTLKEAC ALVKEITTTK FDASVDIDIR LGVDPRKANQ MVRGVVSLPH
GTGKEIRVLA LCTPDKEAEA KEAGADYVGL DEYIEKIKGG WTDIDVIITM PAIMGKIGAL
GRVLGPRGLM PNPKSGTVTN DIAQAVKEVK QGKIDFKVDK AGIVHTSIGK VSFSEDKIRD
NAKEFVATIQ KLKPAAAKGT YVKSIFLSST MSLGIKVDPK SVAKNKLLMR ALSEVNEEYA
PLFATLKGST AVMFSENANA PAKLIKDFKP QLKSAYAQEG IYGANQLSTL ETIKSREELI
ADVVALLESP IKNVLSSLQL TVKEVSELAT ILKEEYGIEP AAAAVAVAEE KTSFDIVLKS
AGAAKLQVVK AVKEQCGLGL KEAKDIVDGA PSTVKEGVDK ATAEALKKAL EEAGAEVEIK
VFAENFPIHD TRNNFVLEFL DYYIDPPRYT IDECITRGLT YNVPLKAKMK LYCTDPDHED
FDTVTQDVYL GAIPYMTNSG TFIINGAERV VVSQMHRSPG VFFSESMHAN RTKLYSARII
PFKGSWIEFA TDISNVMYAY IDRKKKLPVT TLLRAIGFET DKAILDIFGM AEEVKVTKLK
KYLGRKVAAR LLKTWLEDFV DSETGEVVSL ERYEVILDRE QELTEDNMQH VLDFSIISNT
FQKDQSNSEK EAIDHIYKQL RNQDPVDEAS AREVITNLFF SEKRYDLGDV GRYRINKKLN
LDIDPDVKIL TKEDIIAIIR YLVELKNNKQ TIDDIDHLSN RRVRTVGEQL YNQFGVGLAR
MARTVRERMN VRDNEVFTPI DLINAKTISS VVNSFFGTNA LSQFMDQTNP LAEITHKRRL
SALGPGGLSR DRAGFEVRDV HYTHYGRLCP IETPEGPNIG LISSLCVYAK INELGFISTP
YRKVVNGKVD FSPEGIEYFT AEAEEDKTVA QGNAPLNEDG KFINPMVKSR YASDFPVVSP
DKVDLMDVSP TQIASIAASL IPFLEHDDAN RALMGSNMMR QAVPLIQPDA PIVGTGIESQ
LVRDSRSQVV AERDGVIEYV DATVIKIRYD RTEDEAFVSF DDPITEYKLP KFRKTNQSTT
IDLRPICRKG QKVKKGDILT EGYSTQQGEI ALGRNVLVAY MPWKGYNYED AIVLNERLVR
EDIFTSVHVD EYILEVRETK RGLEELTSDI PNVSEDATKD LDERGIIRIG AHVTPGDILV
GKITPKGESD PTPEEKLLHA IFGDKAGDVK DASLKATPSL SGTVIQTCLF SRARKDKAAT
RDVLKEMDKE FERVCEDLKE VAIQKLGVMN YHGAEVVSKG TKFTPIVLSQ IQYDEVQLNG
WTNDEHTNDL IRALVQNYLR KVKEQESELR RRKYDLTIGD ELPNGIVQIA KVYIAKKRKI
QVGDKMAGRH GNKGIVSKIV RYEDMPFMDD GTAVDLCLNP LGVPSRMNLG QIFEAVLGWA
GKTLDTKFAT PIFDGAKLED LDYWTDKASL PRYGATRLRD GGTGEYFDQP ATVGVTYFLK
LGHMVDDKMH ARSIGPYSLI TQQPLGGKAQ FGGQRFGEME VWALEAYGAA HILQEILTIK
SDDVVGRSKA YEAIVKGTPM PTPGIPESLN VLLHELKGLG LSFTLVLKPE TINYRTYKPE
RDGLFCERTF GPVKDYECHC GKYKRIRYKG IVCDRCGVEV TEKKVRRERM GHISLEVPVV
HIWYFRSNPN KISYLLGIPA KKLESVIYYE KYAVIQPGLT EDEYLEILAN QYLDDSDPNK
FIAKIGAEAI YDLLARVDLD KLSYELRDRA SKDSSQQRKK DALKRLQVVE SFRASQGQNR
PEWMVLKVVP VIPPELRPLV PLDGGRFATS DLNELYRRVI IRNNRLKRLL EQRAPQVILR
NEKRMLQEAV DSLFDNSRKS SAVKSESNRP LKSLTDSLKG KQGRFRQNLL GKRVDYSARS
VIVVGPELKM HECGLPKYMA AELYKPFIIR KLIERGIVKT VKSAKKIVDR KEPVVWDILE
HVIKGHPVLL NRAPTLHRLG IQAFQPKLIE GKAIQLHPLA CTAFNADFDG DQMAVHLPLS
NEAILEAQIL MLASHNILNP ANGAPITVPS QDMVLGLYYI TKIRKNSKGG LVFYGPEEAF
IAYNEGKVGI HAPIKVVVDD ESGNEISHMV ETSVGRLLFN ECVPKIGYVN ALLGKNALRD
IIGYVIKKRG VAATAHFLDH IKDLGYNMAF KAGLSFNLSD VLIPQEKEQL IQEGYEEINA
ITANYSMGFI TNNERYNQII DAWTHINTRL SNILMKQLSQ DNEGFNPIFM MMDSGARGSK
SQINQLSGIR GLMAKPQKSG PTMENPILSN FKEGLSVLEY FISTHGARKG LSDTALKTAD
AGYLTRRLVD VSQDVIVTED DCETLRGLEI SEIKNDIVVS SLYERILGRV SVHDIIHPTG
ETLVYAGEEI TEDAAQRIQD SPIKSVEIRS VLTCESKKGV CAKCYGRNLA VGTMVQIGEV
VGVIAAQSIG EPGTQLTLRT FHAGGIASNA TQQNSYKAKY DIVVSRLAEL RLIDPNTRMV
LVNNHIPYGA RLFFNIGDKI QKDAVLYEFD PFNTVIISEA AGTLAYNGIV ENVTFKVEHD
SVGHTDNVII ESKDKNLSPE FRILDKDGNI DRTYNLPVGA RFSVNLGDIL VKIPRTSNSG
GDITGGLPRV TELFEARNPN NPAVVSEIDG EVSLGKRRGH REVTVTSKLG EERKYQVPLS
KQLLIQEKEY VRAGTPLSDG AITPADILAI QGPNAVQDYI VNGIQHVYRQ QGVKINDKHF
EVIVRQMMRK VEIVEPGDTR FLEQQLVDRI EVQEENDRIW GKKVVVDAGD SEIYSPGQII
TVRRLRDENS SLKRRDLRLV QVRDAQPATA NQVLQGITRA ALQTNSFMSA ASFQETPKVL
NDAAIQGKVD YLEALKENVI CGHLIPAGTG FRMYDKLIVG SKEELENYKN IKQAHLTFSP
KINCLIGLNG MGKTNLLDAI YYLSFLRGHF YLPDHMVICH NESFCLLDAH YCSIRPGHQK
VFKRNKKAYT RLSEHIGKLP IVMISPKDFD LVHGGSEERR KYLDTLISQE KPKYLEALIA
HKRLLEQRNS LLKNVEILDI LEEQLAQESA LIQKDRTDWI ERIASHFSSF YNEISLRDNR
QKDFVLGYTS QGIHKDDIGM YIDGELIRKI GSQGQNKTFL IALKLAQPLL LLDDLFDKLD
AERVNKIIHM VAGDTFGQIF MTDTNRTYLD KILKEKKESY HLFSVEKGLN SYDYFSHLPT
EVQFKNTRKG YYTNPLGLEL HQGDMVAVES SPGHDIGMVT LTGKLVALQM KKIREIRQIY
RLAKESDMEK YHQTKALEHS TMIRSREIAK DLGLDMKIGD VEYQADGLKA IFYYISDDRV
DFRTLIKKLA EEFHIRIEMK QIGARQEAGR IGGIGPCGRE LCCSQWMPSF LSVGTNAARI
QDLSMNPLKL AGQCGKLKCC INFETDIYAE AQKKMPSREV RLRTQLGMYK YFKADILAKN
ITYYVTISAD RAFRVIRMNK EGEIPFSPAK EEAEVIKKNK LLEVKEQFIK QKAALEREVA
QRQSKIQSIE SKLKNRDEQL SERQQELNRK IESEQLRRDL ESRREDELAQ IKEQQLLELQ
HIAGLTTEQA REKLVESQIA EARTQASATI NDIMEEAKLT ANMEAKKVVI KSIQRLATET
AIENSITVFH IESDEIKGRI IGREGRNIRA LEAATGVEII VDDTPEAIVL SCFDPVRREI
ARLVLHQLVQ DGRIHPARIE EVVAKVRKQI EDEIVDTGKR TVIDLGVHGL HPELIRLVGK
MKYRSSYGQN LLQHSRETAN LCAIMAAELG LNPKKAKRAG LLHDIGKVPD DEPELPHALL
GMQLCEKYKE KSDICNAVGA HHDEIEMTSL LSPIVQVCDA ISGARPGARR EIAEAYIKRL
KDLEELALSY PGVVKTYAIQ AGRELRVIVG SDKVTDADTD MLSADIAKRI QDELTYPGQV
KITVIRETRA VSYAKINLLP DNIANQIAAG EVIQRPASVI KELVENSIDA GATEIEIEVL
DAGRTLLRVI DNGKGMSPID ARMAFERHAT SKIKTADDLF RLCTMGFRGE ALPSIAAVAE
VELITRQHDE DTGVRIELKG GRVISNEIAT CPPGSIFSVK NIFHEIPARR KFLKTNDTEF
RRIQTEIYRI AAVCPQIRFR LLHQEKVIFD YHPGELKKRL LDLFGHRLES KILKIEAETP
LVRISGFTST PSECGAQQYF FVNDRFMKHS YFHRMLMNAY EGMIPSGDMP DYFIYLYVDP
SSIDVNIHPT KTEIKFENET YIGQILNTVL RETLMKGAVA HAIDFYIITM DEDSLSIIDA
HQAARAISHL LYSLRKLSET RVTFDGHTIF SKITAEEIDA KIFTGDVNFH HKGAVMKCDS
ALLYEQRNAI ESFGNVHIIQ DSLHITCDYL NYDGISLIAR LRGNVIMRHT LFTDSLDYDR
NIGLGYYFEG GTIVDSLNTL TSQYGEYYTD NKTAIFKFDV RLENPNFTLY SDKLFYNTET
KVADIKSPSR IGDSGYILTS KGVYDTQRDI AYLLDKSKLY STGDSMVYSR SESLAKLFGN
VELKDTAENV SLHGEYAEYH EKEGKGLARD NAYVMDFSSK DTLWAHAVRI YRKDVQAVSD
TLLYRSKDSV LNLLGKPIIW SDSSQISGDT IRLFMKDGNP YKAQISNNAY NQMVGNEILA
YFNDNKMDSV RTSGNAETIY YTVEGDSRVQ SASILMLFFF WFATGRPLFP KDVGDETILL
SDIENQLIYL KQSGSKVDGD PMCFIPEQMA IQKLFLRQAK IDSISPNESM VIQAAERWIS
QKINEGGRER LEELLGRTIS QIREERRKAL REESVVQQVQ QTIMGNIKVS PSEVNRFYEK
VNKDSLPFMP ETVEVQIVTI KPKVSVEEID KIKAKLRLYA AEVNAGKRDF SLLARLYSQD
KGSALKGGEL GFYGKAELEP EFANVAFSMV SRIVQTRYGY HIMQFIEKKG DLVNVRHIML
RPSPSEEAVT AATARLDSIA HKIAVDSLSF ADAARYLSYD EDTRNNNGVM VNFQMEDLPQ
EIGPIVSKMK EGEVSQPFTM EDKDGNTVVA IVKLRKRNPG HRANVSQDFQ IIKDFVLREK
QQQALNKWIQ EKQAETYIKI NPKWRHCKFI YPGWLPKPKD IVAYLDKYVV GQDDAKVTLA
VAVYNHYKRL VELEKSNIMM VGPTGTGKTL LARSISKLLH VPFTIVDATV FTQAGYVGED
VESILSRLLQ AADYDVSSAE KGIVFIDEID KIARKSDNPS ITRDVSGEGV QQSMLKLLEG
TDVNVPPEGG RKHPEQKMVK INTSNILFIC GGAFDGIEKR IAKRLNTKVV GYLKYLLPAD
LKSFGLIPEI VGRVPVLTHL LPLDRNALRM ILTEPKNAIS KQYKLLMKMD GIDLDISEEV
YDFIVDVALE YKLGARGLRG VFERLMREAM FNMPSKRLHI DLEYAYLFTS ESVSEGHPDK
VADQISDAIL DHFLSQDSSS KVACETLVTT GQVVVAGEVS SDAYVDVQEV VREVIADIGY
TKSEYRFESE SCGVLSAIHE QSSDINRGVV REQAEDQGAG DQGMMFGYAS NETAMYMPIS
LEFSHALLKE LAHIRKEMPY LRPDSKSQVT VEYGQDRKPV RIHTIVVSTQ HDEFADLKMQ
KKIEEDVRNI LIPRLHVNPT GKFVIGGPHG DTGLTGRKII VDTYGGRASH GGGAFSGKDP
SKVDRSAAYA CRHIAKNLVA AGVADEVLVQ VSYAIGVARP TSIYVNTYGR VSLSDVEIAQ
KIEKIFDMRP YAIENRLQLR HPIYSETARY GHMGRVELFT WEKLDYVDKV KAEFGERFLR
YVSVDTKSDP TSNDTPSTKK QFDLAKLLKE ELETLGLPTI GFVAHMDTAP DMSGKDFPEM
NRYKGQELIV TDGHTLLGAD DKAGVAAIMQ MLHYFKEHPE IEHGTIRVGF TPDEEIGRGA
DFFDVEKFKA DFAYTIDGGE IGELEYENFN AAGATIAIRG VNVHPGYAKG KMVNALLLAM
ELNSLLPTPA NTEGYQGFFH LIGIEGGVED ANVQYIIRDH DREKFEKMKE QLTQAVETIN
KRYPLSMKDQ YYNMREIVEP RMEIVNLASE AMQRVGVTPN IKPIRGGTDG SRLSFMGLPC
PNIFAGGHNF HGRYEFFQNV GGKAYKPGLE TVLKLLEKLG NPHTIHVAGT NGKGSTSSLL
ASVLHESGLR VGLFTSPHLV DFSERIRVDG KVIEQEFVID FCNLSPSFFE LTTAMAFAYY
VHKKVDIAVI EVGMGGRLDS TNVITPVLSI ITNVSLDHTT YLGDTLAAIA GEKAGIIKPG
ISVVLGNHVR QVVEDKARQE SALKGAHQLE NATTVLTALG LLIDSDAVRK GFWNVPDLYI
DTGHNVGAWA HLSPYLGKQL HIVIGMAEDK DVSAVFDMLP ARYYITQSRG ERACAAEKLS
DLASSNALDY VKPVWKALEQ ASVVLVCGSN FVVAEVLWSF PKGIYLEQFD TLFVPQATVK
SDTAFYYVGR DTWELIGNVE IINLLGDRFT TNRMFWNRTR QLIYSDEYVR VFESNEQMTR
FVNGENVKIQ DFEKRVEETT ENYKLTEADY QQIRNQVYSM IIMENVLNSE AEKIGLTISP
DEVYDLVWLS IENQVKEFRL NEKYDALLTK GIVANKLDEK EIATIAYVAQ NSFAMPDSLV
SVSDAEMKEY YNTHKEMFAY RVVDVIYSTL LPSEKDKEDT KKDIEDAAAE LRKVAPDSIF
IRHILQDSLL NVLGSTVNKY KVAYLSKSVE PGTETYTKAY NDISSFKAEG IDTAAINKGY
QVLYNMEVYP SSSAIAIQSS RELVRWAFVM AVVRKEIPQG YKPFEESKEE IRPVLLNEKK
VEKLFAQLKS EDTLKHLGFA STRGFEPALN AVAASAPLNK VLMFVDVLSP IKTELWSSSV
FGTYAGSEFF INVYLLFLIF AGIILDSMGI RFTIRLSGGL MVLGALIKVY ALSGTFPATA
KLACVGFAIF GTGCEMAGVT VSRIIVKWFT GKELALAMGM EMSIARLGVF AVFWLSPVQA
PVIFCTALLM IAFLLYLVYC VFDKKLDEDE AFHIKDLKYI VFNKMFWIVS LLCVLFYSAI
FPFQKFASDM LQSNAGQIFS LFPLGAVFIT PLMGIFLDKK GKAATMLMMG SFLMFVCHSI
FAFALVEAIM AIVLLGLAFS LVPAALWPSV PKLIDNKVLG SAYSAIFFIQ NIGLMLVPTF
VGKVLDFMFA MMVFASFGVL AFFLSLLLKI EDKKKGYGLE KPNLGLQWGD EGKGKIVDVL
TPKYDLVARF QGGPNAGHTL EFEGKKYVLR SIPSGIFQGK INIIGNGVVL DPILFKQEAE
ALMESGHDIL YISRKAHLIL PTHRLLDQAR EAAKGAGKIG TTGKGIGPTY TDKISRNGLR
VGDIEIKAKY DKIKSDHFKI LDKEWFDAIE FLKSFFIDSE FFINDALRND KAILAEGAQG
TLLDIDFGSY PFVTSSNTVT AGACTGLGVS PKRIGKVFGI FKAYCTRVGS GPFPTELHDA
TGEEMCRKGN EFGSVTGRKR RCGWLDLVAL RYSVMLNGVT DLIMMKSDVL DMFEEINVCT
SYIIDGKETD QFPFSAPVYK IFDGWQEDMT KVEKEEEFPA AFKTYLNFIE EYLGVSISVV
SVGPDRKQTI LRVPQLGAFI KALGPGKVSL CFNAELDGIL IHSYVARYGI SYRRAEQMLT
KDVEALLHHL GSRTYVELGK DYPCRLKGRF KIKGIRTTNP IAIGDRVITE ILPRKNYIIR
RSINLSKEAH IIGANLDRAL LIVTINYPET PLTFIDRFLA TAEAYGVEAA LVFNKIDLYS
DEEQQMLGQL CKMYEEIGYR CFSVSAIENE GMETLRQYVS RGVTLLSGQS GVGKSSIINA
LVPTASLRTA SISSTHLAGV HTTTYSTMID LPDSFLIDTP GIKGFGTLDF DPKEVGHFFP
EIFQVSKSCR FSNCTHTHEP GCAVNVAVEE GHISESRFRS YLSILEDIGF VPTMGALHDG
HISLVKRSIS ENDITVVSVF LNPTQFNNAR DFETYPRDLD RDLRLLSEAG ADYVFAPTVE
EIYPKDEFDL GRVAEVMEGK HRPGHFAGVA EVVSKLFRIV EPDKAYFGEK DFQQIAVIRR
MLSLEIIPCE IVREKDGLAM SSRNTRLNED ERRSAPFIYK ALRHGVELVE EVYKAVIEQI
DQTPHLKVEY FSIVDGESLE DIKCWEEVGC ITVYCGEVRL IDHIHFMNDA ISFLDEQLAR
IRAGKANVKI LDGIMVMYYG NMTPLANVSS LTTPDAKTIL ITPWEKSIIK DIEKAIIDSD
LGITPENNGE LIRIGIPPLT EERRKQLAKQ SKHEAETAKV SVRNARRDAI DQLKKMVKNG
LAEDMGKDAE AKVQKIHDKF VQKIDELYAA KEKEILTIDK VVSLYDISIY TEEGDLPLRT
LLKSFMEEVL PSYDKERVYP TDIRKVVLWY NTLVKDGFTT FPVFDTDSVA KAVYSGVAAQ
LEKLLGRSVL EEIDRPFLSS IIFIIHSAVE EKFLSWESGI LYSSRMNRFC DAVILVDAPE
AVRTERVMLR NKMPKEEVER RIKNYSPHSV IEQVFWLFII RPNSKRQKEV QRQRESLKTG
DKVIISDGIM GTLKEINKVV VEIAEGVKVR VTFSSIKDTV IYGMTNIIGR FLNWLLAPFY
IRVLTAEYGM VTNLYAWISV ILVVLTYGME TGLFRFMQTV YATAFKSVFG TTIFFTILSL
IFLGYASHTD FIAIFCVIAA MDAILSIPFA YLRQQHRPKL FAFYKLAFIA FNIFFNLFFF
LACPYLDWFY RPEYGVGYIF VSNLLSTSLQ TLLMLPILRF NKILWKGMIH YCFPLMLLGL
AGNFNKMAGP ILLPYMIEDA MTQLGIYGGC LKICVVMVMF IQAFRFAYDP FVFSKMKYRV
AMNFFVLFTS CIFLGVTFYI DIFKHIVTPQ YYEGLRIVPL VLLGELFFGV YYNLSIWYKL
SDKTYFGAIF SFIGLIVTVG IIVLFTPMYG YMACAWASLA CNTLMMILSY LIGRKVYRIE
YGIQIAIVIG GGNIFRGLSG AGFDRVKGDQ MGMLATCINS LALSSALGVD NVVYTAIRME
PIGEFYDKWK AIAALQAGRV VICAAGTGNP FFTTDTGSSL RAIELEADAM LKGTRVDGIY
DKDPEKYPDA IRFDRISYSD VIAKDLKVMD VTATAMCMQN KMPIVVFDMD TPGNLFKLLE
DIGAEIILGN TYHLYLRPGT DILYKAGGLH KFGTWDGPIL TDSGGFQVFS LTEIRKIMEE
GVEFRSHLDG SKHLFTPEKV MDIERLIGAD IIMAFDECPP GTSDYAYAKK SLGLTERWLE
RCFKRFNETE PHYGYNQSLF PIVQGCTYPD LRRDAAKRVA DYGADGNAIG GLAVGEPAEV
MYDMIEIVNE ELPQDKPRYL MGVGTPENIL EAIERGVDMF DCIMPTRNGR NGMLFTWEGT
MNMRNQKWAD DFSPLDPNGS SHVDQRYSKA YVRHLIHSKE LLGFQIASVH NLAFYLDLVR
EARKQILAGT FKAWKDRMIP VLMRRLIIKQ FLGTFLFIIS LIMAIIVVID IQEKISEFSN
PELTLYYMAF IPYYANLLAP LFIFLSVIFF TSKLANNSEI IAMQSSGMSL KRIMKPYMIS
ATVLAFATFL LSSYIVPKLN VVRIEFQNRY IDDKKNVRGS NLQAEVAPGV LAFFSSFDVI
NNSGGFFSLE KFEGKTLVSR LTAQMVTYDS LYHWTLTDYM IRDFEGLYEK VSTGTAKDTI
IPITPADLVM SDEDSEQLTT ATLGRYIDRQ RDRGLGSQRF QIEYHRRFAS ILAAFILTIM
GATLSLRKVK GGMGLNIAIG LALTFTYILL FTFFSTYSAS GAIPPALGAW LPNIIFIPVA
FFLYTRAPMV GLGETEEEVV ELMKDIAAIG VSTLTIGQYL QPTSRHIEVK EYVHPDRFAR
YKQLGESLGI THVESGPLVR SSYHADLNHD YETDILTFLF ADIVISLETI DSNATIFGEP
SYRELLRVMI HGVLHLCGYR DATEEEQETM RQEEDAALAL LIRTLNSKQL DLSVRMPNLL
REFEIELRKE VAAQVVRGKV EYWEEISALC QETGMPHPAI EALQAFRTQE GEMLEGVLRG
NIENIRRHYD GVSLYEEQRV ADIRARLTES LEKYDAGRLE QELIYYIEKL DITEEKKRLE
NHLAYFLKTM AAGKKLGFIA QEIGREINTM GSKSNQAEMQ QIVVKMKDEL EQIKEQVLNV
LSKIFGNKAQ RDRKEIEPYV KQILEAHKGM EKLSHDELRA ISQEMMNDLQ AHVAAERAEI
EALKAKIEEL EIDARKEAWE KVDKINDTIL SKLEDKLNEL LPKAFALMKE TATRFTRNEE
IVVTATDFDR DLAVSHDFIR IEGDKAIYLN RWIAGGNEIV WDMIHYDVQL FGGVVLHKGK
IAEMATGEGK TLVATLPVFL NALTHNGVHV VTVNDYLSKR DSEWMGPLYM FHGLSVDCID
KHEPNSAARK RAYNCDITFG TNNEFGFDYL RDNMASSPDD LVQRMHNYAI VDEVDSVLID
DARTPLIISG PIESSGDKLF EEYRGFVEAI VEAQKKLASE LLLEAKQKIK SEDKKEQEEG
FLLLYRSFKA LPRNKPLIKF LSEEGMKAGM IKTEEFYMQD NNRQMYIVTD PLYFVIDEKN
SQIDLTDKGL DFLAKLTGDA QFFVLPDIAS QMSELENLTE EEKSQRKDEL LSNFSVQGER
VHTLNQLMKA YTLFEKDDQY VVMENKVLIV DEQTGRIMDG RRYSDGLHQA IEAKERVRVE
SASQTMATIT LQNYFRMYKK LAGMTGTAET EAAEFWDIYK LDVVVIPTNR PILRNDMNDR
VYKTDRAKYN AVIEEIVGLV DKGRPVLVGT TSVEISELLS RMLTLRKIQH NVLNAKLHQK
EAEIVALAGQ KGTVTIATNM AGRGTDIKLS PEVKAAGGLA IIGTERHESR RVDRQLRGRA
GRQGDPGSSI FFVSLQDKLM RLFASERLAP MMDKLGFGED DVLESGYLSK AVENAQKKVE
ENNFGIRKHL LEYDDVKNSQ RKVIYTRRHH ALLGERITLD VMNTINQCAD AIGEQFARYE
DFTVEVLRVF AIQSPITEEQ FKKASPLEIG DYLTDAALEA LKRRSEKIKS DTYPVIHRVF
EEQGHAIRTV HVPISDGKSV YNVPVDLAEA DSTQCQAIVK AFQKTILLYT IDEAWKEHLR
EMDELQRAVR NASYENKDPL VIFKVEAYEL FKTMVEDMNK KATAIIMRPY VAPERIGRND
PCPCGSGKKF KQCHGEAPYT LYGHTAVRDA VYNYGVFDFN FTLNFIQGKP EYWVDKRSYG
DFFYEYQQIL NLTDAEAELI VAALEENILP ENCRYLYNFI FDNCANRREW IEECTKNNPW
QIFGINLALG AGTDFLPVMV EETLGIAGCV IWYISLLSNH PFTFPNYNML LLHPFHFPIL
SPEIVTLEEF LGKMSVLLAY RLYICYILSD FNDIDKHLID AGALFRNLRD LKESYLSEEQ
REALKPFFLL FWERVCKLFR EELQDENLAY EGMALRFVGL NALTPVEQRL LAIVLPSESL
LLPMMLTIFK SQSIPFEGEP LHGLQIMGVL ETRGLDFDTL YIPDAQEGLL PGIIPMTLRV
GFQLPTYEVR AYHFYRLISS AERIVFTYDT RLSASSIKRY LSCPRQFYYT YIYGIKEETG
FKELLDPALI GSIIHRSMNN LYCTKCHMSE SCMAKDIKFD IEARDLLKRG VDALANAVKV
TLGPKGRNVI LDKKFGAPHI TKDGVSVAKE IELEDPFENM GAQLVKEVAS KTNDDAGDGT
TTATVLAQAI IGVGLKNVAA GANPMDLKRG IDKAVEKVVE HLRSQSKEIG DDLAKIEHVA
KISANGDEKI GALIAEAMRK VKKEGVITVE EAKGIETTVE VVEGMQFDKG YISPYFVTNT
EKMTVEFDSP YLLITDKKIS TLKEFLPILE QVVQTGKPLL IIAEDIESEA LATLVVNRLR
GSLKICAVKA PGYGDRRKAM LEDIAILTGG TVISEEKGLK LDSATMEMLG TTEKVTIDKD
NTTIVNGAGS KEDIATRVAQ IRAQMDSTTS DYDREKLQER LAKLSGGVAV LYVGAPSEVE
MKEKKDRVED ALSATRAAVE EGTVPGGGIA YIRAAKALEG LKGENDDENT GIEIIRRAIE
EPLRQIVANA GKEGAVIVQK VKEHEADYGY NARTEQFVNL YEAGVIDPTK VTRVALENAA
SIASMFLTTE CVITDIKSVV ILPSAQEEKT VSGIIIPDSA KEKPLRGVVK AVGQGTKDEE
MVLAVGDEVL YGKYAGTEIE FGGEKLLIMK QSDVLAVVMD KKTLIGFILI GIAFIAFIYV
GRPLENDSIS ISLTNKGAQI TNALLKKYDA SFNYTLVTAS NRLEATSGIG MEIIYTLLSS
VLASNTPYLD ASWTLPVYQN EKSGKNEQRY SGLAYKKSGE DTEKLWIAFR DMFFSTLLFI
GPHNYDLLKE VDKVNEITQI IDMGFRFINI WLIIPIFNFL ETITGNYGII ILLLTLIIKL
LLSPFTLKSY MSQAKMRVLR PQVEEINAKY PGMMKRQQAT MNLYKSAGAS TLGGCLPMLL
QMPFLVAMYQ YFPTSINLRG ESFLWAKDLS TYDGNHISLF CLLMTIVQIV YMPGMKMLPY
LMSIMFFFFL NQSAAGLSYY YLMSMLITIL QTYLFRLFVN EKKLLAKMEE WMQRMEELQK
QQKVAAGVPF VKVADCNYNI ERIEKLIFKA CEKGVEIITF PELCITGYTC SDLFIQPFLQ
RQAEEALCTL VERTKETDIL VFVGMPIRVE QRLYNAAIAF QNGKILGAIP KTFLPNYREF
QERRWFSSAN ELSLHINIKD FVVPIGHNLL FKYKQIGIGV EICEDMWTAT PPGTRLSLYG
AHIIFNLSAS NENAGKHAYL RALISGNSAQ AICGYVYASC GYGESSTDLV YTGKAFIAEN
GEILSEMERF EYGERLLIND IDVEYIRTER LINTSFKSVA SEEMTEIPFY LNEYDMTRPV
EKYPFMPERC QEMWDIQMSA LFQRLIHIGT KKAVIGISGG LDSTLTLMVA VHAFDFMGWD
RKGIIGVTMP GFGTSERTYN NAKTMMNGLG ISTREVEITE PVRNHLAAIG HDGKSYDVTF
ENAQARERAQ ILMDIANMEG AIVLGTGDLS ELALGWTTFA GDHMSMYNVN ASIPKTVVRL
MVEHIALRDV LKTPVSPELN RQSTEAIIGP YELHDFFLYH MIHNAFSPTK ILFMAGKAFG
DKYSKDMLKR TMTTFIRRFF SNQFKRNCSP DAPKVGAITL SPRGGWRMPS DMPIAYINVD
TILVHYHLSK ELNEQMVRRA ESAQATLNQR LKSFEAEAAE FQRKAQNQAF LSPQSAEQQR
NNLMKRQAEL EQLQQKLSVE FQQQQLETNT VLRDTIMSQL AAFNKTMGLL SDKKYDITAK
FLEYLNSNHM ATSLIMHKRI QTTLAKAKAL RQYVEPIINK EDTTHSRRTV FSYLQNKYAV
TELFQNISQK VADRPGGYTR ILKTGFRLGD NAQMCIIELV DYNELFDLIR IPSISAKTTH
KEDMIRCAEA YKALLLSSGF EKAEVMPTKG NPVVYAERII DQALPTVLVY GHYDVMPAEP
IELWKSGAFE PEIRDGHIWA RGADDDKGQS MVQIKGFETA LKLGYVNCNV KVIMEGEEEV
GSPSLEEFCI EHKEKLRADI ILVSDTSMIS KDVPSICTGL RGLAYWEIEV TGPSHDLHSG
HFGGAVANPI NELCKLIAGL TDEDGKITIP HFYDDVEEMS PEEREMIKQI PFSEEDYKKF
LKIDAVHGEK GYHTLERNSS RPSLDCCGIW GGYTGEGAKT VLPSKAYAKV STRLVANQDF
EKISIDFVKH IKSIAPDYIK VKVTPLHGGS PYICPTNLEV YKVAEEAFEV AFGKRPLARR
SGGSIPIIAT FERVLGLKSV LMGVGLESNA IHSPNENISI DIWKKGIEAV AEFYKFELRP
LEPGYGITVG NALRRILLSA LEGYAINSIK IDNVEHEFAT IPGVIEDVTS IILNLKKVRF
KRIVSSFEVL NKDQVICNLD KSVTIQLTII KGRSWIPAEE IAIDAIFTPI KQVKYQVENT
RVEQRTDYDK LTLEITTDGS ISPKDALQGA AQILISHFAL CAEDYVHMRQ LLMSPLSELD
LSVRALNCLK AAEVETLGEL VAHTKADLLK FRNFGKKSLT ELEDLLERLE LSFGMDVAKY
KLDMNIAVVG ASGAVGQELL RVLEQRAFPF TSLTLFGSAR SAGTTYTVAG KEYVVKELKE
NDDFKGIDIA FTSAGGSTSE RFRETITKHG AIMIDNSSAF RMDPDVPLVV PEVNPEDAFK
HPKGVIANPN CTTIQMVVAL NALHKVSPIK SVHVSTYQAA SGAGATGMQE LEEQTVAVAN
GREPRAEKFA YPLIHNLIPQ VDVFTDNGYT KEEMKMFHET RKIMHAPVSA TCVRVPVLRA
HSESIWVTMK DPMTPEQARE LFLRTPGVIV LDEPSSKSYP MPRDLSGRDE VFVGRIRQDL
CSPNAITFWC VSDQILKGAA LNAVQIAELL YHVPVLLDET LDALNIKPDG IYVDCTFGGG
GHSKAIVERL SSKGRLIAVD QDADAIRNEE RMLFVHGNFR YLRHYLAYIG VDGILADLGV
SSHHFDDPDR GFSFRDMRMN AQQKQTAADL LLSATEEELA LIFRNYGELN QPYRIAKTIK
LRTVNDLIGI LSPKSLAKLF QALRIELNDE MGALKDLLRY SRELLADDGR IAIITYHSLE
DRPVKNFKAV LPSAEEIDRN PRSRSAKLRT LFFIYRLFYL QLLSYKIKAD GNAFYEKIIH
PSRGMIYDAK GKLVVYNKSS SNIMVVTKFD TLELARILNV EPEYIAQRFV EIRDKKKNRG
YTPFLPQLLI SQISDQEVAL LQEKLYRFPG FSIESRTVRD YNQPVAALIL GSIGEVQPED
IERDPYYIPG DYSGRTGLEA SYEKILRGVK GVEILLRDSK GRIQGKYKNG ELDKEVVSGH
DLHLGLDIEL QAYGEKLMWG KRGAIVMIEP ETGLVRCMVS APSFNPGMLV GKERGKNHNL
LAKDTHKPLF NRAIMGTYPP GSTFKLAQGA VFLAENVITP NTPLLGGRPK CHPHGSPLSI
VPAIATSCNA FFCWGLRAML ENKSIQNSFD IWKDHMVAMG FGYPLKVDLP GEKRGYIPNS
QVYDNIFWNS SSIISISIGQ GEILTTPLQI ANLATIIANK GHFYTPHIVE DTLHVERRST
KMPVGIFQYL DQGMAAAVTG GGIEVCGKTG TAENHGEDHS IFMGYAPRNA PKIAICVYVE
NAGFGASFAV PIARLMMEKY LKPGINAFSY VTTRSGIAFV LALLLATIVG KKIIARLQLL
QLGEIIRPLD LEGKAGTPSM GGIIIIVSLL IPVLLFAKLN NVYIILMILT TLWLGVLGFI
DDYIKLVKKN KEGLRGRYKI IAQVGLGTIV AVVLFMSPSV VILENHEVTQ EITVTYNLVP
EKSTTTTIPF VKENNFDYSW FVSKEMLTFL IFIIACILIV TAVSNGANMT DGLDGLAAGS
SAFMGMALGI LAYVSSHLTF AEYLNVMFIP GAEELVVFAA AFVGATMGFL WYNSYPAQVF
MGDTGSLTIG GIIAVYAIVI RKELLLPILC GIFVVENLSV ILQRYYYKYT KKKRIFKMAP
LHHHFQKPGN GIDAIIQKPI TPIPEAKIVT RFWLIGAILA ILTIITLKLR AALLAKKKGY
EVFVSDKNNI PTEVKESLNS AGILFEEGGH TWENISATIA VKSPGIPQTA PIILQLRENG
CEVISEIEFA ARHGANFIAV TGSNGKTTTT SLIAHVLRSA GWDAVESGNI GFALSRYAQE
DSRIYVVELS SFQLEDMPTF SPYVSIILNI TPDHLDRYDY DIEKYADAKG KVFCNLASDG
LAIYFGEDFS FKLSELSLKG VHNYCNIMAA IAATLHAGVD LFKEALRTFK SVPHRMEDAG
IVESVHYIND SKATNIDATK YALGAMKDII LILGGTDKGN DYTTIAEEVK RTSLGLIFMT
KDYQKLEQQL VSEEVQHTVR KAHEMAHTVL LSPCCASFDL FKNYEDRGDR FKEAVKTLSK
KNYPPGQHGN SRRRKTSEYG IQLREKQKAK YTYGVLERQF RNLFDKASRS KGVKGEVLLQ
LLEQRLDNIV YRLGIAKTRA AARQLVNHRH IIVDGKVVDI PSYSVKQGQV IGVREKSKSL
EVIVDSLASS GGSKYPWLEW DKASYSGKLL SIPSREDIPE NIKEQLIVEL YSKDKTLWMI
IALLMVMSLL SVYSAISSEV ARLCLINYIA QRIQANIAIV KLPQPFSDFI FVIILEEYGA
GLLCIALYIW LLFYIGKLAS RLKLFYPKFL VIGIGIIICT QALIHMMVNV GPVTGQTLPF
ISKGGSSYLV TSIYFALILS ASQLIWIGAT LLIGGALMFI DLNLIKSSSF YLYVLMLFVL
LLTIFIAPEI KGSRSWIAIG SFRIQPAEFS KMVTAMALAA WMARYEFLRS RKEFFVAVLI
VFAPILLIIG QNETGSAVAF FGLILVFYRE GLSALYLLLI TFVASFVILS IRFSGENIFM
LSSVAIYSSV DYFFYNILQP HQQIRIRSSL GMEDDPKGIG YNVNQSKIAI GSGGLLGKGF
HNGTQTKLKY VPEQETDFIF STIGEEQGFV GASAVLLLFL FLVWRLLIVA DRQSTIYGRV
YGYSVASFFI IHIVINIGMV LGITPVIGIP LPFFSYGGSS MLSFSLLIFL LLKIDIKEIK
PQAVIGVGGY ASAPTLIAAQ RLGITTLVQE QNSYAGVTNK IVGKKAKAVF VAYDNMKRFF
PPIHFTGNPI RASLTKEVCA EAFGLLLIIG GSLGALSVNQ GVIAKIDIQV LWQTGAAYFI
YEMEKAYALA TVVISRAGAS SISEISALGL ASILVPSPNV AEDHQTHNAM ALVQKNAALM
VKDADCSTSL IPTALSLLDD HEKCRTLSEN VRPLGRVNAA EQIVDLSLLN LSIKDTVLRS
VDTRKLEQEL SPYIKSATAY VAPSHSLQIE LEERQPLMAL ISEKIAQTYL LDLAHYLEKH
RKWRNFFGSI HVLPRTGVNK YSVVNLSYRN QIVINILANA EEPILRGTIF NLETTALKVQ
SLLNTLVSRV YAGIGGQSLD ARFRLLLAKP QKKHNLISVL TNIEISPLIL SDIFLTNDNK
KLGCVLIDLG GGSTTICVYK NGLLQGVRVI PLGGQNITQD IITPSEAERV KARTQEIVDN
IRYHIKVIGV GGGGGNAVNH MYKEGIEHIT YLLCNTDRQH LQRCSIPHKL CIGGLGAGDK
PEVAKEAAEE SEEEIRRALN DTRMAFITAG MGGGTGTGAA PVVARIAEMG ILTVGIVTIP
FLFEGQEKIL KALDGLDEMS KNIDAMLVIN NELLRFVYSD LNALDKADDT LTIATRSISD
VITRDDIVNL DFADIHTTLS NGGVAIVSHG YGSGKNAVIE AIDAALNSPL LNSANVAEAG
RILLHVGDKV KVIILASGFE LDNDIFISFI QDTPTLRRKK VTTHRLLEMK QREKISMLTA
YDFSFGGLID ESGMDVILVG DSASNVMAGN VTTLPITLDQ MIYHGKSVMK AVRRALVVVD
LPFGSYQGNS KEALHSAIRV MKETHADAIK MEGGSEITES VQRILSAGIP IMGHLGLTPQ
SINKFGTYAV RAREEAEAEK LLADAKLLEE LGCFALVLEK IPAQLAKQVA ESVMIPVIGI
GAGGVDGQVL VMHDMLGISQ GFSPRFLRRY AKLNEVIHEA LKAYIEDVKS GDFPNENEQY
MGFRSSKKNT PYAAQLAAQD CAKVAYDLGL RKVKVYVKGP GNGRESAIRS IHGAGIEVME
IIDVTPLPHN GCRPPKRRRV MSNEEVFITR STVATKETIE IDGVEYPLLK IEISSSSHPF
YTGKAKLVDT AGRVDKFMSR YGKRGKAAER SVHGVVHIRA EGSGVIISSD GYIITNNHVV
EGSNKLTITL NDNKEYNASI IGTDKATDLA LLKIEAKDLP VIPFGDSEAL KVGEWVLAVG
NPFNLTSTVT AGIVSAKGRF IQTDAAVNSG NSGGALVNTR GELVGINTMI YSQNGQFAGY
SFAIPVSIAS KVVTDLKQYG AVQRAILGVV GLKVSEGAVV QEFADFSPAK AAGVQVGDVI
TEVNGAKIRS ISELQEQISK YRPGDQVKLR IDRKGKGMEL NVALKNSKGN TEVVRKASLG
AAFRALSAEK RKSLGIDFGV EVAGVGRLSK AGIRKGFIIL SVNNVAVQTP EDMKEAVDKF
TDLIKTNGGE LVNHENWGLK KLAYPILKKS TGFYQFVEFK AEPSFIETLE LQFRRDERVI
RFLTFRQDKH FAEYAEKRRK LKKKKYCRFK KAGIKFVDYK DPEFLKKFLN EQGKIIPRRI
TGNSLKFQRR VAQAVKRARH IALLPYVTDL MKLKEDVQNL GFKDDIVTVK DGYGRNFLIP
RGMAVIASES AKKVLAENLR QRAHKLAQIK KDAEDFAQKL DGVSLTITVK TSGTIFGSVN
NIMIAEKLEE KGYIKEVGSY IAKIALHKEV SVEIPFEVVS EMRALWSIVE DVVGKGIDGF
LLFELILYAA VSVVPQALFL AVLLASLMTF GSLGEKLELL AIKTAGIPLY KVMQPVFVVV
VLLAIGSYTF QNDWLIKSQV KFYTLYFSAS NKAPELEIPE GSFYSRIPRM SIYVMLRDVI
IYDFSQGARI ILADSARLFS YAESNKLVMR LYSGESFENL PYRRETFEQK DLVSAYDASF
SLMDQDVISS QFVGKNIQQL GHYTEWHKKL TIPIACIVFF FIGAPLGAII RKGGLGTPSI
IAVLFFIFYF IMDSIGYRMG RDGKWMVWFG IWLPTMVLIP IGIWLSYIAT KDSSKLNVDL
TYIFGIGRSS ANSILDKAGI NKDIKVKDWT DDQAAKIREI IGAEYKVEGD LRTEVTLNIK
RLMDIGCYRG IRHRLHLPLR GQSTKNNART RKGKKKTVAN KKKATKLQCL GDIVHNNQEV
DRLEKKGLKT IDYSNFNTLN GGKVLFRAHG EPPAVYEFAR QHNITVVDAT CPVVLALQRN
IKRTFEKTRA QIVIFGKHGH AEVNGLVGQT GGKAIVVQNM NEIDLDRPIV LFSQTTMSIA
GFEELISYIE THKGADVIFQ YKDTICRQVS NRIPNIEEFA KKKDWIYFVA GDKSSNGKVL
FGHCKAANSN SYFISSAEQI SVGICGATST PKWLMEKIAI KLNRIRTIEE TGTNLVNESS
TGELIALVNY GAIGLILLEH GVRATPDQAL EWYDDYLGKA KSLMQKKNHD YGEAWRNMRL
SSLTDLMLTK IFRTKQLEDH PGVTKISEGI DANYYDIINY SIFALIMNTS LQEGVKLAED
VKKAIEGKDL KCEVILGVPF THLASVVVKV AAENCADHTS GAYTGEVSVE MIASTGASHV
IIGHSERRSY YHETEEILKT KVDLALAQGL TPIFCIGEVL EEREANRHFK VVEKQIVEFH
LCEKEFGKIV LAYEPVWAIG TGKTATSDQA QEIHAHIRSI VAKKYGENVA NDLTILYGGS
CNGGNAPELF AKPDVDGGLI GGASLSAEKF LPIILAFGYR VQIYNGNGRS TAAYREKVIQ
EAHPELATYL QFQAPSWKLR VGNFLTQAEA RDAMVKLKLM PHYKEVLIHL GEDPDREGLQ
KTPLRVARAM AFLTQGMRQD PAAVLKSAMF EDYRQMVVVK DIDFYSLCEH HMLPFFGKAH
IAYIPNGYIT GLSKLPRVVD IFARRLQVQE RLTTQIKECI QNTLNPLGVM VVIEAQHMCM
QMRGVEKQNS ITMTSDFTGA FESQKTREEF MALIISIGGD GTYLRTAWQV MEYKLPVLGV
NLGRLGFLAA ISGDVFILRK EYRVIERSMI LNEVVVSKKD SGSMISIEAQ IDQRVATYLA
DGLIISTPTG STAYSLSVNG PIIAPNTSTF CLTPVAPHML NMRPLVVADD SEIRLKVSAR
NLSFLLVADG KTTSLSCNTV LCLKKSKESI RSIQISGYNF YQTLRDKLMW GIDPRNNPDL
LKVCKDVERW GAEGITVHPR PDERHIRYRD VYDLKKIVTE EFNIEGYPSP EFVRLVSEVR
PAQVTLVPDP PGALTSNAGW RVAENMEFLK EVVAHFKSLG IRTSIFVDTD LDNIREAAKT
GTDRVELYTE PYAAGYAVQP FVEAAKVAHE VGLELNAGHD LSLENLRFFA QKVPHLVEVS
IGHALICDAL YLGLEKSIAS YLECLMVTST LVMPNALKVL LPQSNQQTAT PTRITIDKEL
RYPDFFVALY ADESIPYGEV VKILNIAVEK KFKMVMATVD PKGNVISASI TNIDNHTMRQ
KALEAAKKAK FTVAEDIGAN ALIDRLTTHL MLEGVHFDLR YMPVHHLGYK AVATTLSNLA
AMNATPAYIS VAIGVTAQWE VEDLETLYKG IRIATERFGV KLLGGDTAPS VAGFTIAVTA
IGSADPDTVV CRKGAAPNDL ICVSGNLGAA YMGLKALERE QEAYDYKHDL GDRTYLLERQ
LTPQPRFDIM DMLSLAGVKT TSMIDVTKGI ARDLLALSQA SGVGMKLYEE RLPIDYETAS
MAEEIGINVF SAALYGGEDY ELLFTVPLGF KDVIEQMEGI AIVGYVTEPG TPALLITQDG
REVELKEQEV GNIAVGGTGK TPHIEFLIRQ LYRIAVLSRG YGRKSSTPME VLPEHTVDLA
GDEPLQIKQK FPVYVDGSRL RAMAHVLILM DDGFQHRYVK PTYTILLTSF QRPFTQDDLL
PYGNLREPQE AKYRADSVII TRTPNSIKPI QMKLLEGEME LQAHQSLYFS LLALKNSTSE
GLLALLDMFS GGAFSNASIF ALGIMPYISA SIVMQLLAIV VPSFQKMQRE GESGRRKINQ
YTRYLTILIL LVQGPVYLIG TRNTLFMVVS TAILTAGSMF VLWLGEKITD KGIGNGVSFI
ILIGIIARFP EAVINEFSLR GGLYVFILEI VFLLLVIAGA ILLVQGTRRV PVQYAKRMVG
NKQYGGARQY IPLKVNAANV MPIIFAQAIM FLPVSALLTD FMHGRGVLYA VVFSLLIILF
TYFYTAVTIN PTQMAEDLKR NNGFIPGVKP GKATKNFLDD VMSKITLPGA IFLAVVAILP
TFAGINPAFA QFFGGTSLII LVGVVLDTLQ QIESHLLMHH YDGFSESGCK GACCIEGESG
APLEENELPK IAECYDVVRE YLPEKHLNYL EQNGPAYRDS DGDLVTSIIG GRDCVFSLSE
GWCRCAFEKA YTENKQRFYK PVSCHLYPVR LTYSSFTAVN YHEWICKPAL VKGKKLNMRV
YQFLKEPLIR RFGKEWYDKL EEIAIFEQYY PEETLCRQIL VEHSYRVAQK ALEIAGLHNL
EFIEEAAWLH DIGVDACHAP KIGCHGERPY IYHGLVGAER LRAGLEAHAL VAERHTGTGL
YYHTIRERGW EFPRVYVPQS LEEIIVCVAD KFFSKTDDVI RFKAWYKMLF NIDTLVARGL
CGKNDRVKVL GRGELSISIK VEAHAFSKSA KEAIEAQGGI ILGSSSPRRK DLLRKMGYED
FSPEMDPRKV PEFLAEKKAR AIGELLITAD TIVDGEIIGK PKDKEDAVRI LSLLSGKMHE
VITGVVYFRP LSQETIRYYV DAYSPLDKAG AYGIQEWIGL IAVEKVEGSF YNVMGLPTSL
LRHEIGVMSA TAKHAEALAD IYLLSVTDTA LTSLAGQLAV LLHTAGSIPM QTLHPHIGVL
YPLQTFSRSR ALDMSDVPLF VEASDEKAKE TIQTLTSALS KQIRETGSGE RLILHLAAVF
ACNFSNNMLH SAALLLKRYG LEELNPLIQE TMAKAMEMAD KSQTGPAVRG DHNVLSRHLS
LLMRAVLESV GVTDVLAKSK GSSNPHNLVK ATITALSELR SPLDVAQARG ISVEKVFKGI
DDATGKTLAA ASSLPMELPK KEIAAKVGEI VAQNAMKAGV STVVFDRNGY LYHGRVKELA
DAARKAGLKF LPSEVKVETK MERNKNPLII LESADKQLLG QVCAKIRSFR KPEPYKGKGV
KFEGEVIRRK SGKTAGKMTK ILFEKGYILN YKFEQRGTIK VALKYNMATK TNAIKKLQRI
SKPGLRRYVG YKDLPRVLNG LGIAIVSTSK GVMTDKEARE LRVGGEVLCY VYIGIFDSGY
GGLTILKALE KAFPQYDFVY LGDNARAPYG PRSFETIYKF TSEGVAFLLE KKCRLIILAC
NTASARALRQ IQQTSFQYRV LGVIRPTIES LAPFSRTKHI GLLATSGTVA SETYLREGEE
YAPDLTIIQQ ACPMLVPLIE SGECHSEGTR FFVKTYLEEL LSKDVEIDTI LLACTHYPLI
KEMISKIVPS HITILPQGEI IVNSLKFYLE RHPEMEQLLS KGGQHLFFTT EESHAFEQAA
RQFVGRMKAR EVKRAKLVAK YANKRARLKA IPKNASPVRL HNRCKITGRP KGYMRLFGLS
RIQFREMASK GLIPGVKKAS WVNNLQKDYK ERIVPALMKE FGYSTVMQVP AIKKIVINQG
IGQAVADKKL IDVAISELTA ITGQKAVATL SKKDISNFKL RKKMPIGVMV TLRREKMYEF
LERLVRVALP RIRDFKGINS KLDGRGNYTL GVSEQIIFPE INLDSITKIM GMNITFVTSA
QTDEEGYALL KHFGLPFNAT GRVLSVDPTK KRAIVEGVNV ITKATKPNAK QPQGGLVKIE
APIHISNLNV VDTGKPTRIG RKIAVIAGGD SGEYGVSLKS QAGILSFLDE EFSATPVIIT
SKKWVAFDFA YITIHGTPGE NGLLPGYFEM LGIPHSTCPA FVSALTFNKF FCNRSLSALG
YNVSKAILLG LPLFVKPNAG GSSVATTKVK KAEELEKAVM DATAEGRDVI LEQLLTGTEV
TCGCYKDSDG IHVLPVTEVV SKNEFFDFDA KYNGQVEEIT PARIPAEQFA LIQDLTVRIY
STLNAKGIIR IDYFISPYLV EVNTTPGMTP TSFIPQQVEA AGLSMKEVLK EIILYNLGMT
IEEAQTLLAS QDLILNVTDS VYSSTHPRGV ILEFTPGGGA KIKRHRSVYA TINTFQIAQK
RIPRQAEALL RSSGFTNISI AYVSGGRELK EGTLVAYNSK LILEVNVHLT VACSFVNELK
IDQSIAHNGV CLTVVTDETY TVTAISETLK RSNLGDLRPG DLVNLERSML MNGRLDGHIV
QGHVDTTGLC SAVEEADGST YYTITYSVPK DMALQGYMTV EKGSVCVNGV SLTVCDSTPN
SFRVAIIPYT KEHTNFCTLA EGHRVNLEFD IIGKYLEAGC DEAGRGALAG PVVAASVIWL
PDNPHPSLND SKKLTGKRRE TLFDRICSCS DAFSIVEIDP ATIDRINIYQ ASCLAMSRAA
ENLKLSPDHL LIDGNRFTPI PYTCLVKGDA RFASIASASI LAKVHRDRVM QKSHELYPEY
GFDKHVGYPT PSHKAIIRKI GLSPIHRKSY VSKALIVRTK KEIRRPDGSY IRFDDNACVL
LNAAGDIRGS RIFGPVAREL RTKNMKVVSL APEVLMLRAV EIAERAEWVK DNPKVGAVLV
TIIGEGYHQY SGEAHAEVIC LRSVSIPEST LYVTLEPCCH HGKTPPCSRL IIDSGIRHVV
VGVKDPFPKV QGGGIEQLRS HGIRVDIDVE KEACIRLALP FFVRQLKKRP YIALKWAESS
DGFIDNRTPC KISTPFTSML VHKMRAEFEA ILIGKETFLK DSPRLDLRLW HGGIRSILVE
GGQRVLEAFL QADIWDEIRI ETSVDCGEGT QIQLLKYRVP FSSLHRIFIS HMHGDHCLGL
PGLLSTMALQ KLTFPMHIYG PKGIADFVDY IVRTFCTEEE LVFEDKSITV EAIPLKHRMP
TVGYLFREKN LLKALDRSSA DFYGVPVYWF NRIKLGADFV TEDGIPNSRL THRSRKPYSY
AYISDTAYSP SIVPHIQGVD LLYHEATFEK SLKERAIKTF HSTTEDAGKI AAAAEVGHLL
IGHYSARYDM ERLRSEAAEY HPRTIAANEF VAETWKVIKE LLPYFDLHLI SSLQTPREAV
AVFSLPVIPV LDRIQDPGNM GTIIRLCEWY GCSTLILGEG CVDPFSPKVV QSSMGALAGV
GNEGGGLSSE LKRLADHTIT IPSAESLNVG VASAIMDKTI TVAVKWKEKH PIYGKFVNKT
KKYHAHDEKN ECNIGDTVRI METRPLSKTK RWRLTSIIER AKMAYEISKT LDYKVKDIQT
PLGIADKVVL ATILRAGLPM HHGFLNYFDR AENAFVSAYR KYEEHFDIHM GYLTTPDLTD
KTLVIIDPML ATGSSMEIAY EALQRFKSVH IASVIASKPA LKYLVWVAAL DDTINSHSYI
VPGLGDAGDL AYGHKYVKSG KPVFPPVLVL KMNRIGKSIA PRFIHRYYSA ITVGYSLLLP
ELSQGVPTFS AYGFDGASRY HTIKIGDIFL LAIGDNLCLS LIENFNFKGK KTFVRVDFNV
PLFNITDDTR MRAALPTLNK ILNDGGRLIV GSHLGRPKGV SDALSLSHIV EHLSKLLGRP
VKFVKDSVEA LKEGEILLLE NLRFYAEEEG KPRKAKQKEF AKALADLADV YVNDAFGTAH
RAHASTALMA DHFDKDHKMF GFLMGKEVEA VRNVLDNIKR PFTAIMGGSK VSSKIGIIEN
LLDKVDNLIV CGGMTNTFTK ARGGEIGNSI VELDKLDVAL AILEKAKAKG VNLLLPVDSV
VADDFSNDAK HQVVKSNEIP AGWEGMDIGP ETRKMFGKVI EESKTILWNG PCGVFEMDTF
AEGSREVALS IVEATKKGAF SLIGGGDSVA CVNKFDLADQ VSYVSTGGGA LLEAIEGIEL
PGIAAIAIFE VVITPEDYKS GVEKALKQIK NNGNFQGFRK GKVPMAMVQK LYGMSAKVEE
VQRQISEGVD KALRENELKV LGFALDFEVA LRPYNIELTD ADIDARIQEI LKSNPRYVDA
EVVEANDIVR GTVCELPLEG GLRKEEAMLL VSMIKNEEQQ KLFIGSSLNS VIVFDPTVAF
STVEFASLLG LFSFEIQKIT RSEAAELNQD FFDALFGEVK SEDEMRAKLR EIYSKQNEND
SMYKFQLDKA NAIALDEELL KEEFEKSMPR FFEDIKSYIY RDAILTANNI VATEEDTLNS
AKQMAAMQFA QYGMNMGNTV LLATVTAAKD ANPGVDFMPL SVDYKEKFSA FGRFPGGFTK
REGKASDYEI LTSRLIDRAL RPLFPDDYHA EVFVNVILFS ADGVDMPDAL AGLAASAALA
VSDIPFNGPI SEVRVARIDG KFVINPTFEQ LESADIDMVV AATLDNIMMV EGEMNEVSEA
EMLDAIKVAH EAIKAQCRAQ IELMQACGTT EKRTYCHEEH DEELRSKVRT DLYDKVYAVA
VSGSKHERAA AFEAIVEEFK AQYTEEELTK APLIARYYHD VEKEAMRRAI LDEGKRLDGR
DTRTIRPIWS EVDCLPGPHG SSIFTRGETQ SLTTVTLGTK SDEKLVDDVL FHGKERFLLH
YNFPPFSTGE ARPQRGVGRR EIGHGNLAHR ALKRMIPKDY PYVVRVMSDI LESNGSSSMA
TVCAGTLALM DAGVNITRPV SGIAMGLISE GQNYAILSDI LGDEDHLGDM DFKVTGTEKG
ITATQMDIKV DGLSYEILEN ALAQAREGRM HILGKIMETI TEPREDLKPH APRIVNLRIP
KELIGAVIGP GGKIIQGIQE KSGANVNIEE VDGMGLIEVS GTNKESIDKA LAMINSIAAV
PEVDKVYTGK ISSLMPYGAF VEFLPGKDGL LHISEIDWKR FETIEETGLQ QGAEIEVKLI
EIDKTGKFKL SRKALLEKPP LEDFNWEQFE EGSIISEQPK EEVEAYDNTL SAVKEQEIVV
GRVSSINKRE VVVNIGYKSE GVVPYAEFRY NPDLKEGDEV EVLIESQEDK KGQLVLSHKK
ACAVRSWERV NKALENDEIV KGYVMSRTRG GMIVEIFGIE SFLPGSQIDV KPIRDFDVYV
GKTMEFKIVK INQEFKNVVV SHKALIEAEL EQQKKAIIST LEKGQILEGV VKNITTYGAF
IDLGGVDGLV HITDLSWGRV NHPEEVVQLD QKINVVILDF DDEKKRIALG LKQLTPHPWD
NLDANLQVGD KVKGKVVVMA DYGAFVEIAP GVEGLVHVSE MSWTQHLRSA QEFLKVGDEI
EAVVLTLDRE ERKMSLGIKQ LKPDPWADIE EKFPVGSQHT AKVRNFTNFG VFVEFENGVD
GLIHISDLSW TKKIKHPSEF TQIGAPIEVK VLEIDKENRR LSLGHKQLEE NPWDVFDTVF
TVGSIHEGVI TEMIEKGAVV ALQYGVEGFA TPKHLVKEDG TQAQVDEKLP FKVIEFNKDA
RRIFLSHSRI FEDEKSTLGD LEELAALREK MMQRQGQVWV RIFPDKPITK KPAEVRMGKG
KGAPEGFVAP VTPGRMLFEV EGVPFAVAKE ALRLAAQKLP VTTKFVVRRD YEHNANLSTF
ADEAVGDGPG SYTGLRISAS LAKGLAFSLN VPLIAISSLD ARRMEIYSAL HASDMASAAD
LAYWTPNYLK EYNAVVTSNK ILGIESSCDD TSVAVLRGDT ILSNVIAGQA VHQAYGGVVP
ELAGRAHMQN IVPVVSEAIK RAGIEKEDID VIAYTRGPGL LGSLHVGTSF AKGMAMGLKI
PMVDVNHLQA HVLAHYIQTP DTRVAVPEFP FLCLLVSGGN SQIILVESPS KMDIVGKTID
DAAGEAFDKC AKVMGLGYPG GPVVDRLAKE GDPKRFAFAK PQIAGLDYSF SGLKTSFLYT
LRDELGKDPD FIEKNKENLC ASLQHTIIEI LMQKLVKAAK QYGVKEVAVA GGVSANSGLR
SAFVDYGKRY GWNIYIPPFA YTTDNAAMVA MAGAFAYKAG ERSGFDLEPY SRLGIVRGWD
SNWFGKKDFA DTIYEDSKLR KYLDARLAKA SVSRIVIERT FKLITITICT SRPGFIIGKG
GQEVDKLKEE LKKITKDVQL NIFEIRRPEL DAVIVANTIA RQLEGKMAYR RAIKTAIAST
MRAGAEGIKI QISGRLNGAE MARSEMFKEG RTPLHTLRAD IDYCHAEALT KVGLLGIKVW
ICKGEVYGKR ELTPNFTAAK ESNFIDYVKI YCKSGKGGRG SAHFRREKYI PKGGPDGGDG
GRGGSIFLRG NRNFWTLLHL KYDRHKVAES GEPGSSKNST GKAGADIYID VPCGTVAYDA
ETGDYICEVN DHDEVILLLQ GGRGGLGNTH FKTPTNQAPR YAQPGEPAQE RMVILQLKLL
ADVGLVGLPN AGKSTLLSSV SAARPKIANY PFTTLEPSLG IVSYRDHKSF VMADIPGIIE
GAAEGRGLGL RFLRHIERNS VLLFLVPADA DDIAKEYEIL LSELEKYNPE LLEKNRVLGI
SKCDLIDDEL KEMLSEHLPE GVKTVFFSSV SGQGLQLLKD TIWVGVITVP DPRLNELARL
VNPQRIVPNT VEIVDIAGLV KGASKGEGLG NKFLANIRET DAILHVLRCF DDDNITHVDG
SVDPIRDKEI IDTELQLKDL ETVESRILKV KKQAGDKLAA LQCSVYERIQ AALLKGENAR
AVTFDSKDKA ASELYLLTAK PVLYVCNVDE GSAVTGNGYV EQVKEAVAAE NAHILVVAAK
IESEIAELET YEERQMFLNE IGLEESGVSR LIRAAYALLN LETYFTAGVQ EVRAWPYVKG
WKAPQCAGVI HTDFEKGFIR AEVIKYDDYI KFGSESAVKE AGKMSVEGKE YVVQDGDIMH
FRFNVIFGAP GSGKGTQSAR IAQTFGLEHI STGDILRKEI ADQTPLGILA QDYIKEGRLV
PDEDVVAMLE HHLGFIFDGF PRTIPQADAL KRMLARHDCE VSIVLDLNVP EDELIRRLLE
RGKISGRSDD NLEAIKSRLV VYNNQTFPLK EYFRKEGGLG EMDDIFASIS EAIDAKEIVA
DMGDKNPLFI CILNGSFMFT SELMREIDGD YQLCFAQYAS YSGTRSTGAI QEIMKPQGRH
VIILEDLIDS GLTLDHIRAL YTSRGAKEVK LAVLLHKPDA PKVDVKPDYL GLEIPPDFIV
GHGLDYDGRG RLYKDIYMEV NRALGVLQFS NKEASRRVEK LLRSAIANWE AKNERRADDG
ELFVSRVFVD EAVTLKRLRP APQGRGYRIR KRSNHVTLYV DVYVPADIYV RYLRSKGREV
LFIGGSDEHG VPITIRAKKE GITPQDVVDR YHSLIKDSFE EFGISFDIYS RTTSKTHREL
ASEFFRTLYD KGEFLEIESE QFFDPEAGQF LADRYIVGEC PHCHNGKAYG DQCEACGTSL
NPTDLISPQS AISGAKPVLK STKHWYLPLD KYEPFLKEWI LEGHKEWRSN VYGQCKSWLD
MGLQPRAVSR DLDWGIPVPI EGAEGKVLYV WFDAPIGYIS NTKELLPDTW EKWWKDESTR
MIHFIGKDNI VFHCIVFPTM LKAEGSYILP DNVPSNEFLN LEGDKISTSR NWAVWLHEYL
RDFPGKQDVL RYVLTANAPE TKDNDFTWKD FQNRNNNELV AVLGNFVNRT LVLTHKYYDG
IAPTESLPEA DKEILSEISK YKEKIEQLLE TFHIRDAQRE AMNIARLGNK YLADAEPWKV
IRTDPDRVKE IMHVALQITA NLVIAFEPFL PHSAEKLSRM LWDMLGATDL VPGGHQIGEA
NLLFEKIEDD TIEVQLKKLE QTKADNPFLP DTDFDSFMKM DLRVGTVLEC ERIPKSDKLL
RFLLDDGSGS RTIVSGIAEY YPETLIGQQV CFIANLPPRK LRGVESSGMI LSAVSDKKLI
LISPKEEIAP GSFEAIARCA DELGLETYII GGFVRDIVMH RPSKDIDIVC VGNGIELAQA
LKKNFGKKCS LSVFKNFGTA QIKYKGYEVE FVGARKESYR SDSRKPIVED GTLEDDLIRR
DLTINAMAIS LNRESFGAFI DPFDGLKDVE NRLIRTPQNP DATFEDDPLR MMRAIRFATQ
LDFVVVPEVL ESIVRKHERI EIISMERISD EFKKIILSPR PSLGLELMMD TELLSYYLPE
LVLLKGAETI DGVGHKENFS HSLIVLDNIA LYLRLAGLFH DIAKPKTKRY EKGWSFHNHN
IEGARMIPKI FKRIKLPLND KMKYVQKLVF LHMRPSQLAD EGVTDSAIRR LLFDAGDHID
DLMTLCEADI SSKNPKKVEK YLRNFAIVRQ KLVEVEEKDR IRNFKSPITG EMIMQLYNLS
PSKEVGVIKE AIKEAILDGK IQNEYDEAYA YMLETAMISP DFVGHTVAVH NGNKFIPVFI
TENMVGHKLG EFSPTRTFRG HGGNKVVNKK SADMLKGYFT DNVVIVDEST KLNIGSRELQ
FIFAPMVHWP EVMFTYDAKE KVLFSADAFG SFGTLDGGIF DDRTAFYNEV YRYYSNIVGK
YGSFTQKAIA KLEIGTICAT HGPVWRYAGE IIALYDKLSK DEWEVGATII YGSMYGHTEE
VAEVIGRAHH GVKNVVLCNA STMHPSYVLS NVFRYKAVVL GCPTYNNGLY PVVETAMNMI
ESRGVKGKLF ACFGSYTWNG AAVKNLKPFA ETMASNNLTM ALDKSYHLYK LMVLVPYYVK
VKAERRKEIE LEKIVMSFVL KVVNGPQYNG NEEREFGTQL VSQAILNEEE YRALISKYFR
NWDKERVAEI EYLILQLAIT EAIHFPTIAT SVTMNEYLNL VKYYSNPNNT NYINGILHQA
IMDLIGYEVH ISLFSYNLLQ KESKIYIHEI IREDAHDLFG FVQPEERALF RLLITVNGVG
ANTARLILSS YSPGELSRHI SLGNDAALKG VKGIGAKTSQ RIILDLKDKI EAVSAFVVLG
YPRAAAKKVV DTLFKKYPEL SLNEKIKKGL TMLRYIGGGH KKRFRLIDFK RNRDGIPATV
KSIEYDPNRS ARIALLYYVD GVKTYIVAPD GLQVGQTVMS GSQAAPEVGN ALPLQNIPIG
SVIHNIELRP GQGAKLVRSA GAFAQLTSRE GTYAVIKMPS GETRRILSAC KATIGGVGNS
DHALERSGKA GRSRWLGRRP HNRGVVMNPV DHPMGGGEGR ASGGHPRSRT GLYSKGLKTR
APKKHSSKYI IERRYGFRVS RDANKIEIKN AIKKLYGVDV KSVNTMNYDG KRQVRYTKGG
VIRGRKSAFK KAVVTIEEGQ TIDFYSNIME VKVLDINGVE TGRTVTLPES LFGIEPNDHA
IYLAVKQYRA NQRQGTHATK ERSMLSGSTR KLIRQKGSGG ARRGDINSPL LRGGATVFGP
QPRSYRQKLN KKVKNLARAS ALSYKAKNQE VIVVEDFSFE SPKTKQFVGI LKALKVDAAR
TLMVLNNADN FVYLSARNIP NVSLMNVKLL NTYKVLESKY MVITEVKTVE TDGYEAIQLG
FVDKKEKHTS KPLQGHFKKS GVTPKRFLAE FKNYEEYKLG DVLTVFFENA GFVDVIGKSK
GKGFQGVVKR HGFGGVGQST HGQHNRLRAP GSIGACSTPA RVFKGTRMAG QTGNKRVTMQ
NLEVVKVLPE NNLLLVKGSI PGANGSIVLI EKVNRSTFVN KKSREQFQLS TFKRLIDILN
ATPSTVDALA RLELPSGVEI EIKMYDGKKN LSYDIFYSAL EIVKTKLPNE EKSALEIWKI
ALDNITPQVE VKSRRVGGAT FQVPMEIRPE RKESLSMKNL IGYARKRGGK TMADKLSAEI
VDAYNNQGGA FKRKEDMHRM AEANRAFAHF RFMQNTLPKQ FMEVNGSPVI FHTPEAHRNT
FLSLTEKYFD IPVTLVNGGA TRTESVMSGL LSIPIVAIHD GVRPNISPKL LDRLFPVVES
TNSLRQIISE PVDRSTIVEV QTPQLFRSDQ IKRAYMEGES ENIKITRPID AENYFAKDSF
QLALNGNGFL DVIKKYDGTP SGNVAHAYAG ICYYKLGDYA KAEEHLKKFD SSDTMVAPAL
VGLIGDCYVE QDKYQEAIGY FEKAADNELI SPIYLKKAAT VYKLGQNDKA LECYKTIKEK
YYASQDAQDI DKYIEQIAIT VARWNSNITY ALLDGAISTL KEHGVIDVFY VPGTFELDAV
IAIGCVIQGE TPHFTFISDA VANGLASLNP VIFGVLTTDN MEQAEERAGG KHGNKGVEAG
ITAIQMFENI IGQEKSVAYL KQNIASGTLP HALLFYDRDG GEGLPLALAT AKVLLARGRS
TIYKRVDTLS HPDLLPLYPI VQNTQLSISV KEAEYIEEKL SYRPYEADYR VVLCWLPEKM
NISCANKLLK LLEEPPKGVQ FLFVATAPEL LLPTIISRVQ RIPVHPIMPE TMSQWLESRE
YLTALCKELA DAVREYSRKD NIRIVRQLIS ERNVEQISDA IDTARKELMQ NVSAKMVFFD
LMLTERLMQR PMDELLVALN RLGGSSQFIS ALLLISPYLA AALFRLIGVP DAAPTMAVVL
ALRGIPYRMV GLETLPLKES NRLVAVKEGL RLFGLNSHND HRIAMSKKNM ARLYGNAQVK
YTLTGDYIRM LMDSASVYAT YNTEINYPKF KDGEQNYEAK TMNYNFRSKK GYTTDIVTQQ
GEGFIIAKKT KKREDGSMFM QGAEYTTCDN HDHPHFYVSI TNSKVRPQKN LISGPLYLVI
ADVPLPLFLP FGFFPFSKSY ASGIIMPSPG EDSELGFYMR NGGYYWAIND YVDLQVTGDI
YSLGSWAVNA QSNYAKRYRY SGSFDASYLN TVRGDKYNKI NNFRISWQHR QDAKANPYRT
LSANVNFSTS TYNHNNLDAL YNNTKSSSIS FTQRFPNSPI TISGSMDIAQ RSQDSTISLT
LPNISISMSR IYPFKRKKPI GKERWYEKIQ LSYDGRIRNS ITTKENKLFQ SSLKDWNNSF
EHSIPISASF FDYIKISPSF SYKERWFTRR IEKAFDDTTY GFNRVYDFNT SISASTTIYG
FWKPLGKKLD MIRHRLEPSI SFSWHPDFGV PNRGKFGGIS FNLSQNIEAK FYKRSIIDNL
STGISYNMAA DSLNWSDINA SIALRFTNIA LRLGGSFETY GRFRGTSTSF SYNLNDSNGY
LKSDMKWNLG FNYSISFDTR IKEFKYQLRH DLSLNGQFNP TKNWNFNFSA NYNFELKKIT
NMSCNITRDL HCWSLTASFI PIGPYKSYNF TIQVKSSLLQ DLKMFALAMF GPSLERIWGG
KKFLFFYLFT GIGAGIVQQI VWTVGASGAI FGILLAFGMT FPNVPMYIMF IPIKAKYMMI
GYGLIELFVA HFAHLGGMLF GLILILIWRY RGLHDANLEL MRSNAELEKE LLKLINKGSR
DGVKLDMGVL STKGVVGSVV AVGTHFSKVL PLINNSFSLS CKLSLTRLPK HLSYTPGDTV
LTSGFSTIFP KGLFVGIVVR LATDFERLRY VYMLEEEFND LSMQYNDSLL KKLEGEQAKV
QRLMEELKTV KSNNAKRIGE LKKELETLRK IMRHYVQQID SLNKANMELK EENTRVRQQI
SQVTTTAQRL QAEKTALNEQ VQRASKLSVS YIAVSLLDKK GKETKKIKKA AQIRVVANID
RNVTAEVGEK TIYVRILKPD GEILGTFAYE NGMLEYSMKR TIEYDGEPVQ VTLFWDISEY
LLEGNYRADI FSDGHLIGKK AFRIGIDPYP AEEFPVNAYA EEIKSSFKDR MVYVAGRVMG
RRIMGKAAFC ELQDSTGRIQ LYITRDDICP GEDKELYNTL FKKLLDIGDF IGVYGYVFRT
KMGEISIHVQ ELKLLSKSLR PLPVVKTKDD QVFDSFSDPE QRYRQRYVDL VVNAGVKEIF
IKRTKIFNAM RDFFNARGWL EVDTPVLQPI PGGAAARPFI THHNTLDIPL YLRIANELYL
KRLIVGGFDG VYEFSRNFRN EGMDRTHNPE FTAMEIYVAY KDYNWMMNMT EQLLEYVATE
VLGTTKTTIG STEIDFKAPY KRISMRDAIL EHTGFDIYNK NEDEIRQACK DMHIEVDNTM
GKGKMIDEIF GEKCEKHYIQ PTFITDYPIE MSPLTKKHRS IPGVTERFEL MVNGKEIANA
YSELNDPIDQ LERFEDQLKL SQKGDDEAMF IDKDFVRALE YGMPPTSGMG IGMDRLVMFL
TGQESIQEVL FFPQMRPGSG SWATALAKIL LQNADEINWY FRFKDTVKQF IQEGHNPGYL
SSVNFETDRI NFYTDVEELI ENSDTIILIT PSPYVRNLLS KIKNTEGKFF LNAIKGIVPE
DNVLISDYLH DNLKIPVDYI GAIGGPCHAE EVAMDRLSYL TIACSDKQKA EQLKVASKNI
RCSINTDVVG VEYASVLKNV YAIASGICSG MKYGDNFQAV LISNAVREMK DFVDMVQKER
EIADSVYLGD LLVTAYSRFS RNRTFGSMIG KGYSVKQAQL EMEMVAEGYY GAKCVHEVSK
RFKANLPIME AVYKILYEKV SPKEAIADLT KQFLENGTGK GNDFLGWLSL PCEFVVTIGI
GGSYLGAKAV VEALATLLYA GNHISEDYLY ELIELLKGHK FGVINISKSG TTTEPAIAFR
LLKELLEAQE GKDFATKHTI AITDSSKGAL RKLADEEGYT SFIIPDNVGG RFSVLTPCGL
LPIAVAGFDI KELVRGAKEM YAAVRNALYQ SGKKIEILAN YHPKMHFIGE WWKQLFGESE
GKELKGIFNA AVDLTTDLHS MGQWIQEGER IIFETVLSTV KIPTDKENLD GLNYIAGKRV
DEVNKKAEEG TILAHKDGGV PVIRIELPAL NEFSLGQLFY FFERAVGISG YLLGVNPFDQ
PGVEAYKNNM FALLNKPGML DICMGLSNRI ERLKCAEYIV SLMWDHLYAM SDFKLDIDFP
VEVRSEEEAK FNPDKIPYHY NLPYRHYGHG IEKMIQISMA TEDPDLRKQR ECITAIQMKK
AYVTWNKGEV QNEKIFKDLH EMSDGKIYLD EFDCLLPYPF VQSRGNGKYI LSVGFVSSME
EAEKLVGGEI AGIMMIAENP LFYIPIVEEW ITSIDVNMRK ITMTLPDGLI LGSTGSIGTQ
ALDIINRHPD LFEVYALVAN RNSDLLISQA RAFSPAVVVI ADESCYLEVK DALKDLPIHV
WTGKDSIDLV LTAMVGFAGL EPTIAALKAG RTIALANKET LVVAGEMITA MASQYNACII
PVDSEHSAIF QCLVGESKLI LTASGGPFSE LKNVRPEQAL KHPNWKMGNK VTIDSASLMN
KGFEMIEARW LFDVNPSDIE VFIHRQSIIH SMVAFEDGSL KAQLGVPDMR VPIAYALSFP
YRKPTGVQAP SILSFEAPRT EDFPNLSLAY RSIEAGGVAP CILNAANEIA VERFLNHEIG
FLDDLISLNK DVRHSAAKTL HGLEEVLCKE LQELGAEEIE KGRRVVYFKG DKRLLYKANI
HLRTALRVLV PIATFEATNA DEVYDYLIAW DNYLDPKSTF AVDSVVYSDH FTHSKFVAYR
TKDAIADYFG RRPNVSVSNP DILFHLHISH TTVTLALDSS GESLHIRGYR KVQTDAPISE
VLAAGMLLLA GWKGKSAFVD PMCGSGTILI EALLMAKGIP PGIFRFAFER WKDFDQELLS
SDEWEEKPFD HPVVGMDISP KAIVAAKKNA EYAGVLKDIS FVVSDISNPP YGERLRPEDL
EQTYSVLGSK LKHIFTGYRA WVISSSKEGL WKIGLKPFFK EVLFNGSLEC ELRGYETFSG
LVLGSGGRED ALAWKLRQSP LADHLYLAPG NGTERNGIEK LDFNAICSAV QEKHIDVVVI
GPEQPLVDGL VDLHIIGPSA KGAMLEGSKD FAKEFMQKYG IPTAKYLTVT LSAPYVLKAD
GLAAGKGVLI LSSLEEALKE LREMLVVIEQ YLSGIECSCF VLTDGKGYML LPYAKDYKRI
GDGDKGLNTG GMGAVSPVPF LSSELKKRIE EQVVCPTIEG LNREGLDYKG FVFIGLMICE
GDPYVIEYNC RMGDPETEVV MPRIGEDLLP HLIKLKDQGS LEEIAEYATT VVMTSGGYPE
EYKTGDGKLL SSGGRVLACT GIAPTLQKAL DKSYRATSLI SFTDKYNRSD IGKDAEKLLS
IRAVFLSPKA PFTWASGIKS PIYCDNRLTL SYPKVREAVE EGLATLIREH YPDVEVLMGT
STAGIAHAAI TATILDLPMG YVRSGAKDHG RTNQIEGLLE PGQKVVVVED LISTAGSSLD
VVEVLRQAGA DVLGIVSIFT YGMKKGIDRL EAAGVKNVSL SNVDTLVEVA VEKGYIAPEE
KEQVIAFRNN PPEVLEAFDN KHPDNDYFTS LCPITGQPDY AEIRIIPDMK MVESKSLKLY
MFSFRNHGAF HEDCVNIIMK DLIALMNPKY IEVTGIFTPR GGISIYPANY GRPDTKYERM
AEQRLVRERI VPAQGEDLRA FSVVIGSFQN VTNAKSLKER MTAEGYLAQN EMGMYRVIVA
SYDTKEEAVA TRESIKRRKS LNFIEAIVEK DIREGLHDGR IQTRFPPEPN GYLHIGHAKA
ICIDFGIAEK YNGICNLRFD DTNPIKEDVE YVDAIKEDIE WLGFKWGEIF YASDYFQQLY
DFAEDLIKKG HAYVEEQSAE QIAAQKGTPT TPGINSPFRD RPIEESLDLF RRMNKGEFPE
GSLTLRAKID MAHSNMHFRD PIIYRIINVP HHRTGTAWKV YPMYDFAHGQ CDYFEGVTHS
ICTLEFVVHR PLYDYFIDLL YRPRQYEFNR LNLTYTMMSK RKLLQLVQEK AVKGWDDPRM
PTITGLRRRG YTPESIRNFI DRIGYTKYEG VVDVGLLEYA VREDLNKHAT RVSVVLNPVK
LIITNYPEDK KEEMVAIDNP EDPNSTTHTV TFARELYIEQ EDFMENAPKK YFRMTPGQDV
RLKNGYIVTC TGCKKDETGK VVEVYAEYDP SSRSGSDTSN RKVKGTLHWV AVDDCIDVEV
RLYDRLFTVE NPSIITNAKA EKYLADAQPL QHFQFQRIGY FNVDPDSPDK KVFNRTVSLK
DTWMIIRIED TDSHRFVPGA EDYIIEALHW LGIEIDEGIG TTGPHAPYRQ SERRDIYRNY
VGQLLSEGKA YYAFDTPEEL EKYRAEIPNF QYDAQNRLSL RNSLSLTEEE VKKLIADGTQ
YVVRLKIEPD VDITVNDIIR GEVVINSSVL DDKVLYKSAD DLPTYHLANV VDDHLMEISH
VIRGEEWLPS SPLHVLLYRA FGWEDPQFAH LPLLLKPEGN GKLSKRDGDR LGFPVFPLLW
TDPTQAISSG YRESGYLPNA VVNFLALLGW NSGTDMKELI DSFDLKKCSK SGAKFDYEKG
KWFNHKYIQE LSGRDIVLLA KAHIERANLP YDEAAATEII KDRITLLSDL PALISFFFVA
PTSYDESAIK KRWKEDTPAQ LQEVRSFLED TLKSFIAEKG FNLGGIMNPL RLSLVGALQG
PHLFDILEFI GKNETLARIE KAIGIDPGTV VMGYGILSVK RRKASVVALG VLMLSKYENQ
YVRLQKIYEG VLSLIDRYRP DELSIEAPFY GQNVQSMLKL GRAQGVAIAA CMSKSIPVHE
YAPLQIKRAI TGNGSASKEQ VAKLLQSMLN ISDELPQLDA TDGLAAAYCH FLKLSGSSDW
KSYIKNNPDK VMNTIGTHFR LTTFGESHGA AIGGVIDGCP AGVALRLDEV QEALDRRRGS
SDLTTPRKEE DRIEFLSGLG ITTGAPIAFL IRNSDQRSGD YSSLEQVYRP SHADYTYTAK
YGVRDHRGGG RSSARETAVR VAAGAIAMQI LIEIVAYTAS VGTPLSQTAR EMEEEIKAAR
EEGDSVGGTI VCIIRGVPPG WGAPLYDKLS AKLSSAMLSI NACKAFELGD GFAGCHARGS
EQNDSNHSGG IQGGISNGEV IRFRVGFKPV SSISKKQQSV NKAGEQVEIE IAGRHDPCVL
PRAVPIVEAM AALVLADSYL LVVFSGGQDS TTCLFWAKRA FARAISFIYG QKHEIELARS
IAAEAGINTF VPGRNLFFLS IAAVYAREQG IRHIVTGVSQ TDFSGYPDCR DSFIKSLNVT
AMDDEFVLHA PLMWLDKAET WALADELNVI RHKTLTCYNG ICGACPACTL RLPSLYLDWN
SKINVISRKD VDNLVCNHIL HSLAIAKFVS FKHDTTILDI GTGGGFPGIP LAIMFPEAKF
TLIDSIGKKL KVVDDVILKT RLENVRTIHT RAEDKYQFIV SRGALSMDIL RGLAQKLIQK
NGIPNGIIAL KGGSLEAELR NVKNIAIQEN ILEYFDLPFF ESKKVVFLPM ITYPSTHGIF
EPEIKKLCQI IHDNGGQVYL DGANMNAQVG FTNPGYIGAD VCHLNLHKTF AIPHGGGGPG
VGPICVKEHL KPFLPSHVSA APFGSAVIFG ITYAYIRMLG VEGLKRSTAI AILSANYMAK
CLEKEYGIVY TGKTGRVGHE LILECRKLKE TGIDETDIAK RLMDFGYHAP TLSFPVHGTL
MIEPTESESL DELNRFIDVM RCIRREIEEV KEGKADPANN VLKNAPHPQY EVTADEWPFP
YSRSKAAFAL PYLLENKFWI NVARADGGFG DRNLDGKSVL DLFAGTGSIG LEFLSRGCRS
VVAVEKDKRH YLFLQKLADT LFDIVFADPP YALDNIEEIP EHPGTISFSS HPCFYSHKVY
GSVNFSILVR CEYKDGKWGE LQLSQDTNIN IHMASSCLHY GQEAFEGLKA FRGKDGKIRL
FRPEENARRL ADSAHGIMMA EFPVEKFLEA VKMVVKANEH FVPPYESGAS LYIRPLLIGV
GPLVGVKPAS EYMFLVFVTP VGPYFKDGFK PTPMAIMRGY DRAAPLGTGT IKVGGNYAAS
LKPGHIAHEK GYSAVLFLDA KEKKYLDECG PANFFGIKNN TYITPDSPSI LPSITNKSLC
QIADLGMKVE RRHIPVEELE TFEEAGACGT AAVISPILRV DDLDENKSYV FSKDAGPIST
KMYETLRGIQ YGDVEDKHGW VTIPSSRNEY EYEIPLTDAK EMLMSLYPPI HKIRYWIPWE
GYTFEVDRFL GENEGLITAE VELDPPVNLP EWICAEVTGK GRYYNVRFLD SVGGGVVKAF
VMVETEDGFD VPVYENEVVV ILNIVLAYLP DEINELGKCG YEAYIVNESN YDLYLIYKML
FSGNIPYDSV EYIESFAVED LSDRRRIACQ RFFKRHAFAP NPYFDEGADL HHHELLDTTV
GMEPKDILEY QKRTVIETMP GKKIIFIHGK GDGVLRKEVE KIMKSRYDFC SMQDASFQEY
GFGATQITIS LYRIIRPEID FPIGTDEHEE KVYNKAAENF NLFQKNGWLV KDEKPMYYIY
AQTMNGKTQY GFVVGAHVDD YMSGKIKKHE LTRKDKEEDR MKHVRVNNAN IEPVFFTFPD
NAELQAILDK YSAKTPEYDF VADGFGHHFW IVDDAKDIET ITEAFAKMPA LYIADGHHRS
AAAALVGAEK AKQNPNHTGD EEYNFFMAVC FPASHLTIID YNRVVKDLNG LTPEQFLAKI
GEHFVVEEKG TEIYKPAALH NFSMYLGGKW YSLTAKPGTY NDNDPIGVLD VTISSDLILR
DILGIDDLRT SKRIDFVGGI RGLGELKKRV DSGEMVVALA LYPVSMQQLI DIADTGNIMP
PKTTWFEPKL RSGLVIHSLA VRSFADTGLS LIEVSHRGKQ FTAVIEECRK LFLELIEAPA
GYDVVFLGGG ASLQFYMAPL NFLKTKAAYI DTGTWASNAI KEAKVLASSK ADTYTWYPVP
SDVDYFHVTS NNTIYGTQLH KDLDVNVPLI ADMSSDIFSR PVDVSKYDLI YGGAQKNLAP
AGVTFAVVKL DALGKVDRPL PTMLNYKTHV KESMFNTPPV FPIYVALQTL KWYKEMGGVK
GMQKMCEEKA AVLYNAIDSS KIFRGTVREC DRSLMNVCFV MKDEYKELEA EFQKFARGMS
GIKGHRSVGG FRASLYNALP LESVKALVDA MKAFEAKIMK KHIPNLLTLC NALCGAMAVA
MAAVGLIAIA AVLDFLDGFA ARMLKAFSPL GKDLDSLADL LSFGIAPRLA KFNNDPRQTS
TFIGLPTPAN AMFWLFSYLL VSEIPMLSLK ITPGDPNGVG YEVVIKTLLD NSILDLHTPI
LYANPKIFSF YKKSLIQSAE EAEPNIVNVN PGSADIAAGS FAVASLLAAK RDLDAGHIKC
IVTGPIDKYT AHHEAFPFKG HTEFLTSHFA IVAPVTNHIP LRYVPEALSV NLIVEKCILL
DMALRRDFGI VKPQIAILAL NPHAGENGLL GREEIEIIGP AIETLFNEHI HAFGPFSPDG
YWGNFDATLC MYHDQALIPF KIKHMQVGVN FTSGLNIVRT SPDHGTAYDI AGSGTADETS
FRNALYLAID VYHNRERFDE AVRNPLRRDF LPHEMERRNY IFETIKSVFH SFGFRQIETP
AMENLSTLTG KYGDEGDKLL FRILNSGDCL AKFTDEELLA KNSASFAAKA CDRGLRYDLT
VPFARFVVQH RNEITLPFRR YQIQPVWRAD RPQKGRYREF FQCDADMIGS DSLLNEVELT
QIIDTVFTKL GFPVRILLNN RKILTGIAEY IGADKIIDIT VAMDKTDKIG LDKVVEELKE
REISDAAIEK LMPILRLSGG NREKIAVLRE VLAESSTAIR GLDEVEFILD KLALTPLKNE
LELNLTLARG LDYYTGAIFE VKAVGVEMGS ITGGGRYDNL TGVFGLDNIS GVGISFGADR
IYDVLNMLDL YPKESARGTQ LLFINFGEKE VDAVLPVLNM LRMQGVRTEL YPDAAKMKKQ
MSYADDLNIP FVAFVGTKEL ENGVVNIKDM KSGEQSLRAD LAFFKQTTLG HPIIMGRKTF
ESLPNGALPG RRNIILTRSC EIVHSIEEAI KELFFIGGAD IFKQAFPLTD TLYITEVDAT
FQADTFMPPL SEWTEVSAVH HPKDDKNHYN ITFRKFLRND SIKKLIDDMF ETMYHSDGIG
LAAPQIGKSL KLLVIDADPL GEDKRVIINP EILESNETTV SLPEGCLSIP GISENIVRPT
QVKIRYRDEN FEEKTETLND FAARVFQHEH DHITQTLFTD RVSPLRKQLI KNKLLKISKG
IVNCHYNHGA GPDFLSAKIR IGEVEWVGAV EIHTNASEWK QHGHDTDPAY SGVILHVVLS
PNSSYVLFLR YMGMGHNNGA FEQIANSLPL SFIRKHADRI TSMEAMLLGQ AGLLEYHAFL
GQEFLFYAQK FGLPKGSIRF LRLRPVVFPT RMLAISAAIL QDHHRVPENN RIVRLFAGES
QALIQLYKNY CMEGRCMNCA VKTVLEGGLI LYPTDTIWGI GCDATNDIAV SKVFELKRRA
DSKALITLME HSGWLERYML EVPEIAYDLV ELATEPLTII YPNVTGVSAL LKAEDGSAGI
RDAFCKALCN KIKRPLVSTS ANISGESAPR NFEEISEEIK SGVDYVVSFR QASKIIKLDV
EGSIKIIRGM AGVMAGIMHA PLTGVFLIAE LTGGYDLFLP LMVVSISSYA TNKIFLPHNI
YSLRLAEKGK LLTHRKDQAI LTLLHVENVI ETDFSELRPD MTLGEMVVFG ESKRNLFPVL
TMEEVMHQFD DTGAWNLPVL DEKDCYLGFV SKSKIFNSYR DLLVLKVGEE LLQNSPEDLE
VLDSMALAVA NKGLEVAKGS FLYGHLLFVS ADLLNELLNN YAYALANIER AEALASEAIR
IDSSNASFLD TYAWILYLRE NYGLAKYYIE SAHYGDILWK LNPLNLNTAT SEELPFFDDF
FIRNFLQYRS RHGFVSIYDL KNVPGARVEY ISLLEPGDYR LHTALGVEWN YLRGLALTLA
PFSFTPYIGY TPLQIRTIYK DGKQRLSSDL LTLGGYFKFL TYRNDYWGMF SLVARLVAKA
QEAAEKAYAP YSGFHVGAAV LLSNGAIVAG SNQENAAYPS GICAERTTLF YANAQYPDAS
VEALAIIAIH GGEVVPSISP CGACRQVMVE VSYRPYKVIL AGKDKSVVLE DNRMLLPFTF
MSCNPAIGGI AKGQIVREID ALGGATAIVT DATSIQFRML NRSKGPAMWS PRAQSDRQQF
SMAWRRILEN TENLYMWQDT VTRLVETAQK ISFYASKVIL TNGTFLNGLM HVGSHQWKGG
RISEPASYGI TEQLISKGFR TDRMKTGTPA RVDARSDFHR FSFLPDKNHL KQRPCHITYT
NEASHTELRN HLEDSPLYNG QIVSIGPRYC PSIETKIVTF ADKSQHQLFL EPEGEDTTEY
YINGFSSSLP FQVQLDALKK IPALEQVHLL RPGYAIEYDF FDPTQLYHTL ETKLIPGLYF
AGQINGTTGY EEAAGQGIVA GINAALKIKE FTLGRDEAYI GVLIDDLVTK GVDEPYRMFT
SRAEYRILLR QDNADQRLTP RGREIGLVED ERWHAYEAKM EWIGRVDACL RSLGVRPVNE
QLQAYNTTPL KQGCKAMDLL LRPEVLEAVE IEAKYSGYIL REKELADRAK RLEHITLKGR
FNYMEISSLS TEARQKLSAI DPENIGQASR IPGISPSDIN ILLVLCGRLE YNLIKEYRPR
YNIMLKNGNF YPYICLKREP FPRVFITHKP VRDYFGPYPA GKMAHTLVGV IKKVFLPRTC
SLNLTQENIA LGRFRVCLNY HIHRCLAPCV GKQSEADYDE NIRQIREVLK GMMLYASELK
FEEAQAIKHS ISILESYQAA SAVISVGDAL VCSFSEDYLN YLEVRSGNIV SGETLEYKKE
WLSTLVQESL NALRPIKELI LPLPIAYTVT IPQRGDKKRL LELSQKNVEQ YKTDRDRQAE
KLNPEQRLGL PGLPYHMECF DNSNIQGSSP VAACVAFIGG RPAKELYRHY HIRSVQGQDD
YASMAEAVQR RYTAFIEEDR ELPDLIIADG GKGHMETIRK TLSPVFLLLE RVQNEVHRFA
IKFHREVRSK SQTHSELDTI HGIGSASKAK LLKHFKSVKK IREAEDIEII LGRAKEETTL
EVEKILSKYG NTLHTVDNIK FLHSVVDLTS LSATDHDVQI MQFVEQVNAL IPHVAAICVY
PNFVSTVKNA LSVNIAAVSG GFPSSQTFPE VKVVETGLAV EDGADEIDIV LHVGNFLSEN
YEEVADEILE LREVTKGRHL KVILETGALK STENIRRASI LSLFCDADFI KTSTGKEYPG
ATLNAAYTMA TVLKQYAELF GEKRGLKVSG GVRTTEDALR YLAIVKEVLG DEWLTPDLFR
IGASSLVADL QKEIMGKTIK EIAERRGHKI VSVIDADVAI EFSTPSSAPG HLEACFRAGI
PVVCGTTGTL FYSSNFSIGV YIFGKINELL ATYMVIIDET HHTEKKDAPS GTALTLAITI
RAHRKDNVPG THTISYSSKI DDITIEHKAH GREGFATGAI MAAEYIPGRK MAGIAFLYFF
PVEGRILFQM DGLGASGMAQ DVSLWTESAF GGMPMLLFAM LLGFYIFMRA WGVKRLSSFA
GAVMWTFSSY FIILIDAGHI WKLLALMYIP PTIAGLVLLY KRLLGTFVTA LFSALQIYSN
HIQMSYYFGF LMLALVIGWA VEAYRSKAWK PFLLATLLAF VGGLIGVATN ATNLYHTYKY
SKETMRGGSE GLDKAYITQW SYGIDEMLTF LIPDAKGGYS QPFTAGPVYV GAVVLFLFFL
GLLIVKGPVK WAVAGATLLT VMLSWGHNMW LTDIFIDYFP MYNKFRTPSS ILVVSEFTIP
FLAILGLTGG VALIFALFPG LLRNIREALF TADAWRAVIF SLLAMSVLVA SAYGKLNKTL
TVAAVTILAI VDLWSVDKRY LNDEKYHDAN RLYRVMNLAV NTFNDATTSY HHNSVGGYHA
AKLQRYQDLI ESYLILRALN TKYYILPAYG NGWFISSIKE VKGADEEFKA IGENNLDGLA
VFSEIFYKLL RTNYILRALP IPAGEHTIEM WFDPASVHTT ERIARLVRDV KKAYPFAKIV
ANTLMETYEY IETLPDGSRE KHLKRMEKEL YKQFEPQMKK LTLRQGKILI KLIKRETDST
SYELVEAYLG SFAASFWNLF AKMFGASLKA DYQPEDRAIE TIVLMIEPKI PQSIVKLWEW
ISLYYMCTMG EVWRACLPIA EKYNTSPAIV KSLIESGYDA NSSGMQKESV WNKSFVGIRS
VVLLPIASLK GIIVLGEEDS SYKQISFELQ SAIQKTLSES GKVLILHHRY GYAKGVSCIR
CGHVESCPDC KIPLKIYKEG GELVCAICGY LKEEGTGIER LADEVRELYV TNLDILFARP
DFRAEERVFQ FMLKERYSLL YPPFSRMISI SVESKDRKEA LAYTREMISL LMIDGCVNTS
ILKRAQDKGL AEIHLHNLRD YSTNRWRVDD YPFGGEAGMV IQVEPVDRAI SHLKSQRAYD
EVIFTSPDGE LFSQPLANKL SLLQNIIILC GHYKGIDHRI REHLITKEIS VGDYVLTGGE
MPAAIIADAV VRLIPGVIGD EQSALSDSFQ DGLLSAPVYT RPADYNGWKV PDILLSGHEA
KIAEWRLRQA EERTRLLRPE LVQDVCRAIE EVFPLPLQES YDNSGLQVGI PSDRVTGVLL
TLDVTEQVVE EAIKKGYNFI LAHHPLLFRG LKRITGATYE ERAVVLALRN GIAIYAAHTN
LDNHPDGLNH YWAKELGLGA GIVGDFPEEM PLEEVWNLLK KVALCGGSGA FLLKHAIRAN
ADIFITGEAK YNDYLDAKES IVLATIGHYE SEMIALKCFK EVISQKFSNF ALCFSERNQN
PIEISIEEKL KVLYDLQEVM SEVDRIRILR GELPIEVQEL EDEIAGLQTR QSKCEADIAE
IKKIIADRKV RIKEAQTAIE KYTAQLDSVR NNREYESLTK EIEYQSLEIQ FLEKKIGEDE
GVIKHIKSVL EEIMEVVSER SKDLEEKKGL LDEIVSETKV EEEKLREKAS KLETKLDERL
SKAFKRIRKS ARNGLAVSTV DRESCSGCFN KIPPQKQLEI KTRKKVVVCE YCGRILVDVV
VGLSGGLDSM VLTHLLDAAG YIANCNFQLR GKESERDAAF VRDVCAERFF YMVFNTQKVA
GISIEMAARD LRHAWLALGH HHTDQVETIL LNLIRGTGIR GLLGMILRPL LGIKKEQLRA
YAKLHSIPSI EDSSNHQPIY KRNKVRLELL PLLKEFNPSL HEYLSDYNFS SEVIADILRE
PSYEAELFRG ALLVLRTVDT KDGRKEATDF LKDGVALVTP FTSDYEVDYS ALEKLIEQIA
GGVDFLVTLG TTAETPTLTE EEQIKIVAFV QKVVDKRVPI VVGMGGNATR ELCKKIRRFP
MEGISAILSV APYYNKPSQE GLYAHFSEVV EASSKPVILY NIPGRTGVNM QVETVLRLSK
VIGIKEASGS ITQIERIFAL FSGDDSSTLS YISMGGDGVI SVIGNALPKE FGGLAAHVQR
SLVELYELLF VEGNPSGIKS ALHCMGLIIE DLHDPFLMLG MREAVDRLNK ALGQKERILI
YGDYDVDGTT SVALMYKFLR LSYYIPERYN EGSGISFQGI DHAEREGCKL MIALDCGVKA
VEKVLYAKEK GIDLIICDHH VPDAELPDAV AILNPKIPGS TYPFDELSGC GVGFKLLQAF
TIDNGGDLRQ VYDLLDLVAV SIGADLVSLT GENRVMACHG LKILNKNPRL GLRSIMDVSE
IKTKRITMNE VVFKIGPRIN ASGRMQNGRE SVDLLLAATA GEARKMTKNI DSYNSQRREL
DKSITEQAYD PSWHRGVIGI VASRLTEHFN RPSIVLTQTV CGSARSIGGF DMYAIIDQCK
DLLINFGGHT YATGFTLHKD NVEAFIQRIE ELGEVLTPQI NIDLNIKLSD ITPTFRKQLR
EMAPYGPHNE KPVFRTTNLE LASSPKFMGK TKSHVKLIDI VYTIEEYSRI FDREHIRNIE
ENARTTLYET MGNAFCNQFN RMFVIVFAGP SQNGAIALAI ARILNRSVDA FLLNLSEEVT
INKTKLPPRL SENDIVIDGL FGSELEVPII VSVDMPSGLF PQNNPDNIIR AHHTFTFHGA
KLSLLLSDNE KYVGKWRVIN CGLRGTFCDK RDFGHVALIA GSQGMMGAAI LGAKACMRTG
SGLITVHVPG PGLGTQFESA AAMESLLPII IDADAINILA SNPLLNLLTP DSILTPHKRE
LDRLVGDYER LRKASAFAQK HRVYVVVKGA YTATCLPQGV IIFNQTGNPG MATAGSGDVL
TGMMLSFLGQ GFDSLTSAVF AVFIHGYAGD RYAESNCQES LLASDIIIAA YLGGTVEGNE
EAVVSQFGKI EDASPGSLTF LANPKYEQYI YETKATAVLV SNEFKPERAI TLIRVENPYE
SLAKLMEFGV ASTAFVDPSV TLPKDVYIGH AAYISKGAIL HPGVKIFPFV FIGENAEIGA
ETIVYPSAVV SAECKVGERC VIHSCAVIGA DGFGFAPSEE GYRKIPQMGN VLIGDDVEVG
ACACIDRAVM GSTIVERGVK IDNLVQIAHN VVVNEHTVIA AQVGIAGSTK IGAWNMIGGQ
SGLTGHMQTA QKVTIAARTG VISDIKGVTY FGSPAFPIKK AMRAHAVYGR LPEMDKQLFA
LSKTLKESFS LSGKGLHTGL EIAITFHPAP DNHGIKIKRV DLENKPIAAL AENVAQTNRG
TVLRDNGAHV STVEHAMAAL YAMGVDNCLI EVNAPEFPIL DGSSIHFLEG IKKVGIVEQE
HLRDYYVVKK KIEVSSLIIL PDDSFGLNVL ISFDSPILSN QYASLDSIAD FEKDIAAART
FVFVREIEQL LDNNLIKGGD LDNAIVIYDQ VLTQEKLDSL SDLMGVEKKN AADLGYINNK
NEPARHKLLD LLGDLSLIGK RIKGRVIATC PGHSINNVLA QQIRKDIRLN EAQAPVYDPN
AAPLLDVKEV KALLPHRYPF LLVDKIIEIG SMHIVGVKNV TSNEPFFQGH FPDEPVMPGV
LLIEAMAQVG GLLILQQLSE PYSTYFMKID NVKFRHKVVP GDTLLFRLQL LAEPRRGISN
MRGLAFVGEK LVAEAEFMAQ ITKNNQHDPI FDLIQEEDRR QRHGLELIAS ENFVSENVMK
AMGSCFTNKY AEGYPGKRYY GGCQVVDKAE QMAIDRLKQL YGAEWANVQP HSGAQANMAV
FLAVLKPGDT FLGLNLAHGG HLSHGAAVNS SGLLYNPVAY SLRQSDETVD YEEMERLAKE
HKPKLIVAGG SAYSREWDYA RMRAIADSVG ALLMVDMAHP AGLIAAGLLD NPVKYAHIVT
STTHKTLRGP RGGIILLGKD FENPWGLTTP KGEIKRMSQL LDSAVFPGVQ GGPLEHVIAA
KAVAFGEALQ PEFRTYQEQV KKNASVLADT LVEMGYKIVS GGTSNHSMLV DLRPKFPELT
GKVAENALVL ADITVNKNMV PFDTRSAFQT SGIRLGTPAL TTRGVKEGEI KRIAGLIDRV
LTSPTDEQVI AAVRGEVNEM MESYPIFAWR GVSASKEDVH NAIKNVDKGL YPKAFCKIIP
DIIMHADGAG TKSSLAYAYW KETGVAIDAV VMNLDDLLCV GAVDNILLSS TIGRNRLKVP
GEVISAIING TGGETADVGD LVRTIIVDMP RKNVIDNASI RPGDVIVGLA SGGMGSNGLT
SARHDVFGPQ VKYPETYDHD LPNEVVGRLV LSPTRTYAPI IAEVLKHHRI HGMIHCSGGA
QTKVLHFVKD NLFPIPTLFN LIYSSGRTEP KELYKVFNMG HRMELYEVAP EIIAISRKFG
VEAQVVGRVM EGMARVFTKL GKEITIAVKA GGPDPETNPR LRVLVQTAKK ENMPKENVDR
AIKKASSKDT DYKEMNYEGY GPFGIAIFVE TATDNTTRTV ANVRSYFNKF GGSLGTTGSL
EFLFDHKCVF HVNKPDDLEE LELELIDYGV EGEVIIYGEF AQNSAIQKFL EEKGFEITSA
EFTRIPNDEK EVTPEQREQL DKLIEKLEED EDVQNVFTNM MNISLAWLNN YLDVQEVSEI
LTSIGLEVGG VEEHESVRGG LKGLVAGKVL TCIDHPNSDH LHITTVDLGP TQIVCGAPNI
AAGQTVVVAT LGTTLYSGED SFTIKKSKIR GEESFGMICS AKEIQVGQDS DGIMVLADDV
KAGTPAAELF DLKSDYIIEV DITPNRVDAT SHYGVARELH AYLRYSGIVI DNLKVAESPE
WLRKALEAIG QKPINNVVDV TNYVLHSIGQ PLHAFDLDKL LLLSGAEHEL LPQDVVIADP
LCLGGVMGGE DSGVSESTTR IFLESANFNP TCVRKTARRY ALNTDSSFRF ERGLDPEATL
PALVMAAELL KEIAGGSPLT DYYPEKKEPY RVDFSLQKLT STAGYEIPEA TVRTVLKYLD
ILDVPRYRVD VTREIDVIEE VMRIFGYNNI PMSYTLKASL NHVTETDVEA QRIIAEMLTG
AGFAEILNNS LTSSKFFVTL VNPLSSDLNV MRPSMVKGGL EVIDFNSKRK SGPLSLYEYG
SVYTKGYRED SMLALWISGD KWNDHWATNN DSVSVFHLKA YVYNIMRRLG GELLARWGRL
SKAVLSDIAF PVFYAELYWD KLYSSGIKMK SISKFPAVRR DFALLIDNGV SLVDIERVAY
KAEKKLLKGI TLFDVYEDKH LPPGKKSYAV AFELQDEEKT LSDKAIESAM ERIHAALVKE
LGASLRYKTI LQRSQSALTE KRSKFISFAI PVASPEEALE EVAKLRKEYF DARHVCWAYV
VRANDDGEPS STAGKPILGQ IHSAELTNIL VAVVRYFGGI KLGTGGLIVA YKEAAALAIA
ASEIITIDLA RRYKVSFGFD DINTIMRVAK TYSAETADTE SGYQWTFSVK EELAGFFFDE
ISSLYVRKLE SQRKKMQEEI NTLNKELKKA SKDTKSSQNR LALLNRQIET RKQMIETLTQ
EIDEADKNLI LLTGQIDTLT TQHSHRQQAY VKSLQAMSRR RGAKDQLLYL LSAKDIRQSF
RRLRYLATYA NWQKEEAEKL KASLLSTREQ EKERLLANQE ESKKEVSRLQ QKQKDIQANL
KKKKQQAQTL DRQIQNQIAK EVAMTKDERL LSNSFAGNKG KLPMPVTGIV GQFGQQNHSE
LKSIQNNNGI DIESPQGAEA RAVFNGTVSK VFVVDGYNII IRHGNYLTVY SNIKNVYVKA
GDHVTTGQKI GSVYSDPLHF QLWKERSKLY NNNAEAKAIF DKANEVLGFS LTDIMFEGTA
EELKQTKVTQ PAVFTHSYVC AADTQPNMVA GHSLGEFTAL AVAGVLEFED ALRLVSERAL
AMQDACDVEP STMAAILGLD DAVVEEVCAG IVVIPANYNC PGQVVISGSK AAIEDACIAL
KERGAKRALP LPVSGAFHSP FMEPARQRLA QAIAAATFKA PKVPVYQNVD ARPHTDPEEI
RTNLIAQLTA PVRWTQSVQQ MVADGATEFI EFGPGNVLQG LVGKISIIPG AGQLYNRQYW
KLPIIATAYT ACYYAISWNH ANLTDYATAY SEDFFRRNRD LSIIVAAAVY ALVMVDAYVD
AELFTFDISP DISMSVQPFE PQDAVLLCWP HKSMDWNYIL SDIEHCYEQI AKAILRFQPL
DIPLNDTWAR DTAPLSLDFA FNGWGLKYGW DKDNEIAASL RKKDFVCEGG AVETDGCGTL
LTTNSVQYEP NRNLKEEFGV EQVVSLDAMS GDDTDGHIDT LARFCSPDTI AYLVRMEQEL
QAMGERLPAT YANFLLINGA VLLPIYDEEA IAVIKETFDR EVVAINCFTV VRQHGSLHCI
TMQFPMGVRK TTDFLEKATW TLAGLLVFFS IIVFLTGAGM SVESGLETFR DADGLWAKYR
IEDVCTPEAL RRNPDLVREF YNMRREEIAK VKPNGGHLAI AALEYDVVVV TQNIDDLHER
AGSTQIVHLH GEAMKCASLS DPHTPLPLPE GRLALTAEDV DARGLPLRPF VVFFGESVPM
LDEGIRHVSE ADIFVIVGTS LNVYPAAGLI HYAKPDTPIF LIDPKEVGLE FTHFRCGSSE
GMQLLTAKLH IEDLYSLSAT YPYATPLHML LLKALYKCKD LRFASELRRR SIHISRPERL
TETLAKLYIR QGKYEQAKKI ISSLRLKYPQ KNSYFAEQIR FLNRLITNCI PSYKLSGTSI
DYTKIKSISI KDFGNLAPTV YPPLATRFSE ELRDQFQKRT RLTQNKDRGD LELEGEIVGY
DLTAEAIQEN AAKTRLTMRV KVRYVNNKEE KKSFKEFTAY ASFDSGLMFN DVQDALVDDI
SKDIINQIFN ATVEDWEEEK LRYNLSLIKD VAQRSGAEII LAFKAFALWK SFPIFREYIK
SSTASSIFEA RMGYEYMGSP TYTFAPAYKE DEFDEILKYS DHIVFNSLSQ SCGIRINPEY
STVGTDLYNP CAPGSRLGIL SSQLGIDGFH FHSHCESNSY DLEETLKHVE EKFGEYLPQL
KWLNMGGGHL MTHAEYDVEH LITLLRRFKE KYPNLTLILE PGSAFAWQTG YLKTQVLDVV
ENSGIKTLIV DASFTAHMPD CLEMPYQPRV RGAYRIGGNS CLSGDFIGDW TFPQEVKIGD
IVLFEDMIHY TTVKTTMFNG IPHPSIAIKH TDGTFEIYRS YGYEDYLNRM LCTEKYIDEE
RYAVAFVSDK HRFNKWGPIR IAAELKSKGI DKITIDNALV VPVPASNSKK KRRGYNQTRF
IAEGLAKVLG IETQTARSKE KRWQAMENLF LLVDDVLTTG ATLVHAAKAL MGSRYGGLKQ
LDGVGPSGET IMDYSIYDAL RAGFGKLVFV IRKDFEEDFR KIIVSKYEKH IPVEVVFQAI
DALPEGFKAP EGREKPWGTN HAVMMGESVI DEPFAVINAD DFYGRNSFEV LAEELRSMGT
TGKYCMVGYR VGNTLSESGT VARGVCEKDA DGYLTTVVER TDVARTPVSM NMWGFTPDYF
AHSTTAFVDF LRENINKPKG EFYIPLVVNN LIRDGKATCK VLDTTSKWFG VTYAQDRPEV
VAKLQKLVDE GEYPKKLFVR VGDIIKVRKP PITYTFRVKA LLNSRVGAKL VDQYLENLTP
ESEYEILELN KLSGFVDRSR GLGRPTKKER RELDRFRVKN KILVLLKPST YMNLSGNAVR
YWMTKENIPV ENLLIVTDDL SLPLGTLRMK PSGSDGGHNG LKHIAQILGS QKYARLRVGI
GNNFHKGEQV DYVLDKFTPE EEKALLEIGE RACEGIKLFA LMGIERAMNN VNKASKELRK
GDNIPAVIYG VTDDAVRKLI YSPDIFVVNM SIDGTCILKD IQFHPVTDRI LHIDFLQIEE
AKPIVIDVPV KLTGHAEGVK AGGKLSLEMR KIRVKGLYKN IPEFLSIDVT NLGLGKTLQI
GQLSFDNLEL MNAKNNVVAA VKLTRMDGNG RWAQAQGQER VYGHVHGVES VRRILKRAAE
RGVKVLSLYT FSEENWSRPQ QEVDALMELI VVSLRKELME NGVRLRTIGN TDKLPADVQE
LLKEAIALTA DNSVITLQLA LSYSSRQEIT HAEEDITDRL YTSGIPDPDL IIRTGGEQRL
SNFLLWQGAY AELYFCPDAW PAFDEKAFDK ALEDFAQRER RYGPVTKTIA DIKLEGVKTY
DKDVVLGISG LFVGLSLEVP GEILSKAIEN YMKNGLFSDC KIYADKIEGD SVWLTIELVE
RPRLSKLVIN GVKKGERDEL VSFYDGSQLT PNTIDVAKEV VLKHFDAKGY SNVAVTAEEI
KDTTNYVELH INVDKSNKTK VNRIYFEGNK ELSDATLLKA MKKTNFSQKK FVKKDYTEDL
DLLLAAYHEK GYRDAEILKD SVAKASDVDI HIKVAEGKKY YIKDINFVGN TKYNSEDLLR
LLGMSPGDVY NQKKLESRLR TDEDAVANVY ANNGYLFSYI YPVETEIGDS VTLDIRIVEN
RPATVNRVII DGNDRLYEDV IRRELYTKPG QLYNRDYIFR SMRLIAATGH FDPEKIIPEP
IPNEENGTVD IRWNLTPKSN DQVELSAGYG QTGLIGRVSL KFTNFSIKNL LNPKFLPTGD
GQTLTLSGQT NGRYYQSYSI QFTDPWFGGK RPNYFSASLW YSRQTGINDP DKLLDMIGGS
IMYGKRLTWP DDNFQIQGGL NYTLYRLRNW MTDGVANDVH LSATISRISI DNPTYTRRGS
KHSLELSATP PYSLWDGIDY TFIEYYKVKY KGESFLPLLP VLMARAEAGF IGAYNPYKRS
PFGTFYMGGD GMSGAYSFLN ETIGLRGYKN GSIAGAYSYA RMTLELRYPI IFEQQTSIWV
IGFLEAGNAW SNASSFNPFQ LKRSAGVGAR IMIPMIGLMG LDWGYGFDAP DSTMKGGSNI
HFVIGQELID SEYILSKMPQ YKAATENMQK QAEKFQKEIS GIQEKAAAMY KEYLKERPKL
SEQLRTSREE AIVALEEKVQ ELQQKYFGPK GEMATLQEKE VKPIQDGIYE AVKHISLRRG
YVLVLDRATT VIFATPEIDI SNDVLKVLGQ KIATINSQEI MMAMPDTKKA QAEVEKLQKE
FEDALLIKRE ELKKKYEDYI SKEKTLPESI KLRQQQEIED IQKRIDDLTQ AAIQDIQKKQ
QELMAPIQAK VLDAIKKVGN ENGFAYILEA GAIDATPLVK AKLGISPYIT LSEQYGFEVD
FKPFFSIQTL GTREFRDQKV NILDHTAIIF TSRTAIDHFF KLTQELRLTM PEDMKYFCHS
AAIASYLQKY IVYRKRKVFY HESGQFHALL LKHNKETYFI PGIEGLKEDI VAVLDSKKIP
YSTSAIYRSV PNGFEIDGYD LLIFFSPNGV TSLKSNYPEY KQNKQLLACF GEATASALRE
NGFEVNEAPS PEFPSMTAAL EHYILKEVLG EEAERLDLQD KELNRVLGGG LVKGSVVLIA
GEPGIGKSTL ILQTLLNTKI RTLYISGEES EKQIKLRADR VFLIYCETHL EKILEIWKEA
SPDLVIVDSI QTIFTEQIDS SPGSLTQVRE CATRLMAYAK NTDIPILLIG HITKDGSIAG
PKILEHLVDT VLQFEGDTNY QYRLLRANKN RFGSTSEIGI YEMRQNGLRG VENPSELLIT
RREEQLSGIC VGCAMEGARP ILIEIQSLVS SAVYGTPQRS STGVDGKRMN MLLAVLEKRA
GFKLIQKDVF LNITGGLKLS DTALDLSILA AVLSSNLDLP IPTNICVAGE VGLSGEIRPI
SRIEQRVGEA QRIGFETIII PIKVVGVSRV DQAFNFLFFL VEVSVHPGNA ISIEFDHGVS
IDECVALSKY VEKGLDREVE DFELEVGSPV LTDPLRHPLQ YRKFFGETVE VLLKNGQKKK
GTLEMKFSLD EIKEFKSLKN IDRETLVKVL EESFRNVIAK MFGSDSNFDV IINPEKGDLE
IWRNREVVED GQATNAMTQV ELSEALELDP DTELGEELTD QVYFEDFGRR AILNLRQTLT
SKILELQKDA LYGDYIKRVG QIITAEVYQV WKKEVLLLDY DGNELILPKQ YLIPRDRIKK
GDSVRAIIER VENNNNNPKI ILSRTSNDFL KALFELEVPE IADELITIRR VARIPGERAK
IAVESFDDRI DPVGACVGVK GSRIHGIVRE LQNESIDVIQ YTSNLGLFIQ RALSPAKIAS
YHVIEVYLKQ DQISLAIGRG GANIKLASQL LGHEIDIFRD DEEDIYLEEF DDEIEPWVID
LLKSVGCDTA KSVLNKSREE LIRVTDLEED TIDFVLEVLR SEFSEYKYGF VTDIETETIP
KGLNEDIIRL ISKKKNEPDW LLEYRLKAYE AWTKMEMPTW AHLNVPTIDY QDIIYYAAPE
ILPELVEAFD KLGIPLHERE ALTGMAVDAV MDSVSVKTTF KETLAEKGII FCSFSEAVQE
YPDLVKKYMG KVVGFRDNFF AALNSAVFSD GSFVYIPKGV RCPMELSTYF RINSVNTGQF
ERTLIVADED SYVSYLEGCT APIRDTNQLH AAIVEIIAED RAEVKYSTVQ NWYPGDKNGK
GGIYNFVTKR GICRGFRSKI SWTQVETGSA ITWKYPSCIL KGDESVGEFY SVAVTNNYQM
ADTGTKMIHL GKNTKSRIVS KGISAGYSQN SYRGLVKVAP DADNSRNYSQ CDSLLLGDKC
GAHTYPYADI QSDTAIIEHE ATTSKISEDQ IFYCNQRGIN TEEAVALIVN GYAKEVMNKL
PMEFAVEAQK LLSISLEGSV GREEALNILE QYGLPKSLSE DYKRFDGSIV EFAEKHPNTL
AALNTLFAKD VFVVHIPKNV ELEQTRVLVI VEDKAKASLL ICDHSVADSS SVLLEVYVGN
SASFTLYDME ETHEDHIRIS NAHYHLAANA TAKVCPLTLT NGKTRNNIYG YIEGEHSSFT
AAGLVVLDGS KRADNYVWVN HSVPHCHSDQ LFKYTMDDTA VGSFTGRIYV AKDAQKTQAY
QNNRGLNLSG KATMYSKPQL EIYADDVKCS HGMTVGQIDD GAVFYMRQRG IPYWEAKMLL
TIAFMADVLE YIDLELREKL QDVLEQRMIH DMMPGTEELL MKEMTSAYVG IDPTADSLHI
GHLVGVMMLR HFQRAGHRPI ALVGGATGMI GDPSMKSAER KLIDEDTLRH NQEAIRKQLA
KFLDFESDAP NAAKLVNNYD WMKEFSFLDF IRDVGKHITV NYMMAKDSVK KRISGEGLSF
TEFSYQLIQG YDFTYLYQHE GCRLQMGGSD QWGNITTGTE LIRRTLGGEA YALTCPLITK
ADGAKFGKTE SGNIWLDPKY TSPYKFYQFW LNVSDIDAAK YIKIFTSLTK EEIAALEEEQ
AAAPHLRPLQ KRLAEEVTCM VHSREAYESA VEASAILFGN ATREALTKLD EDTLLALFEG
VPSATLPMGI NILDLLADEV AMFPSRGELR KLLKSGGVSI NKEKVESEGM VLTSSDLLAG
KYILAQKGKK NYFLIQDQLT NTIGAILQKL YGQISRTKKE FEGDYTLVVF PYLKYSKKNP
EHVAQEIAEM LLVKSYNVVK GFLNLSLTDE AFIQETNHIS SSDNYGHKTE TEKSPLVMVE
YSSPNTNKPL HLGHIRNNLL GYSLCKILSA NGNRVVKTNI VNDRGIHICK SMLAWKLWGN
GETPEQSGLK GDHLIGKYYV LFNTKLKEET NTLPELMQQA REMLRKWEAG DKETLELWGM
MNQWVYDGFD VTYKRLGVDF DKIYYESDTY LVGKEEVLRG LDEGIFCRHE DGSVWADLTD
KGLDQKILLR ADGTSVYMTQ DIGTAKMRFN DFSIDKMIYV VGNEQNYHFQ VLSLLLDALG
FKFGKDLVHF SYGMVELPEG KMKSREGTVV DADDLMDEVI QTAYNTSKEL GKVKELEEEA
LEVARKVGLG ALKYFLLKVD PRKTLLYDTN ESIDFNGNTG PFLQYTYARI RSIVRNASDK
EKTLVLRLAQ YPEIVDAAGK ELSPALIANF TYDLAREYNQ FYHDHSILNA PNEEVKRLRV
KLSYITSETL RRALDLLGIE VPEKMNKIIL IGYVGSDPEI KYYDFTSLRA HFSLATNERT
DWHSISAFGA NAKFVEVKTG QLLLVEGKLR YKSTPNGEIS KTPMIVAMKA FVAFPRKLYK
GNPYFVPQIE SEELVTLDSK KNPAFQFCDV IYFLAYKDGE VAGRIAGIIN YKSNEVWNQS
YARFGWVDFI DDPEVSSALF HAVEAWSRKQ GMEIIHGPMG FSDLDHQGLL VHGFDQLGTI
ATIYNYPYYP KQIEALGYQK DQDWKEYKIY VPKEIPEKHL RIADLVQQKY NLKVRKFSSV
KEIMPYIKSI FYTLNKAYAH LYGFSELSTE QIEFYVKTYL PMLRIELVTV ITDKVIGFAI
SLPNLSRAMQ KAKGKLYPMG ILHLLKALPK VVDLYLIGIL PEYQNKGINA LIFRDLIPIF
QRLGVEYCES NPELESNQAV QMQWNYFERV HHKTRRAYIK LGEREPEIYG STDFEEYLEK
LRDIYHNVDI RYFQSNHEGE IIDYLHLSGG IVLNPGALTH YSYALRDAIA AISVSVVEVH
ISNLYKREEF RQKSVTAAEA AGILSGFGLD GYRLAYILEH ISPEPPLLKK LYRDAHTHLV
RPRMMSGHHQ GRLLALLSKL KSPRNVIEIG TYTGYATLCL AEGLGVVHTI ELNDEMEDFL
RRYFDQSEWK EHIRLYFGDA LDILPSLDIV YIDANKRHYI EYIKLVLKRL PVGSLIISDN
TLWDGKVAQD EQTVSIRNFN DYLLEQPELS TVILPLRDGL TLSNPKQLAS NLRLNVGNGR
IFIQQALNEL RHTAKAVEND ENALNGDRVR IEVLPKEILE RAQGNYVGVL QGFVIPEGNK
IQNDIFIPDK HTNDAKDGDM VLVRVIEWRQ EDKNPVGEII DVLGRPEDND TQMHAILAEF
GLPYKYPEEL EQLANELPEG LSEKEHSTRE DLRHLTTFTI DPIDAKDFDD AISYERLENG
NVSVGVHIAD VSFYVKPGDP IDIEAQKRAT SIYLVDRTIP MLPERLCNDL CSLKPNVDRP
AYSVIFELND KAEVVNYKIA KSIIHSDARL TYEQAYEIIK GEGDEVRQSI IHLSEIAQKI
RSRRFEAGAI NFERQEIKFI LDDQGKPTDV YTKESNEAHQ LIEEFMLLAN RTIAQHVFIY
RIHDLPNEAK LQDLSKFMMK LKYVLKLDGN KEHISKALNE MLVAFRGKPE QNMLETIVLR
TMSKAIYTTD NIGHYGLGFP FYTHFTSPIR RYPDVLVHRY LWAYSPGILE SQARHCSDQE
QLASQAERAS IKLKQVEYMS DKIGERFEGM IISVTDFGFF VEIKSNGCEG LVPIHSLTDD
FYVYDEKNFC LIGRQYGRVF KLGDSVEIEV DRVNFERKQI DFEKAELQKQ IATEKEMLEE
DKSELERFAR ETFLMKAPNE DLYVKWDISI SDIADGKARI SFTAKMKSGW HVYDMNLPEG
GPSSTEFLFD TLAGMTLSGE VAPDRKPLDV FDKNFEMNLR WYADEVIFTQ ELNVEDPGEV
FFMACNDPVV EELKSFGDIF IFGFLGGLVA LLTPCVWPMI PMTVSFFLKR KDRKKAIKDA
ITYGLSIIVI YLLLGLTITS IFGASALNDL STSAVFNIIF FLLLVVFAVS FFGMFELTLP
QSWTNKLDAK ADATGLLSIF FMSFTLVLVS FSCTGPIIGT LLVQAATIGV GPAVGMFGFA
LALSIPFGLF AVFPNMLQSM PKSGGWLNSV KVVLGFLELA LALKFLSVAD LAYGWGILDR
EVFVSLWIII FALLGMYLLG KITLPHDSEV KRISVPRLLM ATISFAFAMY MVPGLWGAPL
KAVSAFAPPL YTQDFNLYEA EVHAFDDYET GMAYAAKHNK PVMIDFSGFG CVNCRKMEAA
VWTDPKVKSV IDNDYVLITL IVDDKTNLPE PMIVTEKERK LKSIGEKWSY LQRVKFGTNS
QPYYVLLDAQ GKPLAPSYAY DEDVAKYLDF LESGKREFGA YTIHPSESLE SISKRIGKGE
QDQVSLTLRL TGDTERVLAK YLMYKKDEYR DALRDRELIQ SLNIQDTTLL NHILPYTLFW
NTSPKEVVTM LVKRYEEFWS KERLDRAESL GLTPFEVRIL ASIVSLESRY QPELATIAGL
YLNRLRLGMP LQADPTIIFA HQDYSIVRVL KKHLEIDSPY NTYKNRGLPP TPICVPSQEA
MEAVLNAQSH NFLYMCADSD FSGKHIFAAD YATHLKNARL FQEELNKRGI DLNSADSVLL
VRVPGIGPSF AKRIVKYREL LWGYYCTEQL QEVYGELRRH PYVSFRQASA LKRILTGDLP
TWKGLYETSL FSVDDSLRLS PYTEEGYNKL VEEIKKLESV DRLDVINQIA EARDKGDLSE
NAEYSAAKEA QGLLEARIAQ LRSKLMNARI VDTSKIGTDI VHMLNKVTIK NKANNAVMTY
TLVSDTESDL RAGKISISTP IAQGLVGKKV GDVVEIKVPS GTVTFEIMKI ESIFTKIING
EIPCHKVAET EHYFAFLDIA PFVEAHTLVI PKREVDYIFD LTDEELSGLI CFAKRVAKAI
EEVTGCPRMA LAVMGLEVPH AHIHLGPIRS EGDFRPDELA ETARKIMEII KVIGREVLDS
RGNPTVEVDV HLACGVMGRA AVPSGASTGE NEALELRDGD KNRYLGKGVL KAVENINTVI
APEIIGYSVL EQRKIDRVML ELDGTKTKSK LGANAMLGVS LAVARAAAEY LGMPLYRYIG
GTNTYVLPVP MMNIINGGSH SDAPIAFQEF MIRPVGAPSF REGLRMGAEI FHALKKVLHD
RNLSTAVGDE GGFAPALGTE DALESIMEAI RKAGYKPGED VRIALDCAAS EFYGAKRNSD
EQVAYLKELV AKYPIDSIED GMDEGDWSGW AKLTAEIGDK VQLVGDDLFV TNVEFLRKGI
ELGCANSVLV KVNQIGTLSE TLDTIELAHR HGYTTVTSHR SGETEDSTIA DIAVATNSGQ
IKTGSLSRSD RMAKYNQLLR IEEELGELAQ YGFIEKHPQS ASTLYAKAAL GEYYFFQENY
RSAAYWLDLL DRDFLGLSAA QLSLSRKALE YLELYSEAMQ HFGLSALSSG KLQDAYNAFV
NSVYLPLVQA AEYNAGGEIG VGTEALGKFV SKHPLSEYRD KAVSYLVDAY GRTSDHVGAI
KEIDKITPLP KELVKLRQKI ESVAEAYLWK GELFHREGNY NEAYNLGYSF FNLERWGEAR
EYDAAFSAYT TAMTRGGKDA DYAVLKRAHI MGLRKNYQGK ASELESLVVK YPNSPYIQEA
LYEKGRALTF ARTEFSKVFN GYPDSDFAPK AGVQLALSFF NDNDLNRAAD IYAEVIRRYP
NSGEAKSALQ DLKSISVRLD RVDEYSRLAQ LVDSKNSDET ESLTFLAAER LIALEAMRRY
VERYPNGSFR DQAEYHQAYI LYKERRYSEA AKKSAEAYLE KGYNDSYWIS RAFILLSDIA
VKQGDKNLAL EYLKGVKSNY DDILSKVDSR LAQNERDAQN LTLNGTARSM GMGGAVGALG
ADPSAIRINP AGERGADKSF DFSLGFSSGE YLHFGATLRL HSINYNKKTY YGEISNHLNT
SGQGVSATFG ALISLGDYSL IRPGVITASA MGGYGVVTYD FDTSHRFGLE LKPTRQLSIR
GGAAIYSNPS LDLAYVNNTR SAKAYPFSES GYNAACDFMG TNPIVQFMVP VLALGFILHI
AYAFVLTIQN RRARGTDRYA SGIDWSSKNM LVLGVIVLGV LGWHLTHFWS KMQLLEGFTL
VAQTFSNPIV VVCYLVWLLA IWFHLSHGAW SAFQTLGLNN KIWFKRLRVI GIIYATIVCL
MFAAVMDKNI NIKVKVWRQK NAKTKGYFET VELKNISQGS SFLEMLDILN EKLISEGQTP
VAFDHDCREG ICGMCSLYIN GHPHGPDSEI TTCQLHMRKF EEGDTITIEP WRSAGFPVIR
DLTVDRTAFD KIMQAGGFVS VNTGGIPDAN CIPIPKKNAD LAMDAASCIG CGACVAACKN
GSAMLFVSAK VSQFALLPQG KVEANRRAKA MVAKMDELGF GNCTNTRACE MECPKNVSIS
NIARLNREFI KAKFKDECWQ VVYTDNQTEG RGQRGNIWVS EPGKNLTMSF DISVFTSLAI
RTVIKEYIVS IKWPNDIFVE DRKVAGVLIE NEWEGSEFKQ AIVGIGININ QLLFLKLLVE
GVDVDGMLRL MAFGWDFFNK YILTIFRIVA FILTISAIFA GAFGNIIDSV FYGQLFSSHG
QVAQFLPGYA PWLNGKVVDM FYFPFFRPIF NVADACISVG GILLITLYII SPSLLSADFL
HLADDVAMLN RSKAEWLHLD IMDGVFVPNI SFGVPVVKAV RSMTSKFLDV HLMIVDPTPY
ISVFKSAGAD MLTVHYETCS HLHRTLTAIK EQGMKAGIAL NPHTPVALLK DILREADMVL
LMSVNPGFGG QKFIERTYDK VKELREMELN TLIQVDGGVN EKTGAQLISC GVDVLVAGNY
VFAAENPEER IETLKNQDYD DVRHSFEASG VAHVLAISGF HLGVILPLLL SYTLLTGASP
STVRAFVMIA FLLLYKSLNR RADAVQIWTG TVVAILMVAP YYIFNMGFLL SVFAVWGIAA
IIVMFYPRRT KFKYQFTEGR PWKYELLTAP FDFPVIKTSA QIQYEKDSVL RSVMLYYLVH
ELEIIYKQGI LSQSLYDDLT LKQAYEKVLK DALRTIGINK YLRSNLEDIV AEQGRVQAGE
RIVGTGDVIT PDIYMQLSSG HFILNLIILL SFWGYLVSFN SFFFLSIILL FVILTEIAVS
HEIFNYILAY ATLPILVRTF FDSRTALYAH IINVLTCSLI APEFIIIQFL SGAMSILTLV
RLSQRSDLIR SSFYVLLTCI VTYVSLTMFQ EGFLISFVFL MFTYVMVYVL ERVFGYVSNI
SLIELSDVNT PMLRQLSEMA PGTFQHSLQV SILATSAAAR LGADVQLIRT GALYHDIGKM
KNPGYFTENQ GNNNPHDKLP FDESAKIIIK HITDGIELAE KARLPKQVID FIRTHHGLSK
VKYFYYSYKN ANPDAIIDES IFTYPGPNPY TKEMAILMLA DVVEASSRSL KDFTEDSMMA
HINKIIDGTI EEGLLKNSPL TFKDVEIIKE VFFEKLKTMF HSRISYPEMG IMNTTPDSFY
SGSREESILA KAEQMILEGA SILDIGGYST RPASPISEEE EWKRVEPALK ALEREYPTLP
LSVDTFRAGV ARRAVEKYGA AIINDVSGGT LDGNMFDTMA KLQVPYILMH MRGTPSTMSS
LAQYDVTLDV IRDLEAKRYQ LRSLGDIIMD PGFGFSKNIA QNYEMLFNAP LLVGISRKKM
IWELLEISPE DALNGTTILN TAALGAHILR VHDVRAAKEM RLLGSILDFV STGGVVLVVI
LFQDDIKRFL TLLGSRGRIA AITLACLNMS RKKSGALIVI KQKDGLEQYE HTGERIDAAV
NARLIENIFF KNSPLHDGAM IISGKRIVSA GSILPVSHSS EIPKEMGLRH RSGLGMATAT
DAKVIIISEE RGKISIAHKG VLTPNISTED LQKFLYNLGC AYFKSGDIGR AILNFERTLR
LKPGDKDALH NLKIAQSRTL DLFFFKNGLP LQKRLFFYGA ILSLALTLVF NLLAWRASVV
IYDENLSIIH NGIKVTWGYT EVSLPDGTRG WLKSSDIEQI ASVKVGSATY SSAVQTFKVY
EQEGFLASFK IYEQYNGRLY LTGIIKQFFL TPQRSGELII PVGKFDLTVP APDGFNGAIG
SGESYKVVVK VSGKGNLKLM DIPKPVFPTD FEVYDPQISE SGASGQREVS YFAVPRSQGD
YTIPAIRLVY FDPAQGQYKT ISSKPFKLHV DKGYIAISLL TIAIFFILRS KNNEKTDNVA
YRSKRAGSVA RKWLKQAEES LKRGDSDEYY ETLLRGMVDY LGSKLNIPMS TWSKETAEEK
LASKELQQET VSLLSQLEFS RYAQREELYR QCVSLIRKGN KAYQKKSYND AEIAYRKALS
IAPTDSTAMY NLAATLLQTE RGEEAADVHH NIGVMLMAQK KYAEAIELYK ESLRARPTDN
DTRYNLILAQ KLLAEKILKA FLEDEKKTMV FSEVREYREG DEIRDIDWNV TARYSRPFVK
VFEEERELTL MLMVDVSNSG LFGTHGRTKR ELIAEVAATL AFSSIQNNDK VGVLFFSDRI
EKFIPPGKGR KHVLHILSEI LTLKPEGKGT NIEHALSYIR NMMKKQCSVF LLSDLIDEYE
TALSLIARKH DLRVIRVYDR HEADLPDVGL VRVEDAETGK MRTIDTSNRK TRESFTDADY
VPGLLQLFAK RMAPFAGFNM PIEYGITDEH LNVIENMGVF DVSHMGALWV SGPNALPFLQ
NVCSNDISKV AVGKAQYNYM PNDKGGIVDD FILYHYYMLA VNASNIEKDF AWLQKHSTDG
VILENGSDNI GILAVQGPKA KAVLQSLTPV NLDNIPFYAF EVGEFAGVVI ISNTGYTGAG
GFELYFYPNG VTIWNALFEA GKDAGIKPTG LGARDTLRLE MGYCLYGNDI DETTNPLEAG
LGWVTKLTDD KPSRKILEAT KINGPEKKLT GFEMVGKGIP RHGYEIANEE GKIIGHVTSG
TMSPALKKGI GLGYLEKAYT APDSKIFIVV RGKQIEAKVI KVRDYECDLQ GVVNNARYLH
YMEHTRHEYL ETFEESFSRM HDEGLDAFVV KIEVEYKKSL RSGDHFKVTL RKERSGAQMI
FYQDITSGSV IHSKGRVHVA IVKDGRLTRG LSIPHPAFRE RDFVLIPLVE IAPGRILAID
KPLKWTSFDV VNKCRWMLCK TLGKKLKVGH AGTLDPLASG VVVLCIGKST KDIEKIQLQK
KVYRATIKFG ETTPSFDLES EVDNTYPWEH ISRKSIEDVL FIGSIKQIPP IFSACKIEGK
RAYELARKGK EVELEPKQIE IYDISVLGFN PPYLSLEISC GKGTYIRSLA RDLGTALDSG
AHLTELARLS VGMSRIEAFI LAIIEGITEF LPVSSTGHMV VAQGLMGMES TAYVAFTVMI
QLGAILSVVV LYYLKLLVGI IPAAVLGFLF NDWVDKMLGS IMVVIANLFI GGVAMLFAFL
VGLWQCIAIP GISRSMATIV GGLFSGLTKK SAAEFSFFLA VPTMFGATLL QAYKLHKNAD
TLIIGNVVSF IVAMLAIKFF VSYISRKGFA AFGVYRILFA SVVGVLVYWG FNPEVFSTTR
IRIAPMLCTV GYIGILAAIV RESVSFTIEL VKEVAYISKE DALKELTEEL GPEEFLGWNP
LNAFLEVKVK GDYVANDSLA VVEAGIRSYA PMERLSYKKD LLEKVNSNIK TASYIVFGFA
IVLLAISFFL ISNTLRLVIY SRRFSIYTMK LVGATPGFIR RPFIRYNIVS ALIASSIAVA
GLGLSATNGA IVIGTVFGFG LIIALISSFF AVNKYLRMDA LLAAMEKIQK DFGKGAIMNM
AEDVVDDVEA IPSGSLTLDL ALGIGGYPRG RIVEIYGPES SGKTTLAIYA IAEAQKQGGL
AAIIDAEHAF DRFYAEKLGV DINNLWISQP DNGEQALQIA EQLIRSSAVD IVVIDSVAAL
TPKAEIDGAM GDAKMGLHAR LMSQALRKLT GAISKSRTCC IFINQLRDKI GVGPSETTTG
GNALKYYASV RLEIRKEVYG YPLKVKVAKN KVAPPFRKAE FDVIFGEGID RVGELIDLGV
EHNIIAKAGS WFKYEGTNIG QGRDATKETL KNDPDLREAI EVAVYIFLQH YWWLVISLLA
ALLVFLMFVQ GGQSFIFTIG KEPINRRMLI NSVGRKWEFT FTTLVTFGGA FFASFPLFYS
TSFGAYWVWS LILLCFVIQA VSYEYQNKRG NVWGSKTFQI FLFINGVMGP LLIGTAVGTF
FTGANFIVEK GNLVNIWNII LGIAVLFLSR VTGLLYFINN IDDDALRARA RKSILPNAVI
FLATFLAFLA FLLTTTGWAP EEYKYLHNLL DLPALIVALL IGVVLVLYGI GRSALDKSFN
KGIWYQGVGV VLTVLVLFLL AGWNNTAYYP SRQSSLHLGN SSSSEFTLKV MAYVSIAVPF
VFAYIFYAWR QLDMAIAETK YYRSGDNFWK ETAKFWQKIF GINFAIGVAT GLILEFQFGT
NWSNYSWLVG DIFGAPLAIE GIFAFFMEAT FIAVMFFGWD KVSKRFHLAS TWLTIIGATL
SAYWILVANA WMQYPVGMHF NPDTFRNEML DFWAVALSPV AVFKFLHTVI SSWILGAIVV
VGISGWYLLR KRQQRFAIES IRIASWFGSL AVILTVITGH TSAVQVGTYQ PMKLAAMENY
YLSILGTHTA SGYVPGIKDI IEIPSAAERI ERGKMAITAL AHYKEAKAKR DDAAAAEHRA
VLEENFKHFG YGYFDSPSEL IPHVPLLYYS FRVMVTLGFV FLLLFNRLQH VKWYGYAAII
SVPLVYLCSQ AGWIVAELGR QPWAIQDILP VKAAVSKLST TSVQVTFTLF LVLFSILLIA
ELGIMFKAIK QGPDVAVRDG KIEAVEQVID LSGLTLLPGL VDVHVHMREP GFSEKETYAT
GTAAAAHGGF TAVCPMPNLN PAPDSSETLA VQERMIEEQA VVKVYPIGCI TMGQKGGGTL
VDGFSDDGRG VQEDALMEEA MRRDRPIVAH CEVEELIKGG CSESEWLQVK RDIEYSERTG
CQYHVCHVST KESVELILRV SGETAPHYLL LTDVEIEEDG RFKMNPPIRS KEDQEALFKG
VMDGTLECIA TDHAPHTAEE KSRGLAGSNM GIVGLETAFP LMYKFVVTGK MSLEHLMDLM
ANNPRRLFRI GGTAVGDSAD FVVMDLEAKY KVDPEIFLSK GRATPFTGWD VQGKTMLTVV
SGKHVYISRL IQKELGELFL LETKKTPGVL ITVSEVRVTP DLSQARVFLS IFPDSKADEL
IKAIQQNSAT IRYDFGKRVH TQLRIIPELI FLKDDSEKII SRIDELLVFA FYANMGVGKT
TLIKSICSLL GVETTASPTF AIVNEYVYHF DCYRLETSND AFNVGAEDYL ESGRYCFIEW
PEVLEPFMPM LTFPKAKINL GLEIVEKRPD GYHNLQTLFY PINLVVKAYR MMEPPVKIIL
RKHIPHGAGL GGGSSDAAST LVMLNELFHL NCSREELALM GARLGADVPC FLYDSPTYGE
GIGDILTPFS LKGYHLLLLL PDIYISTPEA YPLKEWRGVV SNRFESSLFS RHPHLVEIKE
LLYRQGALYA SMSGSGSYIL GGEEIYLTSR IEKAILNNLL DTSPGEILSH ALRYPMMAKH
LLVVVKDAGP YKIRKPLEWL MKEAGVLLSE PGKELLLENS GTDLTRLYQE LQKLIPPTAV
MEYIGLSREF TIFEFQKALA SKDAAKALKI ARAYAADPKN HPVQMILSML FNFFSNLLIA
FDAPSKFQSK DYQYALHHFR RPKVMNIISL IRRCDARSKG MNFPENLKYT KDHEWIRLEG
DVAFIGITDF AQSELGEIVF VDVELEAEET FGSIEAVKTV SDLFLPVAGE VLEANETLED
TPELVNSDPY GEGWIVKVKV ANPADLLSAA DYKALIALSA HRTPQEVEKF ATECEDRGVQ
VIIAAAGMAA HLCGVIASMT PLPVIGVPIS ASLQGLDALL AIVQMPPGIP VATVGIDASL
NAALLAVQIL SVGDPELRAR FKAYKRNLKN KIVEANKQLS ELKRIADAGG QLVRFTAQGV
REANNLKAIR DGLHESGYDL PLVADIHFNP AAAYAAATRV QKVRINPGNF FGKFLDICIA
NGTAIRLGVN HGSLSDRIMT RFGNTPAGMV ESCMEYLRVC RKKSFHDVVI SIKSSNTAEM
TTTVRLLVKR MDAEDMHYPL HLGVTEAGDG EDGRVKSAVG IGSLLADGIG DTIRVSLSEE
PEEEIPVLLQ ASRRRITKTE YISCPGCGRT LFALQSTVAR VKAATEHLKG LKIGVMGCIV
NGPGEMADAD YGYVGAGPGK IDLYKEKNCV AKGIPQDEAV ERLVQLIKDC GDWDVRANIE
EPLTLQPLER RLIPTGLFIE LPRGYEAQMR PRSGLALKHG ISLVNTPGTI DADYRGEIGI
ILINLSQGAY TLQPGERICQ MVVAPYTRVE WDEVESLTDS ERGAGGFGHT GGFFDGVHLG
HQDLLQRVRT EAAKSVVITF AEHPLTVLCD RRDKEMLLFT PELAAITGKD FTTALVMGYD
NHFGSEETQA YIDSWAIGDF AKAWSLLGRP YSVKGIVQHG SKIGRSLEYP TANIEIHELV
PAQGIFVSEV YGGMSYYGQR PTLARMEVFL FDFLYGKEVE ILFYHYLRAD IKFYSLDALA
EQLRKDILDA LRNVRYPGKS EDIVSAGMVQ SIHIAGNKVS FEIHFPKEND PFAKSLVRAA
ETAVNTYISP DVEVKIVAIS SGKGGVGKST VTANLAVALA ASGYKVGVLD ADIFGPSMPK
MFCCEEARPC LENINGRESH GVKLLSIGFF VNKDAPVLWR GSMACNALNQ LITEAHWGEL
DYFLIDLPPG TSDIHLTLIQ TLGITGAIVV TTPQDVALAD ARKGVNMFLD EKVNVPLLGL
VENMAWFTPE ELPENKYYIF GKEGGKRLAE EVGTHLLGQI PLVQSIREGG DSGVPIAMGK
NKLAKFADMA ALPNVYEYPF GVLFPFRGEW RAKVFENDAP IVLELGCGRG EYTVEMGRMF
PDKNFIGVDI KGNRMWTGAT TAHREELSNV AFLRTEIEFI ETFFAPGEVD EIWITFPDPQ
MKKVRKRLTS VRFMQMYKRI LGVVHLKTDS RFLYTFTSAM ARHNGLEVIR SIEDIDLRKI
RTYYESQWRE RGLTIKYIVL EIEPDSYRSF NRERRMAKEL KELTSRATNY SQWYQDLVIK
ADLAESSAVR GCMVIKPYGY AIWEKMQRVL DDMFKAEGVQ NAYFPLFIPK SFLSKEADHV
EGFAKECAVV THYRLKNNPD GGVIVDPEAR LEEELIVRPT SETIIWSTYK NWIQSYRDLP
LLCNQWANVV RWEMRTRLFL RTAEFLWQEG HTAHATEEEA LKMTRTMIDV YGTFAEKYMA
MPVIKGCKSA NERFAGALDT YTIEALMQDG KALQSGTSHF LGQNFAKAFD VQFTSKEGKA
EYVWATSWGV STRLMGALIM THSDDNGLVL PPRLAPIQVV IVPIYKNMEM LQAIDEKVAP
VVEELKKRGI SVRYDNSDNK KPGWKFAEYE LKGIPVRLAL GGRDLENGTV EVMRRDTLEK
ETRSFDGIAD YVETLLGDIQ QNIFQKALDY RATHTITVDS YEEFKEKIED GGFILAHWDG
TPETEELIKQ ETKATIRCIP DTTPGQCMVT GKPSARRVLF ARSYIKITFP DGSQREFESG
ITPLQIAESI SSRLAGDVLS ASINGKNSDL ATPITEDASI ILHKWEDKEG KHAFWHTSAH
LMAEALQELY PGVKFGIGPA IENGFYYDVD LGDIKDSDLA AIENKMKELA SQGCPLQRRA
ISKSDALEYW NQKDEYKIEL ITDLEDGTIT TYTQGGFTDL CRGPHLRDTS PIKAIKLLSI
AGAYWRGDEK RKQLTRIYGI TFPKKKMLDE YLVLLEEAKK RDHRRIGKEL ELFAFSQNVG
AGLPLWLPRG TQLRLSLEDF LKKIQKRYGY DQVMTPHIGN KALYVTSGHY EKYKEDAFRP
ILTPQEGEEF MLKPMNCPHH CEMYKPRSYR DLPVRLAEFG TVYRYEQSGE LHGLTRVRGF
TQDDAHIFCR PDQLKEEFLK VVDIIFIIFK ALNFENFEAQ ISLRSKEDRS KYIGSEENWE
KAETAIIEAC QEKGLSAVIE YGEAAFYGPK LDFMVKDALG RRWQLGTIQV DYNLPERFDL
EYTGEDNKKH RPVMIHRAPF GSMERFVAVL IEHTAGKFPL WLTPDQVVIL PISEKYNDYA
YNVSRYFASQ DIRSSVDDRN EKIGKKIRDN ELKRIPYLLI VGEKEMETNT VSVRKQGEGD
KGSEEFTTFA KNLNEEVESM LNAWLEVNFF RSPLRIVAPA DGKIVAVEEV YEPEVLNCIQ
ISVFMSVFNV HANWYPVDGF VRLVRHHQGR FMAAYLPKSS VENERSTVVI ETECGILARQ
IAGAVAKRII TYAKEGEECY IDEHMGFIKF GSRVDVYVPL DSTVKVEIGQ VVTGNQTLLA
ELGLLGYPIE HSKSPAFFNT LFSKEARYAL FSYKELTDFL AEIGSLAGFN VTSPHKSDII
PYLHALSPEA AELQAVNVVK VKRWYGYNSD VVGFSKLLAL VVGSGGAARS VCYCLKQEGI
DYNVVSRLIV QCTPLGMSTA PPLPYEKITI AIDLVYSPAH TFNGDMMLVE QAKEALVGDN
VEQGIYPTQK ALAMAEEQGL DLVEISPNGE PPVCRIMDYQ KFLYQQRKKL KEQKAKSVKV
VVKEIRFGPQ TDEHDYNFKL KHAIGFLEDG AKVKAYVFFR GRSILFQDQG EMLLLKFAND
LEEYAKVDQL PKLEGKRMIM MFSPKGFISD TSYTNIVITP STPLLKGTQR ASLVVIDPGH
GGKDAGALGT ISKEKDIVLK VGLKVREFLR KQDPGIAVLM TRSTDVFIGL NERADYANRN
HADLFVSIHA NSNLRVAMKE NSVILKEDDY KTKYEGFDPN STESYIMFEF MQNKNMESSI
KLAQNVQKNL VRGVKQNIFL VLRRTSMPSI LIELGFISDR QEESYMNSSA GIDEMARSIS
SAVIKYGTRY YHKKDVEQVD RVYYLVQEQG FTVEAAKRKL FTPVKELKIT QVKNQSRSGT
CWSFSGIGFW EAEMLRMGKQ PVDLSEMFVV SHSYKDKAVK YIRTDGHINF AQGGSFYDVL
YVLKHYGAVP STIMGLNYGT TIHAHSELEA GAVGFLKGIE KLSTAWKRAF DSIIDAYLGE
LPTEFSYNGK KYTPKSFAES IGLDADNYVS LTSYTHVPFY SSFVMEIADN WRHSSSYNLP
LEELMATMKN AINTGYAIAW GSDVSEPGFT RDGYALLVDV ESAENSGSDQ ARWVGPEIKV
TQEYRQEGYD NKTTTDDHGM VIYGIAKDQT GKLFFMVKNS WGETGKYKGI WYASEAFVAG
KTMNIVVHKN AIPKEIRAKL GSGQLGLDPA TGDVTAQCEQ IFKNIQALLT EVGCTFSDVV
KTTVFLADMA YFAEMNEVYG KYFQAPYPAR SAVAVKTLPK NGLVEIEVIV VK
>Porphyromonas_gulae_I_COT-052_OH1355
WFLPIVPVSI ELTLQVPSQF FCEFLEGNFV EQLRTVLGRV IGPNASLQYL NSRLNFRNFY
QSECNYVARS VAEAIAASPG NTPMNPFFIY GASGVGKTHL CHALGLRVRE MHPRLKVLYV
SSHLFEMQFR MGTINDFIAF YQQVDVLIID DIQWLIGKKK TQLAFFQVFN HLYMLGKQIV
LTSDKPPVDL NGMEERLVTR MAGATCVKIE RPDLKLRREI LQQRTLQSGV RLDESVLNFI
AENVCDNVRE LEGTLVSLIT NSKEIDLTFA KRIVRQAVEK KEVTIECIQQ AVSRVFQVQI
EQMKSKSRKQ DIVQARQVVM FLSKKHTAQS LSAIGELMGG RNHATVLHGC RCVLIDRLDI
DFAPHFSVIT GETGAGKSIL LGALGLLVGG RADSAIAPGT DRCIVEGRFC TIRREISSKG
KSRAFVNDTP APLTALRELA DFLIDIHSQH KNLLLGDSLF QLNVLDLYTG YRKAYRVYAE
KKQKLEDLRK AATATASEYD YWQFRFEQLD KAGLESGEET RLQEEQSMLT HALDIKRELG
RSYSLLDEGG LLSGLNKVED ALVSIESYYP DSVSYRQRVR DVRIELADPE RLNAVTGRLD
EIHSLLHRYN ADSSDALIAI RDDLTERLSR ISTDEEEISR LEQEVLILYK EIEAKASMLT
EERIRAASAL ETSLCESLRK LNMPHVRFGA DKVVFLFSAN KQMEPEPVSE IASGGEIARL
MLCLKALIAD KRSLPAIVFD EIDTGVSGEV ADRMGEIMAH MGMQVLAITH LPQIAARGER
HYFVYKTFIR ELTSEERIRE IARMQSGNNL TDVALAAAKE LLKVMPDGSE ESKTRRINPE
RPIPPESTAI HGITDEDVKD CPPFRSVAKS LAQWIEGCDL AGFNSTRFDV PILVEEFLRA
GVDIDLRRRK LIDVQTIFHK MEPRTLEAAT RFYCNRTLEN AHSAEADTRA TYDVFKAQLD
RYLENDMAFL ADFSRQSRNV DFAGRLVYDD NDNVIINFGK YRGRKALDVL RTDSGYYGWI
MDADFTLNTK MGHMLNNTIQ DILVRRARMK GYNACWVPGT DHASIATEAK VVGRLAAQGI
SKQDLSREEF LRHAWDWTHE HGGIILEQLK RLGASCDWTR TAFTMDESRS ESVIKVFVDL
YNKGLIYRGI RVVNWDPKAL TALSDEEVIY KETNGKLYYL RYFVENEYII VATTRPETIM
GDTAVCVNPN DERYRWLRGK RVIVPTVGRA VPIIEDEYVD MEFGTGCLKV TPAHDVNDYM
LGQKHRLESI DIFHDNGILN EHGGPYAGMD RFDVREKIEQ DLINAGLMER VENYVNKVGY
SERTDVPIEP KLSMQWFLRM ESLAKPALDA VMDEIKLHPA KFKNTYRHWM ENVKDWCISR
QLWWGHRIPA YYVVAETIEK AVELARSLTA EDLRQESDSL DTWFSSWLWP ISVFGNEELD
YYYPTSDLVT APDILFFWVA RMIIAGYEYR GKKPFDNVYL TGIVRDFQGR KMSKSLGNSP
DPIMLMEKYG ADGVRMGLMM AAPAGNDVLF DESLSEQGRN FCNKIWNAFR LVKGWQPEAS
ALAVKWFGYR LDEVKTELDD LFSKYRLSEA LTLVYKLFWD DFSSWYLEMV KPAYGQPMDA
KTYGSTIGFF DQLLRLLHPF MPFITEELWH ALEPRHDGET IMLCLLPDAH ETDRDFLQAF
DRTREIIAAI RNIRTGKNIP FKEKLTLFLI GTLEYAIPMG GLIDVEEEIK KLSDELAYQE
KFLASVMKKL GNESFVAKAP QAVIELEQKK KSDAMFPYPS GAGLHVGHPL GYIASDIFSR
YKRLRGFNVL HPMGYDAFGL PAEQYAIQTG QHPEKTTEEN TARYREQLDK IGFSYDWERE
IRTCDPNYYK WTQWAFLKMF DSYYCNQAQQ ARPISELIEV FARQGNGGLD VACSEGVHFT
AEEWTAMSEK EQQEILMNYR LAYLGNTMVN WCPALGTVLA NDEVKDGVSE RGGHPVEQKK
MRQWCLRVSA YAERLLHDLE TLDWTESLKE TQRNWIGRSE GAEMEFIFTT RADTIFGVTF
MVLAPESELV EEVTTEEQRT AVETYLTETK RRTERERISD KRVSGVFSGS YAINPLTGKE
IPIWISDYVL AGYGTGAIMA VPAHDTRDFA FARHFDLPIV QVVDAKDSKS GIMVNSLNGL
SVEDAIARTK EYIREKQLGR VKVNYRLRDA IFSRQRYWGE PFPIYYKEGM PYALDEDRLP
LRLPEVDKFL PTENGEPPLG RATGWYPYEL STMPGFAGSS AYYLRYMDPQ NDTALVSRSA
NEYWRHVDLY IGGTEHATGH LIYSRFWNKF LFDLGIVCEA EPFRKLVNQG MIQGRSNFVY
RIKNTNTFVS YGLREQYHVD VNIVSNDQLD IDRFRAWRPE YASAEFILEE GKYICGWAIE
KMSKSMFNVV NPDDIIARYG ADTLRLYEMF LGPLEQSKPW DTNGIDGVHR FLKKFWALYY
VTDTVPTKEE LKSLHRLIKK VGQDIESFSF NTSVPAFMIC INELTAAKTT SRAILCPLLT
VLSPFAPHIT EWLWQELSIV TAAWSEYNEE YLVESCVRYP VSFNGKVRFN IELPADMSKE
DVELAALSAP EAARWLEGKS PKKVIVVPGR IVNVVGHCYL ELLDKARMKA MIWASDYATL
SGRFRRETGE TFDSGLHVLV LVSVSYHEQY GLSLRILDID PSYTMGAMAR KRKEIIEELR
RQGLYDLNRS LLPRPIQRIA IVSSGAAAGY EDFIAHLSHS AEHFCFYPVL FQAVMQGAQT
EASVLGALER IAYHRDSFDI VVIIRGGGAV SELAAFDSLA IGQACARFPL PILTGIGHDR
DETVVDLVAY RSLKTPTAVA DFLLSLRTPA ILKSSVREEH HRIKSVEDRL LETNEQAIRL
LHPNATLRRG FAIVGKAIRS QSELHKGDRL LAQFADGLRL TAADMANRMS TELTVNNLLE
PLKELPDQPI SFEIESKAAE IAYSNGLLSG LSATLFATSQ DERRPIMTGV YLDFFEDKLV
FVGSDGQILF CLPRKACLLL LLEGRYPNYN SVINPFSVKV DRLQLLSGAK RVSIFSNATS
MLRMEFTPAG IIGFKSDVFQ TILSEEVIMT LADQTRAGLI LPAENALGIS LCNLLLPEEE
LRRIYQDFSE AVRVKEIEAV TNHDVKAVEY FLKEGIQDAK EFIHFGLTSQ DINNTAFPMM
IREAVYMPAL QELVEQLHAY ALQWKDVPML AKTHGQPASP TRLGKEIEVF VYRLRKQIGL
LLAVPHSAKF GGATGNFNAH HVAYPEHNSL GLEREELTTQ ISNYDNMAAL FDACCRINVI
LIDLCRDWQY ISMEYFKQKI KAGEVGSSAM PHKVNPIDYE NAEGNLGIAN AIFEHLSRKL
PISRVLRNVG TPLAHSLIAV TSIVKGLLLL NEAALDRDLQ NNYAVVAEAI QTILRREGYP
NPYETLKALT RTNEAVTAES IARFIEALDI DEAVKEEMRR ISPSNYVGRE INIKGWVRTK
RGNKAVNFIA LNDGSTIHNM QIVADLASFD AAQMSQITTG ACIGVIGTLV ESQGAGQSVE
VQASAIEIYG TADTYPLQKK GHTLEFLREI AHLRPRTNTF SAIYRIRHHM AIAIHTFFHN
KGYYYFHAPL ITASDCEGAG QMFQVTTLNP DSLPRTEEGQ VDYRKDFFGR HTSLTVSGQL
EGEMAAMALG GIYTFGPTFR AENSNTPRHL AEFWMIEPEV AFLEIEDNMD LAEEFIKYCV
QWALDKCMDD ISFLSEHFDK ELIDRLKFVL EKPFVRLAYT EGIRILEEAV KNGVKFEFPI
YWGADLASEH ERYLVEVHFK TPVIMTDYPK EIKSFYMKLN DDGKTVRGMD VLFPKIGEII
GGSEREADYD KLIARANEMG VPEKDIWWYL DSRRYGTAPH SGFGLGFERL LLFVTGMSNI
RDVIPFPRTP NNAEFYKLLD GKKISGEIKQ EIAAEVNELL EKGGRRPHLA GVLVGHDGGS
ETYMASKVKA CEEVGFTSSL IRYEDDVTEE ELLACVHRLN QDPTVDGFIV QLPLPKHIDE
QKIIEAVDPR KDVDGFHPIN VGRLSIGLPG FVSATPKGIV ELLRRYNIPT RGKHCVVLGR
SNIVGKPVSQ LLLQKDCTIT ICHSRTPNIK EVCLTADIII AALGQPEFLT ADMVKPGAVV
VDVGTTLVPD RLTGDVKFDE VAPKCSYITP VPGGVGPMTI VSLMSNTLLA MDAANIIAGE
KVQIVDNNNG ARLETYTIPG KRGSGVICLN GAAARIVHPG DIIIIMAYAW MAMEEAKVFK
PAVVFPASAH YGHPSRHLTL VGVTGTNGKT TVATLLHRLF RKMGYKVGLV STVCNYVDDL
SEPTTHTTPD PLALNALFRR MVDAGCEYAF MEVSSHAAAQ KRIGALDFNG GIFTNLTRDH
LDYHGSVPEY LRAKKSFFDG LGAQAFALIN ADDKNGLVMA QNTQARVCTY ALKSIANYRA
KIVEEVFVRL VGDFNAYNLL CVYGTACELE EVLRILSELT SVDGRFQAFT AGYVAIVDYA
HTPDALINVL DTIRPLITVV GAGGNRDKGK RPMMAKEAAR RSERLILTSD NPRDEEPQEI
IQEMAAGLST EDRKKTLLIT DRAEAIRTAC MLAEKGDFVL IAGKGHETYQ EIKGIKHHFD
DRELSAQQIQ QIKLLELPAI ELEERIQKEL EANPALEPEY KLREIQDRSA APSINDRLVE
QLLTDRQQQL APYIIGNIEE DGYLHRDLEE ILDDLAFRAG IEADRKEVEE VIGLVQSLDP
PGICARDLKE CLLLQLERAL HILTNHYDDF VSKRFEQLSD SEMKEAFGLI MQLNPKPANG
EAAMNRVYPD FIVERIQPLR VSKVYFVKQK VDQAQWFIEA IRQRRETLQR TMEAIVRLQD
AYFRSGELAD LKPMILKDVA DPTGYDVSTI SRVSNSKYVQ TDFGIFSLKH FFSDGTVNDK
GEEVSTREVK RVLAEAIDSE DKRSPLNDTE LAEVLAESGY RLARRTVAKY REQLGYPTAR
MRKLSCYLDR MRTGMPLQYA VGHAPFFGRE FAVNPSVLIP RPETEELVEL IDVGTGSGCL
AITLAAEVWA MDVSPDALAT AHANIVSNPP YIMPAESTGM AYHVLEHEPA LALFAPEEDP
LLFYKAIMRP KTLADYVGQQ HLIGPGAVLR RMIEQGQVPS MILWGPPGVG KTTLAEIIAH
EVDAPFYTLS AVSSGVKEVR EVIADIGRAI LFIDEIHRFS KSQQDSLLAA VERGIVTLIG
ATTENPSFEV IRPLLSRCQV YVLKPQADED LLLLAHRAID RDELLAAKHP VLETEVLLLY
AGGDARKMLN ILDLITNEKI RRRLQENPAA FDKGGELHYD IASAFIKSIR GSDPDAAIYW
LARLIDGGEE PSFIARRLII SAAEDIGLAN PNAMLIATAC AEALDRIGWP EGRIPLAEAT
IYLATSEKSN SAYLAIDSAL EYVRRSGNLP VPLHLRNAPT RLMADLDYGK GYKYSHDFPE
HFVSQQYLPD LRPLTFDSFS GQDKVVENLS IFVAAARLRG EALDHTLLHG PPGLGKTTLS
NIIANELGVG LKITSGPVLD KPGDLAGLLT SLESNDVLFI DEIHRLSPVV EEYLYSAMED
YRIDIMLDKG PSARSIQINL SPFTLVGATT RSGLLTAPLR ARFGINLHLE YYDMHTITGI
VERSARILEV SCSHDAAIEI AGRSRGTPRI ANALLRRVRD FAQVKGSGAI DKPIACYALE
ALNIDRYGLD NVDHKLLVTI IDKFAGGPVG LSTIATALGE DPGTIEEVYE PFLIKEGFLK
RTPRGREVTE LAYTHLGRPS RLSLEQSSGA VTSSYKDLTG GLGIDFMALM SSASQYIERN
EETAAAARHN IPLLYVDPAR RSGADRVYAI ADCEPDLIPL AAELLGKLSP MIDLPHVQEL
HVVAAHGEVK ELLYIYEPHT ALLKAGFPGR TFVLEEIIPF SSSVLKASIS CRNFPLSPIE
LRQRSKMADG GEKTLLFEYD GLFHSFDHHG VFSHAKRGET LQHINDRLRT GREALLGSDR
LFFTWGTAFV YVVANCHKLP ERLFRRHMVS IDDLLAVWIP LMERLTTSYP IILTVSPVRH
LRDGAVGNQQ SKATLVLFCK ALYFPAYEIM MDELRDYRYY ADDMTHPSAL AVSIIRERFE
AMEACLKLRR RMAHRPVEIT DLAAEGNALC DDMVMFVPFA APGDRCTVQV VKKKRNFMQG
QIVSIESPSP IRKEPFCTHF TVCGGCKWQH IPYEVQLRAK EQQVTDALVR LGKVEVEEMQ
PILGSEETEY YRNKLEFTFS NKRWLGLGFH IPGMFDKVLD ICHLGAKVSD EIRLFIRGYC
YPFFDLRNQE GLMRTLMIRT TSTGELMVVV VFFRDDVAAR EALLAAVAKR FPQITSLLYV
INTKCNDTIG DQEVLLYYGR EYIEEEMEGL KFKIGAKSFY QTNSRQAYQL YRIAREFAGL
TGDELVYDLY TGTGTIANFV ARQARRVIGI EYVPEAIEDA RTNSRLNGIE NTLFYAGDMK
DILTSDFIEQ HGRPDVIITD PPRAGMHESV IDAILFAAPK KIVYVSCNPA TQARDLALLY
RAVKSRPVDM FPHTHHVENV VLLLIKSISG IRGTIGGMAD EGLNPISIAQ FTAAYAHFIK
KLTRPRIVVG RDARPSGLMV KNVVLGTLMG MGCDVVDIDL ATTPTTEMAV TGCGADGGII
ITASHNPVQW NALKLLGPSG EFLNDAEGKE ILRIADAGEA EFAPVEKMGR IDYTPAHIKA
VLALPSVDVA AIRAAKFKVA IDCVNSVGGI AIPALLTALG VENVFPLYCT PDGQFPHNPE
PLPQNLTEIC KVVKEKKANV GFVVDPDVDR LAIVDENGEF FGEEYTLVAI ADYLLGLNGG
NTVSNLSSTR ALRDVTTRHG GKYEAAAVGE VNVVTKMKEI GALIGGEGNG GVILPELHYG
RDALVGIALF LTYMAKRKET VSRIRAEYPA YFMSKQRVDT PDGVKIDFPD SWVHMRRSNT
EPIVRIYTEA RTEKEAQDLA LLDQVRTKAR IWLGTEYDDS TRKSVQAMLD NADTTELVDA
FYRDLEFGTG GLRGIMGAGT NRMNRYTVGA ATQGLSNYLL REFAINVVIG YDCRNNSRFF
ADTAAAVFSA NGIGVYLFEE LRPTPEISYA IRRLGCKSGV MITASHNPKE YNGYKAYWED
GAQIIAPHDR NIIAEVNRIR SVDEIKFEAK PELIRMIGEN IDSAFITEIK ALSLSPESIA
RHRDMKIVYT PIHGTGSTMV PRALREYGFT NIIHVPEQDV VSGDFPTVHS PNPEEPAALA
MAIAKAEETG ADLVLASDPD ADRIGVAVRN NEGRMVLING NEICSLLIYY SIMRRKELGD
LRPDDYIVKT IVTTELIRDI AKKEHVSMFD CYTGFKWIAA VIRENEYIGG GEESYGFLWE
DFIRDKSSVS ACALFCEMAA WALDRGMSVY RLIRSIYLEY GLYYEKGLSV VRKGKSGAEE
IEAMMRNYRE YAPVELGGSP VKEILDYASL EGGENFSLDM PTTSNVLQYK TEDGTKVSIR
PSGTEPKIKF YIGVVADEQE LDRAYTIAEE KIAAILHDLG ADLVFCMDFN APHRLQSALE
SSSAPKVLID HHLYPLSFSY PHLSSTSELV LRLAKAMGAT ALMTGILTDT GVFSYSSSDP
DLYLLVADLM RAGADKDTII HNTFQQNSEG KMRMQGYVLY ETLLPEMGVA YFTLSAEELI
RFHNRTGDTD GLANLPLDIA GIEAVCFLRE IKLSFRSTGN YPVNTLAFGG GGHKNAAGGE
MARIWAENSY CERRKVGALI VKEQMIISDG YNGTPAGFEN ICEDENNVTK PYVLHAEANA
ITKVAGSTNN SSGATIYITA APCIECAKLI IQSKIKRVVY SEKYRLEDGC RLLERAGIVV
EYKDFINIDR LGAIVVKGTT LHHREGNAYP RMAETPSGML NAVGLQNKGV HYFVEHIYPY
RTEMIVNVSG STLDDYAETS RIINGLEHIR AIELNISCPN VKQGGMAYGV TCEGAASVVK
AVRRAYDKTL IVKLSPNVTD ITEIARAVEA EGADAISMVN TFLGMAIDAE KRRPILSTIT
GGLSGPCIKP IALRMVWQTA KVVQVPIIGM GGIASATDAI EFLLAGATAV QVGCYNFVDP
AAASHIVDGI EDYLRRHGIS DVKELIGSLM GPNGSGKSTL SSVLVGHPSF EVTEGEVTFN
GIDLLELEPE ERAHLGLFLS FQYPVEIPGV SMVNFMRAAV NEHRKAIGAE PVSASDFLKM
MREKRAIVEL DNKLASRSVN EGFSGGEKKR NEIFQMAMLE PKLAILDETD SGLDIDALRI
VAGGVNRLRS PENAAIVITH YQRLLEYIKP DFVHVLYKGR IVKSGGAELA LTLEEKGYDW
IKRLKDLLQR FRELNQSRIE SMQKERESNL AQKEALLQRL RDLLGSNEFH EIRKSWKETG
PVYNSLVEQF YDLKQINDEF RAYDFKKNLE AKEELIHQAE ALTENADVIH SFRVLQELHH
QWRELGPVAR ELREEVWARF KAASTTINKK YQEHFEKQKI REQENLAAKT LLCEEMEAIL
NSLAKWDEQT KAVLKIQAKW KTIGYARRSD NEKIYERFRA ACDDYFNKKT AFFKGKREEL
TNNYKKKLAM VEEAESLQES SDWKETSARL TELQKNWKSI GWKRFTTACD AFFLKSKKAI
IAELEALEGI IDRLNALAGR WNAIGFVPFR EKERDRMTRI LDRMRNELQT YTNNLGFLSI
SSKNSLMREM ERKKEKLEED IRLMIEKDLG TANTIIIKDG KVVLDEPSVV AFDRRTDEVI
AVGTAAREMY EKGHQHIRTV RPLRDGVIAD FKAAEQMISG MIRMIGKKPS LRMVIGIPSG
STEVEMRAVR DSSEHAGGRD VYMIYEPMAA AVGIGIDVLA PEGNMIVDIG GGTTEIAVIS
LGGIVMDQSI RVAGDELTND IMDYMRREHN VKIGERTAEQ IKINVGAASE DLPPETYLVC
GADQMDTLPR KIPVSYKEVA HCLEKSIVKI EAAILKALEE TPPELYADIV RNGVFLTGGG
AMLRGLDKRL TDRFGITFQV ADEPLLAVAK GTGIALKYVD TFNFLDLNQL ESKGITPEEA
MRQVEALRYG FPYPNIIAPA SLENGIMRLD EDDKSAYLLE WDRYLNSVVK FVPASGAASR
MFKDLYNFLF AFYDSLNETC LRNAWRTVPK LIASKEYKTV VENLLYPKGL NYGNLPKGLL
LFHRYRTPTE EHLAEGALYE RSGTRQVKVH FTVSPEHIEE FKNNIDKRQR FLEDEYCIRY
EVSFSVQDSS TDTLALTPEG ELLFRPGGHG ALIRNLNADI VFIKNIDNVV PDFLKCDTII
YKKLIAGVLV KAREHIFNYL QLLKVVHAQL MEIVDFLRRK LDRPIRVCGM VRNQGEPGGG
PFIIREADGS SSLQILESTQ IDMSDPQKRA MFEQGSYFNP VDLVCSLRDY KGEPFNLESF
VNPKTAFISE KSKDGRKLLA LERPGLWNGA MDDWNTIFLE VPISTFAPVK TVNDLLRPEH
VWAGHTPGVY DNWDECRAQT EGFNKARYKS FVDAACSGNP GPMEYRGVLT ASKAEVFGTN
NIGEFLAIVH ALALLKKPIY SDSMTAIGWV RKKKCKTLLA RTAAIFDLIE RAEHWLSTHP
IYKWNTVDWM EIPADFGRKS CGEFIRIQQS PDATLKYSYA KKFYNERKYS KAASLLEDVR
GEGEQLMYLL AECYFEMKRD ADAGLCYQEY YNKYPKGARA DEARYKAGYC FYQASPDSRL
DQSDTYSAIQ ELQSYLDFYP NGKYTKEVEK MLFDLQDKLA YKEYRTAKLY YNLGLYLGNN
YRSCIVTAEA ALKTYPYTKH REELVFLMLQ AMYEEASFSV SEKLQTRYRD VADQYFAYIN
EFPNGKYLKD TENVYETVMI IAKRANQIGQ QMKQDLEKKL QDFSSSNDNR EQIEISRYYE
HLPKPGLIAT AEYEQDKLYK VEISDEDVQR QVKETLARLA KYRKDKRDAA SRAEQHTLKL
TEFVTVSDLS NMMDVPVNEV IATCMSIGMM VGINQRLDAE TINIVAEEFG FKTEFVSADL
VEAIDLVARP PIVTVMGHVD HGKTSLLDRI RNTNVIEGEA GGITQHIGAY GLKLPSGRRI
TFLDTPGHEA FTAMRARGAK ITDIAIIIVA ADDDVMPQTV EAINHASAAG VPMVFAINKI
DKPAANPERI KEQLANMNYL VEDWGGKYQS QEISAKKGLN ITELLEKVLL EADILELKAN
PNRRAIGSII ESSLDKGRGY VSTVMVQNGT LNMGDVVLAG TCHGRIKAMF NERNQRVAGP
SEPVLILGLN GAPAAGDTFN VLETEQEARE IANRREQLQR EQGLRTHKIL TLEDISRRRA
IGNFQELNLI VKGDVDGSVE ALSDSLIRLS TEEIQVNVIH KAVGQISESD VVLAAASSAI
IIGFQVRPSV AARKQADSDG VEIRTYSIIY DTIEDIKSAM EGMLSPEIRE EVTGSLEVLQ
TFKISKVGTI AGCMVKEGKV KRTSKVRLIR DGIVIHTGEL GSLKRFKDDA KEVVAGLECG
LNLAHSNDIQ DGDIIEAFDE IEIKKTLMNQ FKDIILGNTE AKYTRVADSQ KCLRVSGKHN
DLEEVGHDTY HHTMFEMLGN WSFGDYFKKE AIEWAWEYLV TVLGLDPQRL YATVFEGSPE
EGLDRDDEAA SYWAQFLPEE RIINGNKHDN FWEMGDTGPC GPCSEIHIDL RSDEERAQIN
GLELINKSHP QVIEIWNLVF MQYNRKADSS LTPLPHKVID TGMGFERLCM ALQGKTSNYD
TDVFQPLIHA LATMTGIGYG EDSASDIAMR VVADHIRTIA FAITDGQLPS NAKAGYVIRR
ILRRAVRYGY TFLHCREAFM YRLLPTLIDT MGDAYPELQA QRELISRVIK EEEESFLRTL
ETGIRLLEKK IADNKAVLDG AAAFELYDTF GFPLDLTALI LSENGMTVDE SGFDTEMQKQ
KERARNAAAV EAGDWVVLET EILRYRQVKQ KNKEYFQVVL SDTPFYAEMG GQVGDSGQLI
ESGVAYDVFD TKRENNLSVH LMKKLPESTT DTFVARINQD KRRQAEANHT ATHLLHEALR
EVLGTHVEQK GSFVSPEVLR FDFSHFGKMT PEEIRKVEEL VSERIRADFQ REEFRDVPIA
EAQAMGAMAL FGEKYGEEVR VLKYGSSVEL CGGTHIPSTG MIGTFRIVTE SSIASGVRRI
EAVTGIGAER FIYEKEDILL AVKELFNNLI KSIKKMLEED ASLGIRLFLF QEIMEAETAK
DIAFQIAGEL QESFVLIAGK CALTVMLSKD LTENAAKLVR TAAKHIQGGG GGQPHFATAG
GKNPKGLPAA IQQILETIKQ WENCLPLWRW LSERGASRHS LLLNIGGGTI TDLGGFVASV
YKRGIRTVNL STTLMGMVDA SVGGKTGIDF EGVKNEIGTF HLPEAVDCAF LSTLPDRELL
SGYAELIKHA LLKESIVNRD LHELRSILNL GHTIGHAVEH GHAVMIGLIC ELYYSVVAHG
FPREILYSLV SWSKEYYSPF FFTCKQYPAL TAFCMKDKKN LEGKIRLIPL KGIGLITVSI
AGGFKQNIRS LVYGYTGKTD SAFAGILLMG LPQATADKLR LKIGDKLRIY FAGERMRLRA
FTVAGVYDMP VALASADILR RVAGFGTDDV SRLLILNPMI MDWLSALDTN VAILLTLMGL
VGGFTMIAGL IVLVMDKTQF IGTLKALGCG EGSLRHIFLY LAMMLVGRGM IWGNVLALIL
CLLQQHFRWL LDPDIYYMDY VPIQVDWFVW ILVNLGTLLV TFLMLLAPSH IIARISPVKA
LRFIEELRRI LREHEYRYYV LSSPTIDDFE YDAMMKQLEE LEQQYPEWDS PDSPTHRVGS
DVRHDRPMLS LSNTYNYDEI GGFYRRVSEG APFEIVAELK FDGLSISLIY EDGVLVRAVT
RGDGVTGDDV TANARTIRSV PLRLRGLEVR GEILLPFKEF DRINAQREAD GEPLFANPRN
AASGTIKQLD PRIVSGRNLD AYFYYLLAEN HYDRLMQARQ WGFKVSDAVT LCRSKEDAYA
FIDRFDTERL TLPVATDGIV LKVNAPAQQD LLGFTAKSPR WAIAYKYQAE RVRTRLQHVS
YQVGRTGAVT PVANLDPVLI SGTVVRRASL HNADFIAEKD LHEGDFVYVE KGGEIIPKIV
GVDTDARPIV FTALCPDCAT PLVREQGEAA YYCPNAEGCP QQQKGRLEHY CGRKAADINI
GPETIELLYS RDMIRNVADF YTLTEEQLLT LPGFKKRAAT KLLDSIEASK ARPYQAILFG
LGIRFVGETV AKKLAAVYPS IDALAAATSE ELMQIDEIGE RIASAVLHFF SLRQNRELVE
QLRVVGLAGK TVVISGTFHS RDEYKAMVEA NGGRMAASVS SKTSFILAGS DMGPSKRQKA
EKLGVRLMNE EEFAIENTSQ YRGLYHVLGG VISPMDGIGP GDLQIDSLVH RVTSEQIREV
ILALSTTMEG DTTNFFLFRK LGVRVSVIAR GIAIGDEIEY ADEITLGRSI LNRTDFMPGL
NAAFVDVGYK KDAFLHYLDL GLTFDAQQKM MEMMTKSKSI PSLSKDLPKE GKIADLKAGQ
QILVQIAKEP ISTKGPRLTA ELSFAGRSLV LVPFADKVSV SQKIRSAEER ARLRQLIISI
KPKNFSVIIR TSAEGKRASE LDKELQSLLR RWEASRTLGL LRDNFNPSYQ SIIVNDKAFR
DSLSDYVELI APGREEIVQY YQGELPIFDH FAITKQIKAL FGRTVTYKSG AYLIIEQTEA
MHVVDVNSGN RSRGSTEQEA TAVDVNMAAA EELARQLRLR DMGGIIVVDF IDMSEAQHRQ
QLYEHMVKLM SADRARHNIL PLSKFGVMQI TRQRVRPAMV IHTEECCPTC LGTGKVESSI
LFTDQLEEKV AKMVVKQFVL HVHPYVAAYL SILKKWKLKY AKGIKLIPDE SLGFLDYTFY
DYDGNLFKKI VSHCKEYGFV FPSSEIYDGL AAVYDYAQYG SELKNNIKRY WWESMTLLHD
NVVGIDSAIF MHPSIWKASG HVDAFNDPLI DNKDSKKRYR ADVLVEDHLA KIDEKIAKEV
AKAAKRFGDA FDEAQFRATN ARVIEYQQKR DQIHERFAAA LNDNNLEEIR QIILDCEIVC
PISGTRNWTE VRQFNLMFAT EMGSTADGAM KVYLRPETAQ GIFVNFLNVQ KTGRMKIPFG
ICQIGKAFRN EIVARQFIFR MREFEQMEMQ FFVRPGEELQ WFEKWKKLRM QWHRALGFGD
DKYRFHDHDK LAHYANAATD IEFEMPFGFK EVEGIHSRTD FDLSRHEEFS GKKLQYFDPE
LNKSYVPYVV ETSIGLDRMF LTILFGSYCE EETSNGEMRV VLKLPAALAP VKLAVLPLVR
KDGLDTKARE IVHDLRFDFA CQYDEKDSIG KRYRRQDAIG TPFCITVDHQ SLEDNTVTIR
YRDTMEQERV EISRLNAIIS EYVSLKSLLK KILRSLGNVT IVAPDGPRSG ASAAITSTLP
IKLKGYTVYS CTGTPADCVK LAMNTPDLLV TGVNHGNNAG ICVIYSGTVG AAMEGCVCDV
PALAVSLDDH SEICDMSHAT AYAVLVSRMI LKNGLPQDTM LSMNVPKGKP LGLKPCAVTD
GRFVDEYMAS EDARGNAVYW MTGDLELMRA GYVTLSPIKL NMTSRRYLPV LMRYFIVAGE
ASGDLHGSNL VRALKEHDPE AVFAFMGGDF LIFHYREVAF MGFIPVLTHL GVIRRAGEHV
QEQMRAFNPD VVIAVDYPGF NMRPIVYYIS PKVWAWKSWR IKTLKKYVDL MLCILPFEKD
FFAQHALLCG SRLLEVKENL PVMLYRPVIA GAPGLTMQDY FGHTYEILRE SKAALVTSGT
ATLETALIGT PQVVCYNIRG GRLTNLIFKF STPFISLTNL IAGRAIVPEL FGALFTEKRL
AASLSPLLMD RYQLLIDMGG ALPELDAADK VPENIIEGCQ SRVWIAADGK VHYRADSDAL
IVKGIVALLL RILNDQKPKD IISSDLYFIR EVGLQDHLSP TRSNGLVSML KQMRFYASWG
MDRVWRQKAI RMIEPFAPRT VLDVATGTGD LAIEICRHIP SGVDLSLEMM RIGEQKVRSE
NLITFMQKDC LDLPFADHSF DAVTVAFGVR NFQNIELGLE EMYRVLNEGA PLMILELSRP
VSFPWKQGYN FYAIPVVGRF LSQDAEAYTY LPESIAVMPQ REELTDLMLS VGFAYYRTLS
LEAATVYMGL KFSADSAYTF VQRQVDFGPR IPGTAPHRAC GDWLVATLRS FGATVQEQTA
DIKAHDGTML PMRNIIASYH PEARILLMAH WDTRPASDQD ANPAMHTETF DGADDGGSGV
GVLLEITRGI DIVFFDTEDY GWCLGSQYWS RNPHVAGYKA EAGILLDMVG AEGATFYWEY
FSKSYAPGLI SAVWQTAAEL GYGSYFIQAD GGALTDDHVP VIKNLGIPCI DIINYSSFGD
HWHTQRDNMQ IIDKNVLDAV GETVIRYLLV AIVGRPNVGK STLFNRLTQS RQAIVAEEAG
TTRDRQYGRV HWNGREFSIV DTGGWVVNSE DVFEEEINKQ VYIAVEEADV VLFVVDNQTG
VTSLDEQVAE ILRRSKKPVI VVANKVDNTE DHYSASEFYS FGLGDPYCVA AVSGSGTGDL
LDRVMELLPL PRIAIVGRPN AGKSSLLNAF IGEDRHIVTD IAGTTRDSIY TKYNKFGLNF
YLVDTAGIRK RGKVNEDLEY YSVIRSIRAI ENSDVCVLML DATRGVESQD LNIFQIIQRN
SKGLVVCINK WDLVEDKSQA VIKTFENAIR QRFAPFTDFP LLFISAMTKQ RIFKVLETVN
QVYARRSTRI PTHKLNEVML PIIEATPPPA TKGKYIKIKY VMQLPTAVPS FAFFANLPQW
VKEPYKRFLE NQIRTHWDFC GTPINIFIRE KSGFVNIVGN PNVGKSTLMN LLVGERISII
TSKAQTTRHR IMGIVNTPEM QIVYSDTPGV LRPNYKLQQE MREFSESALG DADVLVYVTD
VVEKADKNAD FLARVSRMEC PVLLVINKID LSNQEALEKL VEEWRSILPK AEIHPISATN
NFNVGLLQRR IESLIPPSPP YFEKDALTDK PARFFVTEIV REKILLYYQK EIPYAVEVVV
EEFKEEKTII RIKSLIIVER NSQKGIIIGP KGAAIKRVGS MARRDLERFF GKKIFLEIFV
KVEKDWRNRD NLLRAFGYID ELILTYFHAP HSFTGEDTIE LACHGSVYIR RRLLEVLGCR
MAQPGEFTRR AYLNGRMDLS RAEAVADIIA SESKAQHQMA MKQLRGGYSE ELNALREELL
RLTGLMELEL DFPEEDVEFA DRTELLALCD HIELKLQKLI DSYRLGNAVK RGIPVAIVGT
TNVGKSTLLN ALLGEERAIV SDIHGTTRDT IEDTMHIGGY LFRFVDTAGL RETTDTIESL
GIERSRNKIK EADIILAVVD LVNKSESLTE TEARESKGIN ELQGALVSNA RHHQLLRDAL
DALLRMRSGF DMGLSTDLLT LDLRHAITSI GEITGEITSD DTLHYIFAHF CIGKMLPRLT
GLWTHLERQV GMRGPGEKQL ETDRRIVLDK IARLKEELRD IDKQKSVQRK NRGKMVRVAL
VGYTNVGKST LMNVLSKSEV FAENKLFATL DTTVRKVIID NLPFLLSDTV GFIRKLPTQL
VESFKSTLDE VREADLLVHV VDMSHPAFEE QIEVVNQTLA EIKPMLLLFN KIDAFSFTPK
DEDDLTPRTK ENISAEELQQ TWMAKLGNDC LFVSAKKGTG MDALKALLYE RAKAIHITRF
PYNDFLFGIV KTACDRCLDE VEMPVKEENK LVVRFGDDDL LVVPLSEGTL DLSSLLYEYS
ELAIPMQRMH IADRLGPVLR SLPVRLAAVS KFHPVEELME AYEAGQRIFA ESRVQELMIK
VGAMPDVEWH FIGPLQTNKV KYIVPFISMI QSVSSLRLFD EISRQAVLLE VHIASEETKS
GFTPEEGLMG MATFTDDREQ IRREFHRLAS LFCELSMGMS GDYELAIEEG STIVRIGTTI
FGMTKVGING FGRIGRLVFR AAQNRSDIEV VAINDLIDVE YMAYMLKYDS VHGRFNGTVE
VKDGQLIVNG KAIRVTAEKN PADLKWDQAG VEYVVESTGL FLTKEKSEAH LAAGAKYVVM
SAPSDDTPMF VCGVNTDKYV GTKIVSNASC TTNCLAPIAK VLNDNWGMVG GLMTTVHATT
ATQKTVDGPS AKDWRGGRAA GGNIIPSSTG AAKAVGKVIP ELNGKLTGMS FRVPTLDVSV
VDLTCQLAKP AKYEDICAAM KKASEGELKG ILGYTDEEVV SSDFIGETRT SVFDAKAGIA
LTDTFVKIVS WYDNEIGYSN KVLDLIAYMA GEEIALKHLR QQGYRIEALN WGRRELDIVA
STSRELVVVE VKTRVDMRKR RLISESAHHY LYWIGVGAQP TDTARNILSR EGVLMMKHLL
GGVKKGAFDQ AAAESKFEAW LKGKKDALNN MKIKVKEAAV ADNKVKLEAE KAVNKARAEA
VAEKLTSRFK PTGDQPEAIR QLVEGINEGM PQTLLGVTGS GKTFTVANVV AAVNRPTLVL
SHNKTLAAQL YGEFKAFFPE NAVEYFVSYY DYYQPEAYLP VTDTYIEKDM AINAEIEKLR
LRATASLLSG RKDVLVVSSV SCLYGMANPE AFSEKVISLH TGQRVDRDHF IRLLVESYYT
NNKVEFESGN FRVKGDSVDI FPAYDGVAYR VEFWDGEVER LSTFDPRTGR EYGLLSELKI
YPANLFVTTK EQVDRAVGKI DVDLGAQVDF LKEIGKPYEA KRLYERVTYD LEMIRELGYC
SGIENYSRYF DGRDAGERPF CLLDYFPEDF LLVIDESHVT IPQIRAMYGG DRSRKENLVE
YGFRLPAALD NRPLRFDEFE ALTPQTLYIS ATPADYELNR SEGVIVEQLI RPTGLLDPII
DVKPTANQVD DLMEEIARCI EKKERVLVTT LTKRMAEELS EYLLRHGINT SYIHSDVDTL
ERVRIMEDLR KGVYDVLIGV NLLREGLDLP EVSLVAILDA DKEGFLRSHR SLTQTAGRAA
RHIHGRVIFY ADKITDSMQL TMDETARRRA KQLAYNEAHG ITPQQIVKLE ALIASTKKQM
LAAAKELDFL EAARLRDEAA RLMNIEHFAD GEFAVSYEES IRGRDVFLVQ STFPSSDNLM
ELLLMIDAAK RASAHYITAV IPYFGWARQD RKDKPRVSIG AKLIADLLSK AGITRLITMD
LHADQIQGFF DVPVDHLYGS TVFMEYINLV VATPDVGGTK RANSYAKHLG VPMVICHKSR
LKANEIAEMR IIGDVEDKDV LLVDDIVDTA GTITKAADLM MAHGARSVCA IASHAVMSDP
ASMRVDQSSL KEMIFTDSIP YHKCEKVKIL SVADLFAEAI KRVCSHESIT TLYYLPPIQQ
WAVGIAARKA SEATGMQIDI GRIRLGFPLH LSLQDITADT LADIGSLRVR VDRFGFFLTD
FSLATGHSYI NGDPTAMINL SMYRLDMQVD GLNFGVFMPK DSIGSMQAVL HAEGRGLNEG
VLFASFNSTN SFLNGSMQLD ALLPHATFTI QADRYNPLHD LMEVNGMKYN SIRGKLTISP
GLEGYMDLQG LQRDTLRVDP LAIANPFIGA DEMTVLDSKR LLYGKLIAST DLSLRGPLQA
LTISGSLDIH GGTSCTYVYT GADLETESRG GMNMLVRIHI DPVVQLGVDL DYLELQGGGD
MTFTMPAYGE MSLTGRYNMS GGFTIDLSSY VQWSGNVQEP YVNFKAVQRV RADVVNFDVG
IIVKETLKNM DLVFDVEAPE DFEERSKQAI GLLATGSYLL SSYAQGMINS ALGKTDFTYS
FSRQFYDNRI RVVIGGSVNV PTNKERTLVD NVSVEYRLDK SGAQHLKLFH KKNNENLLEG
EITETGIGYV ISRKLARLSD LFWKPRTLPG CFEGVGEVGL PWLVRVQDEL GMLVATEVAT
REHVEQAMQA GIRILWLGAR TTSNPFAVQE IADTIVLVKN PISPDLDLWT GALERLRQSG
VQRIGAIHRG FSTYFRNPPH WQIPFDLKRR FPLTILCDPS HITGQRERIE SVSQQAMEMN
FDGLIIESHC SPDKALSDAG QQITPAVLAH ILRMQIDQID ESIVELLARR MQVAYEIGMF
KKEHNLAVVQ NLRYEQLQRN CARTAALLGL DEAFISELFS RIHEESVRLQ VVSGIRPTGN
LHLGNYFGAI RSFLDMQHRY NCFFFIADWH SLTTHPHPDN IVRNVRTILA EYLACGIDPE
KATIYVQSDV REVLELYLYL NMNAYLGELE RTTSFKEKAR KQPNNVNAGL LTYPTLMAAD
ILIHRAVKVP VGKDQEQNME MARKFARRFN TIYEVDSLGA TALKVPGLDG SGKMGKSEGN
AIYLADDAKT ISKKVMKAVT DPEVPNSVKP EPVENLFSML RIVSSDEVYR HFDDLYNLKK
QLAADIVAFT TPIRERILEI QADEAFLDRV VREGAERARE SAARTLAEVR HIIGFLGHAR
PAITFDLLYR YLRHLGYQVR YVRNITDVGH LEHDADEGED KIAKKARLEQ LEPMEVVQYY
LTRYRHAMEA LNVLPPSIEP MASGHIIEQI ELVKQILKAG YAYESCGSVY FDVEKYNQDH
RYGVLSGRNI EEMINNTRRL DGQDEKRNGV DFALWKAAQP EHIMRWPSPW GMGFPGWHCE
CTAMGRKYLG EEFDIHGGGM DLVFPHHECE IAQAVASQGH PIVRYWMHNN MITINGQKMG
KSLGNFITLE EFFSGSHPSL HKAYSPMTIR FFILGAHYRG TVDFSNEALE AAEKGLERLL
DAAALLDGLK DLRKRCYDAM NDDLNSPMVI AALFDAARAI NAVHNGTITS SDLEELRTTF
RLFLFDLLGM SAGGSEAFGK AMDLLLSIRA EAKARKDWAT SDKIRDELTA LGFTIKDTKD
GAEWKLPGPL HLYAQRYFGA SGEPTIHYRL GRVIAQSVGV PDFDHEYTVE FRAGTVADFV
TLNKRGVIVG INLPQEYTVA GTKGKQAEIA AAQVFRIRES LMDLLTGQAE NMPDGAALQL
MTQELKAQEA ALLELFYGRF SPLRGVVDSD DLSGEPVSFS LRITDKAPEM DEKEAAKKVL
FEEELPITQF GRRQALAPKM FGLEKTEATT IYATFYALIY LLALAGGYIA DYKGTIFAGL
MLMTLGYAMI AIPLFVIAFG NGLFKGNLQA VVGQMYRDTG FQIFYMFINV GALFAPMIAT
GIRNFNTGFH YAFAAAIVAM FISIAIRQRI YALFAVFAVV IFFWFSFHQN GVTLTFFAND
YFQSFNPFFV VFLTPIIIGI FGWLRSKGIE PSTPKKIAIG MGIAALAFPF LLIGTYLILT
IAELFISPLG LSFVSKVAPP HLQAVMQGCW LGATALGNQL WAVFVVACLI SMFTMLAMVK
WLERVHLGSR HHADPMAVER RLAAWLERIR HEAKAIYFMG DMFDYWFEYR YVVPRGFTRF
LGKVAELSDE GVEIHFFAGN HDVWLTDYLT QELGAHVHMH GITVELSGKL FRLAHGDFRN
PLARLLYAAV HPRWTVGLAY GISLKSREWL IRFAKEHFYI FGHRHMLVDM ALRDEKRVLI
LGDWIRYNSY AVWDGTTLVL EEDIVRMLRT VYDPEIPVNV YDLGLIYNVD VGADGVTVTM
TLTAPNCPAA DFIIEDVRMK VESVKGVKGV KIDLTFEPEW SKDMMSEEAM LELGFLLNDT
HLRLMAEYDN YRKRTLKEKS ELIRNGGEKV LVDLLPVIDD FERAEGVELI YSKFMDYLQK
QGVKKIETAD LPFDADLFDA VAMPAPSAEQ KGKVIDCVKT GYTLNDKVIR HAHVVVGMKE
RINQLLQEIG QCAATVEEAE ALRIKYLSKK GEISRLFDDF RLVPSEEKKQ IGQLLNELKD
LTRTSYPTRL GTRHPISLVK QEICEIFARL GFSIADGPEI EDDWHVFSSM NFAEDHPARD
MQDTFFIEHR PDVILRTHTS SVQSRVMEKT QPPIRVICPG RTYRNEAISS RAHCFFHQVE
ALYVDKDVSF ADLRQVLLYF AQEMFGAETK IRLRPSYFPF TEPSAEMDIS CNICGGKGCN
FCKHTGWVEI LGCGMVDPNV LDNCGIDSKK YSGYALGMGI ERITNLKYRV KDLRLFSEND
LNFLEQFLVK TFAAALHSID ALTVTVEVNI TRGCYLSMVG LPDAAVRESL DRIRSTYDCL
NIAFPINLSP ADIKKEGTAY DLPLAIALMA ADGIIGADSL PRYMIMGELS LDGSLRPIKG
ALPIAIQARA EGFDGLILPA ENAREAAVVN NLNVYGVKHI AEVISHFGGD QLQPTIVDTR
REFFDHQDFS EVKGQEKVKR ALEVAAAGGH NLIMVGSPGS GKSMMAKRMP GILPPFTLGE
SLETTKIYSV AGKLGVNSML LTQRPFRSPH HSISSAALVG GGTYPQPGEI SLAHNGVLFL
DELAEFNRSV LEVMRQPLED RRITVSRARM TVDYPAGFML VAAMNPCPCG YYNHPTRACS
CAPGQVEKYL SRISGPLLDR IDIQVEITPV PFEKISDSRP AESSEKIRQR VVAAREIQSK
RFADYSGVHC NAQMDDKLMN RYALPDEKGL QRLRTAMERF DLSARAYGRI LKVARTIADL
AGSEDVGGEH IAEAIGYRNL DRENWGFMGT ADFAVPPLRA LVENGYQVKA VVTMPDKPMG
RGHKVSPSAV KLCAGLPILQ PVNLNEESFL DELRTYQPHL QIVVAFRMLP RSVWQMPPMG
TINLHGSLLP QYRGAAPINY AIRHGETETG VTTFRLRHEI DTGEVLLQEK LSIGDEETFG
ELYERMATLG APKIFKDDCR IDWAEEVHNF IRSISPVPTA WTKLKKNLDV MTRKGLQMPG
KKQMDAASFL NGAADNIRVL AAAMVEKAKS GHPGGAMGGA DFVNVLFSEY LIFDPKNPQW
AGRDRFFLDP GHMSPMLYAQ LALTGKYTMD DLKAFRQWGS ITPGHPEVDV MHGVENTSGP
LGQGHTYAVG AAIAAKFLAH RFGMSQTIYA YISDGGIQEE VSQGAGRIAG HLGLNNLIMF
YDSNDVQLST TVKEVASEDV AMKYRAWGWK VIEIAGNDAD EIRKALSEAK GERPTLIIGH
TLMGKGAVGE DGSYENMVST HGQPLAGASF AETVKNLGGN PDEPFAIFPE VQEMYAARLA
ELEQIMAERR EEEQRWRSTH PDLAAKFDAW FAGIDWKAIE QKPNQATRSA SATVLGTLAG
EVENMIVTSA DLSNSDKTDG FLKKTHAMKK GDFSGAFLQI GVSELTMACL CIGMALHGGV
IPACGTFFVF SDYMKPAVRM AALMELPVKF IWTHDAFRVG EDGPTHEPVE QEAQIRLMEK
LHNHSGRRSM LVLRPADVQE TTVAWKMAME NTPTALILSR QNITDLPQNI EVVLLASGSE
VSTLVEGAEL LRKRGVKLRI VSVPSEGLFR SQSAEYQEEV LPTGIRRFGL TAGLPVNLEG
LVGESGAVWG LNSFGFSAPY KVLDEKLGFT AENVYEQVLK ILIGICSDHA GYELKERVKA
WLESVDYPDF AHPLGSAIEQ GQLNRGISIC GSGNGISMVM NKYPHVRAAL CWTEEIARLA
RQHNDANVLS LPARFISDEQ AKTILKTYLE TPFEGGRHKA RIDKIGAITV GSPLVEGAKV
VCEVLTPVKG DKVLIFHKKR RKGYRKLNGH RQQFTEILVK EVVMLTLKQI IENKEEVIRR
LAVKHFDAIL DEVISLDRQR RETQQSLDAR LAEQNAIAKE IGALMKAGKK DEAEAIRAKV
ADMKAESHHL EERKADLENA IRQQLLLIPN LPHESVPTGK TAEENVCVKT GGKLPHWDLA
KKYDLIDFEL GVKITGAGFP VYKGKGARLQ RALINFFLDE ARNAGFTEIE PPYVVNEDSG
YGTGQLPDKE GQMYHVTADN LYLIPTAEVP VTNIFRDVIL SEDELPIRLT AYSACFRREA
GSYGKDVRGL NRLHQFNKVE IVCIDKPEHS YEQLDRMVGY VQGLVDKLGL PWRILRLCGG
DISFTSALTY DFEVYSAAQE RWLEVSSVSN FESFQANRLK CRYRKVELCH TLNGSALALP
RIVAALLENN QTADGIRIPD CLVPYTGFSM IYTIVDLNEK AEAELAAIAG ELGISMPKQE
LIYKILDEQA ISVAFDGILE CMGVLEIMPD GYGFLRSSDY NYLSSPDDVY MSQQQIKQNG
LKTGDVVAGH IRPPREGEKY FPFVQLKSVN GRSPEEIRDR VPFDHLTPLF PEEKFTLDKI
SVRVVDLFAP IGKGQRGLIV SQPKTGKTML LKDIANAIAA NHPEVYMIVL LIDERPEEVT
DMARSVNAEV IASTFDEPAE RHVKIAEIVL NKAKRMVECG HDVVILLDSI TRLARAYNTV
QPASGKVLSG GVDANALQKP KRFFGAARNI ENGGSLTILA TALTDTGSKM DEVIFEEFKG
TGNMELQLDR RLSNKRIFPA VDIMSSSTRR DDLLQDETTL NRMWILRKYL SDMNPVEAME
FVRKQLENTH TNMEFLASMS DEVEDFRREI AIDSEATFLD LQNAILDSVG YSHSELTSFF
LCDEDWRKGQ EITRLEEFIE DEHQRLVFEF DLMTERYFFI EVMDAKLLTS EGLPPRQMLT
GQKGLAMTSQ KPGKTQLINH FIIDDSWYLV DLPGYGYARL GASNRESLRR IIETYILCRE
QLSSLFVLID CRHEPQKIDL EFLQWLGENG IPFSIVFTKA DKLSFSRLKE NTEAYKQKLL
ETWEELPPVF ITSSEKKTGK EELLDYIDSI NVGNYADLII MRHYLEGAAR YASEVSRVPV
VNAGDGANQH PSQTLLDLYS IRKTQGTLYD TTIAMVGDLK YGRTIHSLIE GMSHFRPFIF
VAPEELSLPE EYKQFCREHD LPYMETKHFI NNCDILYMTR VQRERFTDME EYERVKDVYV
LTNDMLSDSR PNLRVLHPLP RVGEIAYDVD DNPKAYFIRQ ALNGLYTRQS IILKVYTLNP
NTGDDTAMLG FYNRVKAEGR SLAIGYLGNL NSPWESKMFF DRFMYMYGLH GMLIDPFTAR
FYDTKSPTTQ VLYLRGDNQT REEELRSTLA LNIGKRINIG NDVDYIYSNG FYNSNKTKAI
SYRFFGSYRS DRYEAYAYVG NNYYLMTENG GITNDDYVIH PGNFFVPVGS ISHTFNYTKS
RRRFDTTRME EYHNTVALSL REGFHRWAKF GLTAYGGEIS RRGGKYLNFA ADGELSVVGS
DAGAFKLRGR LSTAFNLFRR RTEMEAWGQL LNTRPGYFLR HHHGTVHWWF DFIQQLRLGG
SLRLKDLGTT LTLQSATLKN YIYPQQVSSP IQVLEGRIAH AYRWGVLGWE VEAAYQTSSN
RTALPLPKLA AYGNLYLNFR LTKVMRIQTG VDARIHSSYY APYYEPAVQQ FTTQNAYVNI
HLKRSRFFFE MYNLAEAFMD SRFSLVHTPY NPRGLRMGIA IDGFDTETRP SFVRGARPSV
ALMQMSTETD CFLFRLNMIL QQLLENPDIL KVGLSLSDDM TVIRRRKPIE PAGFVELQRL
CPAYGIRDAS LQKIYAILFG RRISKSQRLT NWEARTLTAA QQSYAALDAW ACLRIFNQLD
EVIIAIGINE QKRTLFSAER RQEQIARYYA SRPAIGVITY SGLTVDLVRQ TGALVRGIRS
GSDFEYERTL ADLNRHLSGV DTVLLCTDTR LSFISSSAVR ELISFGRDVS DFLPCAKVAK
LLRGKYKPNF TPHVDCGDNV IVINADKIVL SGNKWDGRIY LRHTGYPGGQ RQFTPRDLMN
KGPEFLFRKV VKGMLPKNRL GAKIIGNLYV YAGTEHKHEA QQPRQLDINS LARVYLSEGS
GKIVINKREI EKYFPSSILQ YIVKQPLLKL EVAEKYDIKI NLRGGGFKGQ SEAARLAIAR
ALVKINPDDK PALRSEGFIT RDPRVVERKK PGRPKARKRF QFSKRMAPYI FMERNDIHII
DLHKTVAKVD EAAEVIKGMA KNGKKILFVA TKKQAKEPIA ELAKSVGMPY VVERWPGGML
TNFPTIRKAV KKMTQIDKMT ADGTFDNLSK REKLQITRQR AKLEKTLGSI ADMNRLPSAL
FVVDVMKEHI AVREANRLGI PVFAMVDTNS DPSLIDYVIP SNDDALKAIE LIVGTMCQAI
NEGLMERKAE MAVTIQDIAK LRKMSGAGMM DCKNALEESN NDFEKAMEII RKKGQAVAAK
RSDREAAEGC VLSAGFAAIV ALKCETDFVA KNAEFIELTQ NILNTAMDKK PANKEELLAL
PLIADHITDR IGVTGEKMEL GAYEYISGAS SISYIHPGNK LATVAAFNEA QMARDIAMQI
AAMNPVAVLP EQVDQHIIDQ ELQIAREKPE NLLDRIAQGA LQKYYKENTL LQQEFVKDSK
LTIEQYLYKP KRSETEFGIG WLPLGGYCKI NGMIDESMDT EYLQQEPKPY EFRSRPAWQR
LLIMLGGVLF NFLLALVIYS GIVLQWGSMR MPSDRISSGM AFSSVAQEAG FQNNDIILTV
DGVHVPHDMM KRVLGFMSIQ VPFVIDSVMP YSLFEAIPAG IAQGVGTLRS YVSDMKYVFT
KEGAGQIGGF GTLGSLFPAS WNWPQFWAMT ALLSIMLAVM NILPIPALDG GHILFLLIEI
ITRRKVSQEV LIRAQLIGMA ILILLVLYAN GNDLLRAFMI VVPVKEGENI ERALKRFKRK
FEKTGAVREL RARQAFEKPS VTKRKKMQKA IYVKQLQVAE LRAISGKENK VREYLEAEDL
GNYLFQVLIP TEKVMTQRGK RVIKERPYLP GYVLVEAVLV GEVEHRLRST PNVIGFLPAP
LHPSEVSRIL GKVDQLDSED EEYELSFMVG ETVKVSDGAF AGFDAIVEEV NPDKKKLKVM
VKIFGRKTAL ELSYVQVEKE VLPVVITYYA DKSFDFIVKT PPVAIQLLEA SKQKSGSAEP
NRKKVAEITW EQVRAIAEDK LVDLNCFDIK AAMKMVAGTA RSMGIAVKGD FPEMSKLTKK
QKLAFSKIEP GKAYTISEAS ALVKEITTTN FDASVDIDVR LGVDPRKANQ MVRGVVTLPH
GTGKQIRVLA LCSPDKEAEA KEAGADYVGL DEYIEKIKGG WTDIDVIITM PAIMGKIGAL
GRVLGPRGLM PNPKSGTVTN DVGAAVKEVK AGKIDFKVDK TGIVHTSIGK VSFSADQIRD
NAREFINTII KLKPTTAKGT YIKSIYLSST MSFGIKVDPK TVVKNTLLRA ALAASDVDFS
SLYSCLKGNT AVMFCEVANS PAKVIKQFKP WLKAAYVQES FYGRENLDAL VSIKSKNELI
ADVVALLQSP AKNVIASLQM TVKEVSELAT ILKEEYGIEP AAAAVAVAEE KTSFDVVLKS
AGAAKLQVVK AVKEQCGLGL KEAKDLVDAA PSTVKEGVDK ATAEALKKAL EEAGAEVELK
VFAENFPITD TRNNFVLEFL DYYIDPPKYS IEECLSRGLT YSVPLKAKLK LYCTDPDHED
FATVIQDVFL GPIPYMTSSG TFVINGAERV IVSQLHRSPG VFFGQSLHTN GTKLYSARII
PFKGSWIEFA TDINNVMYAY IDRKKKLPVT TLLRAIGFEA DKDILDIFNL AEEVKVTKLK
KCIGRKLAAR VINTYIDDLS DEDTGEVVSM ERITVVVDRE VELTEDNIEA ILDYSIIFNT
LQKDPCNSEK EALYYVYRQL RNAEPADDAS AREVITNLFF SDKRYDLGDV GRYRINKKLN
LNIDPDIKVL TNEDIIEIIK YLIELVNSKA SVDDIDHLSN RRVRTVGEQL YNQFGIGLAR
MARTVRDRMN VRDNEVFTPI DLVNAKTISS VVNSFFGTNA LSQFMDQTNP LAEITHKRRL
SALGPGGLSR ERAGFEVRDV HYTHYGRLCP IETPEGPNIG LISSLCVYAK ISDLGFITTP
YREVKNGKVD FSDNGLKYYT AEEEEEKTVA QGNAPLDENG RFVRERVKAR YESDFPLVTP
DEVDLMDVSP TQIASIAAAL IPFLEHDDAN RALMGSNMMR QAVPLLRPES PIVGTGIEGK
LVQDSRTQIV AERGGEVVFV DASCIKIRYD RTADEEFVSF DDAIVTYYLP KYRKTNQSTT
IDLHPICSKG DRVEAGQILT EGYSTQGGEL ALGRNVQVAY MPWKGYNYED AIVLNERMVR
EDFFTSVHVD EYILEVRETK RGLEELTSDI PNVSEDATKD LDENGIVRIG AHIEPGDILI
GKITPKGESD PTPEEKLLRA IFGDKAGDVK DASLKATPSL RGVVIDTKLF SKAKKSRTST
KEAVNKLDDT YAKRQQQLHE RLIEKLGVKD YLNVELIKAG SKFTKKDLEA LDFNVIQLSD
WTNDAHTNEL IKAVAVNYLK HSKEIEAELR RRKLDETIGD ELPAGIVQMA KVYIAKKRKI
QVGDKMAGRH GNKGIVSKIV RQEDMPFLAD GTPVDICLNP LGVPSRMNLG QIFEAVLAWA
GRKMNVKFAT PIFDGASLKD MNEWTDKAGL PRDGKTYLYD GGTGERFDQP ATVGVTYFLK
LGHMVDDKMH ARSIGPYSLI TQQPLGGKAQ FGGQRFGEME VWALEAFGAS HILQEILTVK
SDDVVGRSKA YEAIVKGDPM PTPGIPESLN VLLHELKGLG LSFSLVLKPE TINYRTYKPE
RDGLFCERIF GPVKDFECHC GKYKRIRYRG IVCDRCGVEV TEKKVRRERM GHIHLVVPVA
HIWYFRSLPN KIGYLLGLPT KKLDAIIYYE RYVVIQPGLS EEEYLDKLDN QNLEDTDPDK
FIAKIGAEAI YDLLCRVDLD SISYELRDRA NTDGSQQRKT EALKRLQVVE SFRASKGVNR
PEWMVMKVIP VIPPDLRPLV PLDGGRFATS DLNDLYRRVI IRNNRLKRLI EIKAPEVILR
NEKRMLQEAV DSLFDNSRKS SAVKSDNNRP LKSLSDSLKG KQGRFRQNLL GKRVDYSARS
VIVVGPELKM HECGLPKDMA AELYKPFIIR KLIERGIVKT VKSAKKIVDR KEPVIWDILE
YVMKGHPVLL NRAPTLHRLG IQAFQPKLIE GKAIQLHPLS CTAFNADFDG DQMAVHLPLS
NEAILEAQLL MLASHNILNP ANGAPITVPS QDMVLGLYYI TKLRPNTKGG LIFYGPEEAT
IAYNEGKVDI HAPIKVYVED ENGEPVRRMV ETSVGRLMVN EYVPKVGYVN EVLGKKALRD
IIGSVIKVCG VATTAKFLDD IKNLGYYMAF KGGLSFNLAD VLIPEEKDKL IQEGYTAVEQ
IMQDYSMGFI TFNERYNQII DTWTHINGRL SNVLIKQLSS DNDGFNSVFM MMDSGARGSK
EQIRQLSGMR GLMAKPQKSG QIIENPILSN FKEGLSVLEY FISTHGARKG LADTALKTAD
AGYLTRRLVD VSHDVIITEE DCGTLRGLLT TELKNEDVVA SLYERILGRV SVHDIVHPTG
DIIVRAGEEI REQAAQIIED SPIEAVEIRS VLTCESKKGV CAKCYGRNLA TNRMVQRGEV
VGVIAAQSIG EPGTQLTLRT FHVGGIASNV ATENSLVSKY DVVVSRMTEL RIADPNTGII
LANHNIPYGA KLFFRQGDTV KKGDKIIEWD PFNAVIVSEV AGTLSFEGVV ENVTFKMESD
ETGLKEKIII ESKDKTMAPY ARIIDENGEM LKNYSLPMGA HVVVKVGEIL VKIPRSVGKA
GDITGGLPRV TELFEARNPS NPAIVSEIDG EIGFGKKRGN REITVTSKLG EEKKYLIPLS
KQLLVQENDF VRAGTPLSDG AITPADILAI KGPTAVQEYI VNEVQDVYRL QGVKINDKHF
EVIVRQMMRK VEIVDPGDTL FLEQQVVDKF EVMEENDRIW GKKVVIDAGD SQVLKAGQIV
TARKLRDENS MLKRKDLKIV KVRDAKSATA SQILQGITRA ALQTKSFMSA ASFQETTKVL
NEAAICGKTD YLEGLKENVI CGHLIPAGTG LRDYEKLVVM HRDDYENFKS IVAADCRFSP
KVNCLVGNNG MGKTNLLDAL HFLSFCRSHL SVPDNMVVKH GEEMALLQGL YLSIRPGKHK
VLRRNKKEYE RLSDHIGRFP LVIVSPQDYQ LILGGSDERR RFMDQQLCQQ DPRYLSALIQ
YNRHLQQRNT MLKDDALMDV LELQMESYAA EIYNKRRCFV EDFLPVFNDL YSDISLRRSR
PKDYLLGFSS CGVHKDELEM LLGGVLIRKI GSEGQNKTFL ISMKLAQPIL LLDDIFDKLD
ATRVERIIRL VGGNGFGQIF ITDTNRKYLD EIIASWSEDY RLFKIENGLS TYDWLSDIPV
EVQFKNTRKG YYLNSEKIEL HKGDVVAVEA NPGHDIGTVT LTGKLVKLQM RKHREPFKIY
RIAKQGDLDK YREAKAREYD TMIQSRQISA DLNLDMKIGD VEYQGDGNKA IFYYIADERV
DFRQLIRVLA ETFHIRVEMK QIGARQEAGR IGGIGPCGRQ LCCSAWKMNF VSVNTSAARY
QDLALNPQKL TGLCAKLKCC LNYEVDAYVE ARKKMPSPEI VLETKESVYH YFKADVFRRE
VSYLTTISAR RAFEVISLNK QGIKPVSLAR REAEVIKQKK LLEVKEKFLQ LKSDLEKQVA
QRNSKLQSVE SKLKSREQTL NQRQEDITKK GQEDLMRENL TAQKKTELDE LKAREQAHLE
SLSGLSAAEA KDRLVESLKD EAKGQASAYV NEIIEEAKMT ANKEAKRIVI QSIQRVATET
AIENSVTVFH IESDEIKGRI IGREGRNIRA LEAATGIEII VDDTPEAIVL SGFDPVRREI
ARLALHQLVQ DGRIHPARIE EVVSKVRKQV EEEIIETGKR TVIDLGIHGL HPELIRLIGK
MKYRSSYGQN LLQHSRETAN LCAIMASELG LNPKKAKRAG LLHDIGKVPD DEPELPHALL
GMKLCEKFKE KPDICNAVGA HHDEVEMMSL IAPIVQVCDA ISGARPGARR EIVEAYIKRL
NDLEQLAMSY PGVIKTYAIQ AGRELRVIVG ADKTDDASVE TLSNEIAKRI QDEMTYPGQV
KITVIRESRS VSYAKIRLLP DSIANQIAAG EVIQRPASVV KELLENALDA GASVIRLDVR
EAGRELIRVT DNGKGMSQSD ARMAFERHAT SKIASFQDLF SLRTMGFRGE ALASIAAVAQ
VELLTRRAED ELGTRLTING SEVDEVATVT SPQGCILCVK NLFYNVPARR KFLKSNETEF
RHILTEYERV ALVNPQVAFS IYHSGELVQD LPPSPLKKRI LDVFGKRIEK DLIPIGMKSP
ITNISGFVGR PDGAGALQYF FVNGRYMRHP YFHKAVMAAY EAIIPQGTMP NYFLYFDLEP
SQIDVNIHPT KTEIKFSDEQ AIFKLIGVVI REALSSSNAV PAIDFYLVTT LSRGLALVDY
HRAHKRILYL LAELFASNDS TYTPDGKLIV SIIDEADIDV QRLLGNVVIK HEGAVMRCDS
AHLNQKENTF EAFGQVSMQQ DTVSMFARYL HYDGNIKYAR LRHEVRLENT LFTDSLDYDR
VMNLGYYFEG GSIVDSLNTL TSSYGEYSPA TSDAIFRDNV HLENKDYTMD TEELHYNTDT
KISHILGPTK MSDSGYIVST RGVYDSNTDV GILLDRSIVY STGDSIFYDR RTGFGEAFGN
MILTDTVNRS SLYGEYGYYD EKKDYAFATE RSYMIDFSKP DTLWAAAVRV YRTDVQAIAD
SMQYDSRDSL LYLYDNPIMW NEGSQLSGDT IRFKFRNDSL DYVDVLTKAY DQLAGRRIRA
YMQDSLVRQI QVHGNAEVIQ YEQHKRSRIE SPSIIADFFR WEETIRPKSE KDVGDEPILR
SDIEATKRFL LSSGRPLEGD ADCYIPEQIA VQKLFLNQAK IDSIEVNEAD VNRYVDMYLA
DYIQQGSKEK MEEYFNRKYT QIREEQRVEV RNGEIVRMMR RKIDENVKVT PSEIRQYFAS
LPQDSLPYIP TTVEVQLLTI KPVISLHETD AIKKRLREFS DEINEGRRDF TTLARLYSED
SKTSLQGGEY GFVSKASLDA EFARVVFSLV SPIIKTDDGY HIVQLIEKRG DVINFRQIVL
KPKVSDAALT ETTNKLDSLY SLIKENKLTF EKAVAQYSED NDTRNNQGLM VNFKYEELPQ
DISRVVYNMK PGEVSKPFIL KTDKGNEEVV IVKVKNLIEG HRANMNSDFQ TIKALALNKK
KESVIDAWIR KKQKETYIHI EPAYRNCQFR YPGWLPRPIE IKEFLDSYVI GQDDAKRFLS
VAVYNHYKRL VEIEKSNIIM VGPTGTGKTL LARTIAKMLH VPFAVVDATV LTEAGYVGED
IESILSRLLQ AADYDVKQAE KGIVFIDEID KIARKSDNPS ITRDVSGEGV QQGLLKLLEG
SIVNVPPQGG RKHPEQKMIP VDTRHILFVC AGAFDGIEKK IAQRLNTRVV GYLRYIRPQD
LKSFGLIPEI IGRLPILTHL EPLDRDALRN IMTEPKNAIT KQYEKLFAMD GIKVSFTSDM
LDFVVDKAIE FKLGARGLRS IVETIMMDAM FTMPSKTLVV DKAYAYLFTS ESVSEGHPDK
VSDQISDAIL DQFLAADPDS KVACETLVTT GQVVLAGEVK SRSYVDVQET ARGVIERIGY
TKSEYGFDAR SCGILSSIHE QSADINRGVD RPDRSEQGAG DQGMMFGYAT NETENYMPLT
LDLAHHLLYE LAAIRKEMPY LRPDAKSQVT IEHDDEGRPV RIDTIVISTQ HDEFADRMMQ
ERIHHDIATI LIPRLFVNPT GKFVIGGPHG DTGLTGRKII VDTYGGRASH GGGAFSGKDP
SKVDRSAAYA ARHIAKNMVA AGVADEMLVQ VAYAIGVAEP VSIYVNTKGR VALSDGQIAE
KIKKLFDMHP YAIEQRLKLR NPIYEETAAY GHFGRVELFT WEKLDYVDRI KAEFGERFLQ
YVGFDTQSDE SSTTFPSTDK QLVLLRHLAE EMKALGLPVI GFIAHVDTAP DMSGKDFPEL
AFFKGHTLIT TDGTTLLGAD DKAGVAEIMT AAEYLLAHPE IKHGKIRIGF TPDEEIGRGV
DHFNVERFGA KFAYTMDGSI EGELEYENFN AASAKLTVNG RNIHPGYAKG KMINSLQVVC
DLHALLPRPE ATAGYEGFFH LIGINGSVEK ASVSYIIRDH DRKLFEEKKE LIKAAVAYIN
RKYGLELKDQ YYNMREMVEP HPEIIEKAIA AMKLAGVTAK VQPIRGGTDG ARLSYMGLPC
PNIFAGGMNF HGKFEYFQHQ GGSAYKPGLG TVETIDRLLG HPHTIHVAGT NGKGSTASTL
AAILQVAGMR VGLFTSPHLV DFRERIRVNG ICITEEYVVD FCELHPSFFE LTTMMAFEYF
QYAQVDMALI EVGMGGRLDS TNIIIPILSI ITNIGKDHMQ FLGDTPEKIA FEKAGIIKSG
VPVVVGRAVR DVFQRKADEE GALTGLAQEE NARTILCAVD VLLSSEHVRE GFAHVPRIVC
DTGHNEDGFR LITEQLYRQL RIVFGMVNDK DITAVLALLP AVYYFTRASV DRALPEDDLQ
QQAAAFGLAG YSSVREALEA ADFIFVGGSN FIVADLLWLF PHGIYVERFD TLNHILATIV
ADTAYYMIDE DRFILIGHAH IRNMNDENFH SPRFIWDKKN AIVYSDDTVY IFTATQDMGE
YINGEKIKIY DYQQRLKVME KRAEITDEQR ASLNNQLAQQ YVQDYVLQQQ AEKLGLTVSP
EELLALIWQN VEKQIADTRM QEKLGALLTR SYAINDIDGV PSREIAVAQA PISVLGDTSI
RATDEEIKKY YNEHKEFFPS TIVQYISSQV VPSAQDMANA EVEMQKVRTE MKKSGFESLN
MAVIALDSLC DALNAGVEKY RIAYIGVDAN FSDETYNKKF AELNEMLFSK LAEQARSKGL
SIEENAEVTV FSDHVGIPSS REIVSWALVI AAVKEQIPSG YRPMDKIKEQ IANQLRVEKQ
GEKLVADLKA KDTLAGISYS PRGGEAAELA GYSMSTPLTK LSMFVDVLSP LKTQLWSSTV
FGSYGSSEFF INVFFGFLIL AGIILDRMGV RFTAILSGSL MLLGALIKVY ALSEVFPPSA
KLACVGFAIF GCGCEMAGVT VSRAIVKWFH GKELALAMGL EMAIARLGVF AVFWTSPVQV
PVIFVTALLF IGLILYGIYG ILDKKLDEEE PFRFKDLKQV FGNSMFWIVA LLCVLYYSAI
FPFQKFATEM LQSNAARIFS MFPLGAMVLT PFLGAFLDKV GKGATMLIVG AVLMFICHLT
FAISLAIAIA AIVVLGISFS LVPAALWPSV PKIIDPKVLG SAYSAIFFIQ NIGLMVVPIV
IGAILDYTLA MLVFASFGIL AFILGILLKG ADVKKGYGLE LPNLGLQWGD EGKGKIVDVL
TPHYDIVARF QGGPNAGHTL EFNGEKYVLR SIPSGIFQGK TNVIGNGVVL DPLLFKEEAE
ALASSGHDLL VISRKAHLIM PTHRLLDAAN EIAKGSGKIG TTGKGIGPTY TDKVSRNGLR
VGDLEFEEAY SAAKERHLRI LEKRWMEATE YLRTFFVDSE FLINGALASG KKVLAEGAQG
SLLDIDFGSY PFVTSSNTIC AGCCTGLGVA PRNVGDVYGI FKAYCTRVGA GPFPTELFDK
TGDKLCELGR EFGSVTGRKR RCGWIDLVAL RYTIMLNGVT KLIMMKSDVM DLFPTIKACV
AYQIDGKETR DFPFHLPVYK EFPGWQRSMT NVVSEADFPR EFSDYIAFLE KELGVGIAIV
SVGPDREQTI IRVPSLGGFV AEIYPPKEEL RFNAALDGIL EDSYARAYGI SHRRARVMLD
DDVRTLRAEL VRAGRVSLGT ELYCMAKGNL RLKGIRSTNP VAVGDRVIKR IHPRRNYIIR
RASNLSKESH ILGANLDAAM LVCTINDPVT TTVFIDRFLA TAEAYRVPVI LVFNKIDCYT
QEDRLQLGRL SAVYTAIGYP CCHVSATTGE GLPALKTLLD GKLTLLAGHS GVGKSTLINA
LIPHADLRTG AISQAHHTGM HTTTFSQMID FPGSALIDTP GIKGFGTLEM GEYEVSHYFP
EIFAASEGCR FGNCTHTHEP GCAVLEALRR GEIAESRYIS YLSILEDIGL VPTMGALHRG
HISLIHRAVA ECDICVASVF VNPTQFNDKR DLECYPRTPE ADAAVLAEAG CHAVFMPSVE
EVYPEPDFDL GSVAEVMEGK YRPGHFNGVV QVVSKLFMMV EPDKAYFGEK DFQQIAVIRS
MVNLTIVACP IVREEDGLAL SSRNVRLGSE ERAIAPSIAR ILGQSRTLPE AITRWVTESL
NALPHLQVEY FEIVDGNSLQ RIDNWQDVGC ITVYCGEVRL IDNIKYMEKA VEYLDEQLSH
VRAGKASPKL LDGIMVMYYG SATPLAQVAS VNTPDAKTIV VTPWERSLIK DIEKAIMDSP
LGITPENNGE LIRLGLPPLT EERRRQLVKQ TKGDAEDAKV SVRNARRDAI DAIKKSVKDG
TPEDVAKDAE AEMQKVHDRY IKKIDELFAE KEKEIMTVDR VVSLGDISIY TIEDDVPLPE
VLRAFFGEVL PEYDVDRVYP SDIRKIISWY NLLVDNGFTT FPVYDSDSRA KWLNPVIRQA
LTDLIGSDLY GMLRRDRLAA AIFIIHPEVK KDFCQWESAI LFSSGFDSLC DTVIRVDAPE
KIRQERAMAR DGSPAETVRQ RVFNAPPYLL IPQIFYFFMI RPQQKRQKEL QRQREALAKG
DKIITAGGIH GTIREVREFL VEIANGVNIR INKGSVKDTA VYGLSTILVR LLNWLMTIVY
VRALTADFGN MTNLYAWTAL AMIVLTYGME TGLFRFINKV YSTTLWSLGA TSTFFLCAGL
LFMGYADHPE YVGLLLAIVA MDAFMAIPLA YLRYANRPWR FMFVRLTFIL LTIVLTIFLL
FLCPRIDSFY RPNYELGYVF VINFICNLVQ MAMLFPHWRF RPDILRKMLA YSFPILLLGL
AGSFNNQADK ILFPMLFDDG KAQLGIYGAC YKLAIIMVMF TQAFRYAYDP FVFAKTKYAT
AMKYFVIFVC FIYLGVMAYM DILKHFVSPP YYAGLKVVPL VMLGQLMFGI YFNLSLWYKV
TDRTIWGAIF SLIGCVTTVL IIVFGARTYG FMACAWASVI SNGLIMLLSY FTGRHYFPVP
YGVQIGIVIG GGNIFRGVSG AGFDRVKGDQ MGMLATVINS LALSSALGVK TKVLTAVRME
PIGEFYNKWH AIELLEQGYV TIFSCGTGNP FFTTDTGSSL RGIEIEADAM LKGTRVDGIY
TADPEKDPSA TKFDRITYDE IYARGLKVMD LTATAMCMEN NLPIVVFDMD TPGNLLKVLE
DIRAQIILGN TYHLYLRPGL DVLRRAGGLH KFNSWERPLL TDSGGFQVFS LAENRKITEE
GATFRSHIDG SKHLFSPERV MDIQRVIGAD IIMAFDECCP GDADHEYARR SMLLTGRWLE
RCLRRMRETE PLYGYEQQLF PIVQGCVYPD LRRQSAEMVA AVGAAGNAIG GLAVGEPTEK
MYEMIELTNG ILPKDRPRYL MGVGTPINIL EAIDRGVDMF DCIMPTRNGR NGQLFTWQGT
INIRNAKWAD DYSPLDPDGT SYVDSRYSKA YLHHLIHTQE ILGLQIASIH NLAFYLELVR
QARKHIQIGD YRTWKTAMVR QLDNRLLIKQ FLGTFVFSII LIISVSVVFD INEKIDDFMK
PEVSLYYFNF VPYYANLFSP LFVFISVIFF TSKLAEKSEI IAMLSAGVSF KRLMVPYMLS
ATVIAVLTFL LNSFVIPPGN ATRIDFQNKY IKNKKVQYAE SVQLEVKKGV FAFFGSYSDA
MRTGYQFSLE EFKDKQLVSR LTADRIQYDS LYNWRIFNYR IRHFGKYKET VESGSEMDTV
IAVRPADFLV AEDDVETMTT TDLHTYISHQ KQRGVGNKLF EIELHKRYAA IFSAFILTII
GASLSSRKVK GGMGINIAIG LGLSFAYILF MTVAGTFAVS GSLPPFMAAW LPNFVFTVIA
VFLYKKAPML GLGETEEEIL KLMDDALAVG VSVITIGQYL QPSRKNLPVV EYITPEQFEH
LRLVGIEKGF RTIESAPLVR SSYHAELDHD YYTDIITFIN GDLLISLDTV RSNARTLGIR
YEDELHRVII HGILHLCGLK DKSKKDEAQM RAAEEEALVM LIKSLNSKQL DLSTKISSRY
RDRELPLRAL VSADIGRGKV DYFSQLKEFG EKMGVEVPAL DQLIEFRKQE GAMLEQVFTE
KISNISSLLL QIEQYEPERI QRIKERIEEN LTKYDKNRFE QEMIYYIEKL DVNEEKHRLR
NHLSYFIQTM GQGKKLSFIA QEIGREINTL GSKSNHVEMQ QIVVQMKDEL EQIKEQVLNV
LSKIFGNKSQ RDLKEVKPFV DKIKAAYGEI ERLSDDDFRE RTIVLRQKIQ DYVKDERAEI
DRLKAEVEGK DLDEREEIWT KVDKLEKEIL DKMEVVLDEI LPEAFAIIKD TARRFAQNET
IRVKATDLDR DLAINHDFVS IEGDTAIYQN HWVAGGNEIL WDMIHYDVQL IGGTVLHKGK
IAEMATGEGK TLVATLPVFL NALTGNGVHV VTVNDYLSKR DSEWMGPLYM FHGLTVDCID
KHQPNSDARR KAYNADITFG TNNEFGFDYL RDNMATSPKD LVQRKHNYAI VDEVDSVLID
DARTPLIISG PTPKGEDQLF EEFLPNVEKV VEAQRKLCSQ LLIDAKNKMA SEDKKEQEEG
SLLLYRSFKG LPKNKQLIKY LSEPGIKSSM LKTEETYMAE NMRNMHLVTD ELYFIIDEKR
NSVELTEKGI DLLTSRTDDP KFFVLPDIAA ELSTLDNSDA EKRREAKDEI IANYSIKSER
VHTVNQLLKA YALFEKDDQY VVMDNKVLIV DEQTGRIMDG RRYSDGLHQA IEAKERVKVE
AATQTFATIT LQNYFRMYHK LAGMTGTAET EAGELWDIYK LDVVVIPTNK PIARKDMNDR
IYKTAREKYA AVIEEIVRLV EEGRPVLVGT TSVEISELLS RMLRLRGIQH NVLNAKLHQK
EAEIVAQAGQ KGTVTIATNM AGRGTDIKLS AEVKKAGGLA IIGTERHESR RVDRQLRGRS
GRQGDPGSSI FYVSLEDHLM RLFATEKIAA LMDRLGFKEG EVLENNMLSK SVERAQKKVE
ENNFGIRKHL LEYDDVMNSQ REVIYTRRRH ALMGERIGMD VLNTIYDVCK ALIDNYADFE
GFKEDLMRAL AIESPITEEA FRGKKAEELT DMLFDEAYKS FQRKMDLIAE VAYPVVHQVF
ETQAAVYERI LIPITDGKRV YNVGCNLREA DETQGKSIIK EFEKAIVLHT IDESWKEHLR
EMDELRNSVQ NASYENKDPL LIYKLESYEL FRKMVGAMNR KTVAILMRPI RNENKIGRND
PCPCGSGKKF KQCHGEAVYT RYGHVAFRDI AYNYGMFDYN FMLRFVQGET NYYVEALYTS
YYAEEYELVL NLTQEEIEKA EQYLAWNIRP ENKRYRYNIF YDNCATRRQL IDECCTDAPW
VKFGIDLALG AKTDFLPNRM LDLLGLSGCV IFILSFFSEH PHTNPNYNLF LLHPLHLPLF
APRTTNLKDL LLGLSTALLF ELYNTYILKD FNEIDKHLVS AKALYSNLKD FRESFLSERQ
VAAIRSFFLD FWKLLSPLFN QRLADQGNGY HGMILRFVGL FALSPTEEYI LAIILPDTGM
LMPLLQGLVS GVSIPFEGEP LVGLQIMGID QTRTLDFKHL IILSANEGKL PTMIPYTLRR
GYGLPVNETQ SYDFFRLIQR AESVTMLYDA RLSASSINTY VACPLRFYFE NVRGIREENA
SDELMAANDF GTVVHRAMEL IYCSYCPFAS LCMAKEIKFD MESRDLLKKG VDALANAVKV
TLGPKGRNVI LSKTYGAPHI TKDGVSVAKE IELECPFENM GAQLVKEVAS KTNDDAGDGT
TTATILAQSI IGVGLKNVTA GANPMDLKRG IDKAVKAVVT HIAGMAKEVG DDFQKIEHVA
KISANGDENI GSLIAEAMRK VKKEGVITVE EAKGTDTTVE VVEGMQFDRG YISPYFVTNT
DKMEVQMENP FILIYDKKIS VLKEMLPILE QTVQTGKPLL IIAEDIDSEA LATLVVNRLR
GSLKICAVKA PGFGDRRKAM LEDIAILTGG TVISEETGLK LENATMDMLG TAEKVTVDKD
NTTIVNGAGN KEGIASRITQ IKAQIENTTS DYDREKLQER LAKLAGGVAV LYVGAASEVE
MKEKKDRVED ALSATRAAIE EGTVPGGGTA YIRAIAALEG LKGENEDETT GIEIVKRAIE
EPLRQIVANA GKEGAVVVQK VKEGKDDFGY NARTDIFENL YSTGVIDPAK VTRVALENAA
SIAGMFLTTE CVIADKKEVL VKPAAAEEKT VSGIIIPDSA KEKPLKGEVI AVGNGTKDEE
MVLKAGDTVL YGKYAGTEIE LEGEKYIIMR QNDVLAIIMD KNTVIGLVLI GLVIFGFSWL
NRPLANGKIA LKLSTKGGAI REVLLRDYES DFNLPLRTVD NKLAVDSASY LDLAYVLLQS
LFPANMTMQD IEWSQRIRRQ EKSWKFENQY TSIYYKYSGD EVDRLWVSFK DKYFASVLFF
GPLKYNMLRA YDKELDLDHL VYLGFRWINR YMIIPASTFL QQYFSNWGLI ILLLTLGIKL
LISPLAYKGY LSSAKMRLLR PQVQEINAKY PGMMKRQTAT MNLYRAAGAG PMSGCLPMLL
QFPFLIAMYM YFPTTIDIRQ QSFLWAEDLS SYDGNHVSLF CLLMSISNIL YMAMLKWMPY
ITTVMFLFFF NQNASGLCYY YFLSSIITVI QYMSSRFIIN EEKLMAKLEA WMARLEEAQR
QQKVAAAVPF VKVADCDYNI ERIDRMVHEA DAKGVEIMTF PELSITGYSC GDLFYQPFLQ
ERANDALCRL VEQTANTTVM VIVGMPLRVE EKLFNSAVVF QQGKILGAIP KTYLPNYREF
QEARWFSPAH TLQYTISIGP HSVPIGRNLI FKCGTVGVGI EICEDMWTPF TPGTRLCLYG
AEVIFNLSSS NENAGKHSYL RSLISGLSSQ GICAYVYASS GYGESSTDIV FTGKAFIAEA
GEIVEEMERF RYEERMIISD IDVSRIQTER LINSSFKAAV TEKFNQLPFK LRSLPMTRRV
DRNPFMPERS REMINIQVCG LMQRLLHMGA EHAVIGISGG LDSALALIVC AQAFDRLDLP
RKNIIAVTMP GFGTSERTYR NAFALMEAIG VTVKEIDIKE ACLRHFEAIG HNPEVHDTTF
ENTQARERTQ ILMNLANIYN APVIGTGDLS ELALGWVTYN GDHMSMYAVN AGIAKTTVQI
LVDYIALLDI VRTPISPELI SQKTEDLVGP YELHDFFIYH FLHNEYKPSK IYYLAGVAFK
GIYTKAEIKK WMMVFFRRFF AQQYKRNCMP DGPKVSCISL SPRGAWRMAS DLPIAFVRMD
SLASQYEYYR DINKQLAAEA EQNQRTLATK MTAMQKAAED FQRRLRINAF TSEDAARAEQ
EKILKMQEEG QRLELSMTQN LANKQAEAND KMYRIVREQV SEMNKDGKLY ADSTLDITDD
VVKFLNDHYM AASLILHKRI FTTVAKAKAL RIYVEPLLTK EDTTHSRRIV FSYLQNKYAL
KELFGDVAAK IADRPGGYTR ILKTGYRLGD NAAMCFIELV DYNELFALIR IPSVSAKSEH
KPDMQRCAEH WRDHLLQVGA QKAEVFQTPG NPVVYAERII DPKAKTILVY AHYDVMPPEP
LELWKSEPFE PVIRDGHIWA RGADDDKGQG MIQVKGFETA LTLGLVQCNV KFLFEGEEEI
GSTNLEAFCL AHKEMLSADV IIVSDTSMVS AETPSLTTGL RGLAYWEMEV TGPNRDLHSG
HFGGAVANPI NELCKLIAGI VDENGRITIP HFYDDVVPLS DEERRMIAQV PFSEEKYCQA
LDIDAVFGEV GYSTLERNSC RPSFDVCGIW GGYTGEGAKT VLPSKAYAKV SSRLVANQDH
EKISQMFIDY IRSVAPKHIK VKVTPLHGGE AYLCPIDLPA YKAAEEACAI AFGKRPLAVR
RGGSIPIIAT FEKVLGLKTV LMGFGLESNA IHSPNENMPL DIFRKGIESV AEFYKFEFKP
LEPGYGITIG NALRRILLSS LEGFAITAIK IEGVEHEFAT IPGVLEDVTN IILNLKQVRF
KQIVSNFEVL NSNLAICHLD RSATMEFSIN KGRGYVSAEE IAIDSIYTPI RNVKYAVENF
RVEQKTDYEK LLMEVTTDGS IRPVDALREA AQILISHFSL FAENKIHMRQ LLKSKLSGLD
LSVRALNCLN AAGVDTLGDL VSLSRGDLMK IRNFGKKSLT ELDQLLVVLN LSFGMDISKY
KLDMKIAIVG VSGAVGQEFL RVLSQRDFPI DELYLFGSSR SAGSVYPFKG KEYVVRELKD
NDDFKGIDVA FCSAGGDTSI AFADTITRHG TLMIDNSSAF RMQEDVPLVV PEVNGDDALV
HPRNIISNPN CTTIQMVVAL KPIEDLSHIR RVHVATYQAA SGAGALGMAE LVQQAGELAR
GEEPTVDKFA YQLMYNLIPQ IDVFTDNDYT KEEMKMYRET KRIMHSDVSA TCVRVPVMRA
HSEAIWVETE RPITPEEART AFAKAPGVML CDEPSERRYP MPLFGTEQDP VIVGRIRQDL
ANPNGLAFWC VSDQIRKGAA LNAVQIAEYL YHVPVMLDEC LEGLRIDPDG CYVDVTFGGG
GHSRAIVERL SSKGRLYGFD QDADACRNDE RFVFVPSNFR YLANFMDYYG VDGILADLGV
SSHHFDEEER GFSFRDMRMN ARAGRNAATI LNEYDASSLS DLFYHYGELK QARRLAASIV
LQTVGQLLEA VRSKQLACIF QALRIEVNDE LGALEQMLRA ALGCLRSGGR LVVMTYHSLE
DRMVKNFKPL TASTKELSDN PRARSAKLRV LIYAIRLFYL QILSYKARAD SNAFYQKPVY
PSRGVIYDRN GELLVYNEPA YDLVAVTKFD TLALCQTLNV EPEYVHKRFQ DIRDRRINPG
YSPYVPQLLL AQLNPREAGR FQEQLFKFPG FSIRPRAIRQ YKYHGAAHVL GYLSEANTRD
LERDSSLIAG DYVGRSGVER QYEKTLRGEK GIEVLLRDAR GRIKGHYSDG KYDSPAIPGR
DLTLSIDSKL QTLGEQLMQG KRGAIVMIEP ETGEVLCLVS SPSYDPSLLA GKDRGKNHLE
MEHDRNKPLY ARAIQATYPP GSTFKPAQGA IFLQEGVIRP TDPPLNNRPA CHSHGSPLSL
VPALATSCNA FFCWGLRAML DSRSVQEAFE HWKNRIVGLG FGYRLGLDLP GERRGYIPNS
KVYDKAYWNS STIISISIGQ GEILATPLQI ANLGAIIANR GRYRRPHVVK DTAYTNWQNS
GISAANMEYI VEGMARAVTG GEIEVCGKTG TAENHGKDHS AFLGFAPRNN PKVVVSVYVE
NGGFGAMYGV PIGRVMMEYY LRPGARLFHY VSFRSAVAII LALLLATVIG NRIIEKLRKA
QIGETIRDLG LEGKKGTPTM GGLIIIISIL IPTLLLARLD NVYILLMIVT TVLLGSLGFL
DDYIKVFRKK KEGLHGRYKI IGQVGLGFII GIVLYMNPAV VIKENTEVGQ VERVHYNKQE
VKSTKTTIPF VKNNNFDYAD LLPKVVFGWI LFVCVAVLVV TFISNCANLT DGLDGLATGS
SAIIGVVLAI FAYVSSHIEM ASYLNIMFIP GAEELTIFAS AFVGATIGFL WYNAYPAQVF
MGDTGSLTLG GIIAVFALII RKEMLLPILC FVFIIEGLSV MIQVFYFKLT KRRRIFKMTP
LHHHFQKQGN GIDAWLQKPL HAIPESKITV RFWLVGIIMA AITIATLKMR AALLAQAKGL
SVFVSDYGKI APKYKEELER YAIPYEEGQH TEEIILAGEL IKSPGIPDTA PIIRQALAKG
IGIVSEIEFA GRYDAFMVCI TGSNGKTTTT MWLYNLLCKA GLDVGLAGNV GFSLARQVAF
DPHYYVIELS SFQLDNMYDF RANVAILLNI TPDHLDRYDH RFELYAEAKM RITQNQQPED
CFIYWEDDFV MDEELLALSG MHNRHNAMAT AIAAKAMDIK NEREALQDFK NVPHRLEKIA
RVKGVDYIND SKATNVNSTW YALESITKVI LIMGGTDKGN DYTDIEDLVL SKVDGLIFLG
VDNEKLHKFF DARSMHEAVS LAYKMADTVL LSPACASFDL FRNYEDRGDQ FRKEVLNLSK
KNYPPGQHGN NRRRKTSEYG LQLREKQKAK YTYGVLEKQF RHLFHRAQRA KGVTGELLIQ
FLEARLDNVV FRLGIAPTRS AARQLVSHRH ITVDGSVVNI PSYSVKPGQV IGVRERSKSL
EVIADALTGF NHSKYPWMEW DQSSLSGKLL HMPDRTDIPE NIKEQLIVEL YSKDKTLWVV
FFFLVVISLV EVYSASSSEL MKIALVMIAA QESHAKIAIA RLPQAFSDYI YAIIIEEMGG
GILIPLAYFV LFFRLAQLAQ RAVSRYEGML LMGFGLLYLL QAMFNFIVAS GIVTGQTLPL
ISKGGTSYLI TSLAFGIMMS ISQLLWIGLA VVIGFMVLLM ETDIFESLAP VFYAAMLGLL
ALTILIAPDI KGSHSWLVIG PLRLQPAEFA KVTTALFLAW KLNQNDFLRG MKAYAYTFAI
ILIPVLLILM QNETGSALVY IAFFLALYRE GMSGVFIGIA FCAVLFFVTA LKLQGDVWFA
LGSVGYFYSV DYVFNKVMQP HQQMRIRVAL GIEDDLRGGG YNVDQSKIAI GSGGFMGKGF
LKGTQTKLKY VPEQDTDFIF CTVGEEQGFL GSVLLLIGYA TLIIRIVVLA ERQTKVFSRV
YGHSVAAILL FHLSINVGMV IGLVPVIGIP LPFFSYGGSS LWGFTLLIFI FLRLDIKNFR
PDVVIGVGGY ASGPTLRRAH SFGIPTLIQE QNSYAGITNK LLSRGAHKIC VAYPEMDRFF
PKIVFTGNPI RPEIERSEAL HFFGLVLVVG GSLGALTINK SITEKLGVRL IWQTGKNYFI
TRMDYAYRAA DLVVSRAGAC SISELCLLGK PAILVPSPNV TEDHQTKNAL ALSTRAAAVL
IPDAKAVELL TDTALSLVRN PTELSSLSEQ IRKLAKPQAA DRIVDLKRLG FTPYGKQLDS
IDLHSMERKL NSLFHGAELY ASPSGQLYLT VEQKDPLFMV ISTSLATGPL FDLIAFISDD
PFWSNFFAQV YVIPKYGWDT FKTLNLEFKD QVVVSPISFY EEPIRHGCIH NIDEAAAIIR
RIVSQLITSL YVGVGGQSLE ARFQLITARR SVKQNIRIAI EGILVTPLCE AQVLLSDDEL
TLGCCYVNIG AGCTSVSIYK NRLLAMLRVL PMGGYNVTRD LLTEQEAENI KARMDEITAN
YLNIIKVIGV GGGGGNAVKN MYHGKVRDVS FLLCNTDVQA LERSEVPDRL VLGGLGAGSR
PEVARRAAEA SEADIRKILD DTRMVFVTAG MGGGTGTGAA PVIGRIAELN ILTVGIVTIP
FVFEGKRKIL QALEGVEEMR KNVDALLVVN NERLRIIYKD LNAFAKADET LTNAANGIAE
MIMKEGTINL DFADVHTTLK DGGIAIISTG YGEGPDRMEQ AINEALTSPL LNNNDIFKAR
RVLFNIGKKV KITILASGFE LDNDELIMAL EEKPAYSRRK VTTHRLIEMK SREKISMLTA
YDYSMAKLVD EAGMDVILVG DSASNVMAGN VTTLPITLDQ MIYHGKSVVK AVKRALVVVD
LPFGSYQGNS KEALCSAIRV MKETHADCIK LEGGAEVRES IVRILSAGIP IMGHLGLMPQ
SINKFGTYNV RAKEEAEAEK LLQDAHLLEE LGCFALVLEK IPAELAARVA SELSIPVIGI
GAGGVDGQVL VMHDMLGITE GFSPRFLRRY ANLAHEIDQA LKHYIADVKS MDFPNKDEQY
MGFRSSKKNT PYAAQMAAQD CAKVAYDMGL RKVTVYVKGP GNGRESAIRT IHGAGIEVME
IIDVTPMPHN GCRPPKKRRV MSNEDIFITR STMEAKETIE IDGVTYPLIK VEISNTSHPF
FTGKAKLVDT AGRVDKFMSR YGDRNKAAEA SVHAVVHIKV EGSGVIISTD GYIITNNHVV
KGAKEMTVTL NDNRTFKAKL IGSDATTDIA LLKVDAKGLP TMPFGDSDKL RVGEWVLAVG
NPFNLTSTVT AGIVSAKGRF IQTDAAVNSG NSGGALVNDR GELIGINTMI YSQTGNYAGY
SFAVPISIAA KVVADIKQYG TVQRAVLGIA GLKVREGALV ADFAEVSAAV SAGMQKGDVI
TAVEGKQIKS FPQLQEAISR YRPGDKVRLT VNRKGTTKEL TVTLKNNEGS TSVITGESLG
ASFKDLSTEQ MRSYGVSYGV EVASVGKFKE AGIKKGFIVL SINRQPVSSG SDMKEAVDKF
TGLLKQEGAV IVNEENWGLR KLAYPIQKKS TGFYQLVEFQ ANPDVIAKLE TNFRRDERVI
RFLTFRQDKF AAEYAAKRRS LKKKKYCRFK KSGIRYIDYK DPEFLKKFLN EQGKILPRRI
TGTSLKFQRR VAQAVKRARH LALLPYVTDM MKLKEDVVNL GYKDDIVTVK DGYGRNFLIP
QGKAVIASES AKKVLAENLR QRAHKIAQIK KEAEEKAASM QGISLTIKAK TSGTIFGSVT
NIQIAEELAK KGVVKEVGNY TAIVRLHKEV TVEIPFEVVS EMQFLWKYVD DMVGKGLSAI
ILSKMLFYAA MTLVPMALPL GVLLASLMTF GNLGERLELL AMKSAGVPLY RIMKPLFFSV
VAIACGLFIF QNDLMIQSQV KFYTILFSAR RATPELEIPE GSFYNGIRGY NLFVMLHDMM
IYDHSQGARI IVADSGKLKM DEGKTFLTLM LHSGETFQNL PYMRERFRTK EIVIPFDANF
SLMDEGAMRG EYVGKNLIQL QRFIEWHTKF TYPVACLIFF FIGAPLGAII RKGGLGTPIV
ASVLFFVLYY MVDTFGVKMA KTEEWPVWLG MWLSTFVLVP FGFFLTYKAT RDSSTLNVDL
TYIYGIGRSS AITILDKAGV DRDIKVKDWS DDQAAAIRDV IGAGYKVEGD LRSEVQLNIK
RLMDIGCYRG IRHRIGLPLR GQSTKNNART RKGKKKTVAN KKKATKLYCL GDIVHNTLEV
ERLGKKGLET IDYDAFSRLR GAKVLLRAHG EPPKIYRMAG ENGVTIIDAT CPVVLRLQNK
IKSRYEATRA QVVIYGKRGH AEVNGLVGQT EGTAIVIESE EEIDYTRPVI LFSQTTKSLE
GFGQIIDSIS ARMQPGVTFE HHDTICRQVA NRIPHIGAFA AAHELVFFVA GEKSSNGKVL
FAHCLAANPR SIFISSPELI SIGICGATST PRWQMEEVAI KANRIRNIQM KGLSKVDEGV
EPEFIGVVNY GVIALIQLEL GVADTPEEAL RLYDLKIRGA MSLMLDKNHD YGEAWRQMRV
SSFADLILTK VFRTKEIEDL GGETYISEGV DANYMDMINY AIFALIMNKT LQEGVALAKE
LDAALKGRTI NCDVIIGTPF IHLASIAIAV AAENCADKES GAYTGEVSAA MVASTGARYV
IIGHSERRAY YHETSAILME KVKLALTNDL TPIFCVGEVL EEREAGKHFE VVARQIEEFA
LDQADFAKLI LAYEPVWAIG TGKTATSDQA QEMHAHIRKS IAAKYGKEVA DGCSILYGGS
CNAANAKELF SRPDVDGGLI GGASLSVDKF LPIIEAFGYR VQVYNGNSKR EANYRAAQIA
QLHPEMRCYL TYRAPFWRLL VGDFSSREEA EEAKQLLKLQ QHYAQVLSLL GEDPKREGLL
KTPLRVAKAM QFLTKGYNED PEAILRAAMF EDYQQMVIVK DIDFFSMCEH HMLPFFGKAH
VGYIPNRYIT GLSKLPRVVD VFARRLQVQE RLTTQIKECI QNTLNPLGVI VVIEAQHMCM
QMRGVEKQNS LTTTSDFTGA FEESTTREEF LNLIICMGGD GTFLRTAHQI GVSQIPVLGV
NTGRLGFLTD VDCHEALLDG DFTIETRSLL LNEAAILKRE TGSMIRVNAY LDDYLAAYDA
DGLVVATPSG STAYSLSGNG PIIMPACRNF VLTPIAPHSL NMRPLVVPDD TAIRLEVDSR
SRNYLLVLDG RTRTLPCDTS ILLKRAPHTL RMIRLRPHSF AETLRRKLMW GAAVRNVPDV
LQVALDCERF GAQGITVHPR PDERHIRRSD VYDLKKALTT EFNIEGNPDE RFIRLIEEIR
PEQVTMVPDA PDVLTSNAGW DVARNYDHLC RLVEQFHTWG IRTSIFIDTD LDNISWAAKT
GTDRIELYTE PYAATYAVQP YVKASAHAHS LGLGINAGHD LNLDNLRYFA ERLPHLDEVS
IGHALIADAL YLGLEETIRQ YRDQLMVTST LIVPNALRVS LPSANKQPAP LARITISEDM
RYPEMYVAIY ADENVPYREI VKVLSMAGEN KMKVVLATVN NAGRVTDASI TNITDAAAQR
AAIEAAKTTR FNAIAGLGEF GLIRHLTTDM LLEGIHFDLT YTPLKHLGYK SAVVNFSDIY
AMNGTPRQLT VSIGVSARFS VEDIEQIYQG ILTACDVYGV DLVGGDTSAS LTGLCLSLTC
IGEAREEEIV YRSGAKPTDL ICVSGDLGAA YMGLQLLERE KAVYDFAPDF AGHEYILERQ
LKPEARKDIV EKLRSAGIKP TAMMDISDGL SSELLHIAHA GKVGIRIYDD KLPIDYQTAA
MAEEFNMNLS TAALNGGEDY ELLFTVPLAR LDDIQRIEGI RLIGHITEEA DGHVLVARDG
TEITLVAQGV GNITIGGTGK TPHVEYLIRL LYRIAVVSRG YKRKTKGMIV ATEGSTAWDI
GDEPRQIKRK YPVIVDADRS RAIGYLLIIL DDGFQHRKVK ADLNIVLTDY NRILTKDYLL
PAGRLREPAG SIQRADMVIL TKCPDDLAPI DLRAAKRDLA LYPHQKLFFS LSALKDQTAG
GLMALLDMFS GGAFSHASIF ALGIMPYISA SIVMQLAAIA VPAMQKLQRE GESGRMKINQ
WTRYLTVAIL ILQSLTYLVN LRVQMFQIVA VAILTGGSMF VLWLGERITD KGIGNGISLI
ILIGIIARLP HAFVAEFTSR GGLVAFLAEI VFLLFVIAGA ILLVQGTRKV PVQYAKRVVG
NKQYGGARQY IPLKVNAANV MPIIFAQALM FIPISGFLSA MSNNTSVWYN LVFAILIILF
TYFYTAITIN PKQMADDLKR NNGFIPGIKP GKQTKDYIDA IMDRITLPGA LFLAIVAILP
AFAGVSSAFA QFFGGTSLLI LVGVVLDTLQ QIESHLLMRH YDGLLKSGCQ GICCVEGESG
APLEAGEADL LRRHLDAVRD MLAPEALEVI DKQGVSYLDV EGDEVTSIVN GRDCVFTTYD
GNCLCAFERA YRSGKIDFPK PLSCHLYPVR LTYSGFTAVN YHRWICRCAE ALGRQTGTPL
YRFLKEPLIR AFGEEWYREM EEIAIINKYY TEGTDQYHIL VEHSRDVAVM ALRVVDSHDR
LFVEEAAMLH DIGIFLTDAE SIACFGKEPY ILHGYLGANI LREGYPRHAL VCERHTGSGL
TPEDIAARQI ALPGIYTPMS IEEKIVCYAD KFFSKTDSLR RFDEMHAIFI SVEDLIAAGF
VSRNSLVKIL ANGTVTTALT VEAHAFSKTA EEAIVKAGGI VLGSQSPRRK ELLSGLDIED
YPADLDPEKV PLYLARMKAE AYRTLLITAD TVVDGAILGK PQDREEAARM LRTLSGRTHQ
VVTGVVTFAH LSDEEIDYYL ERYRPYDKAG SYGIQEWIGY IAIQRVEGSF YNVMGLPVHL
LYNELQVWSR CAEHAARLAD LYLLAVSDHA IESVAAALGI WAHTAGSVPM DALHAQIGVF
YPLQTFSRER RVDYSSIPIY IEGSDEAVVR LLESVARLIS RDVLRCTSEQ RLYLHLAAVF
ACNFTNHLYA LSEQMLAAHF LPPLAPLIAE TAAKVQEMAT EAQTGPAKRD DTNTLQKHLG
LLMRAVLDSV GVTDVLAKSK GSSNPHNLVK ATIQALAEMR SPLMVAQNRG ISVEKVFKGV
DDIAGRTLAS ASSLKLEGSK KEIAAKVGDE IAKAATEAGI STVVFDRNGY LFHGRIKELA
DAARKGGLKF LPKEVTVETK SERNKNPLII LESADKQLLG QVCMKIRSFR KPEPYKGKGV
KFVGEQIRRK SGKSAGKITK ILFDKGYILN YKFEEQGIIK VALKYDLAHK VNAIKKLKRV
SRPGLRKYVG YRDMPRVLNG LGIAIVSTPR GVMTDKEARE LKVGGEVLCY VYIGIFDSGY
GGLTILSEIR KLMPEYNFVY LGDNARSPYG NRSYEVVYKF TLQAVRKLFE LGCPLVILAC
NTASAKALRT IQQRDLPRRV LGIIRPTVEA VDEITRTKHV GVLATQGTVS SHSYQLEIAK
LFPEISVTEE ACPMWVPLVE TGESDSPGAD YFIRKHLDSI IAKDDTIDTI ILACTHYPLL
RPKMKRLLTP TIKLIAQGEL VAHSLKDYLR RHPEMDRRID KDGKMSYYTT ESPDKFGELA
SLFLREMKAR EVKRAKLVAK YAAKRAALKA LPKNASPVRL HNRCSMTGRP KGYMRQFGIS
RIQFREMASA GLIPGVKKAS WTANLKKDYQ ERIVPALMKQ FGYTSVMQVP VLKKIVINQG
LGMATGDKKI IDVAVSELTA ITGQKAVPTV SKKDISNFKL RKKMPIGVMV TLRREQMYEF
LERLVRIALP RIRDFKGIES KLDGRGNYTL GINEQIIFPE INIDAITKIL GMNITFVTSA
QSDEEGYALL KEFGLPFKHS GRVLEVLVKE QRAIVEGLNM IKKHAKPSAK NPQGGIISKE
APIHISNLNV VDTGKATRIG RRVAVVAGGY SGEHSVSLKS AAGILSWLGS EFSTFLVLIE
RDRWSVFDYA FITIHGTPGE NGLFQGYLDM IGIPYNTGDT LVESLTFNKY VCNRFLSGFG
IRIADSVRLG LPLFVKPNVG GSSIATTKVM EAAKLLPAIE QAFSEGEEVM IERLICGTEV
TCGAFLRDKE VVALPVTEVV AHNEFFDFDA KYNGAVEEIT PARISDEATR SIQTMTARIY
ELLSARGIIR VDYIIEPTLL EVNTTPGMTT TSFIPQQIRA AGMDMKEVLC TIIRDGLGKD
LKEAEHLLSS HDLRYELVDS VYDKSLAPGV VVEMVPRSGN TVKPGRIIFL SINARSARKG
IVPRQAHAIL KGLGFEQVTE RYISGGRNVL AGTRLPITTP LVLRVNLHIT MTSSFVNELK
IDQSIAHNGV CLTVVTDTTY TVTAIRETLE RSNLGLLQIG DLVNLERSMM MGGRLDGHIV
QGHVDQTAVC TAVEEAGGSH YYSFEYKLDK EMARQGYMTV EKGSVCVNGV SLTVCDSGMN
SFRVAIIPYT RDHTNFCRIV PGSVVNLEFD IVGKYLECGC DEAGRGCLAG PVYAAAVILP
ADFSHPLLND SKQLSEKQRY TLRPIIESEA IAWGIGIVSA QEIDEINILR ASFLAMHRAI
EQLPFRPERL LIDGNRFDPI PHHCIVGGDA RYRSIAAASI LAKTYRDDAM LLLNKDFPMY
GWECNKGYPS PAHKSAIRRF GVSPHHRLTF VSKAVIVRTK KEVRRPDGSY IRFDDNACVL
LNAAGDIRGS RIFGPVAREL RGTNMKIVSL APEVLMRRAI ELAQNAEGTS PNPLVGAVLV
RIIGEGYHHC AGMPHAEVMA VRSVRLKEST LYVSLEPCSH YGKTPPCAEL ILQECIPHVV
VAMLDPFPSV SGRGIKMLRE GGVSVEVGLL AEEAEELNRH FLTAQRQHRP YVTLKWAESS
DGFIDALRPV RLSTPLTTRF VHHRRMMHDA ILVGFRTALL DNPSLTVRHW YGGIQSLLVE
GGACILRSFI DSGLYDDVRI ERSIDCGEGV QRQFRLEKLH FGRLIHIFIS HLHGDHCFGL
PGFISTLGLL GRTGTLHVHG PEGIERFLSP ILEQFCHRMP YVHEDKSVKV YSIPLSHRIP
AAGYLFEEKC RARHLNRAAA EFYNIPLAEY PLIIEGSDYT TPDGIPNRHL TTPGTPPRRY
AYCSDTEFYP SIVPIIQGVD LLYHEATFME EDRARAKETF HSTAKEAAEI ARLAGAKRLL
IGHYSGRYDV QGLLEEAQSV FKPTIAANEF AVEGPKLVGE MLPFYRCRML STQTTPQPLM
AVFDLPLTLL LDGVQDPGNV GTILRTADWF GIRHVWLGAG SADVFSPKVV QASMGALARV
GSEGRGISPE VATEITDRLT IPHTESLNVA IAAAVMDKTI TVAVKWKEKH PIYGKFVNKT
KKYHAHDEKN ECGIGDTVRI METRPLSRTK RWRLTEIIER AKMAYEISKK MTQQVRTVTT
PLGEADKVVL ATILRAGLPF HHGFLNYFDY CENAFVSAYR KYRLNFDIHI EYIASPDITD
KVLIISDPML ATGSSMELAY KALLTKKHIH IASIIASQQA VDYIIWIAAI DPIIDEHSYI
VPGLGDAGDL AYGEKLLREG YPFFYPELVV RIDRIGKCIA ERFAHRYYSE VSVGIDFTAR
DLAKGLPWAT AKAFDNSSRF FTLRMGDLIF TAIGQHLEAY LIEQFNFAGK KAFVRVDFNV
PLFKITDDTR IRAALPTLRK IIADGGMAII GSHLGRPKGV APEFSLRHIL PHVSELLGVD
VLFADDCAAK LKAGQVLLLE NLRFYAEEEG KPRKAAQKEF TQKLASMADC YVNDAFGTAH
RAHASTALIA DHFDRDHKMF GYLMEKEVKA VERVLHDIKR PFTAIMGGSK VSTKIEIIEN
LLNKVDNLIL TGGMTYTFTK AAGGRIGVSI VEDDKLDLAR DIVKKAAEKG VNLILSVDTR
VADRFDNDAA TQVCSNMEIP DDWMGMDIGP QSIEKFRKVI LESKTILWNG PTGVFEFDNF
SIGSKAVGEA IVEATANGAF SLVGGGDSVA CVNKFGLADK VSYVSTGGGA LLEAIEGKTL
PGIAAIAIAT VAIEKADYAN EVEKALRTYR QRANVPGFRK GMVPMGMIKK MYGKGVKAEE
INRVVGRELY RYIADNKLNV LGFEFVFDLA LSPYTIQPTE EMIDQQIESM RSSYGHSVEA
DEVGANDVVK GRLCELPKEG GICVEEAMLL PAYIKDEEEK NKFVGAAKNS VVVFNPAKAY
NEYELSSLLK VFSFEISSIS RHEKAELNEE FFKQAFGEIK NESDLRAKVT EGVREQFTAE
SDYKFLLDQV GELQFPDALL KEELEKQYPA MIKDLTFHVI KEDLVKKNNI EVTPQDVRSF
AIMVAKNQFA QYGMSMGNTV LLATVCAAKN ANPGCDFMPL QVEYKEKYSA IGRFPGGFTR
REGKASDYEI LTCRLVDRAL RPLFPDNYHA EVFVNVILFS ADGEDMPDAL AGLAASAALA
VSDIPFNGPI SEVRVARVDG RFIVNPTFEQ LERADIDLMV GATMDNIMMV EGEMDEVQES
EMLEGIRVAH EAIKVQCKAQ LELSEAVGKL QKREYCHEVN DEDLRKKVHD ECYARAYEVA
TSGTKHERGE AFEKIVEEFK AQYTEEELEK GEMIARYYHD VEKEAMRRAI LDEGKRLDGR
KTTEIRPIWI ETDCLPGPHG SAIFTRGETQ SLTTVTLGTK SDEKLVDDVL NYTKERFLLH
YNFPPFSTGE ARPQRGVGRR EIGHGNLAHR ALKRMIPANY PYVVRVISDI LESNGSSSMA
TVCAGTLALR DAGVQIRKPV SGIAMGLISE GKNYAILSDI LGDEDHLGDM DFKVTGTKDG
ITATQMDIKV DGLSYEILEN ALEQAKQGRL HILGKIMEAQ PETRDDLKPH APRIEKMRIG
KEFIGAVIGP GGKIIQGIQE KSGATVNIEE VDGMGVIEIS GTNKSCIDAA IGMIKGIVAM
PEVGETYPGK ITSVMPYGCF VEFLPGKEGL LHISEVDWKR FETIEDTNLK EGESIDVKLL
DIDKTGKFKL SRKVLLEKPP REDFNWEEFE AGGAKAAVSR QEQEAYDKTL NTIKEKEVVM
GTVTAINKRE VVINVGYKSE GVVPATEFRY NPDLKVGEEV EVYIENQEDK KGQLVLSHRK
ARAARSWERV NEALEKDEIV KGYVKCRTKG GMIVDVFGIE AFLPGSQIDV RPIRDYDAFV
EKTMEFKIVK INQEYKNVVV SHKVLIEAEL EQQKKEIIGK LEKGQVLEGI VKNITSYGVF
IDLGGVDGLI HITDLSWGRV AHPEEIVQLD QKINVVILDF DEDRKRIALG LKQLMPHPWD
ALDSELKVGD KVKGKVVVMA DYGAFVEIAQ GVEGLIHVSE MSWTQHLRSA QDFLHVGDEV
EAVILTLDRE ERKMSLGLKQ LKPDPWADIE TRFPVGSRHH ARVRNFTNFG VFVEIEEGVD
GLIHISDLSW TKKIKHPSEF TEVGADIEVQ VIEIDKENRR LSLGHKQLEE NPWDVFETVF
TVGSIHEGTV IEVMDKGAVV SLPYGVEGFA TPKHMVKEDG SQAVLEEKLP FKVIEFNKDA
KRIIVSHSRV FEDEKATLGD LGELAALKEK LMQRQGQVWV RIFPDKPITK KGEGVRMGKG
KGAPEGFVAP ITPGRIIFEV EGVSYEIAKE ALRLAAQKLP VTTKFVVRHD YDHAANIGVF
VQEALSSGPG SYTGLRIGSS IAKGICFGMG IPLVSVPTLD ARRMEVYTAP LASHMLRPAD
VAYWQPFYLK EFVATVAKNK ILGIESSCDD TSAAVVRNET MLSNVIAGQA VHNAYGGVVP
ELASRAHQQN IVPVVSEAIK RAGIRKEEID AIAFTRGPGL LGSLLVGTSF AKGLSLSLGI
PMLEVNHLHA HVLANFLREP GEESQHPSFP FLCLLVSGGN SQIILVRSPY DMEVIGQTID
DAAGEAFDKC AKVMGLGYPG GPIVNKLASE GKPDAFRFAR PHVSGYDYSF SGLKTSFLYT
LRDKLAEDPD FVEKNKADLC ASLQHTVIDI LMKKLRQAAK DHGIKQVALA GGVSANTGLR
DAFHDHARRY GWTVFIPKFA YTTDNAAMVA ISGYYKYLQG DFCPIDAVPF SRLGIIRGWD
SNWYGGRKYG ETLLEDSRIR QYLNARLAKA SVSRIVIERA LKLVTITICT ARPGMIIGKA
GQEVDKLKEE LKRITKDVQI NIYEIRKPEL DAAIVAENIA RQLEGKIAYR RAVKMAIASA
MRMGAEGIKI QVSGRLNGAE MARSEMFKEG RTPLHTLRAD IDYALAEALT KVGLLGIKVW
ICKGEVYEKR DLAPNFAVAK ESNFVDYVKI YCRSGKGGRG STHFRREKYI PKGGPDGGDG
GRGGHVFLRG NRNYWTLLHL RYDRHIMATN GHSGGAKRST GANGEDRIIE VPCGTAVYDA
DTGEFITDIT EHGQQVMLLQ GGRGGHGNTF FKTATNQAPR YAQPGEPAQE RMVIMQLKML
ADVGLVGFPN AGKSTLLSVL TAAKPKIANY PFTTLEPNLG IVAYRDKRSF VMADIPGIIE
GASAGKGLGL RFLRHIERNA LLLFMIPADT DNIAKEYEIL SRELVAYNEE LAQKRKVLAI
TKCDLIDDEL CEMLREELPT GLPVVFISAV AQQGLEELKD TLWVGVITVP DERLNVLADL
CKPQRLIPTT VEIVDIAGLV KGASKGEGLG NKFLANIRET DAILHVLRCF DDDNITHVDG
SVDPVRDKEI IDTELQLKDL ETIESRIQKV QKQAGDKQAK LAYQVLSKFK KALDEGRNAR
SVSFDTKDQI ARELFLLTAK PVMYVCNVDE ASALSGNKYV EAVREAVKDE DAEILVVAAK
IESEIAELET YEERQMFLEE IGLKESGVSR LIKAAYHLLN LQTYFTAGSD EVRAWTFLRG
SKAPQCAGII HTDFEKGFIR AEVIKYNDFV SLGSEQAVKE AGKMSVEGKE YVVQDGDIMH
FRFNVIFGAP GSGKGTQSEE LIRRYGFRHI STGELLRAEI KAQTELGQAA AGYINEGHLV
PDSLIVDMME KLIGIIFDGF PRTIPQAEAM ETMLARHGWK VDIVLNLQVP EEILIERLLN
RGKISGRSDD NIDTIRKRLE VYADETAPLV DFYTRKNGTG TIEEIALRIS PIVDAAEIKR
DLHGDNPLFV CIMNGSFMFA AELMQALDEN YQVDFARYSS YCGTQSTFVL KEIMPVTGRT
VVIVEDLIDS GYTMSCVKEK FYELGAKEVR IAAMLTKPAA LKCDIHTDYV GLEIGNDFIV
GHGLDYDDLG RMYQDIYMEV NRALGVLKFS NKEASARVEK LLRSAVANWE EKNERKAEEG
ELFVSRICVD GASTLKRLRP APQGRGYRIR KRSNHVTIYV DVYVPADIYA RYLRLRGRDC
LLIGGSDEHG VPIALKAKAE GCTPQEVVDR YHELIKRSFE GLGISFDIYS RTTSDMHRRT
ASEFFKTLYE KGEFVEQTSE QYYDEEAKQF LADRYITGTC PHCSNDRAYG DQCEACGTSL
NATDLINPRS TISGSAPVLR ETKHWYLPLD KHEPFLKEWI LDGHKEWKSN VYGQCKSWLD
MGLQPRAVSR DLDWGIPVPV EGAEGKVLYV WFDAPIGYIS NTKELYPDSW ETWWKSEDTR
LVHFIGKDNI VFHCIVFPAM LRAEGSFILP DNVPANEFLN LEGDKISTSR NWAVWLHEYL
EEFPGKQDVL RYVLTANAPE TKDNDFTWRD FQARNNNELV AIFGNFVNRA LVLTHKYFDG
AVPPGELTDY DSRTIEEFAA VKQALEHQLD TFHFREALKE AMNLARIGNK YLADTEPWKL
AKTDMNRVAT ILNLSLQITA NLAIAFEPFL PFSSAKLMSM LWDRLGSTDL LPEGHVLGSP
ELLFEKLEDS VIDAQIQKLQ ATKLANPIAE YIAFEDFLKL DIRVGTVLEC EKVPKADKLL
RFRIDDGLGG RTIVSGIAKH YPEELVGKQV CFIANLPPRK LKGIESEGMI LSAEDDGSLR
VIVPAAGVAA GSFRLIAEAA DQLGLETYVV GGYVRDIFLN RPSKDIDIVA VGRGIDLAKV
VTKKLGRKTH LSVFANFGTA QVKHGDLEIE FVGARKESYR HDSRKPIVED GTLEDDLRRR
DFTINALAVC LNSDRFGDLV DMFDGLCDMD DMLLCTPLDP DITFSDDPLR MMRAIRFASQ
LGFTILPRDF EAIQRNAHRI EAVSAERVIE ELNKIMLSPR PSIGLSLFEQ TGLMEYVFPE
LLALKGAETR DGIGHKDNLT HTYKVVDNLA LWLRWAALLH DIGKPRTKKF VGGWTFHNHN
FVGAKMLPSL FKRLRLPLDA KLKYVQKLVD LHMRPATLVD EGVTDSAVRR LLFEAGDDID
DLMMLCEADI TSKNPDKVRK YIDNYALVRH KFKEIEEKDH VRNFQPPISG EEIMQTFGLK
PSRHVGTIKE AIKEAILDGV IPNDYEAARA FMIEKAMISP DFVGHTIAVH NGNKFIPVFV
TENMVGHKLG EFSPTRTFRG HAGNKVGNKK THGMLEGYHT EGLLEVKEGD KISLGKNELT
FIFAPMVHWP EVMFTYLPTQ QVLFSADAFG TFGTLDGHIF DDLSFRWEEM YRYYACIVGK
YGSFVQKVLT KLPVQYICST HGPVWTHFSE AFDLYDRMSR YEAEEGAVIL YGTMYGNTEV
LADTIAQAAG GIRNVVCHNV AFSPASNILR DIFKYKAVII GSPTYSNEIF SPIKNIMEMI
RLREVKDRYL SVFGSFTWAG QAVKKIVPFA EEMAEKELLN SLERTYDLYL YYLLLVPELT
RLHAEILEAN KNKIVKEFVL KTIRRPAYKE KDDAVFGTTL LRNAIINGEE YRRIIRENLI
NWEVDRIADM DMLIMQLAIA ELLNFPNIPA LVTINEYIDL SKLFSTPKSG TFVNGLLDAV
VKGFMGYDVN VSLTTYSAYQ GEGLIWITQL IREDAHLLYG FSTKEERTLF GQLTSVSGVG
PTTARLILSS YAPQELAALI TTGQADALKA VKGIGLKTAQ RIIVDLKGKI EAISALKMLG
FADPAIRKAV KSILSEDSSL AVEDIIKRAL RMLRYIGGGH KQKYRFIDFK RTKDGIPATV
KTIEYDPNRS SRIALLYYAD GAKAYIIAPD GLEVGHTVMS GSEAAPEVGN ALPLANIPVG
TIIHNIELRP GQGAKMVRSA GSFAQLTSRE GTYVVIKMPS GEVRRILSTC KATIGSVGNS
DHALEKSGKA GRSRWLGRRP HNRGVVMNPV DHPMGGGEGR QSGGHPRSRK GLYAKGLKTR
APKKHSSKYI IERRYGFRVS PNANKIEIKK AVEAMYNVKV EDVNTMRYDG KRKNRYTKSG
LIRGKEASFK KAIVTLKKGD TIDFFSNIME LSVYNIKGED TGKKVVLDDS IFAIEPNDHA
IYLDVKQYMA NQRQGTHKAK ERSELSGSTR KLIRQKGSGG ARRGDINSPL LSGGARVFGP
RPRNYSFKLN KKLKALARRS ALSYKAKNNE IIVVEDFNFD APKTKAFKAI SAALKVDEKK
VLYVLPEMNK NVHLSARNLP NTNLILANLI NTYAVLASKN LVLTEVKTLE KDGYSALQLG
FVDAKEKHTT KPLAGHFKKA NVTPKRHLAE FKNFEEHKLG DVLNVLFSDA GFVDVVGTSK
GKGFQGVVKR HGFGGVGQAT HGQHNRLRAP GSVGACSYPA KVFKGTRMAG QMGNERVTVQ
NLEVIKVMPE HNLLLVKGSV PGAKGSILLI EKVNRSTFVN KKSREQFELS SYKRLIDIYN
STAKTVDALM KLELPSGVEV EIKMYDGKKS TAFSIFYGAL DIVKTKLSNE EKSALEIWKA
ALDNITPQVE VKSRRIGGAT FQVPTEIRPE RKESISMKNL ILYARKRGGK TMADKLAAEI
VDAFNNQGAA FKRKEDMHRM AEANRAFAHF RFMGADLPKQ FLLLAGRPVL MHTPADHHTY
WQELCRRYFA ISHQVVAGGG TRFASVRNGL EVVPLVAVHD GVRPLVSGET IDACFPCRAL
LESLRYYATD AVDRSRYVTV QTPQTFRSEW LKEAYIEGNP ENIKLTTPLD AEDKFIQELD
SVALNGNGLL AVIKKYSGSD ASNLAKAYAG ICYYNLGEYQ QAIDHLKGFS AKENMVAPSI
TRLIGDCYVQ LKKYEEAVGY FEKAASNDAI TPGCLVKAGR VYELKQYDKA LAAYTQVKDK
YYTSMEANTV EADIIRIGIA VAEWNRNITE ALMKGAIATL LKHDVIIVQH VPGTFELDAV
IAIGCVVRGD TPHFDYICQG VTQGITQLNP VIFGVLTTET MLQAEERAGG KHGNKGTEAA
VTVLKMFRDV AGLEDLKTYL RRTAQTGQIA HAQLFAGEEG GGAFPLALAY ARYLNCQTPC
PSCLKYDALA HPDLFFVYPV VGNSQPIIYS KEAEAVEQKL SFRIYEAAYR VVMIWQPERM
NEAMANKLLK LIEEPPEHTL FFMISSEADK VLGTIRSRTQ LINVRLLHEI EIVEALLGRV
SQIGFLTYCL RLFREYLSPE EESFANMLIT GQNIRPVMEE VELAIRHIRQ NGSGRMIFFD
LFLTERMYAR PIRPLVEALR SLGASSQFVS ALLLIAPTLA AALFGRLGVP DLVPTLAVCC
LLKGVPFCLE GVGHLRLKEC DRLAAICAEA RKLGIRVYDD HRMAMAGQNR AYLFGKSYVS
YQLEANFMYL NTDSSTVFTR YGYPMAFPIF KDGEQSFEAK NFTYNFRTQK GIISGVITQQ
GEGYLTAGKT KKMPDNIMFM QGGRYTTCDN HDHPHFYINL SKAKVHPEKD IVTGPVNLVI
ADMPLPIGLP FGYFPFSNKY SSGILMPTYG EDNRYGFYLR NGGYYFAFSD YIDLALRGEI
FSKGSWGISA QSKYKKRYKY SGSFEANYLV SKSGDKYSKT TSLNVRWTHS QDPKANPLQT
LSANVNFATG SYFQNSLNTT YDTTRSSAVS YSRKFPGTPF SITGSMDISQ NMRDTTVSLT
LPNLSINMST RYPFKRNTRV GPERWYEKLS VGYSGQLRNS ILTHEKNLLQ SDLRDWKNGM
RHSVPVSLTV LDYINLTMGV NYNEWWYTKG IRKSWNDTTY KFRRLYDYSL SAGLSTTLYG
MFKPFGGNLI MIRHRFTPTV SFSYMPDFGA PSMGNAGSVN FSFDNNLEAK IKKISLIDQF
TWSTSYNMFA DSIQWNNISA SLALRFSKFT LRLSGLFDPY ARLISTGTSF SYTLNDQDGY
FTYSIPWSLS FDYSWNYNVD KMEYYYRVTQ NLSFRGNIQP TPNWSFGFNA NYNFDLKKIT
SLTCNITRDM HCWAISASFI PIGAYKSYNF VISVKSSLLQ DLKMFSLWMF GRLIEQFWGT
KRFLIFYVIC GLTAALAQQI VWTVGASGAV FGLLLAFGML FPNSEIYLFF IPIKAKWFVI
VYGLIELFIA HFAHLGGMIG GIILILLWRY MNLREKNRML LDANARLELE YISLIDKGRA
DGVLPEMGVV SATGVVGAVT AASDHYAIVI PIINPKFKLS CRLKLTDLPR HVQLAQGDTV
VTSGYSSIFP ANLMVGRVVI LSADFGRLTD VYVMQDELDR ISEDYNDSLL AQLSAERARV
NRLQDELKTV KTTNARRINE LRGEVKTLRA ILKSYVVQID SLNAANARLR TENQEVKRNL
SEAVGEASRL KVEKAELTGK VELASKLEAT GISVALLDKK GRSTKKVTKI KNIQMSFIIP
KNITAPVGEK AIYARILTPS DDVLDVFAFE GKQISYSCRK QIEYTGEQTD VILYWNVGET
LMPGAYRVDF FADGHLIGRK GFSLGIDPYP AAEYTVNAYS AEIKRNFNDR QVSIAGRIMS
RRIMGKATFM ELQDAEGRIQ IYITRDDICP GEDKEFYNTV VKKCTDIGDF IGVKGYVFRT
QMGEISVHVQ EMTFLSKAIR PLPVVKEKDG EVFDGFTDPE QRYRQRYVDL VVNSHVKDIF
LKRTMVFNSM RSFFNERGYI EVDTPVLQSI PGGAAARPFI THHNALDIPL YLRIANELYL
KRLIVGGFDG VYEFSRNFRN EGMDRTHNPE FTAMEIYVAY KDYNWMMNFT EQMLERICMD
VLGTTQVKVG EKLIDFKAPY KRVTMIEAIH EHTGIDISGM NEAELRQVCD KLGVEHNETM
GKGKLIDEIF GEKCEKNYIQ PTFITDYPKE MSPLTKEHRT NPELTERFEL MVNGKELANA
YSELNDPIDQ RERFEEQLKL SEKGDDEAMY IDNDFIRALE YGMPPTSGMG IGMDRLVMLL
TGQESIQEVL LFPQMKPGSG SWATALAKII LTSQPSINWF MRREEQAQGI KRTGRNPNYL
RDAVFDPRKI SFFTDLNSFF RASDVVVLVT PSPFIKSYLK RVRSMRDKLI INAIKGIVPD
ENVLVSEYLH DFCDVPNELI GVVSGPCHAE EVARERRSYL TVGCFDINKA KAMALRNDYV
SCTTSQDVVG IEYASVLKNV YAIAAGICNG LQYGDNFQSV LMSNAIAEMN SFVNTVHLLR
EITDSVYLGD LLVTAYSNYS RNRTFGNMIG KGYSVKSAQM EMEMIAEGYY GAKCVREVNK
RYQVNMPIMD TVYEVLYEKR DAAEAITALT AHFLDNGTGR GSDFLGWVHL PCDYVVNVGI
GGSYLGARAV IEALPVVLYA GNNIGEDYLS GLLHFLRDKR FGIIYISKSG TTTEPAIAFR
LLKGLLEFQV GSQDARERIV AVTDSTKGAL RRMADEEGYR SFAIPDNVGG RFSVLTPVGL
LPVAVAGFDI HRLVQGAADM YAAARNALYA EGKKIEILAN FHPKMHYIGE WWKQLFGESE
GKEGRGIFTA TVDLTTDLHS MGQWMQEGER TIFETVISVL MIPSDSADLD GLNFLAGKRI
DEVNKMAELG TRLAHVDGGV PNIRIVLPRL DAYYIGQLFY FFEKAVGVSG YMLGVNPFDQ
PGVEGYKNNM FALLNKPGMV NYCMTIDDRD ERNRCAQTII TIMWDHLAIM SGFKLDIDYP
MEIISPEMLE RRPKAVSYSA NDIYRHYGHL IQEMILKACA MEQGEERHAL ELLIANQMKR
SYLTWNKDTV DDYKIFKDLY ELSEGRIELT EENCRLPFRL IGYREKDITL LRFAGIESKE
EMERYTGGII DDVDESTLNV LLLLPVAEDL VEEMDVPNRK LTMIIPDGLL LGSTGSIGTQ
TLDIIRLNPD LFDVYLLTAN NNVDLLIRQA REFRPEIVVI ANDQKYHLVQ EALADLPIKV
WCGAGAIDMV VTAMVGYSGL LPTIKAIEAR KMIALANKET LVVAGELIMR LAQENQVPIL
PVDSEHSAIF QALLGEEKIL LTASGGPFEE LQHVTREQAL CHPNWNMGAK VTIDSASLMN
KGFEMIEAKW LFEMQPDEIE ILVHPQSIIH SMVQFRDGSV KAQLGIPDMR LPISYALGIT
HRIPNDYPRV DFLTFERPDL ERFPNLSYAF DAIRLGGNAP CALNAANEIA VAAFLRDEIS
FLPTFIETDS STRRVAAKTL YGLEDVLAAE LTALGAEEVT VGRRMVSFRG DKRMLYLANL
RLRTALRILK PVTTFHAKTT DEIYERLFDW TTVMSSDQTF SIDSVVYSDS FKNSQYISYR
TKDALVDFFG KRPSVRLSNP DILLNIHVSH EEVTLSLDSS GESLHKRGYR VAETAAPLNE
VLAAGILLKA GWDGSTDLID PMCGSGTFLI EAALIACNIA PGIYRFAFRR WADFDPDLYD
EDDSAERVFD HTIYGSDILP QAVAAARSNV ERAGLGKYIS LSVLPMQNPP YGERIKVEDM
QQLYAMIGER LKHNYAGCSA WILAFKPEHF NHIGLRQSHR EKLMNGALEC ELRGYELFEG
LLLGSGGREH ALAWKIAQSP LTNKLFVAPG NGTEDVAINI PDFAAVAGVV QRESIDLLVV
GPEEPLVRGI VDLLIVGPDA KGARLEGSKD FSKSFMKRHG IPTAAYQTFT MQAPYVLKAD
GLAAGKGVII APTAEEAKRE LAEMLVVIEE FLDGIECSVF VATDGKDYRI LPVAKDYKRI
GDGDTGLNTG GMGSVSPVPF ADEAFMRKVE ERIIRPTISG LIAEGIDYRG FIFVGLMNVG
GDPYVVEYNC RMGDPETEVI MLRIGSDFVE LLRRIAVGYQ MQEDPRFAAS IMLVSRGYPG
SYEKGGGKVY TNGGRVMAVS SYGATPEAAL QRCYTHAQQV LFDGKNYRHD IGQDASKLIE
VKAIKLQPNN PFTWASGWKA PIYCDNRKTL SYPQIRSLIK LELARVISET FGDVEAIAGV
ATGAIAQGAL VADLLGLPFV YVRSSPKDHG LENLVEGELK PNSKVVVIED LISTGGSSLK
AAEAIRNFGC EVLGMVAVYT HGFPMAEQNF EKAGVKLVTL TDYDQVIEEA LRTGYISAEN
VHLLREWRKS PPEVLEAFTN KHQENDYFTS LCPITGQPDF ATIYIIPDVK MVESKSLKLY
LFSFRNHGAF HEDCVNIIMK DLISLMQPRY IEVWGDFTPR GGISIVPCNY GKPGSRYELL
AEKRMRQEKL SAYSGEDLDR FSVVVGSFRN ATNARSLKER LESEGYLAEN EQGMLRVIVA
SFPSREEAIA AREAIKERKS LNFIEQIVES DLSEGKNDGR IQTRFPPEPN GYLHIGHAKA
ICIDFGIAQR YGGVCNLRFD DTNPVKEDVE YVDAIREDIE WLGFHWGNIY YASDYFQELY
DFAERLIREG HAYVDEQTAE QIAAQKGSPT VPGTASPFRD RPAEESLDLF RRMNAGEFEE
GAMTLRAKID MASSNMHFRD PIIYRIIKHQ HHRTGNEWNV YPMYDFAHGQ SDYFEGVTHS
ICTLEFEVHR PLYNYFIELL YAPRQIEFNR LNLTYTMMSK RKLLQLVKDG LVSGWDDPRM
PTLCGYRRRG YTPESIRNFI DKIGYTKYDG IIDVALLEHA VREDLNKRAT RVSGVIDPVK
LVITNYPEGK TEEMVAVNNP EDESAGTHTI TFARELYIER EDFMEDAPKK YFRMTPGQEV
RLKSSYIVRC TGCKKDEAGN VVEVYAEYDP LTLSGMPESN RKVKGTIHWV SAQHSLPAEV
RLYDRLFTDE NPSVLKNCRV EPFLADAAPG SHFQFQRIGY FTVDPDSPGA LVFNRTVSLK
DSWMILRIED TDSNRFVPGA EAYIIEALEW LGIKFDEGVG YGGQYGPYRQ SERRDIYRVY
VRQLLDSGRA YIAFDTPEEL EARRAEIPNF QYDAATRGQM RNSLTLPAEE VERLVSEGTQ
YVVRFLVEPN VDVEVNDLIR GRVVINSSIL DDKVLYKSAD DLPTYHLANI VDDHLMEMSH
VIRGEEWLPS APLHVLLYRA FGWEDPRFAH LALLLKPEGN GKLSKRDGDR LGFPVFPLEW
KDPTGDISKG YRESGYLPEA VVNFLALLGW NPGNDMDELI RLFDIEKCSK AGAKFDYEKG
RWFNHQYIQR KDDTDLAELF RPILREHGVE ATDAHVISLV KERINFIGEL WEQAGFFFIA
PLSYDEKTVK KRWKEDTAKQ LGELAELLEP TVKNWIETNG YHLGNIMNAT RLALVGESKG
PHIFDIMEVL GREETVGRIR RAIGVDPGTI LMGYGMLHVV GNTPRLMAMG VIRLEKFDNH
YIRLKRIFDR ITGLIDEFLP DEMAIEAPFF GKNVQSMLKL GRAQGVAMAA ALARDIPITE
YAPMRIKQAI TGNGNASKEQ VAGMLQRYLR IPDELPEMDA TDGLAAAVCH FFQTSAVKNW
KDFVNQNPDK VMNTIGKLFR LTTFGESHGK AIGGIIDGCP AGLFVDTEAI EQELLRRRGQ
SSYTSPRQES DMVQFVSGLG RTIGAPIAFI IDNKDVRSAD YDSLSTIFRP GHADYTYFHK
YGIRDPRGGG RSSARETAIR VVAGAVAKQL LIRCTAYTSQ IGCPDPDVSR QMEAVIETAK
DESDSVGGIV DCHVSGVPVG WGEPLYGKLH AALGAAMLSI NAAKGFEIGD GFALASMRGS
EANDSNHSGG ISGGISTGQD IHFRIAFKPT PTIGREQHTV NEQGESILLS AKGRHDPCVV
PRAVPVVEAM AWLTLADAYL LIVVSGGMDS VTLMYEKRAS IALALSFDYG SKHELSFARL
HAERLGVSTV VPFRNGIMLA VAAGLAESRG LQRIYIANHF GDHAIYPDCR ASFIRPMTEA
GTSDGVLIEA PYTDITKTDI ARIGASLGID YAETWSCYKG GCGVCATCLE RLGPLYTHWN
ALINVISRKD IDNLYPHHVL HSLGIARMLN FKPGTSVLDL GTGGGFPGIP LAILFPEVSF
LLVDSIGKKV KVAAAIAEAL GLDNVRTMHC RAEEKFDFVV SRAVMKLSEL AKICRKLIQQ
NALPNGLICL KGGELQHEIL PFRNKAMTEE LWPTFEEAYF KTKKVVYLPM ITYPSTHGIF
ETNIIDLCRR IHECGGQVYM DGANMNAQVG LTSPGFIGAD VCHLNLHKTF AIPHGGGGPG
VGPICVAKHL TPFLPSHVSA APYGSAGVTT ITYAYIRLMG YEGLRRATKI AILNSNYMAN
RLKDTFGIVY TGATGRVGHE LILECRKIKE SGIDENDIAK RLMDFGYHAP TLSFPVHGTL
MIEPTESESL AELDRFIDVM NCIWEEIQEV ARGEQDATDN VLKNAPHPQY EVTANDWSHP
YSREKAAYPL EYLRENKFWL NVARIDNGYG DRNLEGLSAI DLFSGTGSIA LELVSRGCSS
VTSVEKRREH AAFIRTLIKR LFDLVFADPP YTLAELESLP EHPKDFSFTE HTRFEEHRAY
GSVNFTFFVR CYYRNGKWGE LEVSSEETIT MHMAATCLHY GQEAFEGMKA FRGKDGKIRL
FRMDENAKRM NRSCQGVVMA ELPQEIFEAA VIKAVKMNER FVPPYESGAS LYIRPLVIGL
GAQVGVKPAP EYLFIVFVTP VGPYFKEGFK PTKMAIFREY DRAAPLGTGT IKVGGNYAAG
MIPTVKAHEM GYSAAIFLDA KEKRYIDEAG PANFFAIKNN TYITPESSSI LPSITNKSLM
QVADLGLKVE RRPVAEEELA TFEEAGACGT AAVISPISEI DDLENNKQYV ISKDPGPWCE
KLYHELRAIQ YGDKPDTHGW VTIGLSRSEY EYSVPFEEAK EMLLCLPGCI MKQRYCVPHK
GHVWEVDVFE GRHRGLVIAE VELDESIELP DWIGSEVTGD RRYYNVRFLN SQGGGIVRRI
AWVEGEDGFE IPTPIQECVT VLNVYLAYLP MNEQRLGTEP YECFLINDSN YYLQYNYKMR
AAGSIDPNTK LFIEEFTAAD LQDMERICLQ KFVKLHCFRE NDFFEDKADL HAGELLETTA
GMKNGDILQY QLDKFHEVMK GQKIVFIHGK GEGVLRQAIE KELRTRYKQH RFQDASFREY
GFGATMVIIS LYHIIRPEID FPVGKDEHDA DVYEKAAENF RMFQEKGWLV QDAKENYYVY
AQTMNGKTQY GLVVGAYVED YMNGVIKKHE LTRRDKEEDR MKHVRVNDAN IEPVFFAYPE
NKELDAIVKK YAARPAEYDF VADGFGHHFW VIDEEADIKR ITELFAAMPA LYIADGHHRS
AAAALVGAEK AKNNPNHRGD EEYNYFMAVC FPADQLTIID YNRVVKDLNG LSDEEFLQRL
SQHFDVECKG TEEYRPTKLH NFSLYLDGKW YSLTAKAGTY DDNDPIGVLD VTISSNLILD
EILGIKDLRS DKRIDFVGGI RGLGELKKRV DSGEMRVALA LYPVSMKQLM DIADSGNIMP
PKTTWFEPKL RSGLIIHKLA CLNFAGTGLS VLEVSHRDKE FDAVMLEARN LFKELLDVPE
GYEVLFLGGG ASLQFYQVPL NLLKKKAAFI NTGTWATNAI KQAKVLASSE DKNFSYIPIP
EDVDYFHFTT NNTIYGTEIR KDFDTKARLV ADMSSDIFSR PVDVSKYDLI YGGAQKNIGP
AGATFVLVKT DVLGQVDRPL PDMLNYQIHI KDSMFNTPPV FPVYVALQTM KWYKELGGVK
VLEKMNLDKA ALIYDAIDSS KIFRGTVNPE DRSIMNVCFV MKDEYKELEK EFATFARGMV
GIKGHRSVGG FRASLYNALP IESVQSLVSV MKEFEAKHIH RHIPNAITCL NLLAGCGAII
AAAAGFIILA AGFDFFDGMA ARILNAKSSI GADLDSLADV VSFGVAPRLA KFNNDTRQTT
SFIGLPVPAN ALFWLFSYLM VSELPMLALK ISHGDINGIG YEILLKTFTE ASILDLFTPV
IYGSAKVAAY YRKTLVSSAA EAVEGRVNVE MGVCSPQAGA YAAMALSMAV QAVKQGDADV
LVTMPINKAA MPQDIFPYKG HTEYLQAEAG RTALVTMHEP IARVPSLITR EQILDKLKAF
DRSLRMDFGI VRPRIAVMAL NPHAGDSGLI GTEESDTIRP AVQEAEEQGL LVFGPYAADG
FWGSFDGILS MYHDQGLIPF KTLCMDRGVN VTAGLSIVRT SPDHGTGFDI VGKGEASPDS
FRAAVYQAID IYRARASWRL ATRNPLRRDF SPVEMSRRNY IFDTIREVYE LFGFSQIETP
TMEMLSTLMG KYGEEGDRLL FKVLNSGDVL ADFCAEELAE KNSLRFAAKA CEKGLRYDLT
VPFARYVVMH RNEINFPFKR YQIQPVWRAD RPQKGRYREF YQCDGDVIGS DSLMNEVELI
QIISEVFRRL GIRTRILLNN RKILSGIAEV VGADRLTDIT VAIDKLDKIG LDKVNDELRS
KGFGEEAIER LRPFIEMKGD NREKLDRLKS ALASSETGLK GIEELTYILD KVERVQLHSE
LMLDISLARG LSYYTGAILE VKALDAEMGS ITGGGRYDNL TGIFGLEGMS GVGISFGADR
IYDVMMQLDL FPAEKLTGTQ LLFVNFSEED ADSLLPLIQK LREQGLRTEL YPEPAKIKKQ
MSYANAANIP YVALVGENER ATGQVNLKNM LTGEQHLPAD LKRFKETTTG HSIIMGSHTF
RSLPKGALPN RRNIVLSRGA EWAASPEAAL EEAFVIGGAQ VYEQMLPYTD KIYLTRVHAD
FEADTFFPEL DEWVELSRTE YPADEKNRYA TTLLELIRYP KLKELIANMT ESMYHSDGIG
LAAPQIGLPI RVLVIDADPL KEDKRVMINA HIQERGEDLC TEYEGCLSLP AIHEKVERPT
SIRIRYVDED FQPHEEVLHG FAARVVQHEY DHIDGKLFID HISPIRKQLI KGKLQNIIKG
NVRTSYNRDS GPDFFNAKVK VGDLLWAGNV EIHRKASDWI RHGHHLDPAY DNVVLHVVET
DDLPYILLSR HFGFGLNNDA LERLARSLPF AAIAKHRSSL LQVEALLLGQ AGLLEYAEKL
AAEYAFLQHK FALDSSVFRL LRTRPSSFVH RRLGQLAAIL HRCEFLPENN RLVRAFAAES
QGLIQLYREY CERRKCFFCA AEVMRKGGII LYPTDTIWGI GCDATNEEAV RRIYRLKERA
DSKSMLVLID SEAKLQGLMD EVPELAWDLI ELTTKPLTII YPQAKGVAPA LIASDGSLGI
REAFSAELCR LMRVPVVSTS ANISGRPSAR TFGEIAPAIL DGVDYIVECR RASSIIRLGT
RGEVEVIRGM AGVMAAVMHA PLTGIFLIAE LTGGYNLFLP LMLVSTSSYA TIRLFMPHSI
YSLRLAQKGE LLTHQKDKAV LTLMTLDAVI EKDFEPVRPD MTLGDVVVFG ISHRNVFPVL
DMETIMRIFD DTKAWNLPVI DEQGCYLGFV SKSKIFNSYR EVLAVRLYEE MSEQFPSEDE
LRFKLAKRIL QESLEHIKDP NGLSDIYSQL GDLAYEVLNN YAYFLADLAK AERMAAQCVK
LVPDNAVSLD TYGWVFFLRE NYTLAKLYIE KAHHGDVLYM LGPLDINTLT REDLPFLNEF
QIRRFLLYRH AHPFDSIWVL KEIAGWDRRT CLLLWPGDYR IGMGYGLEDN FMRGAATALG
RWALTAFYSR KGVDIKAIYH TGLHRTDAEM TTAGTSVSYV RYTHPVGGSY MLVGRLEAAA
IEAARSAYAP YSRFSVGAAV LLDNGEILSG SNQENAAYPS GLCAERTVLF YAGARYPEAA
VREMVLVAFS ASGRVPLITP CGACRQVMLE VCSRPFPILM VGEEEAVRVP DVRLLLPFSF
MSCNPAVGGI AKGQIVREID ALGGRMGIVT DATAIQFRML NRSKGPAMWS PRAQSDRMRF
MEAWRDIVEH EPNLYMWQDS VRSLVATALG VEFQARTVVL TTGTFLGGVM HFGERMIEGG
RIAEPAFHGI TEQLRDLGFR TDRMKTGTPA RIDGRSDHHR FSYMDTRRVL RQRSCYALYT
NPECHEILSK GLDRSPLYNG QIQSIGPRYC PSIETKIVTF ADKEMHQLFL EPEGETSNEF
YLNGFSSSLP FEIQLEALKA IPALRHVHIY RPGYAIEYDF FDPTQLRHTL ETKPVKGLFF
AGQINGTTGY EEAAGQGLIA GINAHLQCHE FTLGRDEAYI GVLIDDLVSK GVDEPYRMFT
SRAEYRILLR QDDADMRLTP KAEAIGLADS RRSELLREKQ AFRDKLIDFT HKFSLKPINP
HLESAGHLPL KQGIKLYDLL LRPEIVEAAE ILIKYDGYIK RERALADKIN RLESIRLPQH
VDYMQMQSLS TEARQKLTSI RPETIAQASR IPGVSPHDVS ILLVLCGRLE NSLIKEYQPR
YNVLLKDGKT YPSIVIKREP FPRIFATRDI KKDYFGPYPG ALIAKGMLRL VKEIYPIRTC
KLDLGVEKIR QGRYRVCLQY HIKKCKGPCV GNQTSNEYES NVSEIRDLLR GMQAYSEELR
FEEAQICKER IELLERYEAK HTVVPIDNVD VFSYDEDYIN YMHIEHGGIN RVYTLEYRKE
LLAAAITELR QRFESAHEIV LPFDTGWTTT IPRRGDKRKL LELSEKNVAQ YKLDKLKRAE
KLNPEQRLHL DRPPKHIECF DNSNIQGTNP VAACVVFKMG KPSKKDYRKF HVKTVEGPND
FASMKEIISR RYSHLTEEDL PLPDLIVVDG GKGQLSAAYD TLSETLKVIQ HLRDEAHRFG
IGFHRDVRSK KQIQSELDNI RGIGKKTKED LLRHFKSVKR IRSAEELSAL IGRNKERILL
KTDQIIRDHY SRFDTPETKK FLHGVIDLTS LNATDTEESI TKFTESVNDF IPSVAAICVY
PNFVSTVRET LTVKVASVSG CFPASQSFIE VKLAETALAV SDGADEIDIV LNMGKFLSGD
YEAAATEIEE QIAAAKGATV KVILETGALK TPENIRRATI LALFCGAHFV KTSTGKGYPG
ASLEAAYTMC KVLKQYYDLF GEIRGIKLSG GIRTSEDAVK YYCLIDTLLG KEWLTPAYFR
IGASSLVDAL RQDIMGHVIE RIACSRGHEV VLTIDADVAI EFTRPDAAYA NCSQCMDKSV
PVVCGTTGTL FWASNFSIGV NLFFSLSRTF ARLMPHLTEI HHVHKLDAPS GTAITLALPI
TSIREGEVPG THSISYTSEV DRLTICHEAF GREGFALGAV LAAEYAATHK FIALALAYFY
PFDGRVLFQG DVAGASGTAQ DVSYWTNSLF GGMPMMLFAM MGGFFLFLRS LRIRILPALI
GSIAWAFSSY FLILIMAGHI WKLTALCFIP PTLAGMIWIY NGLAGGSVMA FFTALQVLAN
HVQMSYYFLF VMFFLVLAFL AEAIRTKRIR HFLLSSAVVV IAGLVGVAVN STNLFHTYQY
GKETMRGGSE GLDKAYITQW SYGIGETWSL LIPDVKGGAS QPFTAGPVYV GAFVLFLFVL
GCFIVKGPVK WALLAATILS ILLSWGHNMW LTSFFIDHFP LYDKFRTVSS ILVIAEFTIP
ALAVMALTLG TSLLFALVPS LLVDIRSGIL SADAWRSFGI LAVCGILLWL FFQKKLKATA
LLVSFAVITL VDLWTVDKRY LNDEHFIDPE LVHRVLNLTV DTYSDATTSR WHRSIGGYHA
AKLQRYQDLI EHQLVINMLN TKYIIAPAYG PAWPAGSIRW VGNANEEMMA LDSNRLPMLG
VFSEIYYPII RANYVLRALE VPAGRHKIEF RFDPKSLHIT EAIARLIRDV KRTLPYAKMI
AATLIETYEY METMPEKSRQ KHLKRMEKEM KQQYMPEMKR LTLRQGKLLI KLIDRQCAQS
SYQLLKAFLG GWKAGWWNLF ARFYGASLKT RYEPEDALTE RIVLLVEPSV TASQLSLWQW
LSAYYICTQG EVLRAALPLA ESEPHATVTL SALKKKGYHA FESDAKRVEV WNRLVLGVRS
ALFLPFRRLR LIIVDEEQEY LYKQQSFPLV SAIEETIRQK KMAVILQNRR GFAPYIICSS
CGEKLRCIHC DVSLTYHKHS GMLVCHYCGY LQPVGYGAER IEEELKRRFV TQLDSILGFP
DFRAYERAYQ LLLEERQMLF FPPFSRLIRI EFRAGEENLA ERIASDYAAS LMIENTLNCS
IIGRAQERGL LELKLHQLRD YSTDKWRVDD YPFGGEPGMV MQIEPIDRII TELKSQREYD
EVIFTSPDGE RFDQPMANEL SLLSNLIILC GHYKGIDYRI REHLITREIS IGDYVLTGGE
LAAAVMTDAI ARLIPGVLND AGSALSDTFQ DNLLAPPVYT RPAEYRGWRV PDILLSGHEA
NIAKWRLEQA VERTKRLRPD LIQDIIEAIE AVCPRAYQED YDNSGVQVGD TNREATGALL
CVDVTEAVLE EAIRLGCNLV IAHHPILFKP LKRLTGSSYV ERCVELAVRH GLVLYAAHTN
ADNAPQGLNA LLAERFGLGG GIVGDLPSPA SKHEMLLRIK RMAICGGSGA FMWRRAAQEG
ADLFLTGEAK YNDFFDAGEH LLLVTIGHYE SEEVANELFM RIISQKFPTF ATHKSSVATN
PVEQSVEEKL AALSKLQNTL SEIDKIKTLR GELPLEVQDL EDEIAGMQTR LENFTAGSKQ
LNQAVTTEKE KINTAKTLLE KYKKQLDEVR NNREFDNLSK EIEFQELEIQ LSEKKIKEYN
AEIQQRKTDI AALKEVLEEH SEVLAEKRGE LDTIIAETKQ EEEKLREKAK KLEAKIEPRL
LTAFKRIRKG AHNGLAVVPV ERDACGGCFN KIPPQKQLDV KLRKKIIVCE YCGRIMVDVL
VALSGGADSV ALLCVLRELG YAAHCNFHLR REESDEDAAF VEGLCRELLH RIDFDTVRYA
SISIEMAARE LRYEWFAVAH HADDNAETMV LNLCRGTGIN GLCGMVVRPL LDATRDEIEA
YLLDRKITYR TDSSNEDTRF RRNLVRHRIM PLLKELNPSL YDLLHPYGFN RDQIREVATS
LSHRLLRERG RLLCVRRPQP GDGCKRVSRF FIDGVALITP FDEKGEVDHE SLRLLADQVA
GGADYIVVLG TTGESPTIEE AERSAIMQTV REAVAGRCPI IVGAGGNYTE RLVNRLQAMD
KTGVDAILSV APYYNKPTQE GIYRHYRKLA ESTDTPIILY NVPGRTGVNI KPETTLRLAN
IIGVKEASGN VDQVRAIFIV LSGDDHLSLS FIKEGAEGVI SVIGNAYPEL FSRLAEAIQQ
RLEGMYYLMF VDGNPAGIKE LLYQKGLILE DLHDPFLMKD MDKAVARLNR AVGRKEKIMI
YGDYDVDGTT AVALVYKYLR LDYYIPDRYD EGYGISYQGI DLAHSLGTKL IIVLDCGIKA
VEKVAYAKSL GIDFIICDHH NPDETLPDAV AVLDAKRADN TYPYEHLSGC GVGFKFMQAY
ARSNNLPESK LLPLLDLVAV SIASDIVPIM GENRILAYYG LRQLNKRPCL GLQAIIDVCG
LKKRRIDMND IVFKIGPRIN ASGRMMNGGK AVELLLSQDA VEAQSRTANI DEYNDQRREL
DKDVTEQAYR PEWHKGVIGI VASRMTERYS RPTIVMTKSI SGSARSVGGF DVYKAIEHCK
DLLVNFGGHP FASGLTIKEE NLEAFRKMIT DYAELLVPQI DVDAEISIEE VNYKLLDNLK
RMGPFGPENS KPVFISRQLY DAGGSRAVGK TSEHLKIFRL CYTIEENEFI FTGARIKELD
RYTIEDLVER AAATWVYEFE RLYVVVFAGP GNNGADALCA ARILGYSVDA FLFNLSPECN
ECRIRLPPEL SGQAVVVDGL FGVGLNRPLI VSIDIPSGLF EENNPNAVIR ATHTLTFEYP
KLSFLFSENA DYVGKWKVLN IGLRPRFAHK GTFGHALLIA GSRGKMGAAC LAAKACLRSG
IGLLTTHIPG PGLGRAEATV RLVEKMLPLV LDADALNIIA ENRWLDRLPI NSILTPHSRE
LERLTTDYER LRQARFLACH HHVYVVLKGA FSATCMPGGM VVFNNTGNPG MATGGSGDVL
MGIITGLLGS GYLPASACVL GNYIHGLAGD IYAGRYSQES LIASDIIIAD YLHGFVEGNP
EVRLRDFAKI EEGRSGCLSF LANAKYEHYL YDTQSDAVLV NQDFEPRESV TLIRVPNAYA
ALAQLMQLGV DSTAFVHPSV TLPEDCYVGA FAYVSEGASL GAGCSLYPHV YVGSGVSVGE
GTILYPHATV YDGCSIGSRC VIHSGAVIGA DGFGFAPSAD GYSKIPQLGN VIIEDDVEIG
ANTCIDRAVM DSTIIHRGVK LDNLVQIAHN CSVGSHTVFA AQVGMAGSSH VGEWCQFGGQ
VGLSGHIKVG DRVSLGGQTG LLSNVKGSTL LGSPGMPVRD MLRASVILPK LPDMSRRIEQ
LEKTLKDKFS LQGKGLHTGL DIHITFCPAP EESGYKIKRI DVEGQPIDAI ADNVHSTRRG
TVLKKGEVSV STIEHAMAAL YALGVDNCLI EVDAPEFPIL DGSAEPYVSE IKRVGLVEQE
APREYYIVKK RMEVSKLILL PDDEFTVDVH IAFPSKVLSN QFASLETLSD FEEQIAGART
FVFVREVEML LEANLIKGGD LDNALVIYDE PLAQDRLDAL SDMMGVERKQ VNELGYINNK
NEPARHKLLD VLGDLALIGK YMRGRIIATC PGHSINNKMA RLIRKEIKQN EAQAPVYNPN
KEPIMDINRI KELLPHRYPF LLVDKIIEVG PDYIVGVKSV SGNEPFFPGH FPGEPVMPGV
LQVEAMAQVG GLLVLNTLTE PYSTYFLMID KVKFRRKVVP GDTLVFKLRM ISEIRRGVAN
MRGLAFVGEQ LACEAEFMAQ IIQNKKDSVI FDLIEKEHQR QLKGIELIAS ENFVSEQVMQ
AMGSCMTNKY AEGYPGKRYY GGCEVVDQSE QIAIDRIKQL YGAEWANVQP HSGAQANMAV
LLACLEAGDT FMGLNLEHGG HLSHGSLVNS SGILYRPIGY NLSEETGMVD YDHMEKMAIE
HKPKLIIGGG SAYSREWDYK RMREIADKVG ALLMIDMAHP AGLIAAGLLE NPVKYAHIVT
STTHKTLRGP RGGIILMGKD FDNPWGKKTP KGEIKKMSAL LDSAVFPGVQ GGPLEHVIAA
KAVAFGEALD PSFKEYQTQV KKNAAILAQA FMDKGYKVIS GGTDNHSMLI DLRPKFPELT
GKVAEKALVA ADITVNKNMV PFDSRSAFQT SGFRVGTPAI TTRGVKEDKM GYIVELIDRV
LSAPEDEAVI ASVRAEVNRM MADYPLFAWR GVSASKEDVH AAIKNVDKGI FPQAFCKIIP
DIIMHADGAG TKSSLAYVYW RETGIAQDAL IMNIDDLLCV GAVDNILVSS TIGRNKRLIP
GEVVSAIING TGGETADVGD LVRTIIVDMK RSDVIDNARI KAGDVIVGLA SGGMGSNGLT
SARHDVFAHY LAYPESFDPS VPDDLVGKLV LSPTRTYAPV VKAILDEMSI HGMVHCSGGA
QTKVMHFVKD NLFPTPPLFE LIQRESQTEW AEMYKVFNMG HRLEMYENAS RVIEISESFG
IPARIVGRVE EAMARVFTKL GKEITIAAKE GGPDVETNPR LRILVQTAKK ENMPKENVER
AIKKATSKDT DYKEMNYEGY GPYGIAIFVE TATDNTTRTV ANVRSYFNKH GGSLGTSGSL
EFLFQHKCVF HIVKKDDLES LELELIDYGV ENEIILYGDF SENSNIQKYL EDAGYEIASA
EFVRIPNDTK EVTAEQREQI EKLIERIEED EDVQNVFHNM MNISYKWLLE YLSPREIADT
LTSIGLETGG VEEIETIRGG LRGLVIGHVL TCEEHPNSDH LHITTVDVGT LQIVCGAPNV
AAGQKVVVAT VGTTLYHGEE EFAIKKSKIR GVESFGMICS EVEIGVGSSN DGIIVLPNDA
SVGMPAAEYY HVESDYCIEV DITPNRVDAT SHYGVARDLA ASLRYQGLVI RDITVGESPE
WLRNRLLAIG LRPINNIVDI TNYVLHEFGQ PLHAFDMAFF VTLDGVERKL TAEDLMICDP
MCVAGVFGGL HSGVTEKTTD IFLESANFNP TMVRRTARRL GLNTDSSFRF ERGLDPERTD
WALRRAASLI LEIAGGGGMT DIYPNPLPPH RICLSFEKVN CVIGRTIEPE MVRSILNSLE
ILEVPRYRTD VTRDVDVIEE IMRIYGYNQV ELTGYIRASL GHETETDYKW QTVVSEQLVG
AGFNEILNNS LTAGSYYVEL MNPLSQELNC MRQTLLFGGL ETLSHNLRRK HLSLYLFEWG
KCYLAAYAED DRLGIWICGQ RVHNSWAHPE EPTSVFELKA VVEQVLCRVG GKLLGTFGTV
STELIKDIEQ PVYFAELLWD ALMRYKLEAR DLPRFPEVKR DLALLLDKAV SFAEIESLAH
GCEKKLLRRV ELFDVYEGKN LPAGKKSYAV SFFLRNDEKT LNDKQIEAIM AKIRTTLEQK
LGAQLRYFTI GAPSEAQYTE KRSRFLAFAY PVNSEEEALS LVADLRRRYF DARHVCWAYK
LRSNDDGEPS GTAGKPILGQ ITSLGLTQVF VAVVRYFGGV KLGTSGLIVA YREAAREALE
AADRKEEILY EELTIAFEYP LLGEVMRLVK DAGASIRSQD ENCRLTVSLR GNDAAILRNR
LSAIYVQQLE KQRKETLKAI EKTDRELQTT KKDKQDKQKH LNLLNKQVAQ RKQVVQLLDS
EVKGLQSDID SMTGVCHRLS VEEKARSDEY AHALQSMQKR KRSLDRILFI SSAKSFDEGM
RRMRFLEQYA SAYKQASVRL KGRLLVIREE EKKKLEGQQA EQRRQVQALG AKQKDLESRL
RKQKKQAEAL NRKIEKQIAK EIAMDASERA LSGSFAQNKG RLPGPVRGIV SDFGVHQHSE
LKKVQNNGGI DIAVATGSDA TSVFDGVVSS VFVIPGYNVM VRHGNYITVY ANLSKVYVSA
GTRVKTGQAL GRAYTDPIHF EIWKERSKLY EQNPEAKAYF EKANEILGFR ITDILFNGTA
EELKQTKVTQ PAIFLHSVIL AEDFRPDMVA GHSLGEFSAL VAAGAMTFED GLRLVSKRAM
AMQKACEVRP STMAAVLGLP DEKVEEICAQ VVVVPANYNC PGQIVISGSV EGVDRACELL
KEAGAKRALK LAVGGAFHSP LMEPAREELA KAIEETTISQ PICPIYQNVT ASAVTDPAEI
KKNLIAQLTA PVRWTQSVLN MTADGTDHFM ELGPGNVLQG LVKKIALLPG AGQIYNRKYW
KLPIVWGAFT GCGYAILWNN KTYTEYRKAY ADEYYRRNRD LSIIITLGVY FLTMLDAYVD
AELFDFNISP DLSFHFSPWA PQEAVQLTWP HPLTDWAYML EEVETCFVRI ATAILRHQRL
ELPSNDTWAR DHGGISLDFT FNGWGMKFAA HHDNLITRRL NRLAFVLEGG ALETDGEGTL
LTTDSCLFEP NRNLKESLGV SRVLSLGALA GDDTDGHIDT LARFVDARTI VYLTAMEQEL
KELADRLPAT YANFLIINGA VLVPTYDAVA LSVMQGLFDR EVIGIDCRAL VKQHGSLHCV
TMQYPMGVRK TTDFLEKATW WSAGIIAVLA ILIVLSGAGM SAESGISTFR DANGLWENYP
VEDVASIDGF RRNPALVLKF YNARRRDYAG CKPNAGHIGL AEMEYDVRIV TQNVDDLHER
AGSTHVIHLH GELMKNRSVA TDSVLYPVDP TNPDLHVGDL APDGCQLRPF IVWFGEAVPM
IEPAIEEVTQ ADILVVIGTS LNVYPAAGLL NYAPRNCPIY LIDPKPVRQD IRYIQAPATE
GVRMLRQELT LPEMKALYEA YPYCSTFVFL YLYNMYVVQD VRYASELRRL APYLPDRRKL
TETLARIYIK QGRYDKALRI IRTISLNYPE KNLYFADQIR FLEKLIINCS ISYSFNGGAL
DYSRIKTLYM PDVTNQATRV YPPLAQNMTE ALQNHFTRRT KLEMARTNAD MIIEVVITNY
DLAPLAVQDN AARTKVTLSI QVHYENKAFP EQSFRDFTSS TDFDSGQDLV TVQDALLANM
VEDLVKQVYN ATVENWEEDL LRRNLSLIAS VADRTGVEII LAFKAYALWR TFPIIREYVP
HSTASSVWEA RLAFEEMGAP AHTFSPAYTP EEFPEILRYS SHVTFNSLSQ SLGLRINPEY
SAVETALYNP CAPGSRFGVS ASELDIEGLH FHTLCESTSY ELEKTLKIIE DRFSSVLEQA
RWLNMGGGHL MTRRDYDVEH LVRMLNDFSR RHPHLHLIME PGSAFGWQTG FLKSTVVDIV
EHQGIATAIV DVSFTCHMPD CLEMPYKPVI RGAYRIGGCS CLSGDFIGDW SFDRPLQVGD
ELIFEDMLHY TTVKTTMFNG VRHPDIVLLR TDGKKEVLRR FDYEDYKNRM LVEDRFIDED
RFARAYARDK YRFNGWGPKR IALELAKRHI PNSIIGSTLI VPVPLHPRKQ RKRGYNQALL
IAQGLSRVTG IPSQTGQSYS ERKSAMKGKF LLVDDVLTTG ATVQAAAEPL MGSRYGSLKQ
LDGIGPGGDT IMDYSVYDAI RAGFGRLVFV IRHSFEKEFR EKILTKYEGR IPVELVFQEL
DRLPEGFSCP EGREKPWGTN HAVLMGRDAI REPFAVINAD DFYGCNGFEV LARKLMTLGK
QGEYCMVGYR VGNTLSESGG VSRGVCQVDE KHLLTGVVER TGIERAPVSM NMWGFTPDYF
DYSEELFINF LNAHGQELKS EFFIPYVVND LISTGRASVE VLDTTAQWFG VTYSADRPNV
VAKLRELTEA GEYPTKLFVR VGDVIQVRKP PVTYSFRILA LAQNRMGAKL VKDFLENITP
PEEYEILEMQ RISGFVDRAK GTGRPTKKDR RELEQFRVKN AELILLKPNT YMNLSGNAVR
YWMQQENIPR GQVLVLVDDL ALPFGTLRLK PKGSDAGHNG LKNIAEVMGS VDYARLRFGL
GDEFAKGRQV DFVLGRFTPE EEEKLPELTK HAVEIIKSFC LAGIQRTMNQ YNKAAKAIRK
EDQIPAVLYG VSQDAVRNLI YSPEIFLVEL TVEGKAILKE IQFHPVTDRI IHIDFLQVTD
EKPVVMEVPV VLTGHAEGVK AGGKLSLEMR KLKVKALYSE IPEKLNIDVS NLQLGKTIQV
GELHFEGLTL MNAKNAVVCA VKLTRMDGNG RWAKMRGKER CEGHVAGVNA LRVALRAAVN
WGVDYLTAYT FSTENWNRPE EEVRALMSLF VSAIMNELLA NNIRLLAIGD FSRLPEDVRE
SLEKGIRETA GNTGLTLVLA LSYSSRWEIT DAVDLVSDHL STAGIPDPDL FIRTGGEKRI
SNFLMWQMAY TELFFTDTLW PDFDADCMAA AIEEYSSRER RFGPIHKTIA SIEIEGMRSF
DDFVLRNLSG LAVGDEVLIP GDAMSAAVNR IMRQGYFSNV RIIADKYVGN KVYLKIIVTE
RPRISKVTFS GVKKSEREDL EGLREGIQMT RNNEDKVKQI VQKYFSEKGY RDASVQITQE
PDLSGFVNVL ISIEKKSKTK VNEIYFSGNK ALSDHKLRMA MKNTNFSTHK FVEENYREDL
VRLIEKYQEY GYRDAEILTD SVVKAPDVDI YLNIDEGQKY YIKDINFVGN SQYPSEYLER
VLGIKSGDVY NQRRLAKRLN EDEDAVGNLY YNNGYIFAWV DPVETNVGDS VSLDIRIAEG
KQANINKVII KGNTVVYEDV VRRELYTKPG QLFSREDIIN SIRLINQLGH FDAEKSIPRP
IPNPETGTVD IEYDLVPRSS DQLELSVGWS QSGLLFRGAI KFTNFSVANL LHPSIIPQGD
GQTLSLSAQT NGKYYQQYSV TFMDPWFGGK RPDMFSFSAF YSKTTAIDDP DRSLQMLGTS
IGYGKRLTWP DNWFQIYTSL NYTYYRLRNW FHHGSANDLN LELRLSRTSI DNPIYTRSGS
DFMVSVAATL PYSLWDNHDY AFIEYHKWKF RGRVFTPLLP VLMSRVEGAV LGSYNSNKKS
PFGTFYMGGD GMSSYYGYMN ETIGLRGYKN GSIAGAYAYM RLTMELRFPI LFENSFNAWL
LAFAEAGNAW RTIDNYNPFN LKRSAGVGLR VTLPMVGMLG IDWGYGFDRP DSLQRGGSNV
HFVLGQELVD MEYILKNIPD YEMMNEQLDQ VSKKWQNEIE ALENEAQSMY KKYQSDLVFL
SAAQKKSQEE AIVKKEQQAS ELKRKYFGPE GELYKKRSDL MKPIQDEIWN AIKEIAKRNN
YQMVLDRGTS IIFASPSIDI SDLVLSKMGQ KVAVVNTEDI ISKMPEQVTA TKQLNELAEK
YRLDLKSMED ELNKKMEDFV KEKDGLVENI RNRRQQELQD IQTRYQQSYQ TMQEDLQKRQ
QQLFAPIQQK VADAIKKVGD EENCAYIMEA GAIDLTAKVK AKLGISPYYD IAQKHGCEVV
FRPFIQVESV STREFRNQKV NILDHSAIIF TARTAIDHFF SLCEELRVTV PETMKYFCVS
ESVAVYLQKH IVYRKRKIFF GATGDLLTVI SKHNKETYFV PLAEEHKHDL LDMLTAKKVS
FSPAIMYRTV SNDFEALDHD MILFFSPSGI TALLKNFPKF EQGKTKIGAF GPTTAKAVEE
AGLRLDSAPT EQYPSMAMAL EDYLLQDVES GDEERIRLGD EEFDRVLGGG IVKGAFVLLG
GEPGIGKSTL ILQTVLRLPL RTLYVSGEES ARQLKMRAER LCYVYCETNI ERILSRAEEL
TPDLLVIDSI QTVYTEEMES SAGSVGQIRE CAALLLKYCK TTGIPVIVIG HITKEGSIAG
PKVLEHIVDT VLLFDGDKHH LYRILRGQKN RYGSTSELGI YEMRQDGLRG VENPSEHLIT
RNREDLSGIA IAVAMEGIRP ILIEAQALVS SAIYANPQRS ATGFDIRRMN MLLAVLEKRA
GFKLIQKDVF LNIAGGIKIA DPATDLAVIS AVLASSLDIV IPPAVCMTGE VGLSGEIRPV
SRIEQRITEA RRIGFKEILV PIRLVPVRKV EEAFRHLFFL VEVAIHPGNR IVVELDSGVC
IDECVALSRH IESQVDRDIE DYELEVGSAG LTSPLKVMRQ WENCIDSELS VLLTNGMKET
GRLELTIVMA DIKEFKELKN IDKETMINVL EDSFRNVLAK IFGSDDNFDV IINPEKGDFE
IWRTRQVVED GAVEDESREV SLSDAHEIDP EAEVGEEVTD SVNFASFGRR AILNLRQALS
SKIMELQKEN LFNTFTERIG QLISAEVYQV WKREALLIDD DGNELLMPKS EQIPSDFFRK
GETVHAVVER VENANNNPKI IVSRTSGEFL KRLFELNVPE IADGLITIRC VARIPGERAK
MAVESYDDRI DPVGACVGMN GSRIRGIVRE LRGENIDVTQ YTTNTALFIQ RALSPARISS
IRLAEVFLRP EEVPLAIGKN ASNIKLASGL TGYQIEVFRD DEEDIYLDEF NDEIDQWIID
LFKNIGCNTA KSVLNKNRED LIKETDLEDS TIDYVLGVLS AEFSEYKYGF VTDIETETIG
RGLSEDTVRL ISAKKEEPEW LLEFRLNAYR HWLTMKEPDW AHLNIPPIDY QDIIYYAAPE
VDPELLKTFD KLGIPLEEQK ILSGMAVDAV MDSVSVKTTF KEKLAEKGII FCSFSEAVKD
FPDLVKKYLG TVVSSKDNFF AALNSAVFSD GSFVYIPKGV RCPMELSTYF RINAANTGQF
ERTLIVADED SYVSYLEGCT APQRDENQLH AAIVEIIAET NAEVKYSTVQ NWYPGDKEGK
GGIYNFVTKR GVCKGDNSKI SWTQVETGSA ITWKYPSCVL RGDNSIAEFY SVAVTNNFQQ
ADTGTKMIHL GKNTRSRIVS KGISAGSSQN SYRGLVKISK NAVNARNHSQ CDSLLLSDHC
GAHTYPYADV QNDTAIIEHE ATTSKISEEQ IFYCNQRGIG TEEAVGLIVN GYAKEVMNKL
PMEFAVEAQK LLSISLEGSV GREKASVAFA SKGLPRYGTE NYQRTDGSLS DFALNHPDGI
IAFNTMFAQD GFVIYLPDGA VLKNPRLLIV LGKDAEASLL ICEHTLDTHS FLVVEIFAAE
NSRFALYDLE ESSKNTKRIA SVHIRQAENS NVTINCMTIH NGLTRNNYYC HLEGEGADLT
LGGMAIAEGK QHVDNYSRIE HLVPNCQSNE LFKYVLSRQA QGAFSGRIYV AKGAQKTAAY
QNNRNLLLDD TARMYSKPQL EIYADDVKCS HGMTTGQLDD DALFYLRQRG IPLAEAKTML
SVAFTDDVVK LVHIELRERL RDIIEHRMIH DIMPGTEEHL NKGMTSAYVG IDPTADSLHI
GHLVGVMMLR HFQRAGHRPI ALIGGATGMI GDPSMKSAER VLLDEATLRH NQDCIKQQLA
KFLDFDSDAP NAAKLVNNYD WMKDYSFLGF IRDIGKHITV NYMMAKDSVK KRLSAEGLSF
TEFSYQLLQG YDYLYLYRNE GCRLQMGGSD QWGNITTGTE LIRRKDGGEA FALTCPLITK
ADGGKFGKTE SGNIWLDPAR TSPYAFYQFW LNVSDADAEK YIKIFTGLNQ DEIAELANRQ
AEAPHLRPLQ KRLAEEITVM VHSREAYDAA VEASEILFGK STTEQLRKLD EATLLDVFAG
VPQYHVERGI SLVDLLADAT DIFPSKGELR KTVKAGGVSL NKEKVVDAEQ TVGEGDLLSD
RYLLAQKGKK SYYLILQKLE NSAAAAVKAL YGQLQKTKRE FKGHLTLVVF PFVKMSRKSP
EATATEIGEW LLVSAIEVVK GFLNLTIAPR VWLELLNEIR ADINFGHKVA TEDSPLVMVE
YSSPNTNKPL HLGHVRNNLL GYSLSEIMKA NGYRVVKTNI VNDRGIHICK SMLAWQKWGD
GVTPEKAGKK GDHLIGDFYV LFDKHYKAEL NSLMALMAEA REMLRLWEAG DEQVVDLWRT
MNQWVYDGFD ATYKMMGVDF DKIYYESETY LIGKEEVLRG LEEGLFVRHS DGSVWADLTK
DGLDEKLLLR ADGTSVYMTQ DIGTAKMRFN DYPINRMIYV VGNEQNYHFQ VLSILLDLLG
FEFGKGLVHF SYGMVELPEG KMKSREGTVV DADDLMDEMI RTAAEIAAEA GKAAEMEEEA
REVARIVGLG SLKYFILKVD PRKNMTFNPK ESIDFNGNTG SFVQYTYARI RSLMRRASEK
EEALIQKVSE YAEVVSEAGR SYSPALIANY IYDLVKEYNQ FYHDFSVLKE EDERVRAFRL
ALSEVVALTM RKGFALLGIE MPERMNKVIL IGRTGKDPEI RYFDSNSAVA NFSLATSERT
EWHNVVAYRE LAIFAEIKKG SLLYVEGKIR YRTYVDGVRR QVTEILALKK FVQFNIDLYR
NNPYHVPGLI DDEMMTLDKD RNPAFEFCEA IYFLAYREGR IVGRIAGMIN HRANETWNQN
NARFGFVDFI NDNEVVDALF HAVSEWARSK GMDMLQGPMG FTDMDHQGML IEGFDQLGTM
ATIYNYAYYP KQLERLGFIK DQDWKEYKIF VPSEIPEKHR RISEIVRQKY GLKTLKFRTR
KEVMPYAHRI FRTLNKAYSQ LYGFSELSEA QIDYYVNIYI PMVRLDFVTV IVDEVIAFSI
TMPNLSRALK KAKGSLWPFG FVHLLKALPR VVDLYLIGVL PEYQNKGVNA LIFDDMIPIF
QKNGVEYAES NPELETNMAV QMQWNYFERK HHKTRRAFIK LGKREPEIYG PRPFDAYLED
LRGLYPDATI SYYQSNHEGE LIDALYGAMG VVLNAGGYTH TSVALLDAIR AIGIPVVEVH
ISSIFAREEY RRQSMIAPAC RGIISGFGLE SYRLAYIAAH TSAEPPLLQK LDRDAHLHLM
RPRMLSGHLQ GRFLSMISHL MRPRRILEIG TYTGYASLCL AEGLGLLHTL ERDDEMEDFI
RRYLEASDLG AKIELHIGEA LDLLPDLDLI YMDADKRQYT LYYEMIIDHL PAGALILADN
TLWDGKVPAD SQTQGILHFN EMVMRDERVE NLIVPMRDGL SMINYKQVSH LMGIEATPQK
LMVNSLMEDM ARNSFIPEGG GHAMDGDKVK VQLFAKEIIE QKQASFVGKI QAFLVTEDRT
LANDIFIPKD NLGNAKNGDK VIARILEWPE QSKNPIGEVQ AVLGPAGDND AEMNAILAEF
GLPYVYPKEV EEAADRLDGK ITEEELTRRE DFRSVLTFTI DPKDAKDFDD ALSFRPMENN
CYEVGVHIAD VSYYVTEGDI IDQEAYNRAT SIYLVDRTIP MLPERLCNDL CSLRPDEEKY
AYSCIFRMND EAKVLDYRIC RSVIKSDRRF AYEEAQAVIE TGEGDCKEAI LKLNELAQRL
REERFQNGAI AFERKEVRFE IDEKGRPLGV IVKESKEANK LIEEFMLLAN RTVARHIFVY
RIHDLPDPDR LETLSDFIRR FGYKLRTTGS NVEVSKSINS LLDNIQNKPE ENLISTVAIR
SMAKAIYSTD NIGHYGLAFD FYTHFTSPIR RYPDLMVHRL LTKYDKNDYE EKCKHSSAME
QLAASAERAS IKYKQVEFMS EHLGKVFDGV ISGVTEWGLY VELKENMCEG LIPIRCLDDD
YYEYDDKNFC LIGRRYRHRY SLGDAITVRV AQANLDRKQL DFELREVKER YHQDSVRLEE
NKQGIEHTAR ELYLMKRPEE IIFVVWKTSL QDSDTPEKTL VFTATIKSGW HLYDQNLPED
GPTSTEFLFD KMTGAKLVGK ATPDKTPIDQ YDKQFEMNLR WYEKTVSFRQ KIQVTDPGGV
RFMACNDPVV SELRAYGDIF LYGFLYGFVA LLTPCVWPMI PMTVSFFLKR KDKKKAVRDA
FTYGASIIVI YVVLGLLITG IFGVNSLNSL ATNAVFNIIF FLLLVVFAIS FFGAFELVLP
SSWTNKLDSK ADSTGLLSIF FMAFTLALVS FSCTGPIIGT LLVQAATAGL APAMGMLGFA
TSLALPFTLF AVFPSWLQGM PKSGGWLNMV KVVLGFLELA LALKFLSVAD LAYGWHILDR
ETFLALWIVI FALLGCYLLG WIRFSHDSEW PHLSVPRFMM ATVSLAFAVY MIPGLWGAPL
KAVSAFAPPL HTQDFNLYSG EVHAFTDYEA GMAFARQENK PVLLDFSGHG CVNCRKMENA
VWIDPTVKSM LEKDYVLITL MVDEKKPLAE PLTIVFKEKT LRTVGDKWSY LQSHKFGANA
QPFYVAIDHE GKPLSASYSY NEDVPQYVDF LKGGLQEFGR YGIAPQMNTK QILETLAHGK
QSAVRFHLRT QEDLVGRMTG KLMMKPEELS SLLADSAFCD SLGFDPHSIR SLFLPYEVDW
DIKPKDLVLR LKRYYDRYWT AERRSLADSL GLTPIQVSII ASIVEEESGK ADEYPQIAGL
YIRRLREGML LQADPTVKFA MGDFSIRRIL HVHLQTDSPY NTYKNKGLPP GPIRLPHTST
MDSVLRADRH GYLYMCAKED FSGRHRFAHT YAEHQRNAAL YRKALDERGI DLNTADSATL
TRIPGIGPTF ARRIVSYRRQ LGGYYTVLQL QEVYDSILRH PYINYKQRDE IKRLLRQWQG
SWVQLLKLPT FTKEDSIRLS PYTQEGYDKI LAELAELESV QRPEISRQIA EARDKGDLSE
NAEYDAAKEA QGILETKIAQ LKGLIANARI IDESQVSTES VQILNKVTIK NVKTGAVMAY
TLVSDSEANL RENKISVNTP IAQGLMGKKI GDAVSIKVPS GLVEFEIIDI STIFSRIIAG
EIPCHKIAES DKFFAFLDIN PLAHGHTLVV PKQEVDYIFD MNDADLSEMT IFAKRVAAAI
KRAFPCRKVG MTVIGLEVPH AHIHLVPMQS EVDMHFEELA AAAEKIMEIV KIIGREILDS
RGNPTVEVDV HLACGIIGRA AVPSGASTGE NEAIELRDQD KGRYCGKGVL KAVKNVNEVI
DPALCGMSVL EQTAIDRKLI ELDGTKTKSN LGANAMLGVS LAVAKAAAAY LDIPLYRYIG
GSNTYVLPVP MMNIINGGSH SDAPIAFQEF MIRPVGASSF REGLRMGAEV FHALKKVLHD
RGLSTAVGDE GGFAPALGTE DAIESILKAV EAAGYAPGKD ITIAMDCASS EFFGKKRSID
EQVAYLTELV GKYPIDSIED GMSENDWEGW KKLTAALGDK VQLVGDDLFV TNVEFLRRGI
AEKCGNSILI KVNQIGTLTE TLNAIEMAHR HGFTSVTSHR SGETEDTTIA DIAVATNSGQ
IKTGSLSRTD RMAKYNQLLR IEEELGPCAV YGFMGNFPES IDKSRVRLLA GELMIRHEQY
LRADVIFSDI DDRTLGNAYY RMGDSSKAID YLGQMKEALR PLGQARLAEG MTSEALVAFE
KAVNKPVREV GMYNMASSFG QSVRIAENFL NEFPRSSHRE QMAAILVESY FTGKDYNSSL
RSIQKIAQPT ASILAAKQFV EYFAEAYFLR GNLRYRAGDF PAAYRLGYSL FNAERYDTAR
DFHGAREAYS MAYRVYPSGG DYALLRRARL EGLAKQYADQ IQTLDKLIQQ FPDSRHLTAA
LYEKGRGAVL AEEAFNAVVK RSSDSREARQ SSLQLGLLYY NTGRTKEAIR TYQRIIDRYP
RSEEATVALS DLRSIYLEED RIDEYSAYVR RLESIAPSET EQLSFLSAER KYARRDLEAY
LERYPQGSDR HKAELYLADL DYQAGNADAA AKSILEKFIA KSTPQQYWLA RGFILLSDIY
KEEGDTFTAR QYLESLEKNY DDIHEQIALR LAQGEADAIR YSLGGSARFR SMAGAFGALG
GDFSAIGQNP AGETGHVWNY DFGMGINIQD TWYLGASMTF SDLQFDTNTF YQELENSLSS
SGSGLNIGIG AIYRPADYQM SAPGRFVASL AGKIGLISMD YEHTIRLGGE LRPISRLSFR
AGYSQTSNPS GDLAVIYRND KSYYYTFSAE AYNMICEFLG ANWYALVASI GLAVLMLLHI
VYAFILNAQN LRARGRDRYA VGVEWSSQNM LVLGIIVLLG IGLHMFNFWA KMQLAEGTEL
IRYTFSQPIY VVLYAVWLVA LWFHLTHGFW SALQTLGWNN TIWMNRVKCI SNVVSTVLVG
GFALVMDKNI NISVKVWRQK GPKEKGHFET YQLQNISQSA SFLEMMDILN EQLIKEHKAP
VVFDHDCREG ICGMCSLYIN GHPHGPDDSI TTCQLHMRRF DDGDTITIEP WRSAGFPVIR
DLMVDRSAYD KIIQSGGFVS VNTGGIPDAN AIPISKKNAD EAMDAAACIG CGACAAACKN
GSAMLFVSAK VSQLALLPQG RIEAARRAKA MVAKMDELGF GNCTNTRACE MECPKNVSIS
HIARLNREYI VAKNRDPAWT VVMTDNQTAG RGQQGNSWFA SPGLNLTFSF DLSRLCALSA
LHTLADILLS IKWPNDIYYG DRKIAGILIE HSLTGSSLDY SILGVGLNIN ESDYFDAMIA
DVLASGELLL MAFGIELGSK LFLSLFRIVA FLSCLSLIIA GGIGNIIDSI FYGVIFSSHG
QIAQLFPGYE TWFHGRVVDM FYFPFFHPVF NFADSCISVG LILLLACYIV SPSLLSADFL
HLADDVEMIN RSEADWLHID VMDGVFVPNL SFGFPILEAI RPICKKPLDV HLMIVEPMKF
VDRLAELGVY MMNVHYEASP HLHRSLAAIR KAGMKSGVTL NPHTPVEVLT DVLEEADMVL
LMSVNPGFGG QKFIERTIDK TQRLRRMGLD TIVQIDGGVN AATGKRLIEA GADSLVAGSY
VFGAEKPEEA ISLLREGEAP DVRRKFVAAG VAHILAVSGF HVGIVLAGGW IYAFVCGLGA
PVVRAMLMAT LYIVGKCLGR PTDGLNIWAA AACITLVVDP LSFYDVGFVL SYAAVASIAM
MLTLFAPQEL KFKYQFYRGK PWQYELLTAP YDFLIYKPQV ILDAERDSLR NTIKPYYVVG
FLRNIYRQGL ISNEDSKALT LKEAYEMFVE EALRGLNLTN YLRVNLQNLS VSTGMIQAGE
RIIGTGEIVD TYTYNVLQSG IFLIIFFLLL ALWTYMLSFN SFFVLSLILV INLITELAIS
FGWFNYIIPF IILPILVRTF HDSRTAFFAH VINVLIVAMF VPEFILLQVL AGIVSVTSMR
RLTSRLQLVR TTFLVFLTYS IVQLSFSLMQ DGFGVNLIFL MFSYLLVYLM ERAFGYVSNI
SLVELSDVNT PLLSQLSEVA PGTFQHSIQV SILATEAATK IGADVQLVRT GALYHDIGKM
KNPSYFTENQ GAENPHSKLP FDESARIIIR HVTDGIALAQ KHRLPDSVID FIRTHHGRGK
TKYFYNSYCN QYPDKEVDPE LFTYPGPNPF SKETGILMMA DAIEASSRSL SRHTEEGIKQ
LIDKIVDGIL QDGLLVDTPL TFKDIRICKE VFFEKIKIMY HSRITYPEMG IMNITPDSFY
SGSRVDSVRS RAREIVEEGG ALIDVGAYSS RPADHISAQE EMERLRPALK VLRDEFSDVP
VSVDTFRADV AKMCVEEYGV AIVNDISGGQ LDGDMFRTVA ALQVPYILMH MRGTPATMQS
LTDYDIAVDI LDYFVERVGE LRELGDIILD PGYGFSKTLE QNYELLLELP ILVGISRKSM
IYKLFGTTPE EALNGTTALN MYGVGADILR VHDVREAVEL RLMGAILNQF VSLGFFVLVI
LFQGELRKML TAIGSTRRIA PLMLACMNMA RKKTGALIAI QQGIDLTPFA HTGEVFRAEV
NARLIENIFF KNSPLHDGAM VIADNSIIAA GCILPVAYNT DLNKDLGLRH RSALGLSQET
DAKIIIISEE RGRISFAYRG EIHQDITTDE LQLLLYNLGC CYYKSGEVAL SILMFERAYR
LAPNDKDIRV NLEMARLKAF DLLFLLGGSR KLRRGGFYAA WVSLFFCILL NLAAFRRKAD
FHDTTLFELH EGVRVRIGWY PIELADGKEG WLPQTVLTRI ASIRANDRDY KTKQVSIKVY
EQEAILVTYK LYESYEGRNY QTAVLKQSLL FPQKSGKLII PSGNFRVVVP KPQGFDGAVG
TNEALTLKLV INGSGNIKLM GDPKVKFPDS FEQYDSKVSA SGADGQRTIE YYVVPRQTGK
FTIPAISIPY FDPVSHSYKT ASTQEFTIQV AKGYLFLLVA ALVLLFLYRR RMKMIADEAF
MRWRKANKVA VKRLRRAAEY KQSGRGDLFY EEILRAVWGY LGDKLGIAVS ELNKNNIAER
LVPETLIGEL MQLIETCEFA RYAPMDSVYE RVCSIIRRAR QVYRNRQYAN AEVAYRKALS
KDSTFTEARF GLAGTQYAQG RTDEAAELMH NLGNSFMKKK DYRQSVEAYK HSLRINPTDE
ETRYNLALAM KLLAEKILKA YEQDEEKTMA FSEVREYAVG DDVREIDWNV TARYARPYVK
VFEEERELTV MLMVDMSGSL SFGTEVETKR ELTAEVAATL AFSAIQNNDK IGVLFFTDRI
EKYVPPAKGK KHILYIIREL LEFRPQSRAT DLSVPLSYLT RLVKKRCTAF LISDFQSEYE
KTLLMSARKH DIVAIRIFDR READLPNVGL MRFRDAETGQ THWVDTADGS VRKAYTGQDF
VQQLLILFKK RMHEFAGYNM PIEYGIIDEH MNVVNNVGVF DVSHMGEFWV KGPNALRFLQ
KVSSNDASKL AIGQVQYCCF PNNDGGIVDD FLLYRYYMMV PNAANIAKDW AWCQQQNTMG
AILENASDNI AQLAVQGPKA TEVMQRLTDI DLNEITYYTF KVGTFAGCVI ISATGYTGAG
GFELYFYPYA QKIWDALFEA GKPEGIKPAG LGARDTLRLE MGFCLYGNDI CDTTSPIEAG
LGWITKFTDD KPSRKIMEEQ KAGGLKRKLV AFELKDKGIP RQHYEIANAE GQIIGEVTSG
TMSPYLKKGI GMGYVATEFS KVGTELGIVV RGRQLKAEIV KVRDYECDLQ GVVNNSNYQR
YMEHTRHEFW ESLGDNFGQM HEKGLDAFVY KVTITFKQSL RSGDRFRSCL TCHKKGPKLI
FLQDIIRDGV MAASGEVEVV AVQDGVLTRG LELPHPQMWQ RDFVRMPLSD VAPGEVLYFD
KPLTWTSFDL VNKFRYRACR RMGKKLRVGH AGTLDPLATG VMILCTGRAT KQINVLQAGT
KEYIATIRLG ATTPSFDKET EPDAFFPYEH ITHQSVLDIL FTGTIEQVPP VFSAVRVNGK
RAYDLARKGK EVELKTRTLQ IDEIELLEYD LPLITLRIVC SKGTYIRALA RDIAEALGSG
GHLEALRRTR VGMTILQAIV LAIVEGLTEF LPVSSTGHMI IAEGIMGMES TSFVAFTVMI
QFGAILSVLV LYYWKLLIAL VPAVILGFLF EDWVDRMLGS VWVVAVVLFL GGIFMLFALV
IGLFQCLAMP GLSRSMATIV GGQQQKLSRK AAAEFSFFLA VPTMLGATLL KAYKLYKHMT
VLLVGNVVAF IVALAAIKFF IGFLTRYGFK AFGYYRILVG GLLIVLMLSG FNPDIFSAKR
IQIAPWVSMA GFVLMVYAIV REDLSFNLLL VKDVSYISAD QALEEMKKEL GPAKMLGYNP
LQGEMCVHLK AQYTHPDSLK VIDSAIRTWD GVDNLQYRAD MFDIVHRNTR RIGLVLLILA
ALLLLISYIQ INNTTRLLIY SKRFSIRTMT LVGATPRFIR KPFVRYSMLN GLVAALLAIV
LLGLTVENLL IIAGGMLLVG ILISAFSARA ATNKYIRMDA LRMATEKIEK TFGKGAIMNM
GANTVEDVSV IPSGSIGLDL ALGVGGYPRG RIIEIYGPES SGKTTLAIHA IAEAQKAGGL
AAIIDAEHAF DRTYAEKLGV NVDNLWIAQP DNGEQALEIA EQLIRSSAVD IIVIDSVAAL
TPKAEIEGEM GDNKVGLHAR LMSQALRKMT GAISKSNTTC IFINQLREKI GVGNPETTTG
GNALKFYASI RIDIRKEIMG HLTKVKVLKN KVAPPFRKAE FDIVFGEGIS RSGEIIDLGV
ELDIIKKSGS WFSYGDTKLG QGREAAKEMI RDNEELAEEL TEKIYALLQH YWWFLVSLLG
ALLVFLLFVQ GGQSFLFSLG KDELTQKMMV NSTGRKWEFT FTTLVTFGGA LFASFPLFYS
TSFGAYWVWM LILFCFIVQA VSYEYQSKHG NVWGKKTYQI LLFINGVLAP VLLGTAVSTF
FTGSNFVVNK MAMFDLWNVV LGLAVFFLAR VSALLYFINN IDDDSLYTAA RRRLWANTIA
FLVFFLAYIA FLMNTNGFAM EPYKYLYNFL DMPAVLAVFL LGVVLVLAGI GLTLLRKGFK
RGIWLHGTGT VLTVLALLLI AGWNDTSWYP SLQSSLTIEN ASSSHFTLEV MSYVSLLIPF
VLAYIFYAWR ALDMAIVETI YYRNGKPEWK RYAQFWQKLF GINFAIGVAT GIILEFEFGT
NWSNYSLFVG DIFGAPLAIE GILAFFMEAT FIAVMFFGWN KVSKGFHLSA TWLTIIGASL
SAVWILIANA WMQEPVGMTF NPDTMRNEMT DFWALVFSST AINKFWHTIS SCWTLGSVFA
LGVCGIYLLR DKHKDFALKN IKIIAPFGLA ASLITAFTGD TSAYNVAQKQ PMKLAAMEGL
YLSVLGTRNP SGYVPGINNI LEAIPVDSMM QRGRRAIMAL NDYSKAKQAG DMEAALQHKS
VIDENFPYFG YGYIQHKNDI VPPVGLTYYS FRIMVGLGML FILLFEKFSK MRWFHMVAIV
CMPLAWVASQ SGWIVAEVGR QPWTIQDLLP VQAAVSKLEA GSVMITFFVF LVLFSALLVA
ELNIMRKAIK KGPSVMIDGA FISRIDEVID CSGLRLFPGC IDDQVHFREP GLTHKATIAS
ESRAAVAGGV TSFMDMPNTN PPTTTWERLL EKRQIGADTA WANYGFFFGG TNDNIDEIKR
VDGSSTGNML VDNKDTLEKI FGEDLLIATH CEKEEIIRAN SEEACYRSSA EAVELADRMN
ARLHILHLST EKELSLFKRI TSEVCVHHLW FSDADYNRLG KIKWNPAIKK ESDREALRAA
VRNGGIDIIA TDHAPHLLRE KEGSCLQAAS GGPLVQHSLL ALLELCHQGI FSIEEIVSKT
SHIPATLFAI GYIRPGYYAD LVLVDPSSPL TVSADNILSL CGWSPFEGFT FSHSVAYTFV
NGCLAYIERL LQKELSEIFL RDAKSLPGVI VSVTNVRVSP DLSIARIHLS IFPSEKSSEI
LESIKHNTKT IRYDLGQQVR TQLRKIPDLT FYIDDSLDYL ENIDRLLVFA FYAPMGTGKT
TFIKAVCEEL GVDVINSPTF SIINEYIYHF DCYRLNKIED ALNLGVEDYF DSGSLCFIEW
PELLEPILPM IVFPNAKINL GLQVVAKRAD GYHNIETVFY PINLVVKAVM ALRPPLTIEL
IKHIPSGAGL GGGSSDASFM LKLIRDYFSL PIDNEELATI ALTIGADCPF FIGNRPVLAT
NLGQVFTPLS LSGLHIAIVK PPIHISTAAA YPVEEWRGKL VNDFEESLFP AHPRLAELKE
MLYRSGAVYA AMSGSGSYLL AGEEPFYIDE LTTLLETHVV PTSVADIANE ARRFPMMGQR
QLIVVREAQD YKMPDFILSA AAGKKLTVSP EVAHMLADYL GNDLEKLMNE LDKLVTPEIV
EQHIGVSKSF NNFELLRAIV NRETGKAFRI AHYFARNEKE HPIQATLPVL FNYFSNLMIA
CYLPQKFQVR DYMTGLKMYS TRKVFDIIHE IRMTDARSKG MKTPAELKYS KDHEWARQEG
DVVFIGITDY AQGELGEIVY VDVTLEADEV FGSIEAVKTV SDLMMPIAGE VLEVNPDLEE
QPELVNSDPY GAGWIIKVKA ANAADLLSAA EYEKLIALSA HRTPAEVEAF AHGAKARGIK
VIIAAAGMAA HLCGVIASMT SIPVIGVPIN ATLDGMDALL AIVQMPPGIP VATVGINAAQ
NAALLAVQMM ATGDEALYAR LEAYKESLKE KVVKANRELA EVKRIIDAGA DYVRFTAQGV
REAANLRHIH AGLCRLGYHT PLVADIHFNP KAAEEALLHV EKVRINPGNF FGSFVEDAKR
LGRAIRIGVN HGSLSERMLT RYGDTAEGMV QSCMEYLDVC REHEFDDVVI SMKASNTLVM
TAAVRLLVER MDTAGMHYPL HIGVTEAGDG EDGRIKSAVG IGSLLADGIG DTIRVSLSED
PECEIPVILQ ATRLRMSRTE YISCPGCGRT LYNLQETVAR IKAATAHLKE LKIGIMGCIV
NGPGEMADAD YGYVGAGPGR IDLYKQKMCV RRGIPQEQAV QQLIELIKEN GDWDLRASIE
EPITLLPLER RLIPTGLFIE LPVGYEAQIR PRSGLALRHG ITLVNSPGTI DADYRGEIGI
IMINLSNTPF TIADGERICQ LVIARHEQAE WVLTDELADT ERGAGGFGHT GGTFDGVHFG
HRFLLDQLKK MALPTMVITF DVPPISVLTT IGEKLLRLFT PELVAMTADT FVKALLVGYD
HRFGHEEYKR IATPLGINNL ALANQLLGYD YILTGKVEHG FRIGRELGFP TANLTVHKLI
PCDGVYAVRA YNGMLYIGRR PTLRTIEVNL FDFIYGSQIR VEFVTFIRGD MKLDSLEALR
QQIQADILEA LGKVRYPGTG KDLVSAGMVE DIRIDGNKVS FSLIFDKAND PFIKSVVKAA
ESAILTYISE DVDIKIIAVF SGKGGVGKST VTANLAVSLA KAGYRVGLLD ADIFGPSMPK
MFHCEEARPV LEEVDGREVM GVKILSIGFF VDPNDAVLWR GSMAGNALTQ LIRDANWGEL
DYFLIDMPPG TSDIHLTLVQ TLAITGAVVV TTPQDVALAD ARKGISMFVG EKINVPVLGL
VENMSWFTPA ELPQNRYYIF GRDGGKNLAE ELNIPLLGQI PLVQGICQSG DEGIPVAMSK
NKLAKFADME TFPHVFQYPF AVLFPLKGRW HTDFFHNDHP IVLELGCGRG EYTVGLGKRY
AEKNFIGIDI KGARMWAGAK ESLQEGMPNV AFLRTDIELL DRFFAEEEVA EIWITFPDPQ
MKKVGKRLTG TRFLSLYDKV LGRIHLKTDS PFLYTYTKAL VELNDLPVHE ITDDLYILGI
RTYYEQQWLE RGLTIKYISF EIEPDSYRSY NRSRRMAKEL KELTSRSESY SQWYQDLVIK
ADLAENSAVR GCMVIKPYGY AIWEKMQRQL DDMFKETGHV NAYFPLFIPK SFLSREAEHV
EGFAKECAVV THYRLKANPD GGVVVDPQAK LEEELIVRPT SETIIWNTYK NWIQSHRDLP
ILCNQWANVV RWEMRTRLFL RTAEFLWQEG HTAHATKEEA EEEARRMLEV YATFAEEYMA
MPVVKGVKSA NERFAGAVDT YTIEALMQDG KALQSGTSHF LGQNFAKAFN VTFADKDGNR
DFVWATSWGV STRLMGALIM SHSDDNGLVL PPKLAPYQVV IVPIYRNEEQ LAQIDEKAHQ
IIQTLRAKGI SVKYDNSDNK KPGWKFAEYE LKGVPVRLAM GARDLENNTI EIARRDTLTK
ETVGLDGIEE TVATLLDDIQ KNIFQKALNY RKENTITVDS YEEFKEKIED GGFILAHWDG
TSETEERIKA ETKATIRCIP DMTPGKCMVT GKPSPQRVLF ARAYIKITFP DGNFREYEAG
VTGWDIAGSI SPRLQQDVLA AGVNGQTWDL HRPINEDAEV KLFKWDDAEG KHAFWHSSAH
LMAEALEELY PGIKFGIGPA IENGFYYDVD PGEIKDADLP AIEKRMQDLA ARKETIIRRD
IAKADALRMF GDKDQYKVEL ISELADGTIT TYTQGGFTDL CRGPHLPNTG YIKAIKLLSV
AGAYWRGDEK RKQLTRIYGI TFPKKKMLDE YLELLEEAKK RDHRKIGKEL ELFAFSQNVG
AGLPLWLPRG TQLRLRLEDF LKQIQKHFGY QQVITPHIGN KNLYITSGHY AKYGQDSFRP
INTPQEGEEF MLKPMNCPHH CEIFKPHSYR DLPIRLAEFG TVYRYEQSGE LHGLTRVRGF
TQDDAHLFCR PDQLKEEFCK VMDIIFIIFK ALDFKNFEAQ ISLRDKVNRE KYIGSEENWE
RAERAIIEAC EEKGLPAVIE YGEAAFYGPK LDFMVKDALG RRWQLGTIQV DYNLPERFDL
EYTGEDNKKH RPVMIHRAPF GSMERFVAVL IEHTAGKFPL WLTPDQVVVL PVSERFNEYA
HRVAKELNQR DIRVQVDDRN EKVGRKIRDN ELKRIPYMLI VGENESQKEE VSVRKQGEGD
MGIMKITTFA ELIEKEVDDM ISAWLTINFF RCPKRVVAPA DGKIVAIEEV SENEILRCIQ
VSIFMSVFNV HANWFPCKGK VTHVSHKNGH FIAAYLPKSS TDNERSAIVI KTERGILARQ
IAGALARRIV TYAEVGDICS IDAHMGFIKF GSRVDVYLPL GSQVEVKMDQ KTVGNQTLIA
RLGLIGYPLA HSLSAEFFNS KFKMEAVYEL FPLESLAQLK SLLPSLQGFN VTSPYKVEVM
RYLDRIDEEA ELTGAVNTIR IERLVGYNTD VKGFADSLAL VLGSGGAALA VMRALKKMGI
VHRQVSRLIV NATPVGMDQC PPIPFEGIHL CYDLIYNPAS VQNGLEMLLI QALCSLVGDN
VEQGVYNIQE ARRIAESQDL DLVEISPNAD PPVCRVTDYQ KFVYQLKKKA KEQKAKSVKI
VIKEIRFGPQ TDDHDYNFKL KHAKEFLQEG SKVKAYVFFR GRSILFKEQG EVLLLRFAND
LEDFARVEQM PILEGKRMTI MLTPKGLLTD TSYTNLLLTP RIPLLGGVQR RYLVVIDAGH
GGHDSGAVAH GFREKDINLA VALRLGRLIK KSHPDVKVLY TREKDFFVTL MGRAEFANKN
HADLFISIHA NSNMAVVQRE NAVILMEKDY KTVYKGFDPR SSESYIMFEL MQNTYQDQSI
KLAQQIQKGF VRGVKLGNLA VLVFSAMPSV LVELGFISNP AEARYLGSEA GRDELASAIA
RGFARYGTRR YTAKDIEMVR LIHHLTKEKG LTLAGTKQAL FTTIKEVPIT PVKDQANSGT
CWSYSALGFL ESEILRMGKP AVDLAEMHSV AQSYKDKGEK YVRLHGKLNF GQGGSFYDVL
YVVKHYGVVP QSVMGLNYGT KKNAHSELAD GALAYLKAIV TLTPAWKKAY DGIIDSYLGT
CPETFTYEGK TYTPKSFAQY LGLNADDYVS LTSYTHHPFY TQFALEIEDN WRGSLSYNMP
INELMETMEY AINNGYSIAW GSDVSEVGFT RDGIGVLADV EGIEAKGSDQ DRWVGPEINP
TQEFRQKGYD EYTLTDDHGM VIYGIAKNQN GRKFFMVKNS WGETGKYKGI WYASYNFVAG
KTMNIIVHKK AIPAAIAKKL GSGQLGLDPA TGGVTEQTEQ VFKNIRAILE EAGLTIANVV
KTTCFLADMS DFAAMNAVYE KQFTGDFPAR SAVAVKTLPK NGLVEIEIIA IK
>Porphyromonas_endodontalis_ATCC_35406
WFHPIEPVRL EIVVKVPSAF FCEYIEQNFA IQMQQALRSV LGEHARLRYL LPPFTFDSFI
RGESNDVALS LARRICVEPG DAMMNPFFIY GPPGVGKTHM MNAMGWEILR QHSDLRVLYV
TTLQFVQQFK NKKVPDFIKY YQQIDVLLLD DIQELEGKER SQQAFFEIFN HLYSLGKQIV
LTSDRSVSDF NALSERIVSR MAGSLTAQIK RPDLCLRREI LNKLASQGGV VLTEEVSDFI
VKNASHSVRE IDGVLSSIFL SASPIDLSFS REILSRTIEE REVTLENIQK LVCENFHIPA
HQVKGKSRRQ DIVMARHIIM FLANKHTKES LSSIGHYLGG RSHATVIHGC NSTLIDLLEV
SFASGFTSIT GETGAGKSIF VGALSMLQGR RADSLVKAGA KRSVIEATFC VVWREISAMG
RSRCFINDTP VSLATLSELG VLLIDIHSQH QNLQLSSNQF QLHIVDLLSA YKASYTQYEE
ATHALEELKS QIARSREEYD YNLFRYQELS DAQLVEGEEE GLLEEETLLR HADEIKSTLY
QVQEMLESSN VISQLSGAIR QLEEITSKFP RVESHLERLS SCAIDMRDPE ALAHVTARLD
LINTLCQKYH HSDTKGLIAL REELHKKVQF CDGQEDLLLE AEKKSAAALK EVRLLGEKLS
KTRQSTALKL GKKLSEELRL LEMPHARVGY DRVEVLFSAN GDAELQPVGS VASGGEMARL
MLSIKAMLAA CDHLPTILFD EIDTGVSGRV ADRMGQVLRS MGLQVIAITH LPQIAARSEA
QMAISKTELR TLSPQEREEE VARLISGSVI TPVAIAAAQE LLKVYPDGHE EVRTRRLNPE
CHIPEESTAV HGITDDDVRD CPTFRQVAKS LASMIQGCDI AGYNSNRFDV PLLGEEFLRA
DVEVDFSRCR FIDVQTIFHK MERRTLEAAY KFYCDKDLTE AHSAEADTRA TLEVLKAQLD
RYLQNDVEFL SSFTMQQRNL DLAGRFVYNE KDEVVINFGK HKGVPVAEVL KKEPGYYDWV
MKADFPEDTK MGHMLNNTIQ DVLVRRARLL GYNACWVPGT DHASIATEAK VVARLAEQGI
DKRTLTRETF LKHAWDWTHE HGGIILEQLK RLGASCDWDR TAFTLDEDRS RSVIKVFCDL
YESGLIYRGV RIVNWDPKAQ TALSDEEVIY REEHSKLYYL RYNIEGSFLT IATTRPETIM
GDTAVCVYPE DPRYQQYIGK HAIIPIVGRA IPIIADEYVD REFGTGCLKV TPAHDINDYN
LGQKHNLETI DIFNDNGTLN EKGGAYAGMD RFDVRRKIAQ DLQTAGLLIK EEDYTNKVGC
SERTQVPIEP KLSMQWFLKM EELAGPALEA VEDEVRLIPA KFKNTYRHWM ENVKDWCISR
QLWWGHRIPA YYVVAPTPEE ALEKAKSLTL ADLREEEDCL DTWFSSWLWP ITVFGNKELN
YYYPIEVLVT APDILFFWVA RMIIAGYRYR GQRPFRDVYL TGIVRDAQGR KMSKSLGNSP
DPLNLIEKYG ADGVRVGMMM ATSAGNDLLY DESLLEQGRN FCNKIWNSYR LISNWPGEAN
LLAVEWFRHR LAEALLEIDD LMSKYRISEA MTVAYKLYRD DFSAFYLEAI KPPFGAPMDA
QTLAATHHYL EVLLQTLHPF MPFITEELWQ DMAPRKAGET IMYTRMPKLE EPNKELLSTV
AAAREVITQV RNVRTTHNIA RAESLTLFIV GTVSYAIPID SYIDKGALRE KLEADLKHQQ
GFLMGVRKKL SNERFVSGAP QAVVDLERKK EADAMFPYPS GAGLHVGHPL GYIASDIFSR
YKRSKGFSVL HPMGYDAFGL PAEQYAIQTG QHPEVTTEIN IKRYREQLEK IGFSYDWSRE
VRTSDPAYYK WTQWVFARLF ESYYDTKSNS ARPIESLVAH FEEHGSEGIH AYTHTPCSFS
REEWLAYTPQ EKSDVLMNYR LAYLGESVVN WCAELGTVLA NDEVSEGVSI RGGHPVEQRK
MKQWCLRVSA YAERLLTSLE TLEWTDALKE MQRNWIGRSE GAEVDFVFTT RPDTIYGVSF
MVLAPESDLV REITTPEQKA AVEEYLAATK RKTERERIAD RRVTGVFSGA YARNPLTGAV
IPIWISDYVL AGYGTGAIMA VPAHDTRDFA FARHFGLPIT QVVDAKASKE GTLINSLNGL
SVADAIKTMN SHIEKEGLGK VKVNYRLRDA IFSRQRYWGE PFPIYYKEGI PTLVADDQLP
LKLPEVDAFL PTETGEPPLG RAANWYPYEL STMPGFAGSS AYYLRYMDPH NDHALVGEEA
NRYWRHVDLY IGGTEHATGH LIYSRFWNKF LFDLGVVCED EPFRKLVNQG MIQGRSNFVY
RIKNSNTFVS LGKKDEYHVD VNIVHNDKLD LEAFRAWRPE YNTAEFITED GSYQCGWAVE
KMSKSMYNVV NPDDIIASYG ADTLRLYEMF LGPLEQSKPW DTKGIDGVHR FLKKLFGLFY
VTDTAPTPEE LKSLHKLIRK VGQDIEQFSF NTSVSAFMIC VGDLQHLKTS SRAILEPLLV
VLSPFAPHIT EYLYRALSIV DAEWPQFEEK YLVESVTKYP VSFNGKVRFT LEIAASATPQ
EVESAALSAP EAAKWLEGKQ PKKVIVVPGR IVNIVGHFYF ELLEKARSRA VMWRASVGSL
LTKFESATGQ TFTNGLQVQL LVGVHFHEQF GLYLDVYDLD PTFTLGDMAR KRRETLERLR
REGLLDCQKA LLGRPLRHIA VISSASAAGW GDFYSHIQAA REQWPFHLQL YPALMQGEGT
TTSILSALRE IAQSGIAYDC VVLIRGGGAE IDLMAFDSYE LCAAIARYPL PIIVGIGHER
DTSVADRVAH HSLKTPTAVA EFLLVHHLPI AIKESTQQEF FKLQRQEATL LEHLARLVQL
LSPRQTLKRG YSIVDKSILS SQQLTRGDTL EIFLYEGLYV TGSDGMMRSR GVLPVITILE
YVKGLPDQPL LFDYETSTLL MTFEGGMRRG LDLTIGSMAE DARRPILASV CFDFKAKYLA
MVATSTEILF CLPQKMANFL LVEGRYPPYD SVINPHRISI EGRLFVPAIK RMNSFMSPNH
PLVMQMSIEG NLRFKVHSFI ALISSNIVFE IADASRAMVI IPSENPKDTE LTNVIMPKEQ
LRDLYRTLTP AAKVKEIESV TNHDVKAVEY YIKTNLSWAK EFVHFGLTSQ DINNTAFPMM
LRGAVFEPAL SRVLELLRKY THEWAEIPML ARTHGQPASP TRLGKEFGVY VYRLEEQLKL
YHAIPFGAKF GGATGNFNAH HVAYPEIDSL GLEREQITTQ ISNYDHLAAL LESIARINTI
LVDLARDWMY ISMGYFKQRI KAGEVGSSAM PHKVNPIDFE NAEGNLMLSS SIALFLASKL
PISRVIRNEG LPLGYTLIAL KSLEKGLILL NEDAIAHDLQ SNYEVVAEAL QTILRREGYP
NPYETLKRLT RTGEAMTAES IHRFIDTLDV APSIKEEMRA ISPQTYLDQE ITVMGWVRTR
RGNKAVSFIA LNDGSCIHNL QIVADLARFS PEVMQQITTG ASLAVRGTLV ASQGAGQSVE
LQAEEITIFG TCDSYPLQKK GHSLEFLRDI AYLRPRTNTF GAILRIRHNM AIAIHEFFHK
KGYYYVHTPI ITSSDAEGAG QMFRVTTLNL DKLPLNKAGE VDYKKDFFGK PTALTVSGQL
EGELAALALG GIYTFGPTFR AENSNTPRHL AEFWMIEPEI AFFDVHDNMD LAEEFTKHCV
QWALDNCADD LAFLSEHFDK GLMDRLRFVL ANSYERITYT QGIEILEKAI AEGHKFEFPV
YWGVDLASEH ERYLVEQHFQ KPVIMTDYPK EIKAFYMKQN EDGKTVRGMD VLFPLIGEII
GGSEREADFD KLRTHAQEMG VPEKDIWWYL DTRRFGTVPH AGFGLGFERL LLFVTGMSNI
RDVIPFPRTP NNAEFYQILD GRKISAEIKQ EIAREVVEME KKTGRRPHLS AILVGHDGGS
EAYMASKVKS CEEVGFDSSL IRFDSDVTEE RLLQEIDRLN NDAGVDGFII QLPLPKHIDE
QKVIERVDYR KDVDGFHPIN VGRMSIGLPC FVSATPQGIV ELLRRYAIPT RGKHCVVLGR
SNIVGKPIAQ LLMQKDCTVT VCHSRTPNIK EVCLSADIII AALGSPEFVT ADMVKKGAVL
VDVGTTRVPD RLTGDVKFDE VAPLCSYITP VPGGVGPMTI VSLMMNTLKA MEAVDILPGE
RVQVVNNNNG ERFETYVIEG PANSGVICLN GAAARLAQPG DIVIIMAYAM MEDAEARTFK
PKVAFPAQAL WHYPSKHLRL VGVTGTNGKT STATMLHRLF ERLGYKSGLI GTVENRIGNE
IIPATHTTPD PIALAQLLYR MQQAGCSHVF MEVSSHAAHQ RRIGSLEFVG GLFTNLTRDH
LDYHGTMQEY IRAKKMFFDQ LSPNAFALVN ADDRNGSVML QNTSAKKYTY GLKSFADFKA
KVVESVWIPL VGAFNAYNIT LVYAAARLLD VLLQALSTIE TAEGRFEVIS EGRIGIVDYA
HTPDALIKVL ETIRPLITVV GAGGNRDRGK RPIMAQEAFR RSDLLILTSD NPRDEDPQAI
INEMMAGLTP EEQAQCLTNV DRRSAIATAC RLATPRDVIL VAGKGHETYQ EIHGVRHHFD
DREIDVQQIQ QIKLLEVSGE ELADRIREEL ATNPALERED ALREPPRPNE APSLSDELHE
QLLSDRELTI AEYIIGNLSD DGYLSASLHE ISDALLFNEN LDASDAEIEE MIHRIQQLDP
PGIAARDLRE SLLLQLRRAL SIIEGYFEDL AAHRYDRITP DRFSEAQRII RQLNPRPASG
EAAVARIVPD FTVHLLPQLG ISPAYFASSR IAEARQFIDA LKRRRKTLLH VVGAIVQAQE
DFFRTGDIQQ LRPLVLRQIA ETVALDISSI SRITQRKYIQ SDYGIYPLKF FFSEGTTGSD
GEAVSSRSTK DLLRQLIEKE DKRTPLSDTE LGALLSQEGI PIARRTVAKY REQLGIPIAR
LRRCWEAVRR LLHHEPIQYI LGHAPFGPLD LFVAPGVLIP RPETEELCST IDLGTGSGCI
ALYLASEVFA LEKSDQAATI ARRNIVSNPP YIQLSEAVTM EPHVLEHEPH LALFAPEADP
LLFYRAIMRP TTLEEYVGQR HIVAETAPLG RMIRSGKVPS LILWGPPGVG KTTLAELIAQ
SVEAPFYKLS AVGSGVGDVR RVLEEASRPL LFIDEIHRFS KSQQDSLLAA VERGIVTLIG
ATTENPSFEV IRPLLSRCQV FVLQSLEPED LRQLLERAIS TDIYLVPRKV KISDKQLLAY
AGGDARKLLN LLEIITDELV RGSMMRQPMA FDKGGEMHYD IASAFIKSIR GSDPDAALYW
MARLIEGGEN PRFVARRIVI SAAEDIGLAN PNALMIANAA AQAVELIGWP EGRIPLAEAV
VYLAASPKSN SAYLAIDAAL AYVRNSGNLP VPLHLRNAPT QLMGDLGYGV GYKYPHDYDK
HYVPQEYLPS LRPISFRSFR GQDTVVENLS VFVQAAAMRG DSLDHVLLHG PPGLGKTTLS
NIIAAELGVG IKITSGPVLD KPGDLAGLLT SLEPRGVLFI DEIHRLSPIV EEYLYSAMED
YRIDIMIDKG PGARSIQIDL NPFTLVGATT RSGLLTAPLR ARFGINLHLE YYDTKTIAGI
VLRSAGILGV ACSEEAAAEI ARRSRGTPRI ANALLRRVRD FAQVRGNGTI DSEIAVFSLE
ALNIDSCGLD NIDHKLLTTI IDKFGGGPVG VSTIATAMSE DVGTIEEVYE PFLIKEGFIK
RTPRGREATA HAYEHLGRPE GITYEQSSGE ATARYKDGTG GLGIDFSHLA RRAQRYLERN
EDFATAAQYN IPRIYFDPAR RAQGGRTYAL ADTEPSPIEV CHTLLIKVSP MEDIPSVQEV
HIVQSGDEVK ELLYLLLPGA ALQKSGFLGK CYEVVRVTPA KSSELKADFS QRNFPLKPVD
FYKKTKIRPG SSHRLLFYDG ERYRSFMHHS RYSDTQESVA LEQMNRDLEV GREKLLRGDW
LFLTLGSSFY YVVANCHKRP AGDFRQLRLS AEQSTQALLQ ALTPILQRNE LLITVSPIRY
RSYGAVENMR SKADLLRTAE QIYFPAFEIM LDELRDYRFY ARDLVHPSEL AIDLIRQKLP
HVREAEKNFR RSQHRPITIE RMAAEGQSIA GELVVFVPYG APGDRCTLQI VRKKSHYAEA
RIMTLEEPSP LRISPRCKHF TTCGGCKWQH IPYEEQLTAK ATQVRDAMER LGKVEVGEYL
PILGSQETYQ YRNKLEFTFS NRRWRGLGFH IPGKFDKVLD ICHLGNELSN RIRNFVRAYC
YPFYDLRAQE GGMRTLMIRT TSKGHTMVLV AFAHEKAHDR EELLAAIHHE FPEVNSLLYV
INTKLNDTFT DLSVETYYGS PFIEEEMEGL TFRIGPKSFY QTNSHQALEL YRVARSFAGL
TGEEIVYDLY TGTGTIANFV ARDAKKVVGI EYIPEAIEDA HLNSQVNKID NTIFYAGDMK
DILTPELIAR HGAPDVVITD PPRAGMHPDV IKTLLGAAPP RIVYVSCNPA TQARDAALLY
RVLKVQPVDM FPHTHHVENV MLLLIKSISG IRGTIGGGAS EGLNPIAVTR FTAAFATFIR
KSSRPLIVVG RDARMSGELV RRIVTGTLMA MGCDVVDIDL ATTPTTEMAV IGLKAQGGII
ITASHNPKHW NALKLLGGKG EFLTDLEGKE VLSIAEDENF VFSPVEELGQ IDYLPEHCRA
ILALEEVDAE AIRAAGFSVA FDSINSVGGI AVPYLLRQLG VEVVYPLFDT PNGDFAHNPE
PLPQHLVALS ETVREKHATV GFSVDPDVDR LAIIDENGLP FGEEYTLVAV ADYLLDYHGG
NTVSNLSSTR ALRDVTERGR GSYAAAAVGE VNVVAKMAAT NALIGGEGNG GVIFPKLHAG
RDALVGIAIF LTLLAKKKKS VSELRREYPV YYMSKQRADL PDGVKIDFPS SWVHMRASNT
EPIVRIYTEA PTEEEANSLG LISKVTEKAQ KWLSPEYDEA TRKEVKAMLE EADPAALIDA
FYKDLEFGTG GLRGIMGAGT NRMNRYTVAM ATQGLANYLH KAFALSVVIG YDCRNNSRYF
SEITAAVFSA NNIKVYLFES LRPTPEISFA IRHLGCQSGV MITASHNPKI YNGYKAYWSD
GAQMIAPHDV NTIEEVARIR SMAEVKETAR PELIIPIGEE VDRDFITAVK GLSLSPESIA
RHHDMPIVYT PIHGTGRYMV PRALEAFGFD NIIHVEEQDV ISGDFPTVES PNPEEPAALT
LAMARAEATK ADLVLASDPD GDRIGVAVRG KNGEMHLING NQICMLLTYY SIIRRKELGD
LRSDDYVIKT IVTTDLIKFI AQQEGVKLYD CYTGFKWIAN VIRENEYIGG GEESYGYLWE
DFIRDKSSVS ACAIFAEMTA WALDKGLSID DLLAKVYTTY GYFADKGHYI IRKGKTGAEE
ILAMMVNYRE HPLSNIAGSP VVEVLDYSLL ERGKVTPLVM PATSNVLQYI AEDGSKLSIR
PSGTEPKIKY YVGIVASPEE LPMAEQRANK RIVQLFEQLG SDLIICLDFN ALYRLRASLA
QRSIPVLMID HHPYPWQWSC PEAAATCEVL TRLFLSPDAT ALLTGIITDT GLFNHNSSRP
DLYELVAVLL RSGADKDLIV DKINHNHPES RQRLEGYILY EVVMPEIQSA YFVLTREEME
RFETGAADTD GFVNKPLDIK GINCSAFFRE VKVSVRSIGD IAVNELCFGG GGHKNAAGGE
MARIWSENSY CTRRKVGALI VKDQMIISDG YNGTPSGFEN VCEDESGLTK PYVLHAEANA
ITKVACSGNN SDGATIYITA SPCVECAKLI IQSKIKRVVY GEEYRLTDGV DLLRRAGIEV
EYCDFLELNR LGGIVVKGTT WSPREGNPYP RMAETPSGML NAVGLQNKGA HYFVEHIYPY
DTQVLVNVSG SNIEDYVNTS ALIATLDHIP AIELNISCPN VKEGGMAFGV TAKGAYEVVS
AVRAVYPKHL MVKLSPNVTD ITEIAGAVED AGADSISLIN TILGMAIDAE KQRPILSTIT
GGLSGPCVKP IALRMVWQVA KKVHIPIIGM GGIASTSDAI EFLLAGASAI QVGCYNFVDP
SVTQKIADGI ESYMERHQMT SISELIGALM GPNGSGKSTL SSVLVGNPAF EVTEGEVTFR
GENILPLSPE ERSHRGLFLS FQYPVEIPGV SMANFMKAAI NEKRKSQGLP PMPAAEFLKL
MKEKREFVQL ESKLSNRSVN EGFSGGEKKR NEIFQMAMLE PRLSILDETD SGLDIDALRI
VAEGVNKLHT PETSSIVITH YQRLLDYIKP QFVHVLYNGR IVKDGGSELA LELEKRGYDW
IKRLHDILET YRLRYQQNLE EERKKQEENY ELKRQLIETL RSIVSSQDYY ELEEKWKSIG
QVYSRLREEY YDLRQMNEES RAYDFRKNLE AKQDLIAQAE ELSTREDIIE ACKELQQLHR
EWKEIGPVEK SMREEIWARF NELSHDLNRR RQEFFDNRNA QEEANLSAKQ EICLAIESLF
NNASKWKSAT EQVLKLQEQW KETGHAPRSE SNDIYKRFRS ACNFFFDTKA QFFQTLREQY
DQADATKRKI IEEAESLATS TDWNKTAKRL KELQEEWRKA GWARFRTACD TFFLKEKREI
ISEIEALEEM RSKLNALMER FNAVGHVPYR DKELERLYRT RERMSKELQT STGNLDLFSV
SSKDSMMRDI EQKQQRLKRD LASVGEKDLG TANTIIMKDG KIVLDEPSVV AFDLRTNEVL
AIGHEAREMY EKAHAYIRTV RPLRDGVIAD FNAAEQMIRG MVKMLNKKPS LRMVVSIPSG
STQVEIRAVH DSSEHAGGRD VYMLFEPMAA AIGIGVDVLA PQGNMIVDIG GGTTEVAVIS
YGGIATKQSI RTAGDEFTND IMKYMRQKHN VRIGERTAEQ IKIRVGAAVK DLPPEDFVVC
GADQMDTLPR QIPVSSAEIA GCLDESIVKI EAAILKTLEE TPPELYGDVM ENGINLTGGG
ALLRGLDRRL TDRFGIQFIV PEDPLHAVAK GTGVALKNLD TFNFLDLEQL AEHGISQEEA
SSQIAYLRDG RSYLQLEGSG SIEYGIMRIK QDEMPYYLDL WDRYRYDITK FVPASGAATR
MFQHLYELLF AFFGELSESC LRNEWSTVAK LLEGGRYDLV AKSLLTERGL NYGHLPKGLV
PFHKYRTAAT EHLAEGALYT KNSNGVVRIH YTVSPEHIDF FRQHIERASS RIEGDYGVII
ESSFSTQNSS SDTLALDEEG DLLFRPGGHG ALIDNLESDV IFIKNIDNVT MEHLKSNTIL
YKKLLGGVLL AVQERIFGYL RQLKCSHSQL EEMVDFIQQK LNRPIRVCGM VRNDGEPGGG
PYIVREADGS TSLQIVEASQ IDKSSERDAS ILASSSYFNP VDIVCSPYDF KGQHFHLQDY
VNKRTAFVAT KSQNGKQLQA LERPGLWNGA MHHWNTIFVE VPSDTFTPVK TVTDLLRQEH
VWVGRIPGVY ASWGECKEQV EGFTGAKYKS FVDGASSGNP GMCEYRGVNA DSHEVIFGTN
NIAEFLAIVH AMALCLQPIY SDSRTAMAWV RTGKCKTTLK PSAFALDLIR RAEAWLAQNP
LLKWKTEVWG EIPADYGRKS CGEMARIQKS NDTSLKYDYA KKYFNQKKWS KASELLVDVV
PEGAQALYML GISELALEHG DIAAESFRRY YTNYPKGAKA EESRFRAGEA FYISSPEAQL
DQNVTYTAIQ ELQTFIELYP TSDYRKDAER MLFDLQDKLA YKELKSATLY YDMGMYLGNN
YQSAVVTANN ALKDYPYSKW REDFYILILR ATYQEAINSV VSKQQERYRN VIDRYFAYVN
EFPQGKYTKK TGNLYETVMV IAKRANQIAH DQQEELKSKL EEFNKGTDNA EQIEVSRCYE
RLPKPTLIAT VEYDNDELYK QEITEEDVQK QVKETLARLA RIRKDRRDAA RQAESRILKL
TEFVTVSDLA NMMDVPVNEV IATCMSIDMM VSINMRLDAE TIKLVAEEFG FETEFVSAEV
VEAIDLVPRA PIVTVMGHVD HGKTSLLDNI RKTNVIAGEA GGITQHIGSY NVQLPSGRRI
TFLDTPGHEA FTAMRARGAQ ATDIAIIIIA SDDKVMPQTK EAINHAAAAG VPMVFAFNKI
DVQGADPNKI REQLAAMNYL VEDWGGKYQC QEISAKKGIG VNELLEKVLL EADMLDLKAN
PNRRAQGLII ESSLDKGRGY VSNILVHNGT LHVGDIILAG KYYGRVKAMF NERNQSLAGP
SVPATILGFN GAPSAGDTFN VLESEQEARD IATRRTQLQR EQGFRTQKML SLDEIGRRIA
IGNFQELNLI IKGDMDGSVE ALSAEIEKLS TEEIGVNVIH RGVGQISESD VVLAEASQAV
IIGFQVRPSA IARKNAEQQG VEIRTYSIIY DAIADVKSAM EGMLSPEIKE VVTASLDVQQ
TFTIGKVGTI AGCLVKEGKI KRTDKVRVIR DGIVIHSGEL ESLKRFKDDV KEVALGLDCG
LNIKGFNDLH EGDVIESYEE IEVKKTLMNQ FKDIILGNVE AKYPRIADAQ KCLRVSGKHN
DLEEVGHDTY HHTMFEMLGN WSFGDYFKEE AISWAWEFLH ERLGIPADRL YATIFEGAES
DGSERDNEAA SYWGRFLPQE RILDGNKKDN FWEMGETGPC GPCSEIHIDL RSDEERMQQS
GRELVNRDHP QVVEIWNLVF MQYNRMADGS LSLLPHKVID TGMGFERLCM AMQGKRSNYD
TDVFQPLIGA VAQLSGIPYG KEESSDVAMR VVADHVRTIA FAITDGQLPS NAKAGYVIRR
ILRRAVRYGY TFLGRREAFM YALLPTLIES MGGAYPELIA QRELIQKVMR EEEESFLRTL
EAGIKLLDKK IEELGNQLSG HDAFVLYDTF GFPLDLTELI LREHGMTLDQ KGFDREMAEQ
KARARSAAQL ETDDWVTLDC SILRYRHVKQ KNKDFYQVVL SATPFYAEMG GQVGDSGILV
EEGMRYAIVD TKRENNLPVH LMPKLPNDPG QTFRAEIDQE RRRMAEANHT ATHLLHQALR
MVLGEHVEQK GSFVSPEVLR FDFSHYNKLT PEEIRQVEEL VTQAVRADYP REEHRNIPIA
EARAMGAMAL FGEKYGEEVR VMKYGTSIEL CGGTHVPSTG MIGAFRIVSE SSIAAGVRRI
EAVTATNAEA FLYKQEDTLK EIKALLNNVV KALQKLLSEE SALGYRLFVL QGEEKADIIK
DIAFQLRGEL QEPFVFVAAR GLLSVMLSEE AVTHAGNLVK EAARLIQGGG GGQPHFATAG
GKDANGLPQA LELILEGVKS LSRVEETIDW LLARSATRST LLVAVGGGAL LDFLGFVASI
YKRGIPCVYV PTTLMAMIDA SIGGKTAVDY AGVKNLLGAF SLPKAVDPQF LSTLPQEEIL
SGYWELVKYG LLKEQFVEAD FTDLRQWLNL GHTLGHGVEH GEAVAIGLVC ELYLSHVLLG
ADKSYLSDLI ALMREYFSPY TFSCKHYPTI LSLLHQDKKN EDDTVSIIAF KSLGLLTIFV
GKGFRNQVHE RIYLLTGKTD SDFSAVLVMG LPLECAEKLR LTVGDKVPIY FTGARTTVRT
FTIAGIVEAP IVVAPIGVMR HVAHIDEDKV TRLELLMPDI FAWIEMLDAN ISLLLVLMLI
VASFTLITGL LILILDRTRM IGLLKALGAR YGSIRSLFLY LAAFVVGKGL LWGNLIAFAL
AGVQYFFSPI LDPATYYLSY VPIEFDIPWV LGINLLVFAL SMISLLLPTR IIARIRAVDT
LRFIEQLRSE IEQHNYRYYV LSTPLISDVE FDRLMQQLID LEAQHPELIT PTSPTQRVGS
DVRHSVPMLS LSNTYNYDEV REFWHRLHSN GSLTLDCELK FDGLSIAVVY LNGELSQAIT
RGDGIEGDDV TNNIRTIRSI PLRLLGVEVR GEILLPYDEF ERINSQRLAE GKDPFANPRN
AASGTLKQLD TSVVSERRLD AFFYYLDIDS HAERLHLAKS WGIKVSDYSA QCSTLEDIYA
FIDHWDTARR SLPFATDGIV LKVDSLALQQ TIGFTAKGPR WAIAYKYQPE RASTQLIDVS
YQVGRTGIIT PVANLAPILI SGTVVRRATL HNADFILSLD LHQKDYVYVE KGGEIIPKIA
GVDKSLRPIV FPSTCPDCGT TLIKAEGEVG YFCPNKLGCP MQIKGSIEHY TQRKAADITI
GPETIDALYS RGFVKSICDL YRLTADDILS LDGFKECATG NLLGSIEQSK SRPFPAILFG
LGIRYVGENV AKILTRTFNS IETLMEASQE ELQTIDGIGE RIAESIVSFF ADERNQKIIA
ALKEFGLEGK SIVISGTFHT RDEYTQIIEQ LGGKKVSSIS QKTSFILAGE DMGPSKREKA
LSLGIPLLSE DEFSIERTAQ YKGLYHVLGG VISPIDGIAP QDLEIESLVE RVPREQIKEV
ILAISPTMEG ETTNFYIYKR LGVHVSLLSR GIAMGDELEY TDEVTLARAL RDRSDFMPGL
NAAFVDIGSG QDAFLHYYDL GMEFGATENY LKMIAQGRNL PPLTKALPRE GKIENLSAGQ
TLLVQVTKEP ISTKGARLST TLSLAGRSMV LFPFGNKVSV SKKISSKEEG KRLKSLIQSI
KPEGFTVVIR TSAIGKKALE LHAELNRLVN RWEPNRALSL LRDTFSATYT EIAINDKDMY
GAIKDYISTI APDSTDIVSY YDNSKPIFDH YDVTRQVKSL FGRTVTYKGG AYLIIEKTEA
MHVVDVNSGN RSRKSNAQED TALDVNLSAA EELARQLRLR DMGGIIVVDF IDMNDPQHCK
QLYDHMRALM KTDRAKHNIL PLSKFCVMQI TRQRVREATT EHTEETCPTC MGTGKMQASI
LLVEQIEKKV ADLIVRQCNL HVNPYVAAYL SEFSRWRKKY SRGLKLVEDQ SIAFLDYKFY
DKEGNLFKKI VSHCKEYGFV FPSSEIYDGL GAVYDYGQYG VELKNNIKAF WWKSMTLLHE
NVVGIDSAIF MHPKIWQASG HVDAFNDPLI DNKDSKKRYR ADILIEDYLA KLDEKIDKEV
AKAAKRFGES FDAALYRETN PRVQGYLAEK NETLERFSKA LNDNDLEAIR TIIIDKKIVC
PISGTCNWTE VRQFNLMFAT EMGSTADGAS KIYLRPETAQ GIFVNYLNVQ KTGRMKLPFG
IAQIGKAFRN EIVARQFIFR MREFEQMEMQ FFVAPGEEMK WFEYWKKTRM AFHKSLGLGD
NKYRYHDHEK LAHYANAATD IEYEMPFGFK EVEGIHSRTN YDLSRHEEFS GKKLRYFDPQ
TGESYIPYVV ETSIGVDRLF LSLMCGAYCE EPTENGEMRT VLRLPAALAP IKLAVLPLVR
KDGLDEKARE VVRELRFDFT CQYDEKDSIG KRYRRQDAIG TPYCITIDNQ TMEDNTVTIR
ERDTMEQHRV AITDLRKEIA QKVDMGTLLR KILRTIGDVT VVAPEGARSG ASSQITSSLP
LKLTGYRVYR CTGTPADCVK LALNVPDLVV TGINHGRNDG ICVVYSGTVG AALEGCIAGI
PSLAVSVNDH GDDAEMRYAV AYTNTLVRWM LSNKIPTHTM LSLNLPSTTP LGFKVAPQAV
GRFRDEFLES TNGSGGRVYW MVGDWDLLEE GYATLTPIRI DMTDRNFLPQ LMRYFLIAGE
ASGDLHGAHL IRAIKAEDPS ATFAFMGGDQ MIVHYSKVAF MGFISVLRHL PEIRSTAHLV
QQEIKDFDPH VVIPIDYSGF NFRSVFYYIP PKVWAWKKRR TKKLRTLCTQ VLSILPFEEE
FLIRHAILAG SRRAEIKHNL PLMLYQCVVA GAPGIEAEFY FGQTYSILAA ADFALVTSGT
ATLETALIGT PQIVCYRSIG SPLVNWAFSL PISYFSLVNL ILDTPLLEEL LAAKATPEHL
HSAIERLLMD KYSLLIDMGN TLLPLEDSEK TPEHIIEGCQ SRVWIVIDGT LALRGDSDAL
IVKGIAALLL RVYDGQRPED ILSQELYFID RMGLREHLSP TRSNGLVAMI EQIHRSATLG
IDRLWRRRTA RWVASHSPHK ILDVAVGTAD LSMELTRQCP AGVDISEGML QKGREKIAQK
APIQLEQANC EALPYKEESF DAVVSSFGVR NFEHLAQGLE EMCRVTRPGG VIAILELSVP
RNPILRCGYT LWTIPLVGSL FAHNRGAYNY LPRSVRQVPQ YEAFTKMLLE AGYAEYKAFS
GGIATLYYAI KFNADSAYSY IAQQVAFGTR VPNTPTHREC GEWIASKLTE FGLEIVLQQA
NISTHEGVSL PITNIIGRLN PSARILLLAH WDTRPTADND PNPSRKSEPI LGADDAASGV
GVLLEVARGV DFLFVDAEDM GWCLGSTYWS KHPHVEHYRA EFGILLDMVG ARDAKFRWEY
FSKVHAPSIV SSLWDKAASL GYGHYFIQAD GAALTDDHKP IIDNLAIPTI DIVNYDPFGA
HWHTHGDNMD VIDKEVLKAV GETLMAYLLV AIVGRPNVGK STLFNRLVGS RQAIVTEISG
TTRDRQYGHT NWTGHEFSIV DTGGWVSGSE DVFESEINKQ VQIAIEEADV ILFVVDVMAG
MTDLDREVAG LLRRAKKPIL LVANKADTFE IGYQSAEFYA LGLGDPYAIS AINGSGTGDL
LDAIVNSLPL PRFAVVGRPN AGKSSLINAF IGEERNIVTN VAGTTRDSIY TEYNKFGFSF
YLVDTAGIRK RGKVQEDLEY YSVIRSIRAI ENSDICIAMI DVTRGIESQD VNILSLVMRN
SKGLVVCVNK WDLVENKTNE AIRVFEEAIR SRLAPFSDFP ILFISALTKQ RIFKVLEVAN
AVYQRRSKRI PTHELNEVLL PIIEETPPPS WKGKYIKIKY VTQLPTAVPS FAFYANLPQW
VKDPYKRFLE NQIRKNWDFS GIPINIFIRE KSGFVNIVGN PNVGKSTLLN YLVGERLSII
TSKAQTTRHR ILGIVNTPDM QVVYSDTPGV LKPNYKLQER MRAFSDQALT DADVLIYVTD
VVERREKNLD FLQAVGRLEC PILLVINKID LTDQKHLEEL VEEWHTLLPK AEILPISATN
RFNVQPLKKR IEELLPIAPP YFEQDALTDR PARFFVSEII REKILLYYTQ EVPYAVEVVV
EEFKESSQRI DIRAVIMVER ESQKGIIIGH KGVAIKKLGI AARRPLEKFF DKHIRLELIV
RVEKDWRQND RDLSEFGYLD EVVVTYYQAP NSYTGEDLVE ISCHASPYIV QTLLRWLGCR
PAQPGEYTLR SYLNGRRDLA EAEAVADVIA AESAAQHRLA LQQLRGKLSQ ELGSLHDQLL
EFASLLELEL DFSEEDVEFA DREALRSLAT AIQQRIGQLI GSFTQGKHLK EGIPIAILGQ
PNTGKSTLLN ALLGEDRAIV SDIEGTTRDS IEEKLVIKGV LFRIIDTAGL RHTQDPIEQL
GIKRALQKAE DAALSLILLD LLNKIDLLTE EEAKEGRGLE ELQELLITNE RHLHALEKAA
THLRTVLEAL DANVSVDFIT LDLRCVLEAL GEITGTITGE EVLHSIFAHF CIGKMLPRLT
RLWTHLERQV GMRGPGETQL ETDKRIILDK ISRLKEELVR IDKQKSVQRK NRGKMVRVAL
VGYTNVGKST LMNMLSKSEV FAENKLFATL DTTVRKVILH NLPFLMSDTV GFIRKLPTEL
IESFKSTLDE VREADLLLHV VDLSHPDFES QIAVVEATLR EIKPTLLIFN KIDAFTFTPK
EEDDLTPKSR ENYSREELER SWMAKMGQNC LFVSAHTGDG IEGLRALLYD KVREIHIKRY
PYNDFLFGTV RTLCDRCNAP LDAEIEAVFP MSFALGADSD FMVSRNEPEM GLDEILWQLV
VLAMPMRKVH IQERLDQIRP QIPATLVVVS KYHAVDEIKE AYDAGVRDFG ENRVQELVSK
VDKLPDIRWH LIGSLQRNKV KYIAPFITSI QSIESLALYD EVERRACLVE VYVAQEETKS
GVPYDEGLMG MATHTDSEAE IRAEFAKLRG LFDTLSMGMS EDWSIALSEG SNMVRIGTAI
MGMIKVGING FGRIGRLVFR ASLLRDDIEV VAINDLIEVD YMAYMLKYDS VHGKFEGTVS
AEDGMLVVNG RKIRVTAEKE PALINWGAVG ADYVVESTGR FLTKELSEGH IKAGAKYVVM
SAPSDDTPMF VTGVNLDTYK GTQFVSNASC TTNCLAPLAK VLNDNFGIEM GLMTTVHAAT
STQKTVDGPS NKDWRGGRSA LGNIIPSSTG AAKAVGKVIP ELNGKLTGMS FRVPTMDVSV
VDLTVSLKKG ATYDEICAAV KKASEGELKG ILGYTEEMVV STDFTTDPRT SIFDAKAGIA
LTDKFVKVVS WYDNEWGYSN KVLCLIAHMA GERAAYRYLE QLKYKILDTN WGKKEVDIFA
TDERELIVIE VKTRVTRRKQ ANIISLTNAY LYWLGVGAQP TDTARNILSR EGVLLKKHLL
GGVKKGAFDE ATAESRFEAW RKKKQDALNA VTAKCNEAKA KANAERLSAE QEINKVKAQA
LSEKLTSQYK PTGDQPEAIS QLVAGLKQNI PQTLLGVTGS GKTFTIANVI AQANRPTLIV
SHNKTLAAQL YSEFKAFFPH NAVEYFVSYY DYYQPEAYLA TTDTYIEKDM AINAEIEKMR
LRTTASLLSG RRDVIVVSSV SCLYGMADPH VFSDCIITLK RGMTYPRSRL MRDLAASYYI
NNKVDFTSGS FRVNGDTIDI FPAYDGVAYR VEYWDDEIDS LSVIHPVSGT IQGELDNLSI
YPANLFVTTK EQTKQAIEEI KKDLALRVAE LESMEKHYEA TRLQERVKYD VEMISEIGYC
TGIENYSRYF DGRSAGARPF CLLDYFPQDF LLVVDESHVT IPQVRAMYGG DKARKTSLVD
YGFRLPAALD NRPLTFDEFR ELTPSTIYIS ATPAEYELEE SEGVIIEQII RPTGLPDPII
EVRPTEHQVD DLMEEIQQRR ERHQRVLVTT LTKRMAEELS EYLQRAGIAT AYIHSDVDTL
ERIRILDELR KGVFDVLVGV NLLREGLDLP EVSLVAILDA DKEGFLRSHR SLTQTAGRAA
RHVEGKVLFY ADKVTESMQQ TIDETADRRE RQLAYNKANN ITPRQVVKLR SLLDSTRKKM
YEAAKALDFS EAARLRDEAN DLMTTQHFAD GEFAVSYEES IRGRDVFLVQ STFPSADNLM
ELLLMIDAAK RASAHYITAV VPYFGWARQD RKDKPRVSIG AKLIADLLST AGITRLITMD
LHADQIQGFF DVPVDHLYAS SVFMDYINLV VATPDVGGTK RASSYARHLG VPMVICHKTR
LRANEVAEMR IIGDVEGKDV LLVDDIVDTA GTITKSADLM LKNGAKSVRA MASHAVMSDP
ATERVNESGL SEMIFTDSIP YKGSPKVKII SVANLIAESI KRVCSHESIS SLYYLPPVQR
GIARFAEQQV KKKTGIDLTI GDLGLRFPLT LSLRDIRADT LVALSRLDTD IQDGLIELEE
MQLTTPYSRA DGDTTAILRA DLYRADTEVK NLNISAFLPH DSIGIVDLNL HAMGNGMRKG
EFQAHTKSLN QGALLSFDLA GAIPPIGIEL VMGQQNPISN ILRETKTYFS SANVMLTNTP
GLDLEATIQD LRQDTLRIDP LSLANPFIGG NEVELIDSKA MLYGKLLTSG NINVKGHITH
PKVRGKLDVL GGTNITYVYS QAEAKATDKG GMDVVLDLHI DPAVRVGVDL DHVYVQGGGD
FRFTYPPYGE MSLMGQYNLS GGFAIDPSSN ISWSGNVMNP HIDFKATQRV RASVVNFDVQ
IVAKDQLENI NLAFDVSAPE DLEERGKQAV GLMVSGTFLL SGLAVSELNS LTGKTDYTYS
FSKRLFNDRL SVTIGGKVKI PTNHEQTFID NFNLEYRLDK AGSMYLKGFH KRNSDNLIEG
LVTETGLGFI IRKKFSRLVD IFWKPRTKPG GFEGVGSEGF SWLAEIKEKF GYRTTTEVCT
CKHAEAALEA GVDVLWIGAR TSTNPHSVQE IAEVLLMIKN PMCPDLQLWI GTIERFWQVG
ITDISAIFRG FPPPYRNAPY WGVAFEFQNE LPIPLICDPS HIAGRREAIQ AVSQKALDLG
FQGLMVESHI NPASARTDAH QQVTPSDLKA IIRATLAEMD NLLISNLAQR MVIATRIGEL
KKRADIPVLQ EAQFEANLAE CTSWAESLGL DPSFVKKLMT LIHEESVRIQ VVSGIRPTGN
LHLGNYFGAV RGFLEMQHEY DCFFFIADWH SLTTHPHPGD IVRGANTILA EYLACGLDPN
KVTIYRQSDV PEVLELYLYL NMNAYLGELE RTTSFKDKAR QQPNNVNAGL LTYPSLMAAD
ILIHKAVKVP VGKDQEQNME MARRFARRFN TIYQTEHFGD KAIKIPGLDG SGKMGKSEGN
AIYLIDDEKT LTKKVKRAVT DPTEPNSTMP EPIANLFTLL KIASSEETYQ HYLATYNLKA
QLAADLVALT APIRERIVEL GSDQEFLNKV AREGAERARE SARKTLEEVR HIIGFLGHAR
PAITFDILYR YLTHLGYKVR YVRNITDVGH LEADADDGED KVAKKARLEQ LEPMEVVQFY
LTRYRHAMEA LNVLPPSIEP MASGHIIEQI RLVEEILKAG YAYESKGSVY FDVEKFNREK
GYGKLSGRNI EDMLSNTRTL DGQDEKRNPL DFALWKCAKP EHLMHWPSPW SEGFPGWHCE
CTAMGRKYLG DLFDIHGGGM DLVFPHHECE IAQAEAAMGH ELVRYWMHNN MITIEGKKMG
KSYGNFITLD EFFAGSHPKL TEAYSPMTIR FFILGAHYRG TVDFSNEALQ AARKGLMRLL
DANALLDKLT EIEKSAQEAM NDDLNTPIVI ATLFDAATKI NRLRNGSLTQ DDLAELKRVF
RLYLFDILGL SSSGAEAYKG AMDLLMEIRK TAKDNKDWAT SDKIRDRLAE LGFIVKDTKQ
GAEWSLPGEF SDYAPLLLGV ATELTISYEI ESAEVRSLGV PDENYSYLVE FKAAQPYSYV
ALTKNGILSG INLPREFALA TSRAKKAQIA ANHLFSLRED LMSLLSGKAE FAPEGEAYTL
AVSRLEGQIA AVERLFVGRF SPVVGLLPAT SREGEAITLD LKATRRAPLL SPEELAKRLF
AEVELPITQF GTRVSLANQI PGLDDTTSGV IYSVFYALIY ILSLVGGVVA DYKATIISGL
AVMTLGYVLI SIPLLLIAFG NGLFKGNLQA IVGQMYRDSG FQIFYVFINI GGLIAPFVAP
LLRSFNAGVH YSFIASVVAM LISMVIKRRL YALFAVLGVA IFFWFSFHQN GQSLSVFARD
FWQAVNPFFV IVLTPIIMAI FGALARRGRS ISTPRKIAIG MAIAAIAYAW VLIVTYFFLT
VAELFISPLG LSFVSKVAPK HLQGLCQGLW LGATAIGNLL WTVFAIVCII SMGIMLAMVK
WLERVHLGSH YHPDASAVER RLVAWLDAIA PDAEAIYFLG DMFDYWFEYR HVVPKGYVRF
LGKVAELADK GVEIYFFQGN HDVWMRDYFE KELGAHVVDH AMEVQLGGAT FRLSHGDFRA
RWAQRLYAAV HPRWTVGLAL GLSERSREWL VRWVKARYFL FGHRHLLVDL MLGEGQRLLI
LGDWLHYNSY AVWNGRELSL EEDIVRMLRT VYDPEIPVNV YDLGLIYNVD IKEDGVTITM
TLTAPNCPAA DFILEDVRLK AESVKGVSRC DIELTFEPEW NREMMSEEAK LELGFLVNDK
YLRLVAEYDN FRKRTIKEKA DLIQNGGERT LLDLLPVVDD IELAEGVELI CSKFSDYLSR
HGVEEIKAIG QPFDDEKEQA IAMPAPSEEQ KGIVIDCTKK GYTLNGKVLR FADVVVGLAE
KIKALQEEVR SQAKSHEEVE ALRIKYLSKK GIIPSLFEEF KSVPNEEKRT LGALINEVKD
LSRSAYPASI GGRHPLTLVR EEIIQIFAKL GFSIALGPEV EDDYHVFSAL NFAPDHPARD
MQDTFFVERN PDVLLRTHTS SVQVRVMQTT KPPIRVICPG RVYRNEAISA RAHCFFHQIE
GLYIDKNVSF ADLREVLFYF ARELFGPDTK IRLRPSYFPF TEPSAEMDIS CNICGGEGCA
FCKHTGWVEI LGCGMVDPNV LRESGIDPEE YSGYAFGLGV ERITNLKYRA KDLRLFSEND
KRFLTQFLVK TYTAALISVD AHLVTVEVNV EPGAAVTLVG LPDTSVKESY QRIETAAEYS
GYRLHINLSP GDLKKEGTAY DLPIAIGLIG ACQYFKSTCL DRYVMVGELS LDGTIRPVKG
ALPIAIKARE LGYEGLIVPR ENAREAAVEN KLKVFAADTL VEVVHFLGTG ELDLVQVDTR
AEFEAHRDFA DVKGQENVKR AMEVAAAGGH NILMVGAPGS GKSMIAKRVP GILPPFTLGE
SLETTKIYSV AGKLAHNTTL MTARPFRAPH HSISMPALVG GGTSPRPGEI SLAHNGVLFL
DELAEFNRSV LELMRQPMEE RTITVSRAKA TVDYPASFML VAAMNPCPCG YYNHPTRECV
CPPGSVQKYL SKVLGPLMDR IDIQIEIAPV PFEEISKSTP AEPSSLIRSR VIAARARQTA
RFADFPHVHC NAQMTAPLTQ HFARPDEEGM QLLKKAMERF GLSARAYDRI LKVARTIADL
AGSETIAAEH IREAILYRNL DRASWGFLGT APFAARHLTF LIESGYSVVG VVTTPDRPAG
RGHKLQPSPV KVEAGLPIWQ PERLRDESFL AEMRALRPTL GVVIAFRMLP EELWAMPDLG
TVNIHASLLP RWRGAAPINH ALMAGDKETG VSLFRLTKGL DEGHILGQRA LPIDENTLFG
DLYDTLAEEG AHKLTKENTR IDWAREIHNF VRGLSPLPTA WTTLRRSLHV ATGGGLQAPA
KKRLPIADFL NGAADNIRCL ALSMVEKAKS GHPGGALGGA DFINVLFSEY LRFDPDCPGR
WARDRFFLDP GHMSPMLYAQ LALTGRFSLE ELEAFRQWGS ATPGHPERDV ERGIENTSGP
LGQGHTLAVG AAIAAKFLGH RFGMPQQIYA FISDGGIQEE ISQGAGRIAG HLGLDNLTMF
YDANDVQLST MVDEVDTEDV ARKYEAWGWK VLTIKGNDVA EIRKALDEAL AGCPTLIIGK
TCMAYKALDA EGDIVDRIPT HGQPLAGVSI EKTLGAMGFD AANPFVIAPE VEALYRQRDE
ELRQLWKQYD ATFSQWQKAN AEDAALMKDW FDGIDWAAIE QKSGQATRSA SATVLKELAA
RVPNMIVSSA DLSNSDKTDG FLKGTEAMSR NNYGGRFLQA GVAELTMAAL CVGMMLHGGV
IAACGTFFVF SDYQKPVIRL AALMQVPVKF VWTHDAFRVG EDGPTHEPVE QEAQIRLMEK
LHNHSGQRSM LVLRPADVHE TTVAWQMAME NDPTGLILSR QNIDDLPEGA EMALVATGSE
VATLEAAAAI LRAEGRKLRV VSIPSEGLFM DQPESYRREV LPEGMPRFGL TAGLPINLEG
LVGANGVIHG LESFGYSAPY KVLDEKLGFT PEAVAEKIRT LLFGLCSDHA GFALKEEVKK
ILERADYPDF AHKLGEAIDS GELEWGIAIC GSGNGISMAL NKHPHVRAAL SWNEEIAALG
RAHNNANVLS LPARFVSLDE AKKIIMAFLS TDFEGGRHEA RVAKIGAVKV GAPLVEGAKV
VCEVVSPVKG DKVLIFHKKR RKGYRKLNGH RQQFTEVKVK EIIMLTIKVI KEQPEEVIAR
LGVKHFDASV ARITELDAQR RSAQQTMDAS LQEQKQLAKQ IGEKMKSGDK AAGEALRAQV
QKLKEQSSEA EESKKQAEES IRQLLLTIPN MPHESVPEGK GAEDNVCIKT GGKLPHWDLA
KKYDLIDFEL GVKISGAGFP VYKGRGARLQ RALINYFLDK AIAAGFQEVE PPYVVNGDSG
YGTGQLPDKE GQMYFAPADN LYLIPTAEVP VTNMYRDVIL EESQLPIKNV AYSACFRREA
GSYGKDVRGL NRLHQFNKVE IVCIDTPERS YATLDSMVSY VQGLVEELGL PWRILRLCGG
DISFTSALTF DFEVFSAAQE RWLEVSSVSN FESYQANRLK CRYRATELCH TLNGSALALP
RIVATILENY QTPEGIIVPE VLRPYTGFDI IYTIVSLDGK TDEELRAIAQ ELGMPSGRDK
LIYAILDFQA ELQAFEGMLP CIGVLEVMPD GYGFLRSADY NYLSSPDDIY LSQQQIKTYG
LKSGDVVEGT IYPPQDGEKY FPFASLEKVN GKLPSEILDR VPFDHLTPLF PEEKFKLDKT
AMRIVDLFCP IGKGQRGLIV SQPKTGKTML LKDIANAIAA NHPEVYEIIL LIDERPEEVT
DMARNVNAEV IASTFDEPAE RHVKIAEIVL SKAKRMVECG HDVVILLDSI TRLARAYNTV
QPASGKVLSG GVDANALQKP KRFFGAARNI EHGGSLTILA TALTDTGSKM DEVIFEEFKG
TGNMELQLDR RIANKRLFPA MDIMSSSTRR DDLLLDPVTL NRMWILRKYL SDMNPIEAME
FVKQRIESTD SNLEFLASMS PEIEDFERLL EIPESATLFD LHQLILQAVD YPSNLFTSFM
LCDEDYNVLQ EITSLGEVIN QEDRQLVYIF DTLTERCFFV KYVGAKVVKS NGNAPSPMLT
GHTKLAMTSS KPGKTQLINH FLINKDWHLV DLPGYGYAAR NKEQRLAFRR MIEGYILGRK
QLINLFILVD SRLEPQKIDL EFIQQMGEAG VPLSIVMTKI DKLSRPKLQE SIKRYQETLS
EEWDELPPFF YTSSEKATGR EELLQYIETI NVSNYADAIV MRHYLEGAAQ YATEVSPVPI
INAGDGSNQH PSQTLLDLYS IRQTQGSLEQ KTIVMVGDLK YGRTIHSLIE GMQPFSPFIF
VAPKELALPE EYRSYCREHN IPFEEVTEFI AEADILYMTR VQRERFSDPE EYERVKNVYI
LDRELLRLAK PNLKILHPLP RVQEIAQEVD DHPAAYYFRQ ALNGLYVRQS ILLRGFRLHP
YTGADTMALD YYRRKMVEGK GLAMGYTGNL ISPRHFKTFF NRFSFGSAYQ GILYHPDNLL
FYNTKSPYTN MLYQRGTAEQ REEELDMTMA VNLGKAFNFG GDFNYSYSRG QYIANHSSGV
SYRLFASILL PRYELFTSAG NNYIKQNENG GLAKDGYIDS PQEYFVPVGS IGHRFSYDRG
VRLFDSTRMV QFANTFSLSL REGFRPWVKM GLTGYGGRVE RHNGTGLNFD AGGEIAVLGA
DIGSMRFSGN VSSQFSLWGV PIGIEADARF HFLRVPHLWR HHHGSYVWWF GFTKQLVVGG
KLSAPQWGTE FSLHSATLAN TIYAQQYAPP IEILEGRLKH RYHWGILGWQ AEVAYQLSSN
QEVMPLPTLA AYGSLYLDFY TARVMRTQLG IDCHYHTQYY APYYEPAVQQ FINQNLFANF
KLRRVRFFVM LYNAGEMLIQ PRWSLAHYPV NPMTLRLGIN FDGFDTESKP CFTRGETAEV
ALIQISTLED AYLIRVNKTL KAFLANPNIL KVGLSLRDDY KVMRRRAEVQ PEGFIELQSL
CPAYGIRDAG LQNIYAIIFG ERISKSQRVT NWESPTLSFK QQLYAALDAY ACLRIYNALD
SVVIAIGVND KKQPLYTSEE RLRQISSFYA EEKRIKVIAY TGLTADIAKE VGALLRGIRS
GLDYEYERSL ADINRCLTGI ETVFLFTAQH LSHVSSGAIR ELINHGHDVS GMLPCSKVAK
LLRGKYKPSF TPHVDCGDNV IIINAEKVVL TGKKWEDRVY LKYSGYPGGQ REFSPRDLQK
KGSDRLFRKV VKGMLPKNKL GDKLLNNLYV YEGSEHAHAA QQPRTIDINT LARVYVTEGT
GKIVINKKDL ANYFPSSILQ FVVRQPLNKL EVAEKYDIKI NLRGGGFKGQ SEAARLAITR
ALIKINPEDK ATLRAAGFVT RDPRVVERKK PGRPKARKRF QFSKRMAPYI FMERNNTHII
DLHKTVAKIE ESTEIIRNMA RNGKKILFVA TKKQVKEPVE ELAKSVGMPY VVERWPGGML
TNFPTIRKAV KKMVQIDKMK EDGTYSNLSK REKLQVERQR AKLEKTLGSI QDMNRLPSAL
FVVDIIKEHI AVREATRLGI PVFAIVDTNA DPKLVDYVIP ANDDSRETVE LIMGAMCSAI
SEGLTEYKSQ MAISIQDIAK LRKMSGAGLT DCKHALEETN GDFDKAMEII RAKGKAVAAK
RSDREAAEGC VLADGFAAIV SLQCETDFVA KNEGHIQLTK DILNVAMAKQ PENKEALLAL
ALVADHITDR TGTTGEKMEL GAYEFVKAEH TISYIHPGNK LAVVAAFNEA EMARMTAMQI
ASMNPVAVRE EEVPQEVVER ELKIAREKKP ELIDRIAQGA LQKYYKENTL LRQAFISDGK
MDVEAYLYRS KRSGTVYGIG WLPFGGYCSM AGMVDERFLE LDEKSMPQPY EFRAKPAWQR
LIIMIAGILF NLILAVVIYS GIALHWGDSS LSSANITAGM SFSPAAHKAG FQDNDIILSA
DGIVMPSDMM QQVMGFMGMQ IPFIVDSVLP YSLLQSVPAG CSRAVNTLKG YVGDMKYVFT
KEGAQQMGGF ISIGKLFDNF FDPYRFWSIT ALLSVILAFM NFLPIPMLDG GYILFTLWEI
ITRRRVSGKT ILKANKIGFV LLLALLLYAN GNDFFRTLMI IVPIKEGDNI ERALKRYKKK
FDKTGSVREL RRRQAFIKPS EVKRKKMEKA IYVQALRQAE LRAISGKEKK VKETIERETI
SQRVFRVVVP TEKVMTQRTK KVIIERPYLS GYVLIECMMS QLLINALRDL PDVIGFLPSP
LSLAEVEKLL HEVDTTNEGP DVVDMQFVLG ESVKIIDGAF VGFSATIEEI LSEKKKLKVM
VKIFGRKTPL ELGYAQVEKE VLPVVITYYA DKSFDFIVKT PPVAVQLLEV SKAKTGSAEP
NRNKVAEITW EQVKTIAQDK MTDLNCFSIE AAMRMVAGTA RSMGIAIKGD FPEMSKLSKK
QKLAAEKIEP GKLYTLDEAS SLVKEITFTK FNASVDIDIR LGVDPRKANQ MVRGVVTLPH
GTGKEVRVLA LCTPDKEAEA QAAGADHVGL DEYIDKIKGG WTDIDVIITM PSVMGKIGAL
GRVLGPRGLM PNPKSGTVTN EIGNAVREVK AGKIDFKVDK SGIIHTSVGK VSFTPEQIKE
NAREFINTII RLKPTSAKGT YLKSIHISST MSAGIKIDPK SVVKNTLMRK ALAESETDFA
ELYGALKGNT CVMFTQNANA PARIIKEFKP ALKAAYAQES IYGPENLEAL VSIKSKEELV
AEVVALLQSP AKNLISALQL TVKEVSELAN VLKEEYGIEP AAAAVAVAEE KTSFDVVLKS
FGSAKLQVVK AVKEHCGLGL KEAKDIVDAA PATLKEGVDK ATADAMKAAL EEAGAEVELK
VFAENFPIKD TRNSFTLEFI DYCVDPPKYS IEECISRGLT YSVPLKAKLK LSCNDPEHVD
FETQVKDVYL GPIPYMTPSG TFVINGAERV VVSQLHRSPG VFFSSNILPS GVRTFSARII
PFRGTWIEIA TDPNNVLYAY IDRKKKVPVA TLLRAIGYSS DRDIWSAFGI GEVVETSKLK
NYIGRRVAER IGVRNLEEEL DAAAGEVTAQ MRYELRVERD TLLTEEVVEE IQVINLLVQT
LSKDSTISEV EAWRQFYLIQ RSVIAPDDLT AKESFNNLFF SDKRYDLGDV GRYRINSKLN
LDVDPDVRVL TKEDIVSIVN HLLLLATTGA NVDDIDHLSN RRVRTVGEQL AAQFGVGLAR
MARTVRERMN VRDNEVFGPT DLVNAKTISS VVSSFFGTNQ LSQFMDQTNP LAEITHKRRL
SALGPGGLTR ERAGFAVRDV HYTHYGRLCP IETPEGPNIG LISSLCVYAK VNSLGFIETP
YRAVKDGKVD FSEEGLKYYT AEEEEEMNVA QGNAPLNPDG TFVRDKVKSR YAADFPIVAP
NQVHLMDVSP SQIASIAASL IPFLEHDDAN RALMGSNMMR QAVPLIQPEA PIVGTGVEGK
LVRDSRTQVM AEGAGEVIYV DADQIKVRYD KTDEELFVSF EEPVVTYPLP KYRKTNQSTT
IDLKPICRKG DRVEKGDILT EGYATQNGEL ALGRNILVAY MPWKGYNYED AIVLNERIVR
EDFFTSVHVE EQQLEVRETK RGLEELTSDI PNVSEDATKD LAENGIVRIG AHIVPGDILV
GKITPKGESD PTPEERLLRA IFGDKASDVK DASLKASPSL RGVVIDTKLF SKNDKKRKDI
KEITERIEGE YSKKKEQLRK VFIDKLLVED FASLEIIAAG KKFNRTMLES IDYSNIKSSN
WTEDAHTNEL ITTLIANYIR KDKELEAEFR RRIQDETIGD ELASGIVQTA KVYIAKKRKI
QVGDKMAGRH GNKGIVSKIV RQEDMPFLED GTPVDICLNP LGVPSRMNLG QLFEAVLARA
GRKLGKRFAS PVFDGASPED IEEYIKEAGI DPGAKTQLYD GGTGEPFKQR ATVGVTYFLK
LGHMVDDKMH ARSIGPYSLV TQQPLGGKAQ FGGQRFGEME VWALEAFGAA HILQEILTIK
SDDTIGRSRA YEAIVKGTPM PTPGIPESLN VLMNELKGLG LSLSLVTKHE TVSYRTLKPE
RDGLYCERIF GPVKDYECHC GKYKGNKYRG ITCDRCGVEV TQKMVRRERM GHIALKVPVV
HVWYSRSIPN KIAYLLGFSS KELESIIYYD RYVVIQPGLK NEHYEQFCDN DSLENSDPNK
FIAKSGAEAI YDLLANIDLD ALADDLRNIA QTATSQQKKA EALKRLPVVE AFRASAGINR
PEWMVLKVIP VIPPDLRPLM PLDGGRFATS DLNDLYIRVI TRNNRLGRMI EANAPEVIMR
NEKRMLQEAV DALFDNSRKT SALKSDQGRA LKSLSDSLKG KQGRFRQNLL GKRVDYSARS
VIVVGPELKM NECGLPKDMA AELYKPFVMR KLIERGIVKT EKSAKKIVDR RDPVIWEIVE
NVIKGHPVLL NRAPTLHRLG IQAFQPKLIE GKAIQLPPLS CAAFNADFDG DQMAVHLPLG
NEAIAEAQLL MLASHNILNP ASGEPITVPS QDMVLGLYYI SKFRSLTPQP SIFYSAQEAY
IAYDNGRIDI HKPIKVMVPN VDGEPQRDVV ETSVGRLMFN DLVPEVGYIN ELLGKKSLKR
IIKDVLKVCG VARTAQFLDD IKNLGYRMAF LGGLSFNLQD VLIPAEKKRI ITEATAEADS
IIEQNRMGEI DNQTRYNKVV AIWNEATDLL SNLVMEGFKK DNDGFNSIYM MLDSGARGSK
EQIRQLAGLR GLMAKPQKSG AVIENPITSN FLEGLSVQEY FISTHGARKG LADTALKTAD
AGYLTRRLVD VSHDVIINEE DCGTLRGIEV SAVVSDNEVA SLESRIIGRT SVQDIYNTNR
KLIVAAGEEI REQEAEQIKA ANIKSVEIRS VLTCDSRYGV CAKCYGRNLA THRPVQIGEV
VGVIAAQSIG EPGTQLTLRT FHAGGVAGSE NTNRSIVVKE EVIASRESEI FLYHPESHNL
LKTYDLQYGS KLHCKTGDKV VKGQTLAEWD PFNSVVVAET AGTLEYVNLE EGVNYKDTVD
ASGYHDVMVI ESKEKSKLPE LKIIDPATGT EKLYSLPAGC RLTVNPGDEL YKIPRVLASA
GDITGGLPRV TELFEARNPS NPAILSEIDG VVEIGKKRNN REVSVTSRLG EVRKYLIPTA
KHILVQNGDV VRAGTPLSDG AVTPSDILAI KGPTALQEYI VNEIQGVYRK QNVGINDKHF
EVIVRQMMRK VEIMEPGDSL FLEKQMVDKQ DVQEENDRLW GMNVVEDAGD SEKYRAGALI
PASAVRDENS SLQRRDLTPM RVREAVPATS RQVLQGITRA ALQTKSFMSA ASFQETTKVL
NEAAINAKVD DLLGLKENVI CGHLIPAGTG LRAFNGMVVM RREDYEAFKS IATASCDFAP
KLNCFFGGNG MGKTNLLDAI HYLSMARSHL NTVDRLAIRI GSTEAILSGD YLRLRMGQAK
ALSRNGRLYK RLSEHIGRYP LVIISPQDYR LIRGGSDERR NWLDRLLSQH DALYLDLLIR
YDRALQQRNT LLKDEMLLSI VEEQMALTGV EIAQKRAEFV RDFTPTFNQL YQEICLRQRR
REERATGYTT YGIHKDDLEM LLGENLMRKI GSEGQNKTFL TALKFTEPIL LLDDLFDKLD
AERVERIIGI VSRPIFGQIF ITDTNRKYLD DIIEAQHESF HLYAVDHGLN SYDWLSGYAV
EVQFKNTRKV VFTNPLGLEV HKDDIVAVEG SPGVDIGRVV LTGTLAALRF RRQEPIRQLF
RLATQSDLDR CEEAKRREHG TMIEARQIAE ELGLEMKIGD VEYQGDGSKA IFYYIADGRV
DFRKLIRVLA ETFHVRIEMK QIGARQEAGR IGGIGPCGRP LCCAQWMTSF KSVNTAAARY
QDLTLNPEKL TGQCAKLKCC TNFEVNAYVE AQKRMPPRDV VLETEEGSFY FFKWDLLKGE
VTYACTITTR RAREVIEMNR RGEKPATLAR READALEKEK MKELKQKFQG LKEELERETK
QRNSAFDSRH TKLKRREEDL NERQCELEKK NGEDAVREML TAQRQEELNE LIAQQRNQLE
HIGGLSATEA KEQLIETMRA EAQDEATAYV NEIVEEAKMT ANKEAKRIVV QSIQRVATET
AIENSVSVFH IDNDEIKGRI IGREGRNIRA LEAATGIEII VDDTPEAIVL SGFDPVRREI
ARLALHQLVQ DGRIHPARIE EVVAKVRKQV EEEIIETGKR TVIDLGVHGI HPELVRLIGK
MKYRSSYGQN LLQHSRETAN LCAIMASELG LNPKKAKRAG LLHDIGKVPD DEPELSHAIL
GMKLCEKYKE KPEIFNAVGA HHDEVEMTSL LAPIVQVCDA ISGARPGARR EIVEAYIKRL
NDLEQLALSY PGVVKTYAIQ AGRELRVIVG ADKTSDKDIE QLSNEIARKI QDEMTYPGQV
KITVIRETRS VSIAKIHVLP DSIANQIAAG EVIQRPASIL KELVENSLDA GAKRIIVEVE
EAGKASLKVT DDGCGMSQMD ARMAFERHAT SKISDVQDLF SLRSMGFRGE ALASIASVAQ
VELTTRRAED EMATQLTLNG SDVVSVRNVA APVGSSFMVR NVFFNVPARR RFLKSNQTEL
KHLIEQFERI VLVYPGVSFS FYSDGNLTLN LPATTQRRRI TDTLGQSVDK GLIPIHFENE
ISNINGFVSL PDYAGAEQYL FVNGRYMRHP YFHRAILSVY EKLLSPGYAP NYFLFFSIDP
SRIDVNIHPT KTEIKFLDEQ AIFKLLAIAI RQSLSTTMAV PTIDFYIVSS VSRGVVLIDY
KRAQQRIIYL IAKLFSCQES TYTPQGKLIM RVLSNNEIGV QRLVGNVQLR HLNWVMTCDS
AFLDQETDQF EAFGNVEIHE DSITILSKYL NYDGMARFAR LRNTVELRNT LYTDSLDYDR
VAGKGYYFDT GTIVDSLNTL TSIYGEYTPS TDQAIFRDAV ELVNPDFTLN TDYLVYNTRT
KIAVYDGPTY ISDSGHIEST RGVYDTEQDL GILLDRSIVY NEGDSLLYDN RLKFAEAFGN
MVLIDTVNQA ILRGEYGYYD ENKEYAFSTQ HAWLTDYSKP DTLYLGATRV YRNDAQAVAD
SLHYFSMDST MALYGAPILW RDSMQLEGDT IRLHFADDTL HHATAWLNAF EQIKGDSLIA
FFADSSIREM QAHGEVEMVY YALQESIRIK SPHVYTYLLV WQPEKRPQSP DDVGDEAILR
SDVEYQKLRL LSQGVRLDAN SECALPEQLA VQMLFLNQAK IDSITVDDAM INRYVEANIQ
GMIAEGSKEK LEEYFNKSLT QIREDQRRQA KSGEIVRAMQ QKLVSNISVS PSEIRAYFAS
IPTDSLPYIP TRLEVQKIVR KPIVKLSEID RIKQKLREYS EEVNSGKTSF STLARLYSED
TRTALNGGEY GFVAKTSLES EFARILFDMV SPIIQSEEGY HIVQIIEKRG DLINFRHILL
RPKVADEALE TEVTKLDSIA GQITSGALSF EAAVAQYSQD EETSNSEGLL VNFPLEELPQ
DISREVANLK VGELSRAFVM INEKGNREVL IVKLRNKHDA HRATLTEDYQ TIKEMALQQK
RNQELDDWVR TQQLKTFIEV AEGYRNCDFK YPGWLPRPKD IKAFLDQYVV GQDAAKKYLS
VAVYNHYKRV IEVEKSNIIM VGPTGTGKTL LAQTIARMLD VPFAIADATV LTEAGYVGED
IESILTRLLQ SCNYDERAAE RGIVFIDEID KIARKSDNPS ITRDVSGEGV QQGLLKLLEG
SIINVPPAGG RKHPDQKFIH VNTRHILFIC AGAFDGIERK IANRLNTRYI GYLKHVSHQD
LRAYGLIPEI LGRLPILTYL DPLERSTLKS ILTEPKNAII GQYVKLFAMD GIKLHFTDEA
LDYIVDKTIK EELGARGLRS VVETIMMEAM YTLPGSELLV TREYAYLFTS ESVSEGHPDK
VCDQIADAIV DSLIAADAQS KVACEVLATR GQVVLAGEVR SQGYVDIDAT VRRVVEGIGY
NQAAYGFDAH SCGILSAIHD QSPDINRGVE REAPEEQGAG DQGLMFGYAT RETPNYMPLA
IDLAHSLLLE LAHIRKHMPY LRPDAKSQIT IEYSDDHRPL RIDTIVLSTQ HDEFADRSMR
QRIEDDVRSL LIPRLFVNPT GKFVIGGPSG DTGVTGRKII VDTYGGKCSH GGGAFSGKDP
SKVDRSAAYA ARHIAKNMVA AGVADEMKVQ LAYAIGVAQP ISIFVETLGT VAMSDGEIAR
KIGEIFDLRP YAIEQRLGLR KPIYQETAAY GHFGRVELFT WERLDYVDRI KAAFAERFLH
YVSFDTQSNE ASDTFPSTDK QLVLLRALHD EMIALGLPVV GFISHVDTAP DMSGANFPEL
SFYKGHTLIT TDGTTLLGAD DKAGVAEIMT MAEYFMTNPQ IAHGKIRIGF TPDEEIGRGV
DHFDVKQFGA QFAYTVDGGF EGELEYENFN AASAKLSIQG RNIHPGSAKG KMLNALQIAC
DLHEMLPCPE LTEEYEGFFH LIHLSGSVES AEMAYIIRDH SRELFEEKKR IISAAVSYLN
TKIGLTLKDQ YYNMKEQIAP YPELIERAKQ AMKMAGVTPL VKPIRGGTDG ARLSYMGLPC
PNLFTGGMNF HGKYEYFEQQ GGSAYKPGLE RVLAMAEAIG SPHYIHVAGT NGKGSTSSTL
AAILSAAGYR TGLFTSPHLV DFRERIRIDG MPIEECAVVD FVEFSPSFFE LTTLMALHHF
AAKKVDVAII EVGMGGRLDS TNIITPELSI VTNISLDHTQ FLGSTLEEIA GEKAGIFKPN
VPALVGEALR PVFRAKAELL DALGGAAQRL NARTILAALS ILIPRVAVEE GFAHVPDTYC
DTGHNEAGIC LVVEQLYQAL HIVFGMVADK DWHSVLRLLP AHYYFVQPTS DRALSSEELA
QEARSIGLEG FPSIEEGCLA ADLIYIGGSN YVVAEALWVF PKGFYAEKFD DKKNKLAQVK
CDTAYYYMNE ELWNFIGHVL VVNLSGERFT TRHLYWDKNQ GKVFSQDTVR IFEASQNFQQ
YIDGEKIKAE DYHQRLQQLQ EAAELTDEQR MQLNNQLAEE YIQSIALEKE ADALGLKVTP
EELIALVWDA LLRSVRNERL GSKFNAIMTR SYAINKVDDV PSRDVAVVRT PSTILADTTV
RATDDEVREY YNKRPRMFPF TRVEYINVAI RPSAKDYSDA LALMNKTRTS LKKSAPSGVQ
ARIIVLDSIV GAINGGATKY KIAYINLPVT FSEGTFSEKY STINNILFDE MAKEAEAKGL
EVVRDARVEP TSINLAIPSS REAVSWLLVV ATVKEQVPAG TQPFEDVKED IRDYLTMEKR
GDKLATDLEG KDTIPSVSLV ARGSVTPMLS AHAMTTAINT ISMFVDVLSP LKSMLWSSTV
FGTYGSSEFF LNVFFFFLIF AGIILDKMGV RFTAVLSGAL MVLGALIKVY ALSTTFPPSA
KLACVGFMIF GCGCEMGGVT VSRAIVKWFE GKEMALAMGL EMAVARLGVF AVFRMSAVQA
PVILCLILLS IGLLFYLIYG IFDARLDEEE PFRFKDLTKV FGSGIFWVVA LLCVLYYSAI
FPFQKYATNM LETNASAIFS YFPIGAMIIT PFLGAFLDFK GKGATMLMLG SVLMIVCHTI
FALSTIIAYS AIVLLGISFS LVPAALWPSM PKLIDGKVLG SAYSATFWIQ NVGLMVVPIV
IGKVLDYRLP MLIFASFGVA ALLLSLYLKA IDKKKGYGLE LPNLGLQWGD EGKGKIVDVL
TPRYDMVARF QGGPNAGHTL EFAGEKYVLR SVPSGIFQGK INIIGNGVVL DPVLFREEVE
SLFNSGHPLL VISRKAHLIL PTHRLLDAAG EKALGAQKVG TTGKGIGPTY TDKVSRHGVR
VGDIEFEANY KRAKERHLGM LEADFFAAVE YLRQFFVDSE FVINNTLKSG KNILAEGAQG
SMLDIDFGSY PFVTSSNTIC AGSCVGLGVS PRAIGDVYGI FKAYCTRVGA GPFPTELFDE
DGRQMAERGY EFGAVTGRPR RCGWIDLVAL RYTIMLNGVT KLIMMKSDVL DTFATIKACR
AYRINGVETR DFPYSIPIYD EIPGWQCDLT AFDREEQLPK AFLDYVAYLE RELEVPIAIL
SVGPDRKQTI VRIPSLGAII KEVYPMEECF HFNGELDGLL DDLYAKSYHV SMRRARNLVD
TDVEELRRDM IRLGGILIGG ECDALVKGNL RLKGLRSTNP VVVGDRVITA ICPRRNYIIR
KASNLSKESH ILAANIDVAL LVVTMIQPET SFTFVDRFLA TAEAYDIPVV LLFNKIDLYG
EEENRRLAEW QLIYAPLGYP TLSISATEGI GLEEVWPHIA GRIVLLSGHS GVGKSSLINA
LLPGSSLRTH SISLAHGTGM HTTTYSAMIP LAGGYLIDSP GIKGFGTLEM NEHNAHHYFR
EFFALSEGCR FNNCTHINEP GCAVLAALER GEIAPSRYVS YLGILGDIGL VPTMGALHDG
HLSLVKQAIA RYDVCVVSIF VNPRQFNNPN DLETYPRQPE KDVALLDSVG CHYVFMPSVE
EIYDGSGFDF GAIGRVMEGV QRPGHFEGVA LIVSKLFELV SPDGAFFGEK DFQQIAIVRS
MVEQSIIAVP IVREESGLAL SSRNQRLTQE TRPSAPRIYQ TLRASLEQPN EVIAWVTKEL
NGIPHLEVEY YAIVDGNSLQ PLEAWEDVGC IACYCGDVRL IDNIHYMQNA IEYLDEKLAH
IRAGKANPKI LDDIMVSYYG TMTPLNQVGT VTVPDARTIV ITPWEKKIIK DIEKAIIDSP
LGIMPENNGD LIRIGIPPLT EERRKVLVKQ VKGEVEEAKI SVRNARRDAI DAVKKSVKDG
TPEDVAKDAE AAIQKLHDKY ISRCDELFAA KEKEILTVDR VVSLAEIAIY TTEGEKPLGE
VTFAYMESVL PTYDKDRVYP TDVKKMLSWY NILVRGGFTR FPVFDCDREA KALYAQLKKQ
LIEHFGEGLY GRFASHALAQ IIFMVHPAVL RRFDQWESAI LFSSGFNRFC TDVLWVDAPE
DERLQRIVQR DGATREEAMR RIDNSADQAL LPAIFWLFFI RPQSKRQKEL QRKREAMTEG
DKVITAGGIH GKISKVLDFV IEIAKDVQIR VDKSSVKDTA VYGLSSILGR FLNWALTPLY
TRVLTGEFGV QTNLYAWTAL LMAILTYGME TGFFRFVNKV YSTTLISLGT TSSLFALLSL
LFLGYANRSD LVAMLIFIIA TDAFMAIPFA YLRYKNRPWR FATIKLTFIA LSIGLNLFFF
LVCPWISWFY DPEFGVGYIF VSNLIGNGVI FLMLLPYILF SSPLLRRMLA YSLPLLLLGI
AGIFNQMADK ILFPIILTDA EAQLGIYSAC FKIAMVMVMF TQAFRYAYEP FVFNKREYAL
AMKYFLICSL FVFVGVMAGM EILQYLVGAD YREGLKVVPL AMWGELMMGV YFNLSLWYKL
VDKTWWGALI SSLGCLFTIV IICWGVPRYS YMACAWASAI SNTVMAVVCY LLGQKYYKVE
YGCQIGIVIG GGNIFRGMSG AGFDRTTGDQ MGMLATVINA LALGSALGCK AIVYTAIRME
PVARLYSSHE AIEKLEEGYV ALFAGGTGNP FFTTDTASAL RAVEIKADYL LKGTRVDGIY
TADPERDPTA TRFDKITFDE VYTRNLKVMD LTAMTLCKEN NLPIMVFDMD TPGNLSKLLE
TTGAQIILGN TYHLYLRPGL EVLRSAGGLH KFGTWQKPIL TDSGGFQVFS LAHRRKITEE
GVTFASHIDG SKHLFSPERV MDIERTIGAD IIMAFDECCP GDAPYEYARQ SLDITERWLE
RCRKRLAETE PLYGYQQSLF PIVQGCVYPD LRRRAAENIT ALGADGNAIG GLAVGEPTEK
MYEMIELTNS ILPLDKPRYL MGVGTPANLL EGIERGVDMF DCIMPTRNGR NGMLFTRHGT
INIKNAKWRK CFEPIDHGGA HPMDERYTLA YLHHLFKAEE LTGLTLASLH NVAFYLWLVG
EARKALEEDR FTEWKAGILP ELTRRLIIRL FLGTYFSSIL LILSVAIVFD INERISKFLN
PECSLYYLNF VPYYANMFSP LFVFLSVIFF TSKLAEKTEI IAILASGVSF KRLLRPYLFS
AAIVALLTFL LSSFVIPPGS RVRNDFQNKY FRDKRQTYAE SVQIQVSPSL FAYIHSYSAD
NKTGYNFMLD KFEHNTIKSR LTAQTAEYDT LNTWRLYDYS ITRYGAKRDT LERGTQLDTT
INLKPQDFLI SAVDAETYTT PVLHQYIGEL KSRGATNDLL EVELQKRYAA IPAAFILTII
GVSLSSRKRK GGTGLSLAIG IALSFTYILF LTLASSFSAS GALSPIVAAQ MPNAIYAIIA
IFLYKKAPML GLGETEEEIL ETMDDALSVG VSILTIGQYL RPSRKNIPVE AYIEPAQFDH
LREVALQKGF THVVSGPLVR SSYHAELNHD YYTDILTFIS GDILISLETV ASNAEKFGVP
YEEELHRVLI HGVLHLSGID DKTPEEERLM HFAEDRAIVL LIRSLNNKQL ELSSRIPNLF
RDAEPEIRSA IGKRVVRGKV EYYRELTQIS SQYNIPLPAL LGFEAFRKQE GEMLERVFEE
KIANIRALLE EVAPYEAQRI EDIRTRFAEE LAKIDNGRFE QEMIYYIEKL DVHEEKERLA
NHLKYFMETM GVGKKLAFIA QEIGREINTL GSKSNQAAMQ QIVVRMKDEL EQIKEQVLNA
LSKLFGNKSQ RDLREVQPYL TKIKETYPSI QALSNDELRA RSESLKQKIR EYTAAERAEI
EKLKSNVEEL DLEAREEVWN KVDKIEKTIL DRTEEILDEA LPEAFSIVKD TARRFAENAE
IVVTATDRDR EFATKFDFVR IEDDKAIYQN HWIAGGNDMT WDMVHYDVQL IGGVVLHKGK
IAEMATGEGK TLVATLPVFL NALSGNGVHV VTVNDYLAKR DSEWMGPLYM FHGITVDCID
KHIPNSNGRR AAYNADITFG TNNEFGFDYL RDNMATAPSD LVQRKHNYAI VDEVDSVLID
DARTPLIISG PTPKGEDQLF EEFLPNVEKV VEAQRKLCNQ ILLEAKQKIH RDDKKVQEEG
ALLLFRTFKG LPKSKALIKF LSEPGVKATM LKTEEFYMQD NMRQMHVVTD PLYFVIDEKM
NSIELTDLGI DLLTSGTGDP TFFVLPDIAA ELAQLDNLSP EECTARRDAM ITNYSIKSER
VHTVNQLLKA YTLFEKDDQY VVMDNKVMIV DEQTGRIMDG RRYSDGLHQA IEAKERVKVE
AATQTFATIT LQNYFRMYHK LSGMTGTAET EAGELWDIYK LDVVVIPTNR PILRKDMNDR
IYKTAREKYN AVIEEIVSLV EQGRPVLVGT TSVEISELLS RMLSLRKIEH NVLNAKLHQR
EADIVAQAGR KGTVTIATNM AGRGTDIKLT PEVKEAGGLA IIGTERHESR RVDRQLRGRS
GRQGDPGSSV FYISLEDHLM RLFASDRIAS LMDRMGFKEG EVLENNMLSK SVEKAQKKVE
ENNFGIRKRL LEYDDVMNSQ REVIYTRRRH ALMGERIGMD VLNMLYDVTE GIVTRYKDYE
GFVAEMFSTL AVEVELSEED FRKERESALV DVVFDEVYKT FKRRCDTIAS VAYPVIHQVR
EEHGTQYERI VVPITDGRRV YNIAVNLEEA DASEGKSIVK ELEKSISLYT LDEAWKEHLR
EMDELRNSVQ NASYENKDPL LIYKLESYEL FKTMIDSMNR KASAILMRPV RAEPKIGRND
PCPCGSGKKF KNCHGEAIYT IYGHAAIRDR VYNYGVFDYN FTAKFIAGRT DYMLASQYTA
DYVQSYELVL NLRPEEAQNI EMLLIENARP ENAKYRYNVV YDNCATRRNM IDHCSTKWAW
LKLGTDLALG MPADFLPLYL LDIMGLVGVV LFFLSFLSLH PLTWPNLNLL SLHPLHLPSF
SPQIITVESL TEKLSTQQVC LLYREILLSD FNDIDNYLVE PDEIFHNLKA LDDDYISPEQ
KEAIEIFFSA MTTEMQLLFR ATLESLGLGY SGMLARVAGL YHLSTAEREI LAIALPEVNT
LLPLLFKLVE EETLPFEGEP LEGLQIMGFL ESRLINFDYL IIPESNEGAL PGYIPYNVRL
GYNMPTYQTE AYYFYRLISR ARRVFFIVDS RLSASSLSTY ALCPLQFYYK YIRQIPEIEE
RTDLLSPGDF GTVIHDVMQH LYCRYCAFKA ICMAKEILFD QEARDLLKKG VDQLANAVKV
TLGPKGRNVI LGKSYGAPHI TKDGVSVAKE IELEGAFENM GAQLVREVAS KTNDDAGDGT
TTATVLAQSI INVGLKNVTA GANPMELKRG IDKAVATVVK NIAAQSEAVG DDLKKIEHVA
KISANGDEEI GRLIAEAMGK VKKEGVITVE EAKGTDTEVK VVEGMQFDRG YISPYFVTNT
EKMECQMENP YILLYDKKIS VIKDILPLLE KSLQTGRPLL IIAEDIDSEA LATLVVNRLR
GGLKICAVKA PGFGDRRKAM LQDIAILTGA TVISEETGFS LEAATIEMLG QAEKVTVDKD
NTTIVNGMGD KGELEARVAQ IRAQIENTKS DYDREKLQER LAKLAGGVAV LYVGAASEVE
MKEKKDRVED ALSATRAAIE EGTVPGGGTA YIRAIDALES LKGETDDETT GIEIVKRAIE
EPLRQIVANA GKEGAVVVQK VRDGKADFGY NARLDKYENL VASGVIDPAK VSRVALENAA
SIAGMFLTTE CVVAEKKDVV VKPADAEQKS QGGIIIPDTA KEKPLRGTVV AAGKGTKDNP
MELKEGDVVL YGKYAGTEIE LEGDKFIIMR ESDVLAILMD KNTIIGVSLI AVVLIGFTFL
NRPLENEKLV VSFSNRGGAA VQARLKEYDC SFNLPLRTKM GQLRVDSATY LDFAYTLLDR
LFPSNMRYQD LEIGQKIRRQ ELSWQNENQY SAIYYKLFAD KVERLWIAFK DKFFSSVWYM
GPLEHHLLKA YDQGLHLEHL VYVGFRWLNV HLIIPIVDFL SKYISNWGLI ILLLTLIIKT
ALSPLTFKSY MSQAKMRVLK PQIQAINDKY PGMMKRSQET MALYKQAGAS PMSGCLPMLL
QMPFLISLYM FFPTAIALRG ESFLWAQDLS TYDGNHLSLF CLLWAVTNIL YMKMMKYMPY
IMSIMFFFFF NNNASGLCYY YFISTLITIL QFLGSRLLIN EEKVLAKMEE FMARLEEAQR
LQKVAAAVPY VKVADCYYNV ERISEMVHQA DAQGVEIVTF PELSVTGYTC GDLFLQPFLL
DEANAALCQL VRDTADTRTL VIVGMPVRVE EKLFNSAVVF QQGHILGAIP KTYLPNYREF
QEKRWFSPSD VLQYTVRIGE HTVPIGRNIL FRSGRVGIGI EICEDMWTPY TPGTRLSLYG
AHIIFNLSAS NENAGKHNYL RSIISGLSSQ GLCGYVYVSC GYGESSTDLV YTGKAFISEI
GKIVKEMKRF EYCERMIVSD IDVSHVQTER LLNSSFKSAV SEELTEIPFA LRSAPVDRPI
ERNPFMPERC EEMFQIQVCG LVQRLRHMKA EHAVIGISGG LDSTLALLVT VRAFDILGLP
HSNIIGVTMP GFGTSTRTRE NAHKMMRHLG VTLQEIDITE ACMQHFAAIG HDPEVHDTTY
ENVQARERTQ LLMDIANRYN APVIGTGDLS EIALGWCTYN GDHMSMYSVN ATVAKTSVAL
IIDWHALLDV VDTPISPELP HQKTQEAIGP YELHDFFIYH FLFKKNQPSK IFYLARVAFE
GIYPPSVIKR YMLLFFRRFF SQQYKRNCMP DGPKVGAVSL SPRGEWRMPS DLKIAYVELD
SVLNNYEQYT EMKATLEKKS NDSRASLSAK MNNLQRAGAS FQQKLQSNQF ATREAAEAEQ
ARLMKMQQEL ESLNASLTEQ LMKEQEAAEE KLYKAIKEEI AKMNKDWGLY AADGLDITGR
VIEELNKAYM ATSLIMHKRI ATTVAKAKAL RVYVEPIITK NDNLHSRRMV FSELQNKEAV
KELFGVVSDK VANRPGGYTR ILRTGYRLGD NAAMCIIELV DFNELFALLR IPSISSQSEH
KPDMVRTAEH WRDYLLASGM QRAEVYPTPG NPVVFAERII DPSAKTILIY GHYDVMPVEP
LELWKSEPFE PVIRDGHIWG RGADDDKGQT MIQVAGLRTA LALDLVRCNV KIIFEGEEEI
GSTHLEAFCQ EHKEMLRADV ILVSDTSMVG RNTPSLTTGL RGLAYWEIEV TGPNRDLHSG
HFGGAVANPI NELSKIIAQM VDEKGRITIP HFYDDVVPLS KEERDMIAQV PFSQEAYCKA
IDVDAVFGEE GYSTLERNSC RPSFDVCGIW GGYTGEGAKT VLPSKAYAKV STRLVANQDH
DKISKLFVDY VKQIAPPYVR VKVTPMHGGE AYLCPIDLPA YKAAEEACAV AFGQRPLAVR
RGGSIPIIAT FEKVLGIKSV LMGFGLESNA IHSPNENFPL DIFRIGIEAV AEFYRFEFKP
LEPGYAKTIG NALRRILLSS LEGYAIASIR IDGVEHEFAT IPGVTEDVTN IILNLKKIRF
KQKVGNFEIT NLDQHICSFD PQVKIEFRIN KGRGYVPSDE IAIDSIYTPI RRVMPKEESF
RVEQKTDYEK LILEVVTDGT IEPEMALREA AKILIDLFSL FSDGEMRIRQ MLRQELDSFN
LSVRARNCLR SNNVFTLADL VKHNRQELLK FRNFGKKTFE ELEGFLAEVG LEFATDLSKY
NLDIKIAIVG ASGAVGGEFM RLIEQCNFPA AEIRLFGSSR SAGKEYKVAG QLCKVEELQD
NDAFRGVDIA FVSAGGDTSR KYAEVITRHG ALMIDNSSAF RMAEDVPLVV PEVNPTDALV
TPRNIIANPN CSTIQMVVAL HALNKITPLR QVHVATYQAA SGAGNLAMEE LRQQVRDEAE
NRPLEVNKFA HQLLYNVIPH IDVFADDDYT KEELKMYHET QKILHSSVSA TCVRVPVLRA
HSEAIWVEGE RAITPEEARR AFEAQEGIVV VDDPKQLRYP MPLLAADQDP VYVGRIRQDI
AHPGGITFWC VADQIRKGAA LNAVQIAEWL YHLPVLCREA VEALLTRPNG VYADVTMGGA
GHTCEILRHL GEKGHLYSFD RDQDAMANDP RFTFVASDFR YLSRWMRYFG LDGVLADLGV
SSHHFDTAER GFSFRDMRMN NRAGRTAADL LNTYSVEALS DLFYYYGELK DARRIAALIE
YRTIESLLEV LAPKKLSQLF QALRIEVNDE LGALRSLLTS LTSLLAPGGR LVVLTYHSLE
DRLVKEWKPI LPSDAEIAEN PRARSAKMRV LGYVARLFYL QILSYKSKAE NNAFYHHVIY
PERGAIFDRT GKLLVYNEPA YDVMVITKLD SLALCKLLSI DIETLRQRFE AVRNRDLNPG
YSPYTPQRLL AQVSAGDAGR FQEVLYKFPG FSVQHRSIRR YGTEVAAHVL GYMSECSPGD
LEQDSLLAPG DYVGKSGVER TYDAVLRGTK GYEVMLRDAR GRIQGRYNNG ANDAKEVAGR
NLTLSIDEGL QALGERMMQG KRGGIVMIEP ATGEVLCLVT SPAYPPSLLA GRDIGKNHLL
LAYNPGKPLF NRALQGTYPP GSTFKPTQAA ILLNEGVITP QTPYMRGRPA CHGHGSPLAV
EFALTTSCNA FFAWGLHYML DDRTVQEAFT HWKDYMVRMG YGYPLGIDLP GEKRGFIPNS
EYYDKWYWNS STIISNSIGQ GEVLATPLQM ANLAAIVANR GYYYRPHVVH DTAYSHKQYT
GIAAQHWEIV ANGMAGAVRA GEIEVCGKTG TAENHGPDHS AFIGFAPRNN PQVAIAVYVE
NGGFGATYGV PIGRVMLEYY LRSGARLLHY VSFRAVLAFV FSLLIATLVG SKIIDKLRQK
QIGETIRELG LEGKKNTPTM GGIIIIISIL IPALLFARLD NIYIILMLIT TVMMGLLGFI
DDYIKVFKHN KKGLSGKYKL VWQALFGLVL GLVLYLSPET SIRENREVGK ITNVTYSNVE
TKSTKTTIPF VKNNNFDYAD LLPKEVVGWI LFIVVATLIV TFISNCVNLT DGLDGLAAGS
SAPVGVVLLI FAYVSSHINM ASYLNIMYIP GAEELVIFAA TFVGATIGFL WYNANPAQVF
MGDTGSLTLG GIIAVFAILV RKELLLPILC GLFVVEGLSV MIQTAYYKHT KHKRIFRMAP
LHHHFQKAVQ DTRVLIDVPK KLVKENKLVV RFWIIALLLA AFSLATLKMR AAILAQKVGL
PCRVSDKGKL NPQYREELEK RGIPYEEGKH SPDWLLANEV IKSPGIPDSL PLIQDFIKRG
ISVISEIEFA SRYDTKVAAI TGSNGKTTTV NWVTHILKTA GYDAAMCGNV GFSMARLVAE
DPHYYVVEMS SFQLDGTYKF HPNVSVLLNI TPDHLDRYKH KFELYALSKM RITQQLGKGD
SFVYWEEDFS IPKRDLALVG KHNLLNAMAS ALVAREFGVS NEGKALRDFK NVPHRIEYVA
EIDGVRYIND SKATNIQSTF YALEAQTPVV LILGGTDKGN NYSEIEDVVL SKCRALIFMG
IDNDKLHRAF DARSMDECLT HAQELADVVL LSPACASFDL FKNYEDRGEQ FKNKVLAISK
KNYPPGQHGE GRRRKSSEYG IQLAEKQKAK YTYGVLERQF RNLFKAAQRS KGVTGEVLLQ
LLECRLDNIV YRLGIAPTRA AARQIVSHRH ITVDGNVVNI PSYSVKPGQI IAVRERDKSM
EVIANSLAGF NHGKYSWIEW DNSSMSGKFL NIPQRADIPE NIKEQLIVEL YSKNRVIVSL
FLVLWAIAVL VQFSAISTEF FKIGIVFVAA QEKYAKMAVA RMPEIYNDFI YSLIIEEYGG
LIGVPIIYLL LLLYIRQIAQ DSKYRFYEIV LYGLTTSIVL QALVNMFVAT GPVTGQTLPL
ISYGGSSQWA VSIQFGLIAA VVQLIWMGLS GVLIFLILLS DVGWFETFAP IFYLVMMGLL
LVTIFIAPDI KGSHSWLVLG PMRLQPAEFA KIATALMLAT TLNRYKFLNS WRAYGEVFAI
VLLPMMLIFL QKEAGSALVY TALFLALYRE GLSGIFLGLA FISVVLFVMA LSLADTMWLG
IGCVLYSLSV SFVFDNVLQP HQRGRIAVAL GLKEDLKGMG YNVNQAKIAI GSGGLTGKGF
LQGTQTKLSY VPEQDTDFIF CTVGEEHGFL GSTALLLFYL LLILRFFYLA ERQVNAFGRV
YGYCVGSIFL FHLAVNVGMV LGLVPVIGIP LPFFSYGGSS LWGFTILLFI FVRIDVREFH
PQVVVGVGGY ASAPTLRAAQ RLGVPTLIQE QNSFAGKANK MLATRAKYIC VAYPNMDRFF
PSIILTGNPV RPILERSGAL ARFGFLMVVG GSLGARTINE SIEAGLKIRL IWQTGKAFFI
DHMEDAFSCA DVVVSRAGAT TISELCLLGK PSILVPSPNV AEDHQTCNAK ALSTRNAAVL
VTDIDARNRL VDEALALIKD KQRQNDMSAN VKQLAAPHSA RRIVELQQMF PSGKTKSIDS
IDVHKIEAKL NGLFEKVNVY YTLEGELHVD ITPAEPVFLV VEEQEAIGEI YDLCNLISSD
AYWSSFFTGI RVIPKVGWQA YSQISLEYPN RITVVPMASR RVEIVHGTIY NIDAASAIAK
EIIKDFISQV YISIDCRSVR AYYTLLLVRK TYVRLITDLV EGILAAPICE AQVILSPGIR
QMGCALVNIG ADCTTVSVYK EDALELLRVY PVGGNAVTSD LILREDAEEI KARMKEIIAN
VQALIKIVGI GGGGGNAAEH MYLEGVEGVS YLILNTDVQQ LNDNKIPHKI VLGGLGAGDT
PEIARQAAQE SANKIREALR DTEMVFITAG MGGGTGTGAA HVVANIAELG LLTVAIVTIP
FAFEGSHKII KALEAVEKLK EEVDSILIVN NERLRQYNAA QKSLYIGDTA VSKAASSISD
LIINPGYINL DFNDVKKTLN NGGVAIISTG IASGEDRLKK AIDDALSSPV LNNNDITQAK
RVLIAIKENL RVTILASGFE LDDDEFINAL LKTPAYNRRK VTTHRLREMK EREKIAMLTA
YDYTMATLVD SAGMDVILVG DSASNIMAGN TTTLPITLDQ MIYHGKSVMK AVKRALVVVD
LPFGSYQGNP MQALDSAIKV MKITHADAIK VEGGSEISES IQRILSAGIP VMGHLGLTPQ
SINKFGSYNV RAREEAEAKK LIADAHLLEE LGCFAIVLEK IPATLAERVA SELSIPIIGI
GAGNVDGQVL VLHDMLGLNE GFRPRFLRLY AEMGQAVRAS VGQYITDVKT RDFPNSEEQY
MGFRSSKKNT PYAAQMAAQD CAKVAYDLGL RRVKVYVKGP GNGRESAIRT IHGAGIEVTE
IIDVTPLPHN GCRPPKKRKV MSNEEVFITK STIQAKETIE IDGVEYPLVK VEISNTSHPF
FTGKAKLVDT AGRVDKFMNR YGNRKKAAEA SVHSVVHIKV EGSGVIISTD GYIITNNHVI
DNANKISVTL NDNRTLSAKL IGSDPASDIA LIKVDAEDLP TIPFGNSDAL KVGEWVLAVG
NPFNLTSTVT AGIVSAKARF IQTDAAVNPG NSGGALVNAA GELVGINTMI YSQTGNYAGY
SFAVPINSAA KVVADIKKFG SVQRAVLGIG GLKVNEGVVV TTFAERSGAF SAGMEEHDVI
TAVDGKPVKN MAQLQDLISI RRPGDKVEVT VNRKGSTKML KVTLKNEEGG EQIIHNDPLG
AQLKALTNEQ KRAYGVSYGV AVAKVGKFKD AGIKEGFIIL SVNNKPVRSV EEMKETVQKF
VDLLKEQGSE IVNEENWGLK MLAYPIDKKT TGFYQFVEFN AEPSVIKKLE VNFRRDERVL
RFLTIRQDKF AREYAEKRRN LKKKKYCRFK KSGIKYIDYK DPEFLKKFLN EQGRILPRRI
TGTSLKFQRR IARAVKRARH LALLPFVTDL MKLKEDVLNL GYKDDIVTVR DGYGRNYLIP
RGMAVIASES AKKVLAESLR QRQHKLAAIK KAAEDLAAKL EGVTLSLKAK TSGVIFGSVT
SIQLAEALQE KGFVKEVGNY ECQLRLHKEV QVSIPFEVLS EMQMLWSRAD EIVGRGLDTW
VLIQLLFHAA VMALPTATPL GILLASVMTF GGLGERLELL AMKSAGVPLY RIMSPLFVVG
ITIGLALFVY LNTAMMDAQV KFFQIIFSAQ QSRPDLEIPQ GVFYNQIPGY SLFVTLHELM
IYDFSRGPRI VLADSGKLQM DASKTFLTLD LYQGESFEQL SYLKEHFSHK RIVIWFDTNF
KMIDDEGLRS QFVGKNLLQL NRYIERHRKF TFPVACIVFF FIGVPLGALI RKGGIGMPMV
ASILLFVVYY MIDTLGFNLS YNGTWPTWLG MWFSTFILLP IGAFLTYEAS RDSVALNLDM
TYIFGIGRSR AAYILDKAGI DRNIKVKDWS DDQAAQIREI IGSEFKVEGD LRSEVQLNIK
RLMDIGCYRG IRHRAGLPVR GQSTKNNART RKGKKKTVAN KKKATKLYCL GDIVHNKNEV
DRLESMGLAT INYEQFDALR GKRVLIRAHG EPPAVYQAAR ERGITIVDAT CPVVLQLQKR
IRKYYQEGAT QIVIFGKRGH AEVNGLVGQT NGEAIVIQEP EELDFSRPIS LISQTTMSLE
TFGEIVEKIK QRMHPGVAFT FADTICRQVA LRIPHIQEFA LCHDRIFFIA GKKSSNGKVL
FEKCRSTNPQ TFFLDSPEEL SIGICGATST PRWQMEALAI KVMRIRSIER TGEARVDEGI
IPEFIGLVNY AIMGQIQLEL GEADSVEDAL RLYDAVAQRT FRLMMDKNHD YGEAWRSMRT
TSFTDMILSK VLRTKQIEDN NGATLVSEGI EANYMDIVNY AIFALIMNKS VAEGLELVET
LQKELKEQRP NCRVIVAPPF LHLVPMVIGI GAQNCADHTS GAYTGEVAAP MLSASGVRYV
IIGHSERRAY YHEDSETLAT KVNLALAEGL TPIFCVGEQL EDRDADRHFD VVEKQIKEFH
LSSEDFSKLI LAYEPVWAIG TGRTATPEQA QEMHARIRSF VASKYGQEVA DNCSILYGGS
CKASNAKELF ANPDVDGGLI GGAALAADTF LPIIRAFGFR IQAYTGNSKE EAYRRAKVVN
AANPALGCYV TYKSPFWRLS VGDFRTREEA QKAMQDLKMK NLQRRILELI GEDPDREGLI
KTPERVAKSL RFLTKGYRED PEEILRSAMF EEYRQMVIVK DIDFFSMCEH HMLPFFGKAH
VGYIPNKYIT GLSKIPRVVD VFARRLQVQE RLTTQIKDCI QATLNPLGTI VVIEAQHMCM
QMRGVEKQNS LTTTSDFTGA FEEASTREEF MNLIICFGGD GTFLRTLHRI ASPTTPILAI
NSGHLGFLTD LDIHDALISG EYLIEERRLL LNEIAIQKRE TGSIINVETH IEYFLADYAA
DGLIVATPTG STAYSLSLNG PLVSPDCPVL LITPIAPHSL SMRPIVLPDT VTLHLKVFSR
SSTFMLVTDG NVAVFPTGTP LTIARAKHPV RLIRLSNHTF AETLREKLHW GQNLRNIPNV
LQVALNCERF GAQGITVHPR PDERHIRYAD VRALKQVLST EFNIEGNPIP SFVDLVLEVV
PAQVTLVPDA PDALTSDAGW EVDQHFDFLR DTIRRFEAEG IRTSIFVGTD LDNIARAADA
GCRRVELYTE PYATAFVIER FARAAEHAAA CGLEVNAGHD LNLDNLNYFV RRVQPLAEVS
IGHALISDAL YLGLEETIRR YRHELMVVST LVVPNAIKVN LPSSQSTAPP MARVTITAEG
TCPDMYVALY ADEEVPYREI IKVLNATAQL DIRLVLATVN ADGKVIEATQ TNVTDSRTVQ
AAIRAALATR FNAQPGLGEF ALIDRLTTDL LLEGVHFDLT YVPLKHLGYK AVMVNLSDVF
AMNAKPAQIT VSIGISSKFS VEQIDELYEG IYLAASRFGV DVVGGDTSAS LNGLVISITA
LGYARQEEVV YRSGAKPTDL ICVSGNLGAA YMGLMLLERE KRVFYFTPDF DGREYLIERQ
LKPEARGDVI STLLSHGIQP TAMLDISDGL SSELLHLAQA SHVGIRLYEE RIPIDHETFA
AAEDLHLSPI AVALNGGEDY ELLFTVPLSY ADQIRTIPGV HIIGHTTEAD EGCHLITGDG
SLSPLEAQGV GNLAVGGTGK TPLVEYLIET LYRIAVVSRG YKRATKGLLH ATPESTAREI
GDEPRQILRK YPMVVEGNRN RAIEYIVILL DDGFQHRATK ASLSLLLTDC QHPFMSDKLL
PAGRLREPIK GRLRADAVVV TRCPQDMSPM DQRIMERNLS LYSNQTIYFS LSALQSQTEG
GLLALVDMFS GGAFSHASIF ALGIMPYISA SIVMQLAAII VPSMQKLQRE GESGRRKINQ
WTRYLTVLIL LLQAPAYLMN LSSQLFQAYA TIILAGGSMF VLWLGERITD KGIGNGISFI
ILVGIIARLP QALSAEFLFR GGMVAFLAEI VFLLFVSAGA ILLVQGTRKV PVQYAKRIVG
NKQFGGARQY IPLKVNAANV MPIIFAQAIM FIPISAFVRA FTDNTSFWYN FTFAVLILLF
TYFYTAITIN PTQMAEDLKR NNGFIPGIKP GKQTRDYIDT IMDRITLPGA FFLAIVAILP
AFAGISAGFA QFFGGTSLLI LVGVVLDTLQ QLESHLLMRH YDGLLKSGCR GICCVEGDSG
APLEHAEAIT MRRLLPQVKP LLSADALEVI HSKGISYIDA SGDEVTQLVN GRDCVFTTYD
GRCLCAFEKI YREGKSTFPK PISCHLYPIR VHYKYSTALN YDHWICRPAC ALGKKLGIPV
YKALKEPLIR AFGEEFFHQL EEAEIIAHYY CPGTTAHRIL VEHSECVARL ALALADRYDR
ELLYQAAMLH DIGIIYTDAT SISCYGREPY IRHGYLGANL LRWGLETHAR VCERHTGSGV
SEEERIALRL PLPRSYLPET LEEKLVCYAD CFYSKTGAIA RLEAMHQMFI NKELLIETGY
ASAKDLVKIL GCGEVRTALT VEADAFSKKA EEAITAAGGV VLATQSPRRH ELFSGLDIES
YPSTLPIRQI PQYIAERKAL AYQEVVLTAD TVVGDKVLGK PHSPEEARAM LHELSGREHQ
VSTGVVWFAS LSEEQIDYYL RSYHPYDKAG AYGIQEWIGY VAIEKIEGSF YNVMGLPVHL
VYQTLVIVSP TLGHAERLAD IYLLAVTDTA IASCAAQMGV WLHTAACVPV ETLHPDSGIF
YSLNTFSKGR PLSWQGIPLF VEHRSEIAAQ AIQQLANLLH MEPRPSTLTL RQEIHVAAVF
ACNFVNHQWA IASELLEQHQ IPRLHPLIQE TLQKAITLPR DTQTGPAFRG DTATLAAHRA
LLMRAVLESV GITDVLAKSQ GSSNAHNLVK ATIAALAELR DPLMVAKSRG ISVEKVFRGI
DDVEGRTLAS ASSLALEGAK KEIAAKVGEL IAQRAKEAGV ESVVFDRNGY LYHGRIKELA
DAARNGGLKF LPSEIKVETK SERNKNPFIY LESCDKQLLG QVCSKIRSFR KPEPYKGKGI
KFEGEIIRRK SGKTASKITK VLFDKGYILN YKFEDRAIIK VALKYDLAQK TNAIKALKRV
SRPGLRRYVG YRDLPRVLNG LGIAILSTSK GVMTDKEARD LKVGGEVLCY IYIGIFDSGY
GGLTILREIR KLMPQYDYLY LGDNARSPYG SRSFEIVYKF TLQAVERLFE MGCPLVILAC
NTASAKALRT IQQQDLPRRV LGIIRPTVEA VDTITASKHV GILATEGTVS SHSYQMEIAK
LFPHIIVSEE ACPMWVPLVE NGEADSPGAD YYVRKHLDAL LCKDKAIDTI VLACTHYPLL
RQKIKRLITP SITVVSQGEY VASSLQDYLG RQTEMDARLS KSGSIRYLTT EQADKFAEKA
SVFLEEMKAR EVKRQRMVAK YAAKRAQLKK IPRNASPVRL HNRCSMTGRP KGYMRQFGIS
RIQFREMASK GLIPGVKKAS WTTSLKTEYK ERIAPELMKH FGYSSIMQVP KLSKIVINQG
LGIATGDKKI IDVAIEELSA ITGQKAVPTY SKKDISNFKL RRKMPIGVMV TLRRDRMYEF
LERLVRVVLP RIRDFKGINS KLDGRGNYTL GIDEQIIFPE INIDTITKIL GMNITFVTTA
ETDEEGFELL KEFGLPFKRT GRVLKVLAEK NRVIVEGLNM IKKHTKPNAK NPQGGIIEEE
GPIHISNVNL VDSGKATRVG RKIAIVAGGY SGEREVSLRS AATIIKDIDR TFSPYLVRLS
RDLWEVFDYA FITIHGTPGE NGLLQGYFDM LEIPYNTGGV LCESLTFDKF TCNHYLSAFG
IRIAASERLP LPVFVKPNAG GSSIATTKVT SMDQLAVAIQ KAFEEAPEVL VERLIEGTEV
TSGCYIVNNT PHPLPLTEVV IKKEFFDFDA KYHGNSDEIT PARISEKLTQ ELQELTSRIA
LLLHAQGIIR VDYIIEPTLL EVNTTPGMTE ASFIPQEIRA AGLELSHIFT AIINDKLGLS
FEEAVEKLDD AGLNYEVVDS NYVEDMKPGT VFETLPESGS RVKPRRIIFL TINAFYPRTI
AIPRHANALL EGLGFTNIGL KRVDGGQLIP PGTKVTLKAH LTLLVNIHLT LTSPFKEALT
IDQSVAHNGV CLTVVEGNNY TVTAIRETLD RSNLGLLHEG DLVNVERSML LDSRLDGHIV
QGHVDCTARC VDRREANGSH YFRFEYSVPK EMARKGYTTV EKGSVCVNGV SLTVCNSTDT
SFEVAIIPYT LEHTNFCRIE KGSVVNLEFD IIGKYLECGC DEAGRGSLVG DVFAAAVILP
EDFCLPELND SKKLTERTRY RLRPQIEEQA VAWAVGRASA EEIDTYNILH ASFLAMHRAI
AALGITPQRL LIDGNHFDPI PHECIVKGDS RLASIAAASI LAKTYRDDYM LAAHKRFPVY
GWDRNKGYPT PAHRQAIEKM GHSPLQRFTF VSKALIVRTK KEIRRADGSY IRFSDNACVL
LSASGDLRGT RIFGPVAREL RAVNMKVVSL APEVLMQRCL DLAALATGTS PNPLVGAILV
RIVGEGYHHR AGEPHAEVNC FASVRIAQST LYVSLEPCSH YGKTPPCAEL VLQKRVPRVV
VAMQDPFPEV AGRGIALLRS KGVEVEVGVL EEEARWLNRF FLTAVEKNRP WVTLKWAQSR
DGFIDRVRPE VFSSPIRQRY VHYLRHCHDA ILVGRRTIQL DNPSLTNRFW WGKIQSLLVE
GGAQTLQAFL DSGLYDAVDR EVSVDCGEGT QLQIRRQGLH FGRIHTIFIS HLHGDHCFGL
PGLLSTLSML GRTGELHIHG PEGLTEYIDA HRKSFLAECS YIHEDPSLCV RSLPLSHRIP
TMGFLFEERC AARHLDKPAV DFYQVPRCCY PAILLGESYT AQDGIPNNRL TKPGRIPRRY
AYCSDTEYFP DLIEQVRGVD LLYHEATFGE DLRARLATTA HSTARDAATI ALKAEVKRLL
IGHYSSRYDV TPLLDEARSV FPNTTAAQEF VAEGPKLIGE LLATFPCRLL STLRTPRPMI
ALLELPPSLL LDNVQDPGNV GSILRTADWF GCRSVFTTEG TADPFSPKVV QATMGALARV
GNEGQGISPT VAQYVTQRLT IPQVESLNVA AATAIMEKSI TVAIRWKEKH PIYGKFVNKT
KKLYAHDEKN ECNVGDKVRI METRPLSRLK RWRLTEIIER AKLAYEVSQH LSYAKEEVQT
PLAIADPVVI GTILRAGLPF HAGFLNYFDH AENAFVSAYR KYKLKFDIFV EYIACPDLTD
KVLILTDPML ATGGSMELAY RALLSHRQVH FVSVIASQQA VDYLIWVASI DPELNDHSYI
VPGLGDAGDL AYGEKLIRKG YPLFLPSLLV RIGRTGREVA SRFSHRYING LGVGFDIVHH
NRAARQPWSE AVAFEYASYL NIIHVGDILL VQVEQNYSVN AIKDFNFKGL RAFVRVDFNV
PLLQITDDTR MRAALPTLNK IIADGGRLII ASHLGRPKGV SDKLSLRHLV PHLAELLGRP
VTFVPDSIAE MQDGDVLLLE NLRFYEEEEG KPRKPRQAEF AKRLAALADC YVNDAFGTAH
RAHASTALIA DSFPADRKMF GFLMEQEVNA VQRVLGDIHR PFVAIMGGSK VSSKIDIIDN
LLDKVDTLII TGGMCFTFAK AYGGKVGSSL CEDDKMDVAR AIVEKAKAKG VHLVLPVDAK
VADAFSNDAN TQVAPVDNIP DGWMGLDVGP KTMALYDEAI RGAKTILWNG PAGVFEMSNF
RDGSKALAQS IVAATEAGAY SLVGGGDSVA CVHLFEVADK VSYVSTGGGA LLEAIEGKDL
PGIVAIGIVT VSIEAADYEK AVKEQLRNIR QRMDMPGFRK GMVPQGIVTK KYGASVKIEE
INKMVGDKLF ETLRENNVEF LGFTFSFHLA LTPYTVKVGE KDIDEADNYM RRAYGSMQQA
EVMGEDDSLY GLLVELPKEN GLRKENCLLL PKSFKDEAEK AKFKDVALHS VVRFNPYKAD
TDAITSNLLG IFNFEVEKIN HFVEAELGEE LYKKAFGEIK DEAAYRAELA KRREMEYASG
SNNLFANKNI GTPEFDKETF RELTEESFQS IIDYVFFTTA LRQMAKAQGV EVTDEIIRQE
ALGEIRQQMA AYGYSMGNTV LLATVCAAAD AAPDCDFMPL QVDYKEKYSA VGRFPGGFTR
REGKASDYEI LTSRLVDRAL RPLFPADYHA EVFVNITLFS ADGVDMPDAL AGLAASSALA
VSDIPFEGPI SEVRVARING EFLINPTYEQ VANADIDMMV AATIDNIMMV EGEMDEVQEA
DMLEAIKVAH EAIKKQCQAQ LELSEAVGKL VKRTYCHEEN DDALRQDVHD KCYAKAYAIA
TSGTKQERTA SFEALIEEYK AQFSEEDLAK KSMIARYYHD VEKEAMRRAI LDEGKRLDGR
KTTEIRPIWI ETDCLPMPHG SAVFTRGETQ SLTTVTLGTK ADEKLVDDVL CRCKERFLLH
YNFPPFSTGE ARPQRATGRR EIGHGNLAFR ALKRMIPDEY PYVVRVISDI LESNGSSSMA
TVCAGTLALM DAGVQIKKPV SGIAMGLISE GTNYAVLSDI LGDEDHLGDM DFKVTGTRDG
ITATQMDIKV DGLSYEILER ALAQAREGRM HILGKIEEAM PSVRPDLKPQ APRIEKLRVP
KEFIGAIIGP GGKIIQGIQE KSGAVVSIEE IDGEGHVEIS SANKESLDAA LAMVRGIVAM
PEVGEVYDGK VTSVMPYGCF VEFLPGKEGL LHISEIEWRR FEKIEDTNLH EGDNIRIQLL
EIDKTGKFKL SHRVLLPKPP NPDFDWGMYE KGTTLSEAAR KEQEKYEETL NSLKVNEVVI
GKVVEFTIRE VLVDVGYKSL GVVPYTEFRY NQDLKVGDEV EVYVISQEDR SGALVLSHRQ
ARLERAWERI NEAQEKDEVI LGFIKSRTKG GMIVDVFGVE AFLPGSQIDV RPIRDYDALI
DKTMEFKIVK INQEQKNVVV SHKILVEAEL EQQKRDIISK LEKGQVLEGT VKNILPFGVF
VDLGGVDGLI HITDLSWERV SHPSEVVELD QKINVVILDF DENKTRIALG LKQLTPNPWD
NLDPNLKPGD VLKGKVELIT DYGAFVEIAP GIEGLIHVSE MSWAQHLRSA QDFLKVGEEV
EAVILTLDRE ERKMSLGMKQ LTPDPWADIE ERYPVGSRHQ AKVRNFTNFG VFVEIEEGVD
GLIHLSDLSW TKKVKHPSEV TEIGAMIEVE VLEIDKENRR LSLGHKQTEE NPWDAFEDTF
TVGSIHEGVI TEIIDKGAVV ALPYGIEGFA TQKHLVKEDG SKAQVDEKLP FKVLEFNKEK
HRIIVSHSRT FEDEKATLGD LGALAALRDQ LMQRQGQVWV RIFPDKPITS KPAEVRMGKG
KGNPEGFVAP VTPGRMIFEV EGVSYEIAKE ALRLAAQKLP VTTKFVVRRD FDHAALIARF
ADEAVSGGPG SYTGLRIGAS FAKGYCFASS KPLIAVSTLD AGRMEVYTTA LASSLRLPAD
VAYWVPDYIK PYNAVIAKNK LLGIESSCDD TSAAVVRGCE LLSNVIASQA VHSAYGGVVP
EMASRAHQQN IVPVVSEALK RAGVSVHDLD GIAFTAGPGL LGSLLVGVNF TKGLHLALGT
PLISVNHLRA HVLAHFIYEP GEEHQSPEFP FLCLLVSGGN SQIIKVNSPY DMEVVGQTID
DAAGEAFDKC AKVMGLGYPG GPIVNKLANE GNPLRFQFSK PQIKGLDYSF SGLKTSFLYT
LRDELKENPN FIEENKADLC ASLQKTVIDI LMGKLLKATK QYQINRVAVA GGVSANTGLR
DAFADYASRY GWQIFIPKFA YTTDNAAMVA AAGYFSYLAG DFASRDLVPF VRLGYIRGWD
SNWYGGKNYG PTLLEDSRIR KYLNARHAKA GISRIVIERA LHLVTVTICT ARPGLIIGKG
GQEVDKLKEE LKKLTKEVQI YIYEIRRPEL DSSLVASSIA RQLEGNVAYR RAVKMAIASA
MRSGAEGIKV HLSGRLNGAE MARSEMFKEG RTPLHTLRAD IDYAHEEALT KVGMIGVKVW
IMKGEVYEKR DLAPNFQQAS ESNFVDYVKI YCRSGKGGRG SAHFRREKYI PKGGPDGGDG
GNGGSIYIRA NRNYWTLLHL RFNRHIYAPS GESGAGALKT GSSGSDVIIE VPLGTSVYDA
TTGEFILDVT RHEEQKLLLK GGRGGKGNSF FKNATNQAPR FAQPGEPAQE REIILQLKTL
ADVGLVGLPN AGKSTLLSAI TAAKPKIADY PFTTLVPNLG IVSYRDNRSF VMADIPGIIE
GAAEGKGLGL RFLRHIERNS ILLFMIPIDT EHIYREYEVL LAELLKYNPG LGSKRRLLAI
TKCDLADDEL IEMVREEIPQ ELPHVFISAV AQRGLTELKD LLWVGVITVP DERLNALAEI
DHPKRLIPAT VEIVDIAGLV KGASKGEGLG NKFLGNIRET DAILHVLRCF DDDNITHVDG
SVNPLRDKEI IDTELQLKDL ETVESRLAKL EKQAGDKQAA LVVSVLQAYK EALGKGLNAR
TVHFEKKEEA AHDLFLLTAK PVLYVCNVDE ASAVNGNAYV EQVREAVASE GAGILIVAAK
IESEIAELET YEERQMFLEE IGLEESGVNR LIRAAYALLN LETYFTSGAD ETRAWTFVKG
SKAPQCAGII HTDFEKGFIR AEVIKYDDYI ALGSEAAVKE AGKMSVEGKE YVVQDGDIMH
FRFNVLFGAP GSGKGTQSAN LVQRYQLMHV STGDILRAEI KAETELGLKA KTLIEAGHLV
PDEVIIGMME DLVGFVFDGF PRTVAQAQAL DLLLQRHQTK VSAMLELSVP DEMVIERLLL
RKEKEGRSDD NIETINHRLK VYRTQTAPVS EYYAQQGGTG RVEEISERLY QIIDAEEIRV
DMEGKDPLYV VIMNGAFMFA SELLSYIGTE HEVAFARYSS YQGTQSTFSL KEVMPVSGRH
VVILEDLIDS GYTMQNVKAL YLDEGAVEVR IAAMLTKPKA LMCDIKADYV GLEIDNDFIV
GHGLDYDDRG RMLRDIYMEV TRALGILRFS SRKASARLLK LLQSAIANWE QVNGRKTEEG
ELYISRVFVD GGATLKRLRP APQGRGYRIR KRSNHVTLYV SVYVPADIYV RYKRMRGEEV
LFIGGSDEHG VPISLKAKAE GITPQQVVDR YHTLIKESFE QFGIDFDIYS RTSSRVHAET
ASQFFRTLYD NHKFIERTSE QYYDPKAEAF LADRYIVGTC PHCHKPGAYG DQCESCGTSL
NATDLIDPQS TISGAKPELR ETTHWYLPLD RYEDWLREWI LDGHKEWKSN VYGQCKSWID
MGLQPRAVSR DLDWGIPVPV EGAEGKVLYV WFDAPIGYIS NTKELLPETW ETWWKDSETR
LIHFIGKDNI VFHCIVFPAM LKAEGSYILP DNVPANEFLN LEGDKISTSR NWAVWLHEYL
QEFPGKEDVL RYVLTANAPE TKDNDFTWRD FQARNNNELV AIYGNFVNRA VVLTHKYFEG
KVPEGTLTEY DQATLQEVAD LVPHLERHLD EFHFRDALRD AMQIARIGNK YLADTEPWKV
AKTDLSRVAT ILHVALQISA NLSIAFAPFL PFSTRRLLDL LWSSLGRADL LVPGHQLAEP
FLLFEKIEDA AIDAQMQKLA AAKAANPIAE NTTFDDFTKM DLRVGRVLEC VKVPKSDKLL
RFRLDDGLEG RTIVSGIAKY YPEELMGKNL VFIANFPPRK LMGIESQGMI LSAVDTERLQ
VMIVSDDIAP GSFHLISEAA DELGVEAYVV GGYVRDLLLH RTTGDIDVVS VGRGIDLARA
FAKKWGRGAH LSVFANFGTA QVKKGGIEVE FVGARRESYR RDSRKPIVED GTLEEDQERR
DFTINAMALC LNKERFGELV DPFYGLEDLE DCLLRTPLDP DVTFSDDPLR MLRGIRFASQ
LGFFLDEETF EAIERNAERI QIVSAERIIV ELNKIMLSPK PSIGLELLEK TGLMALILPE
VLALKGAETR DGIGHKDNLT HTYKVVDNLA LYLRWAALLH DVAKPQTKRF DRAWTFHNHN
YIGAKMVPKM FRRLKLPLDA SMKYVAKMVE LHMRPAALVD EGVTDSAVRR LLFEAGDDID
DLMLLVEADI TSKNPQKVRR YLDNYVVVRR KLHEIEEKDR IRNFQPPISG EEIMELFGLP
PSRPVGTLKE AIKNAILDGV IPNEYDAAYD YLLKKAMISP DFVGHTIAVH NGNKFIPVYI
TENMVGHKLG EFALTRTFRG HSGNRVGNKK TFNMLQAYYK AELITVNDGD TLSTGKHNLS
FIMAPMVHWP EVMFTYDATE GVLFSADAFG TFGSLDSHVL DSLEMYYTEM YRYYACIVGK
YGPFVQKALT KLTLNAICST HGPVWTGFPR ALAIYDQLSK YDTQKGAVVL YGSMYGNTTV
MADTIARGEA GIKEVVCHDV SRTDPSYILR DLFRYRALVV GCPTYSNEIY MPIQNMLNMI
RLREVKNHIC AIFGSCSWAG QAVRKLTPFA EEMAEAQLTT SNERTHDLYL HLLTLVPTLT
RFHQARLERR RNKIEKEFAL KSMRKPAYKD EEDTHLAAEL LRTTIVHEEE YREIINKNLR
NWDMDRVTDV DMIILQMALA ELLSFPTIPT TVTLNEYIEL AKIYSTAESG VFVNGLLDSA
LHQLVGYDIN ITLTDYTALQ GSARLWITEI IREDAHLLYG FVREESRAFF EKLCSVSGVG
PSTARLILSS YTPNDLASII GNGAVDLLKN VKGIGLKTAQ RIVVDLKGKI EAQRALKMLG
FPEAAIRKAV KAVLGADAHL PVEEVIKQAL KRLRYIGGGH KQKFRFIDFK RTKDGIPATV
KSIEYDPNRS SRIALLYYAD GAKAYILAPD GIEVGQTVIS GENVAPEVGN SLPLSMIPVG
TVVHNVELRP GQGAKFARSA GTFAQLVARE DKYVVLRMPS GETRRVLSMC KATVGSVGNS
DHALEKSGKA GRSRWLGRRP RNRGVVMNPV DHPMGGGEGR ASGGHPRSRT GLYAKGLKTR
APKKHSSKYI IERRCAFRVS PKANKIEIKN AVEKMYNVKV VDVNTIKVTP KLKTRYTKGG
IISGRAAAYK KAIVTLEKGQ SIDFFSNIME VSVYNVKGED TGRKVVLDDA VFGIEPNDHA
IYLAVKLYRA NQRQGTHKSK ERSEMSGSTR KLGRQKGGGG ARRGDINSPL LVGGARVFGP
RPRSYSFKLN KKLVRLARRS ALSYKAQAQE IKVVEAFDFA APKTKDFVAL TSALGLAGKK
TLFVMNNIPA NVYLSARNVP SARIANAVSL NTYSVLDATQ LVFTEVKTSE HDGYDALQLG
FQETTEKHAT KPLMGHFKKA GVAPMRHLAE FKGFSDYKLG DTIKVIFENV VYVDVIGTSK
GKGFQGVVGR HGFGGVGQST HGQHNRLRAP GAVGACSYPA KVFKGTRMAG QTGNERVTVQ
NLEVIKVMPE HNLLLIKGSI PGHKGSIVAV EIVNRSTFVN KKSREQFELS SYKRLIDIYN
ASKQTVDALT KLEVSSGVEI NVKMYDGKKN LAYSIFYNAL EIVKGKLANE EKSSLEIWRA
ALDNITPQVE VKSRRIGGAT FQVPTEIRPE RKESISMKNL IIYARKRGGK TMADKLAAEI
VDAYNSQGAA FKRKEDMHRM AEANRAFAHF RFFGGPLPKQ FVEVEGLPIL MHTPQDYQEY
WQQLCREKFD LKHEIVEGGA TRFLSVRNAI EALALIGVHD AVRPLVSGET IEALLPYLPL
TDSIRHLEPL SVDRTQFVAV QTPQVFHLER LRAAYVESNP ENKKITHPHD SEEQFIMGAD
SAVLKVNGVL RIIDEYSGTA AANLSHLYAG IAYYDLGKYQ EALDELKKFD AKDKMVAPSV
VRLMGDCMVE LDKLDEAVTY FEKAADNDVV SPGCLQKAAR VYEQKKYDNA IAAYEKIVDK
YYTASEVDQA EADIVRIAIA VAEWNNDITF ALRDGALAAL EASGVIKVAY VPGAFELDAV
IILGCVIRGE TSHYDCICDG VSYGITSLNP VIFGLVTTEN KQQALDRAGG KLGNKGTEAA
LTALKMFRDI IGYESLKEEL RRISATGHIP HNILFDIEDG MPGVGLALAW IQYLNCSDPC
PHCKMLSQLS YPDVHYIFPV VGKQQPVIYS KDAIALENKL SIASSEGGYR MVIIYEPDRM
NEAAANKLLK LMEEPPDKTI IVSVCFATEQ LLETILSRMQ RFELLPLTQD ELKMGLEGRE
WIVAALVYFE ECFRLFSTDR EQAIFIALIT PANIESIYRT TESAIRHVRG NVSAKMVLFD
TFLTTRLKNR PLRPLLDELK ALGASSQFIS ALLMIAPYFI VGFMRPLGVP DLVPTLVVTA
LMRRQPFLMK GVASLRLKES DRLRQLVETA ALFGVDTAED HRMAMAGQNR VYFFGRGKVD
YQIQSNFMHI NTDSSEVHAQ YGHPIAYPTF TDGKQKFESE TMRYNFRTEK GYITGILTQQ
GEGFLMSDEA KRMPDNTMYI QGGRYTTCDN HLNPHFYLQL TRAKVVPDKN IVAGPAYMVM
GGVPLLIGLP FGFFPFNEQR TSGLIMPSYG EEADRGFYLR GLGLYYAIND YVDLTARADL
YTKGSWGLSL ESNYRRRYMY SGHFSAGYVS TSRGDKYSKS KDFTVNWSHT QDPKVDPLRT
FSASVNFSTS SYNHNSIDRM YDNTKGSSVS YSRRFTSIPL SLTAALNIDQ RSRDSTLSVS
LPNLSVSLST IYPFKRKKRV GKERWYEKIS MSYSGSFRNS ITTKENLILQ SSLRDWRNGM
QHSIPISASF FDYIRITPSV NYNAKWYTSR STMRYDDTTF GFYHINDFSV SLSASTTLYG
FYKPFGDKVQ MIRHRITPSV SLGYTPDFGA PGRGKSGALS FSFSNNLEMK FKKISLIDQL
DWRASYNMMA DSLRWSNISA SISFRFSSFS LRLSGEFDTY GRLIGTGTGF SYQFNDADGY
VLWNFPWNFS FNYSMNFDME RKEFRYKLTH NLSFRGDFKP TKNWSFMFDA NYNFDLKRIT
NMTLSISRDL HCWQLSASVI PIGPYKSYTI TIGVKSQLLK DLKMFSLFMF GGAVEQRMGS
WRYLFFYVTC LVVAGVCQEI FWTIGASGAV FGLLLAFGML FPNVPMYLFF IPIKAKYMVI
GYGLLELFVA HYAHLGGMLG GLVLLLIWRY IGLREKNRLL TESNAQLEMQ YLQLINRGAE
AGVKKDMGVM SARGIVGIVS SVSQGYSVVV PLINPSLKLS CKLKLTDLPS HVRVNVGDTI
VTSGYSSVFP PNLYVGRVVA LGADFGTLDF VYVMQEELSI LEEEFSDSLL DQLGEAQAKI
NRLTEELRAV KDTDAKRINE LSQEITSLRK VLRSYVEQID SLQRINTELR EENQKMSDHI
EATEAESRRL AGEKNSLTAQ VARAARLEAQ GLRTATLDKR GRTTQRIEKI QSIKIEGAIA
RNVTAQPGRR ILYLRILNPN DQPLAAFSYE GSTLHSSASK EIEYGGEDLP FVLYWNVAET
LLVGTYRVEL FADGSLVGRT SFTLGINPYP AAEYQVTAYA QEIINSYPEQ RVRLAGRIMG
RRIMGKASFV ELADSTGRIQ IYITRDSIAD GENTDLYNVV FKKCLDIGDF IGVEGYVFKT
QTGEVSVHAL SLTVLSKSLR PLPIVKEKDG KVFDGFTDPE QRYRRRYVDL LVNDGVRDIF
LKRNKIFTSM RNFFNEHGYL EVETPILQSI PGGAAARPFI THHNALDIPL YLRIANELYL
KRLIVGGFEG VYEFSRNFRN EGMDRTHNPE FTCMEIYVAY KDYNWLMDFT ESMLSRIAQE
VLGTTEVKVG DHEISFRPPF KRIPILEAIK EHTGIDISGM DEDQLREVCK QLGIETTPSM
GKGKLIDEIF GEKCEGKYIQ PTFITDYPKE MSPLTKEHRT NPELTERFEL MVNGKELANA
YSELNDPIDQ RKRFEDQLAL SEKGDDEAMF IDQDFLRALE YGMPPTAGLG IGMDRLVMLL
TGQESIQEVL FFPQMKPGSG SWATALAKIV LTSQPHINWY VRRSEQVKGF LKLGHNPNYL
PAAEFDTDNI TFFSDINSFF RASDTIVLVT PSPYAKSYLK KVRSMRDKLI VNAIKGIVPD
ENMLVSDYLM EEFDVPKELI AVVGGPCHAE EVARHRRSYL TVACKNLKQA EAFALRNDFV
NCVTTNDVVG VQYASVLKNI YAIAAGICNG LQYGDNFQSV LISNAIAEMN NFVNAVHLIR
EITDSVYLGD LLVTAYSQFS RNRTFGNMIG RGYSVKAAQT EMEMIAEGYF GAKCVREVNA
RYQVNIPICD MVYEILYEKR DATEAILELS KHFLLEGGGL GSEYRGWLNL PTECVVCIGI
GGSYLGAKAV IEALPSLLFA GHHLDSCYLS HLQNYLKGKS FGIIYISKSG GTLEPSIAFH
QLRHLLNAKG DEEVTRNNIV VITDPEHGSL RAIATQEGYR SFSIPPSVGG RYSVLSAVGL
LPLAYCDIDI RKLLHGARDL YAGWRIEEYR KGKKIEIFST FSSALHSLQE WWKQLFAESE
GKNGKGIFST TATFSTDLHS LGQWIQDGER SIIETMVSVV VIQGEEHFKD GLDYLTGRSL
HWVNRQAEEA TCIAHSEGGV PLFRIKLPRL DEYNLGMLIL FFEMAAGVSG YMMQINPFDQ
PGVEAYKQKM NQLLEKPVMV NHCLTLEDRA ERQWCAESII RIMWDHLAIM SGFQLDIDYP
YEVVTPTSLY SKPETIPYPD NDIYRHYGHI IQGLIQKAIE LPLGEERDAL AISIAKQMKT
NYLEWNKNTV DDYQIFKDLF ELSNGNLVYS EARYKLPFLV EDMRGKSSLL VKFEDVDSRE
EAERYDGGRV IDIDDNTANL LLMIPIADEL VRYIDVEKQV ISLTIPDGLI FGSTGSIGTQ
ALEVIRAHPE GFAVSVLTAN RQADLLIQQA REFLPSHVVI ADENRYSEVR TALQDLPISV
HAGKEALDIV LMALVGYSGL LPTCRAIDAG KTIALANKET MVVAGAIVTE KARAKGVNIL
PVDSEHSAIY QCLLGEEQIL LTASGGPFQQ LDKVTPKDAL KHPNWSMGAK VTIDSASLMN
KGFEMMEACW FFNVPPSKIE VLIHPQSIIH SMVQFEDGSV KAQLGQPDMR LPIGFALGEE
LRLNNKFPRL DFLTFQHPDL ERFPNLSLAY HAMEAGKASP CALNAANEVA VDAFLHEQIG
FLEALIETNE ECRQMAAKTL YGLEDVLADE LEALGAYDIE VGRRMVRFRG DKRMLYLTNY
RLRTALRILK PIYEFNCESI EDLYETLFEW AQYIRCDQTF LIDPVVYSDR FSNSRYVSYR
VKDAIADYFG KRPSVRMDTP DVRFNIHIAQ RHVTLSLDSS GDSLHKRGYK VKQTPAPLSE
VLAAGILLKA GWQGQCDLID PMCGSGTFAI EAALIARGVA AGAWRYAFEE WADFDADLWR
EDPNFETPFE HHIYASDIAN DAYTVTNANV QHMGLGHDIT VEHMAMQNPP YGERLTRFDL
EALYSMIGSE LKHKYTGSKV WIIAPKSKLF HAIGLRHSSR LDLLNGDLEC ELRSYELFEG
LLLGSGGRES AMAWRIATSP EVEQLYIAPG NGSENYGINV PDFDAIADFI ASHGVNLLVS
GPEEPLVQGI ADLMVVGPNA QGAQLEGSKD FSKAFMQRYG IPTASYRTFS LHPPFVLKAD
GLAAGKGVLI VPTLEEAAKG FDDLAIVIEE FLQGIECSIF VATDGLNYKV LPAAKDYKRI
GDGDMGPNTG GMGSVSPVPF ADEAFMEKVR QRIIEPTLQG LRDEHIEYRG FIFLGLMNVK
GDPYVIEYNC RLGDPETETV MLRISSDVAL LLKAIANGYT LSEDPRPAAS VMLVSRGYPG
SYKKGDGKIV TDGGRVLSVS SYGATPEAAL KRCYTIAQQV LFEGKNYRHD IGQDARYLLE
VEAVKLRPNE PFTWASGWKS PIYCDNRRTL SYPSARDYIK MAMAKAIADR YPQTEVIAGV
ATGAISWGAL VADALHLPFV YVRSQAKDHG MQNLIEGYLP EQSKVLVVED LISTGGSSLK
AVEALRAAGA DVLALYAVYT HGFSVAEELF AEAKVPMHTL SNYGAVLTEA EKIGYITPDL
KPLLDEWRKD PPEVLEAFSN KHPQRDYFTA LCPITGQPDF ATIYIIPDER MVESKSLKLY
LFSFRSHGAF HEDCVNIIMD DLIKLMNPKY IEVTGDFSPR GGISIVPCNY GRPGTQYEAI
ARERLRRERL TPSEGEDLNR YSVVIGSFQN RTNALSLKER MEEAGFLAEN EHGMIRVIVA
SFMSREEAVS SREQIKERRS LNFVEQIVEQ NLAEELNEGR VQTRFPPEPN GYLHIGHAKA
ICIDFGIAQR YGGVCNLRFD DTNPIKEDVE YVDSIKEDIH WLGFEYGNIY YASDYFEQLY
AFAERLIMEG HAYVDEQSAE EIAKQKGTPT EPGVASPYRD RPREESLDLF HRMNAGEFPE
GAMTLRAKID MASSNMHFRD PIIYRIIKHP HHRTGNTWNV YPMYDFAHGQ SDYFEGVTHS
ICTLEFVPHR PLYDYFIDLL YRPRQYEFNR LNLTHTMMSK RKLLALVKEG LVAGWDDPRM
PTICGYRRRG YTPQAIRNFV DSIGYTKYDG MIDVALLEHA VREDLNRIST RVSGVLDPIK
LVITNYPEGQ TEDFEAINNP EDPTAGSHVI TFSRELWIER DDFMEEAPKK YFRLTPGGEV
RLKNAYIVRC TGCKKDADGN ILEVYAEYDP ETRSGLPGSN RKVKGTIHWL SIAHSMDAEV
RLYDHLFLDE DPSVLSHAKV ETFLHDAAVG AHYQFQRIGY FVVDKDTEGR LILNRTTSLK
DTWMLLRIED TDSKRFVPGA EAYILEALNW LGIEIDEGVG VGGECGPYRQ SERRDIYREY
VAQLLREGKA YKAYDTAEEL EAARNAIPNF QYDATTRNSM KNDLVLSKEE IRALEEAGVP
YVVRIKIEPG EEVVVNDLIR GEVRINSSII DDKVLYKSSD DLPTYHLANI VDDHLMGITH
VIRGEEWLPS APLHKLLYRA LGWEDPQFAH LALLLKPEGN GKLSKRDGDR LGFPVFPLEW
HDPSQTISMG YRESGYLPEA VVNFLALLGW NPGDNREELI EAFSLDKCSK SGAKFDFEKG
KWFNHRYLQE APVERIAALF TPVLEQHHVD VPAESILSVV RDRVQLIPQL WDETYFFFMA
PEEYDEKTVK KRWKAESSLQ MREIIDLLEE ALNSFIQTKE YSMGGVMNAL RLALVGAPKG
PHINEILYLL GREESIRRIE RAIGVDPGTQ LMGYGLIRIT ASQPKLLALG VIELSKYEDH
YLRLSHIFNR ITGLIEEFLP DEMALEAPFY GKNVQSMLKL GRAQGAAMIA GLQRGLPITE
YAPLRIKQSI TGSGSASKEQ VAAMLQRILA IPAAPKHLDA TDGLAVALCH FYQTSVIRNW
SDFVKSNPNK VMNTFGQHLR LTTFGESHGK AIGGVLDGMP AGVHIDPLEV QKFLDHRRGS
SLSVTQRREA DRVEVLSGLG TSTGAPIGFI IANQDARSGD YRALEHLYRP SHADFTYHEK
YGVPPQPGGG RASARETAVR CAAGAMALQL LVKIYPYIRG IGCPHPIWEA KLERNLTEVR
RRGDSVGGLV ECLVQGVPVG WGSPLYDKFS ARLAFAMLSI NAVKGFEIGD GFALARCLGS
HVNDTNHSGG IQGGISTGAE IRFAVAFKPT PTIALEQETL NLEGEAVRFA GTGRHDPCVA
LRGVSVVHAM TALVLADAYL LIVLSGGLDS TTLLYDYRDE IALAVTFDYG SKHEIPCAQH
HCRQLGIATV VPFRNGIMLS IAAGLAESRG LKRLFIANHF GDHNIYPDCR ATFAEPMAEA
GTSNSVELAA PYTHLSKSEI VAVGMPLGLD YATTWSCYVG GCGECATCRE RLWELYTDWN
SKINVISRKD IDNLYMHHVL HSLGVTKMLH FTAGSHVIDV GTGGGFPGIP LAILFPEVQF
TLVDSIGKKV RVAQSVADSL GLQNVTTHHI RIEEKCDFVV TRATMLLGEL VKLTRHLFGH
NALPNGIIAL KGGNLEGECT AYKNRVIVED LYPFFSDEYF REKRVLYLPM ITYPSTHGIF
ETNIIDLCQR IHDCGGQVYM DGANMNAQVG YTNPGFIGAD VCHLNLHKTF AIPHGGGGPG
VGPICVRAHL APHLPKHVSA APYGSAGVQV ITYSYIRLLG IEGLREATAI AILNANYMAS
RFKDTYGIVY TGATGRVGHE LILECRKVKE TGVDENDIAK RLMDFGYHAP TLSFPVHGTL
MVEPTESESK AELDRFCEVM DCIYQEAQEI AQGKADKEDN VLKNAPHPQY EIVADEWKHS
YSRQKAAFAL PFLQDNKFWI NVARVDNGYG DRNLEGARIL DLFAGTGSIG LEFASRGAEW
VDMVEKQPKQ VAFIQSVIKA LYDLIFADPP YALEALVKLP EHPETYDFSK TPFFVKHKRY
SAVNFSIFVR CYYRDGKWGE LEVSSEETIT MHMGATCLHY GQEAFEGLKA FKGKDGKVRI
FRIDENAKRM IRSAEGVVMQ PVPQKLFEEA CIKAVKLNER FIPPYESGAS LYIRPLLLGL
GAQVGVKPAP EYLFIVFVTP VGPYFKEGFK PTPMAIMRGY DRAAPLGTGT IKVGGNYAAG
MIPTVLAHDK GYSACLFLDA KEKKYIDECG PANFFGIKNN TYITPESTSI LPSITNKSLM
QLADMGMNVE RRHVPESELA EFEEAGACGT AAVISPILRI DDLDENKTYQ ISKDPGKRCE
ELYNRLRAIQ YGDVEDPYGW VTIGLVREEV EREISPAEGQ TLLQGHEGKV CKTRYYIPYA
SFLWEVDVFH EELEGLIIAE VELEAQPSLP SWVGEEVTGD VRYYNVRFLN AQGGGIVRRI
AWVEGDDGFE LPTPLHECVV VLSIYIAWLP EDFVTFGNSP LECYLINDSN YHGYYTLRLV
STGIIERDTK LLVDTIPLAE LNDRECLHLS KFFKRHCYVD NPFFDEDADL HAAELLTTLQ
GMSHHDILQH QLSVFRETMK GMEIIFIHGK GEGILRKAVL DDLRKRYPKA SAQDASFQEY
GFGATKVTIS LYHIIKPEID FPEGTDEHDE RVYTKARENF DLFQEKGWLV EDAKENYYVY
AQTMNGKTQY GLVVGAWVED YMDGVIKKHE LTRRDKEEDR MKHVRVNNAN LEPVFFAYPD
NAELDAIVAR YTNAAPIYDF VADGFGHKFW IIDQEADIKR ITEIFAGFEA LYIADGHHRS
AAAALVGAEK AKNNPNHKGD EEYNYFMAVC FPANQLTVID YNRVVKDLNG LSEADFLKAL
EKNFIVEKKG ADIYKPAKLH NFALYLGGTW YSLTAKPGTY NDNDPIGVLD VTISSNLILD
EILGIKDLRS DKRIDFVGGI RGLGELKKRV DSGEMKVALA LYPVTMKQIM DIADTGNIMP
PKTTWFEPKL RSGIVVHKLA VMNFAGTGLS VLEVSHRGKE FTAVIEEAAQ LFKELLDIPE
GYEVIFLGGG ASLQFYMVPL NLMHKKAAYI NTGTWATNAI KQAGVLASSE DKNFTYIPIP
EDVDYFHYTS NNTIYGSEIR KDFDCKARLV CDMSSDIFSR PVDISKYDLI YGGAQKNLAP
AGVTFVIVKK DALGRFERPI PTMLDYNTHI KESMFNTPPV FPIYVALQTL KWYKELGGLK
VLEKRNLDKA ELLYNEIDRN KLFRGTVATE DRSIMNVCFV MNDEYKELEA EFATFARGMI
GIKGHRSVGG FRASLYNALE MDSVKALVDA MKEFESKHIR YYIPNCITLA NLIAGCLAIY
QVAAWCIVAA GVFDLFDGLV ARLLHAQSVI GADLDSLSDV VSFGVAPRLA KFNNDTRQTS
SFLGLPVPAN ALLWISCIYL VADIPLLAFK ITHGDINGIG YEVLFKAFAE ANITELFTPI
IYGSAEAEAF WRNYLITTSG EAKEGEINVE VGVPTPLAGR CAFDALERAM EDALNNRIDA
LVTAPINKAT MPQDLFPFKG HTDYLGAKCG RVALATTHVA ISEVAGLLSE SLLLEKLQAI
ESSMQRDFDI EKPRIAVLSL NPHSGDRGLM GREEIEIITP TLQKAREQHL LAFGPFAADG
FWGSYDAILA LYHDQGLAPF KSLFMNEGVN FTAGLPIIRT SPDHGTGYDI AGKNLASSAS
LTAAIYLAID TIRRRNRYNY ARRNPLRRDF SSLEMQRRNY IFNTIGDVYR LYGYKQIETP
ALELLSTLMG KYGEEGDRLL FKVLNSGDFL SDVTQQDFDE KNLPHIANKL SEKGLRYDLT
VPFARFVVQH RNEITFPFKR FQIQPVWRAD RPQKGRYREF YQCDADVVGT DSLLCEIELI
LIINEVFSRL GIATRLHLNN RKILAGIAEV VGPDQLTELT IAMDKCDKIG LDGVMEELRA
KGFSDDTIQR LQPFLHLEGE NGERLEALAT LLASSEIGCK GVEELSFIFE GLASQHLTTE
ILFDPSLARG LGYYTGAILE VKAKDVAIGS ITGGGRYDNL TSIFGLDGMS GVGISFGADR
IYDVLLQLDA FPTTTNTSTQ VLIINFGKEE VQQMLPIVQK LRADGISVEI YPDAAKLKKQ
MSYADSLAIP YVILAGSEEL KQGIFTLKDM AEGSQHLPGD LKRFKETTTG HAIIMGKNTF
HSLPNGALPN RRNIVVSSGV ECYSTLQAAL EEVFIIGGAQ LYAASLPLAD KIYFSRVEKG
FEADTYFPEF DEWTPSYCTL YPEDERNEYA VTLTIYQRYP NLSGLIAEMW KSMYESDGIG
LAAPQIGKSI RLLVIDASPM AEYKTVMINA RITELSEETL SEEEGCLSLP GIHERVERPK
EITIEYLDEQ FTPQTRHLTG FAARVVQHEY DHLEGKLFTD HVSTLRKSLL KNKLARIASG
KAYPGYNLDG GPDFFNARLR IGSIVWAGNV EVHRKASEWL KHKHHLDPAY DSTILHVVVE
NDLPHLLLLR YLGSRVNNEA FEQVARSLPL RVIRKHTDRL PMLEALYLGQ AALLSYQEDL
AERYRFLHTK YQLPRGEVRL LRLRPSAFPH RRLAYMAALR HRYPLLPEKN SITNRFAAHS
QAALELWESL CSHRSCYLCA SKVVKAGGII LYPTDTIWGL GCDATNEEAV QRIFTLKGRA
ESKAMLLLID SDAKLPGLVR EVPDIAYQLI DAAVSPLTLI YPGGRNVAPS LIAPEGTLGI
REAFSRALCA AVRVPLVSTS ANLSGQPAPK IFAEISEEIK AAVDYVVPVR QPSEIISIGL
GGEVKILRGM AGTMAAVMHA PLTGVFLIAE LTGGYNLFLP LMLVVLSAYC TIRVFMRHSI
YSLRLAEEGK LLTHQKDQAV LTLMNLDSVI ETEFSTIAPE MTLGDVVIIG ESRRNVFPVV
DMEEAMRTFD DTKAWNLPVV DAEGHYLGFI SKSKIFNTYR EVLLLRMLDR HIKLSPSDSR
NQLLAAKRTA LQGIAQATQT EVLSDLYGQV GDLCVAALNN YAYFLLLIEK AVRLASKAVA
LHPNDFRLLD TYGFALFLQR DYLQAEIYLR QASLAEYYYH YARIDVNSVT EEELELLTPY
AAHQFVLARL HRGFHSLREL KQIPGWDIRT LRRILPGDYR LKMGLGLEEN TLRGVATELS
ALRFSLFYSD RRRDVQLMAT TGYHRTPLEE RLVGGRIAFV RYRDLDRGEY TLSGRLEGAA
VEVARNAYAP YSRFRVGAAL LLSNGVVVVG SNQENAAYPS GLCAERTALF AAGAQYPNEA
VEILLLVAFS EEDRVESITP CGACRQVLME TSSRPFKVIM VGKEQALVLH DNRGLLPFAF
LSCNPAMGGI AKGQIVREVD ALGGWSGWIS DASSIQFRML NRSKGPAMWS PRAQIDRMRF
MERWRETLDT IPNLHIWQDG VAELVKTLLL KEFYSCSVVL TVGTFLGGMM HFGRTMIPGG
RISEPASYGL TEQLRDLGCR TDRMKTGTPA RIDGRSDFHH FSYCTEANTL RQLSCHILYT
SPECHEILRA SLADSPLYNG QIQSIGPRYC PSIETKIVTF ADKEQHQLFL EPEGENTNEY
YINGFSSSLP LEVQLEALRT LPALRNVRIY RPGYAIEYDF FDPTQLYPTL AHKLLGGLYM
AGQINGTTGY EEAAGQGILA GINAHNEAHD FVLQRSEAYI GVLVDDLVTK GVDEPYRMFT
SRAEFRTLLR QDNADDRLTP YAMKLGLASE LRRNRFTYKE QMIEEVKAFM AQYSVRPVNS
LLEQQGEQPL KHAIRLRELL LRPEILERVE IDIKYAGYIE REKQQADRAM RLESITLGNR
FDYLSLEQLS TEARQKLDRI RPETIGQAAR IPGVSPHDIS VLLVLCGRLE NNLIKTYQPK
YNILLKDDKS YPSIVVTREP FPRIFVTRTI DPSYYGPYTS VAMAHGMVGI IREMYKVRTC
RHRFTQEAIE RGKYARCLQY HIKRCEAPCE GLVSREDYLN NIAAAVELLK GMLALSEELR
YEEAGQEKAR LAMLQAYSTK HIVAPRHDID VFSYEEEYVN MMQVHEGAIV RALTVEYKKD
IFATAITELR GRYESAKEVI LPYPLGWSIT IPKQGEKKKL LELSIDNVKR YKLDQLKRAE
KLNPEQRLHL PVAPRYIECF DNSNLQGTAP VAACVVFRNG KPSKKEYRKF HVKTVEGADD
LASMREIVER RYRRLQEEEL PLPQLIVIDG ARGQLEVAVE TLSETLRTLM QIRDEAHRFG
ITFHRSIRSK NQIHSALDDI DGVGKQTKEA LLRHFRSVKR IEAAPELESL IGKKREEIDK
IVEGIIARRY KAAYTIETLR FLFSTIDLTT LAGADTKESV QKLVETVNRT LPNVAAVCVY
PLQVPVVKEF MKVHIAAVSG GFPASQTFLE IKLAETALTV AAGADEIDIV LNLNHFLPGN
YSAVVEEIEE QKAACRSAHL KVILETGLLK DPELVRKASI LSLYSGADFI KTSTGKEYPG
ADLRAAYTMC CALRDYRKET SLLRGIKFSG GIRSAEDAVK YYCIVEEILG AEWMTNKLFR
IGASSLAGNL IKAIMGKVIE KEAIRRGHRI TGIFDADVCI EFTTPQTAYK NCLHAINKGL
PVVSGTTGTF FYASNFSLGV NILFELNRQL ARIMVSLEET HHVHKLDAPS GTAITLALPI
EAKRIGEIPG IHSIKWHSPV DELTLSHEAF GREGFALGAV LAAEYAVTHH FAAITFVYFA
PLEGRGLFQQ DIAGASGTAQ DVSYWTNSLF GGMPMLLFAL MVGFFIFLKS LRVRNLLAAI
GGIMWAFSSY FVILIAAGHI WKLTALAYIP PTIAGLVWIY RGLSGGVTMA FFTAMQILAN
HVQMTYYFLF VMAALVIAWG VEAIRTKKMA HFAKSTAVAL IAGLVGVAIN ATNLYHTYRY
AKQTMRGGSE GLEREYITQW SYGIGETMTL LVPNVRGGAS QPFTSGPVYV GAFVLCLFLL
GCFIVKGPVK WALLATTLLS ILLSWGKNMG LTDLFIDYFP LYNNFRAVSS ILVIAELTIP
TLAILALPLV ICLIYALAPG LLVSVRSSML QADAWRSLLF IVLSGGTLLV YCRGKLKALP
AFALIGVLSL VDLWMVDKRY LNDGMFRPQR EVFRVWNQSV NTFNDATTSR WHHSIGGYHA
AKLQRYQDLI THQLVVNMLN TRYVIQPAYG AAWFAQKVEI VPDANSEMQA LRKVDLTALA
VCSEIYYPIL RADYVLRAVI VPGGEHTLRF TFSPRSISTL EAIARQIRDV KKVLPYAKKL
TAIMMETYEY LETLPDRARN RHLDRIESDL VEEYKPIMKK FTLRQGLLLI KLMDRQSCST
GYDLIKAFYG GFKASMYNIF AGFYGGDLKS KYDPEDALTE RIIYLVEPII SQEEIDSWLW
AAHYYMATPG DLLHAALPLI AGDSNRQNAL RYLLSEGYTS SLSDRERASL RYRLVVGSRM
AALLPLEGVE LIIVAEEQDP LYKQQSLPLR EAISETLKKG EKVVLVSARR GYAPYILCQK
CGKSIRCLHC DVSLTYHQME NRLTCHYCGY LKKVGYGSER IEDELATLYV PQLDAMLALP
DFRTDELVFA LLLQERTFFG FPPYERIIQV VVKSTREEDA IETATLLSRH FMIEPLIGYS
ILGRAQREGF AKIVLHNLRD YSTDKWRVDD YPFGGEAGMV MKIEPVVNAI ESLQKERTYD
EVIYTSPDGE RFSQGMANDL SLRENLLILC GHYKGIDHRI REHFITREIS VGDYVLTGGE
LPATLMTDAI VRLLPGVLGD AESALSDTFQ DDLLAPPIYT RPAEFRGWRV PDILLSGHEA
KINAWRESQA LKRTKRLRPD LHLDIIAALE EVCPLSLQET WDNSGWQVGN PHLECTGAIL
AVEATEATVQ EALETGCNLL ITHHPLLFHP LKHIGSRTYQ ERTVALAIKH DVAIYSAHTN
ADNAAKGINY YLAERLQLGT GVIGELPHPI SEEEFLKKVS RVALCGGSGG SFLSNAIAQH
ADVYLTGEGK YNDYLDAAGH LLFVTIGHHE SESIARRLFS DIISAKFPNF VLRESLYDNN
PVEERVAKRL TALARLQATL SRIDEIEILR GELPLEVENI ENDLAQLQTR LDNTASSAKT
LSQSVTAERS KIAQSRELLD KYKAQIDNVR NNREYDNLSK EIEYQELEIT LSEKKIREYT
QELQARKADI AKYKEQFELR AGDLKAKKSE LDSIIQETHE DEEKLRKEAA KQEKEIDPRV
LAFFHRIRNG ARNGLAVVPI DRESCGGCFN RIPPQRQLEI KLHKKEIICE YCGRIIIDVL
VALSGGADSV ALLLALQLAN YAIHCNFHLR GEESLRDEQF CRDLTDQLLE VHHFDTRAYA
RLSVEMAARE LRYQVFAVAH HLQDNVETLL GNLSRGTGLT GLRGIIIRPL LDVHPKEIHD
FLHLLGQPFC NDSTNQDTTI KRNAIRHSII PLFQELNPQL HYITKGKGFS ADAIEQFAAQ
LSHTLECRQG LLLSISAIDP EEGRKTIHKI LNEGVALVTP FLVDGQVDYQ SLGAIVRIVA
SKADFIVVFG TTGESPVVTR EEVEKVLSAV RREAGPNYPI VLGLGDNSTQ RLIERLSLAN
SYDIQGILSV VPYYNKPSQE GIYQHFAAAA QTSDKPIILY NIRGRTGVDM DPDTVLRLRK
IVAIKEASGI EERVTKLFTI LSGDDHSTLE LIHQGANGAV SVVANAYPAW TKELAVEIDN
AFAACYRLLF DEGNPAGIKE WLYKMQLILE DLHDPFLMKD MDKAVERINK ALGKKENILV
YGDYDVDGTT AVSLVYKFLR LHYYIPDRND DGYGVSKQGI DRAHELGVKL IIVLDCGIKA
IEEIAYAKSL GIDFIVCDHH TPDGVLPDAV AVLDPKRADN TYPFEELSGC GIGFKLMQAF
AINNNIRMRR LYSLLDLVAV SIASDVVSTL GENRILAYFG LQQLNRNPSP GLRGIINICN
LANEEIDMSS IVFKIGPMIN ASGRMMDGKK TVDLLISRDI EEAEEKCLEI VQYNEQRREL
DKQITREAHK PQWHKGVIGI VASRLAEQYA RPVVVLSGEV SGSARSYGGF DMYHAIEHCR
DLLTNFGGHP YAAGLTLSED KVEEFTERIQ HYAKQFNPEI EIDAVLSLVE ITKSLHKNLQ
KMGPFGPDNP KPIFMTRFLF DTGTSKAVGK NGEHIKLFSI CYTVEENDYI FSGEEINALY
THTIQTLIEN AATKLAEEFL HVYIVCIAGN GDNGADALAL SLELNYAVSV FLIQLSSACE
TMRNRVFPVL TPKHIVIDGL FGTGLNRTPV ISIDLPSGLY PSVDRDAIIK ATYTYTLEYP
KRCFFFAENA PFIGHPSVIQ LGLRDRFAHK GLFGHGLLIA GSQGKMGAAI LASKAALRSG
IGKLTCHIPG PGLGQEEETA EMLIDLFTFV IDADALNLIA RHKLLDLVPK DSILTPHAGE
FDRLTTDEER LEQATYFART HGLNIILKGA YSTTCTPAGS IYFNSKGNPG MATAGSGDVL
TGIILALLAQ GYDPSTAAVL ANYFHGEAGD LFAARSSETA LIASDIIIAT LLGGTIEGDP
QAIVSSFGRI EEAIEGQLTF LANPKYEPHI YTTRATATLV SDHFSPSAPV NLIRVADPYA
ALAQLMQLGV ASEAFIHPSV ELPKHCYIAP FSYIAEGVTL GEGCSVYPYT YIGKGCKIGE
GSTLYPHVTI YPGCEIGARC TLHAGAVIGA DGFGFAPSEE GYKKIPQLGN VVLADDVEIG
ANTCIDRAVM GSTIIGKGAK LDNLVQVAHN CSVGEHTVMA AQGGMAGSSH IGSWCRTGGQ
IGIAGHVSVG NHVDMGGQTG ILGNVAGRKL LGSPAMDLST AMRAYTVVPK LPQLLRRLEE
LEDTLNEALH FEGIGLHTGL QITMTLQPAP INTGYQIRRT DVENAPIPAL AELVCSTDRS
TVLKKGDLSV STIEHTLSAL YALGVDNCII EVNAPECPIL TGNSQPIVEA IQRVGLAEQK
AEREYYIIKK RMEVARIILL PDDEFGIDTH ISYPSPLLGN QFASYDSHTD YASEIAPARS
FVFVRELLPL IQKGLIQGGQ LSNALVINDR ELSKEEKEEL GKVLPQGTEI PTTIGFLNPN
GEPARHKLLD IIGDLALVGK FIRGHVLAYS PGHGINNKMA RLLRKEIKQI EAQAPVYDPD
KEPILDINCI KELLPHRYPF LLVDKIIEIG QDSIVGVKSV SGNEPFFVGH FPNEPVMPGV
LIVEAMAQTG GLLVLSAMEE GFSTYFLKIN NVKFRQKVVP GDTLVFRLRM MSEIIRGIAN
MRGLAYVGEK LVCEAEFMAQ IVKNNKDNII FSLIEEEHQR QMKGIELIAS ENFVSEQVMQ
AMGSCMTNKY AEGYPGKRYY GGCEVVDKSE QIAIDRIKQL FDAEWANVQP HSGAQANMAV
LLACLEAGDT FMGLNLDHGG HLSHGSLVNS SGILYKPVGY NLSRETGMVD YDEMEQLARQ
HKPKLLIAGG SAYSREWDYE RMRKIADEVG AIFMVDMAHP AGLIAAGLLK NPVKYAHIVT
STTHKTLRGP RGGIILLGKD FENPWGKKTP KGEIKKMSQL LDSAVFPGVQ GGPLEHVIAA
KAVAFGEALD PSFKVYQEQV KLNAATIAKA FMDCGYNVIS GGTDNHSMLI DLRTKYPDLT
GKVAEKALVA ADITVNKNMV PFDSRSAFQT SGFRVGTPAI TTRGVKEDKM PIIVELIDRV
LRDPENDAVI AAVRAEVNNM MREYPIFAWR GVSASKEDVH NAIKNVDKGL YPQAFCKIIP
DLLMHADGAG TKSSLAYIYW RETGIAQDAL VMNLDDLLCV GATDNILLSS TIGRNKSLIP
GEVIAEIING TGGETADVGD LVRTIIVDMR RSDVIDNARI AGGDVIVGLA SGGMGSNGLT
SARHDVLGKY LAFPESFDAA IPQDLVGQLI LSPTRTYAPV VAAVLRELRI HGMVHCTGGA
QTKVLHFVKD NLLPVPPLFR IIAEESGASG EELYKVFNMG HRLEFYEVAS DVIAISQSFG
IEAQIIGHVE DAMARVFTKL GKEITMAVKS GGPDPDTNPR LRVLMQTAKK ENMPKDNVER
AIKKATDKDT DYKEVNYEGY GPSGIAIFVE TATDNTTRTV ANIRSYFNKH GGSLGTTGSL
EFLFDHKCVF HLVAKEDLEE LALELIDFGV DGELIVYGEF AQNAALQSYL EGAGFEISSV
DFVRIPNDYR DVTAEEAEKV NKLIEKIEED EDVQNVFTNM MNISYKWLCD YMSPEEVADT
LTSIGLETGS VEKVDSIKGG LEGLVVGRVE TCEMHPNSDH LHCTTVDVGP LKIVCGAPNV
ASGQHVIVAT IGTTLYSGEE SFVIKKSKLR GEESFGMICS EVEIGVGVDS SGIMVLPETA
VVGTPAAKYF GLESDYCLEV DITPNRIDAT SHFGVARDLA AYLRYQGVTM EGLTNGESPK
WLRERLAAIG VRPISLLVDI SNFVLHEVGQ PLHFFDADKF TTLDGIERKL NGREIMICDP
LCMAGIFGGA ESGVSDTTTR VFIESANFNS TSVRKAARAH ALNTDSSFRF ERGLDPAATS
YALRRAVALL QELAGGGEVI DCRQMPVEHP VCTLRRSRLT QTIGAEIPDE EVLRILQSLD
ILNLPVYRID VRREVDVIEE VLRIYGYNEV PLKGYIRANL STRSKVDYHT ELLLSEQLVG
VGYQEILSNS LTAEKYYVHL LNPLSQELGV LRETLLFGGL EAIARNFNNK QQSCAFFEWG
NCYLRDYSER AMFGLWLSGT YGGTNWLAPK EQPIVYRLKA DVENILCRLN KHTIVWMGEI
KPELLRDISM PVYYAEFDRE FLMEKALLAQ EIVKYPIVKR DFALLLGQEV TFAQVEAVAR
KAEQKLLKKV ELFDVYTGKN LPEGKKSYAV SFYLQDATAT LTDKQIEKTM QRVRTLLEKE
LGAELRYETL AEQNQAEYSV QRSRFIAHAY PIHSVEEALE LVASLRKEYY NATHVCWAYA
VRMNDDGEPS GTAGRPIYGQ ILAQDVSDVL VAVVRYFGGV KLGTGGLIDA YKESARLVLM
EAPRREVILL SPFTLRFAPH LTGTVMRLVK TMGAEILEQG GESLLECRIR QGQLEILRSA
AAAIYVQQLE QQRKEAIKAI EKTDKELSRI KNDKNKKQQE AALLKKKVAQ RQELVVALDN
EIKELSSDID SLARQEQVLR TEEEERKAAY ERSVLALQKR KSSTDRMLFV LSASAFDEAI
RRMRFVSQYA NAHKRAAQEL KSQLLVQREQ EKAQLEKERK QRIGEVTQLQ GQEKDLQQQR
KQQQQQVAAL NRKIEQQIAA EIPMTAEERR LGGSFAQNKG NLPAPVNNII GTFGVQQHNE
LSRVQNNNGI DLEVPQGTSA RAVFEGKVTS VFVIEGNKII IRHGNYLTVY SNITGVTVRK
GQQVKAHQVL GKVAIDSLNF QVWHERSKLY EGNAEAKRLF DEANKILGFD ITEIMFRGTD
EELKQTKVTQ PAVFLHSVLM AADFQPDMVA GHSLGEFSAL VAAEALSFED GLTLVSKRAM
AMQKACEKTP STMAAILGLP DEKVEEVCQS IVVVAANFNC PGQIVISGSM PGIERACELL
KAAGAKRALP LKVGGAFHSP LMEPAREELA QAIEATTFAA PKAPVYQNVV AKAVCDAAEI
KSNLVKQLTS PVRWTASVQQ MVADGAERFV ELGPGSVLQG LIKKIALIPG GGQLYNRKYW
KIPLVLAAAT ACTYAVSWNA RLYNEYHTAY VDELYRRNRD LSIIVSAAVY LLSIIDAYVD
AELFLFDVSP NLSMSLAPWA PQDAVLITWP HAASDWCEIL PEVEANYLAM ATAILRYEPL
HLPSNDTWAR DYAPLCCDFR FNGWGLKFAS NYDNMISRRL DEQMIVLEGG SIDANSRGEM
VTTRRCLTEP NRNLLSTLGA QKVIYIGAIE GDDTDGHVDT LVRFINDDTL VYLKAMEEEL
LQHGDPLPAT YANFLFVNGA LLVPTYDEEA LEILRRALER EIVGVNCRTL TRQHGSLHCA
TMQFPMGVRK TTDFLEKATW WLAGAIAILS ILVVLTGAGM SAESGISTFR DSDGLWEQYP
VQKVASIEGF RENPQLVLDF YTARRRDFVG CKPNAGHYAL AALQWEMTII TQNIDDLHER
AGSRHVIHLH GEILKNCSVA HPDITYPVDM EHPEIKVGDL APDGSQLRPF IVWFGEAVPM
IAPAAEAVCQ ADCFVVIGTS LNVYPAAGLL AYVPHATPIY LIDPKPVRKD IVFIQSTASE
GVAKLAALLT LPELRQLVEA YPYAQTFIFL YLYNLALLED LRYFSELKKW AISLPSRSRL
TETLAKIYIQ QQRYDRALDI LRAIMTKNPE KNAYFADQIR FLERLQEICR ISYKFTGTSI
DYDQTKTVSI SEFINQAPLV YPPLSQTFTE ALRELFRRQT RLEEVAQAGD FSIEGAIVGY
ELTPVAVQDD ASMTRFTMTV SVHFENNANP KKNFKTFSAY TEFDSSSLFS QVQDDLVRQL
TDDITKQIFN ATAEDWEEPL LRRNLSLIRK VADEAKVEII VAFKAFALWK LFPIFREYGF
GSTASSPWEA RLGYEGLERK AHAFSPAYRA QDWAEWTRCC SHITFNSLSQ SYGLRINPGY
SPVETDLYNP ALPGSRFGLS PEELGIEGLH VHVLCEGNSF QLEKLLSIIE QRFASPLSEA
CWLNLGGGHL MTHKEYNVPH LIAVLKAFRQ RHPHLQLIME PGSAFAWQTG FLESHVLDIV
EHDGIKTAIL DVSFTCHMPD CLEMPYKPVI RGAYRLGGNS CLSGDFLGDW SFDKPLEVGD
TLIFEDMIHY TTVKTHMFNG VAHPDLVLQK SNGEEVLLRR FGYQDYKERM LKADNFINEE
RFIHAFASDK LRFSGWGPFK IKQELLQRDL PEAAVERIVL IPIATHPKRE ALRGYNQAEA
IARGVSMASG IPSQTMLGRE DRLRSMVGAF LLVDDVLTTG ATLVAAADTL MGSRYGGLKQ
LDGVGPNGET IMDYSIYDAL HAGFGKVVFV IRRDFEEEFR SKVLSKYEHA IPTEVVFQEI
DKLPHPFVCP EGRVKPWGTN HAVLMAAEAI HEPFCVINAD DFYGREAFAV MAEALQTIST
KGDYCMVAYH LGNTLSEGGT VSRGVCSVDS EGCLQKVEEQ TALARTPVSM NFWGFTPDYF
DYSQKAFVRF LEEHIAEPKS EFYIPLMVDT LIKSGEAKVR LLSSTAQWFG VTYQEDRKNV
VARLASLAAD GTYPSPLFVV AGDVIGVRKA PVTYSFRVLQ TARNRMGAKL VPDYILNITP
REELEVLELQ RISGFIDRAK GEGRPTKKDR RSLDEWRIKN AELVLLKPST YMNLSGEAVR
YWLQKENLPT EQLLILVDDL ALDFGTLRLK SKGSDAGHNG LKNIAQLLGT AEYARLRFGL
GSRFSKGRQI EFVLGHFTPE EEQYMPLLTK EAVAIVRDFC LSGVDRAMNW HNKATKSLRK
QGIIPAVIYG VTQDAVRNLI YTPEIFDIDL SVAGKAVLKD IQFHPVTDEI LHIDFLEVNK
DKAIEMEVPV VLEGHAAGVR AGGKLVLEMR KLRVKAIYDQ IPERLHINVE NLELGKSMQV
GALSFEGLEI MNAKNAVVCA VRLTRMDGNG RWATAQGKDR SYGHVEGVAA LRRTVAAAAK
VGINTLTVYA FSSENWARPT AEVDALMALM AQSMEHYFAS EGVRILAIGD LHRLPESTRQ
AVERTMEQTA HNSTITLVVC LSYSSRWELN HADEPLAPYL STYGIPDPDL LIRTGGEFRI
SNFLLYQIAY SELYFCPTLW PDFGEEDLQK ALYEFSQRHR RFGPTNYRIA DIAITGGEGY
DNAVLISLSG LNVGDLVEVP GIAFSDAVRR FMRNGYFDNA RIIAKKIEGN QIWIEIQLKQ
RPKISQVTFT GVTKSERKDL EGLRAEMQLT PNIIDRTKQL VKKYFDEKGY SDMTVEVEQK
NDLSNHALVT VVIDKKSKIK VSQIEFVGNK ELSNNALRAS MKKTNFSQKK FIEKDYKEDL
NNLLTRYHEA GYRDAEILSD TIVKDPQIKI RIKLDEGKKY YIKSLRFVGN TKYPTEYLNA
MLGIKSGEVY NQKRLENRLS VDEDAVANLY YNNGYIFAHI DPIETGIGDS VNLDLRITEG
PQATISKVLI KGNDLVYENV IRRELYTKPG KLFSKEDLMN SYMALNQLNQ FDPEKSVPKP
VPNTQDGTVD IEYNLEPKRS DKFEMSLGWS QAGLIASVGL SFTNFSMYNL FHPSIIPQGD
GQTLSLNVST NGRYYQQYGL TFVDPWFGGK RPNYFSASIF YSRQTALDNP NQSLSILGGS
IGYGKRLNWP DNWFMFYASL NYNYYHLNDW FHNGSANDIN LQLRFSRSSL DNPIYTRRGS
EFSLSVTATP PYSLFDNVDY SFVEYHKWRF TGRVFTPLAP VLMNRLDLGI LGSYNPYKRS
PFGTYYMGGD GMSGYVGYMN ETIGLRGYKN GTIAGATAFM RLTTELRMPI VFQGQTNIWA
LAFIEAGNAW TNISDLNPFN LKRSAGLGVR ITLPMVGLLG IDWGYGFDRP NSTDRGGSNV
HFVLNKELVD MEYILKNIPN YEMMNEQLES VSKKWQQEVQ KVQTEAETLY KKYQKDLVFL
SAAQKKTRED EIVKKEQAAA ELQTKYFGPE GELYKKRNEM MKPIQDEIWE AIKEIAKANS
FQLVLDRGTS IIYANPGIDI SDQVLKKMGQ KIAMVNTQEI MAALPETATA QKRLQELDAK
YTQEVQKMQE EYSTKVEAFT KEQNSLSEAI RKSRQQELVD MQNRIQQSMQ VMQQDLQKQQ
ETLLAPIQQK VLDAIKKAGD EAGCTYVLEY GAIDLTAKVR ARLGISPYFS IAEKYGYEVE
FRQLIKVVPV EAAEFRRQRV DILGHSAIIF TSKSAIDNFF ALTKELRLTI PEGMKYFCQS
EAVALYLQKY IVYRKRKVFY APNSDMLTVI GKHAKETYFV PVAEDHGQEL FDKLTEKKIT
FHSAVMYRTV TRDFLPIDHD IILFFSPYGI RSVKELYPDF EQGDRVVGSF GSLTTESLKE
RGIRVDTAPT PECPSMVVAL EKYLLHSIEA SEEARWDLLD GEFNRVLGGG LVRGSFTLLG
GEPGIGKSTL LLQTMLRLQL RILYVSGEES EQQLKMRADR LCLIYCSTSI EEILATAQEV
HPDLLVIDSI QTVATSSSES SPGTPSQIKE CANLLLQYAK TQGVSIIVVG HITKDGSIAG
PKVLEHTVDT VLQFEGDKHF LYRILRASKN RFGSTHEIGI YEMRNEGLMA VENPSEHLVS
KDMEALSGRA VAVALEGARP LLIETQALVS SAIYANPQRS ATGFDLRRLN MLLAVLEKRA
GFKLIKQDVF LNIAGGIRIN DPAVDLAVLS AVLSSGLDRA IPSTFCIAGE VGLSGEIRAV
QRIEQRIAEA ERIGFKDIII PIRIHLCSGV EEAFRILFFV VSLSISPAND IVVVLDSGIT
IERCSAISKG IEAALDRDKE DFSIEVGSAS LSDPFRDERQ FAKHQGDPIV VLFSDGMKRN
GILECRILYS ETKEFKELKN IDKETLINVL KSAFMSVLSK MFGTDENFTI IVSPEMGDLE
IWRNRMVVAD GSVQNPNLEI SLSDALPLDP DAEIGSEVTD SINFASFGRR AILNLRQALQ
GKVLELQKEN LYKKFQERVG QMVSAEVYQV WKREALLVDD EGNELLLPKS EQIPGDYFRK
GESVHAVIDH VDYENNNIKI YVSRTSQEFL KRLFELNVPE IGDGLITIKR VARIPGERAK
MAVESYDDRI DPVGACVGMN GSRIRGIVRE LKGENIDVMS YTTNSSLFVQ RALSPAKVSS
IEIAEVYLSP EEVPMAIGKN ASNIKLASAL TGYKIEVFRD DEEDIFLNEF NDEIEDWVLE
VLKNIGCNTA LSVLRIPRAE LISKADLEES TVDHVLEVLS SEFGDYKYGF ETKISTETIE
RGLSEEVVRL ISKKKEEPEW LLDFRLKAYQ HWLTLKQPKW AHLHIPPIDY QDIIYYAAPE
IDPELMETFD KLGIPLHERQ ILAGTAVDAV MDSVSVKTTF RDKLSALGIV FCSFSEAVKE
HPELVKKYLG KVVNYRDNYF AALNSAVFSD GSFAYIPKGV RCPMELSTYF RINARNTGQF
ERTLIVADDD AYVSYLEGCT APMRDENQLH AAIVEIIAEE NAEVKYSTVQ NWYPGDKNGK
GGIYNFVTKR GLCRGNNSKI SWTQVETGSA ITWKYPSCLL VGDNSVGEFY SVAVTNNYQQ
ADTGTKMIHI GKNTRSTIVS KGISAGSSHN SYRGLVKISA SAEGSRNHSQ CDSLLLSDHC
GAHTFPYAEV LNDTAIIEHE ATTSKINEDQ LFYCQQRGIT TEEAVGLIVN GYAREVMNKL
PMEFAVEAQK LLSVTLEGSV GREGAREDYS AHGLPSLRSE NYNRTDGSLR AFLTEHPDGI
VALNTMFAQD AVLLFVPKGV KVTEPRVLIV LEEESAIEVL VCNHTLDKHD FLVIEVHVAE
NAQLKLYDVE ESSSRMRHLS TLCLRQYESS KVLINGLTLN NGITRNSYWT RFMGPHAELT
LAGLAIGTQA QHVDNFTYIS HIFPECKTHE LFKYIMDDEA VGAFAGRIFV SAQAQKTDAQ
QSNRNLLLSP NARVYSKPQL EIYADDVKCS HGMTTGQLDE EALFYMQQRG VSKDEARTLL
SIAFTDDVVR LIELELRASI VDVISSRMLH NIMPGTEEQL SKELSTAYVG IDPTADSLHI
GHLVGVMMLR HFQRFGHRPI ALLGGATGMI GDPSMKSAER NLLSLETLRH NQEAIGKQLA
KFLDFDSEQP NAAKLVNNYD WMSEWRFLDF IREVGKHITV NYMMAKDSVK KRFEGTGLSF
TEFSYQLLQG YDYLYLYRHE NCRLQMGGSD QWGNITTGTE LIRRIEGGEA FALTCPLITK
ADGGKFGKTE KGNVWLDRRY TSPYAFYQFW LNVSDEDAAR YIKIFTFLGK EEIEDLVAQQ
AAAAHLRPLQ RRLAEELTVL VHSREDYEAA VSASEILFGN GTADALRSLD EEMLLSVMEG
VPHFSIARQP KAVDLFTEGA AIFPSKGELR KLIKSGGVSL NKAKLTDTEA TVSASDLIAG
RYLLVQRGKK QYYLPIESLN QAITSTLGKL YGQIQKTRAE FAGHYTLVVF PLLKLSRKKP
EETATEIGTS LKITDFNVVK GFLNLSLSTA LWLELLSAID GDSAWGHTSV TEQSPLVMVE
YSSPNTNKPL HLGHVRNNLL GNSLARILTA NGKRVVKTNI VNDRGIHICK SMLAWQKWGN
GITPESAGKK GDHLVGDFYV AFDKHYKAEV ADLMASMVEA RDLLRRWEAG DEEVLALWRM
MNQWVYDGFD ETYRRLGVDF DKIYYESETY LKGKAEVLRG LDEGLFVKHE DGSVWADLTA
DGLDEKILLR SDGTSVYMTQ DIGTAKMRYE SYPIDQMIYV VGNEQEYHFK VLSILLDRLG
FSFGKSLVHF SYGMVELPNG KMKSREGTVV DADDLMDEMI ASARAIAQEA GRAALLEDEM
QEVARRVGLG DLKYFILKVD PRKNMTFNPE ESVDFNGNTA SFIQYTYARI RSLVEKASDR
EVALIRQLSE YPSIVAEAGK SFSPALIANY VYELVKGYNS FYHDCPVLRE EDDSIRHTRL
YISRIVADII ARAMDLLGIE MPERMNKVIL VGYVGKDPEI RYLKERFSVA NFSLATTHTT
EWHRIVAFGE QAAFAEVRKG SLLAVEGRIS YRNYTDGTMH SITEIVALKR FVQFGNELYK
KNPYHVPVLI DDELGTLDKD RNPAFEFCEA AYFLAYRNGH IVGRIAGIIN HRANETWNQS
NARFGFLDFI NDNAVVDALF EVVENWARSK GMEMLQGPMG FTDMDKEGML IEGFDQLGTM
STIYNYAYYP KQLERLGFIK DQDWKEFKIY IPKEIPEKHI RISKIVREKY GLRVVKVKDR
KELLPYGPAV FETINKAYSN LYGYSELSPA QIEYYTKLYI PMLRPEFVTL IVEKVVGIAI
SMPNLSKALK LANGKLFPFG FIHLLRALPR VIDLYLMGVL PEYMNRGVNA LLFNDLIPIY
QKFGVEYAES NPELETNMSV QMQWDYFERK HHKTRRAFIK LGRREPSIYG VVSSQEMMER
LQHDFPNVTI EYHQSNHEGV LIDLLQKVSG IIFNAGAYTH TSLALADAIR SLSTPVIEVH
LSNTAAREEC RHTSYIAPVV RGTITGFGIH SYRLAYLEQH SSQEPTELRR LRREAHVHLL
QPRMLSGHLL GRLLKMLVQL VNPRNVLELG TYTAYASLCL AEGLARVHTI EHNDEMEDFI
HRSLALSPFG DRVVVHIGDA LEVMQELDLV YIDANKRDYS SYYQLLIPAL PSQALILADN
TLWDGKVPGD AQTQGILSFN DLVAGDPRVE VVMLPLRDGL TLINYKAVAA SLGFTTMSEK
QFVVRTLESL VYCVVVPDDE SHALPGDRVR VALFPLEVLQ RRRSTYVGRV VSYLHTEDRA
LDSRILLPRE ALAGAKNNDK AIVRIAHWGA REPEPTGEVV EVLGAAGDNN TEMHAILAEY
DLPYSYPEEA EEAARQIPSE IPSEEMAKRE DFREVFTLTI DPADAKDFDD ALSWRKLEGG
LVEVGVHIAD VSYYVTPGSV IDKEAYDRAT SIYLVDRTIP MLPERLCNDL CSLRPNEARL
AFSCVFVLNE AAEVQSYRIG RTIIESNRRY AYEEAQQVID TKEGDDAEVI LSLHSLAQLL
RKRRFAQGAI NFSSQEVQFV LDAEGRPVDV MARPHGTANE LIEEFMLLAN RTVATEFFIY
RIHDLPDGDK LNQMGAFIRR FGYQFKNATE ASAISKNLNA VIEASQDKPE ATLIQTMAVR
TMARAEYSTE NIGHYGLAFE YYTHFTSPIR RYPDLLVHRL VARYPQAEYE AYAQHCSDQE
QVAAKAERDS VRYKQVEYMS TRLGKVFDGV ISNVAEWGFY VELTHSHCEG LVPMRLLNDD
FYDYDEKNFA LVGRRYRRKF TLGDTVRVRA IHSDFERRQI DFSVRDARKK FEQDSLALQQ
EREELERIAR IKYNFEKPGE VTFVTWKASL EDKGTAEKTL VFSAKIKSGW HIYDQNMPED
GPNSTEFKFY KLQGAKRVGG FVADRKPHEA YEKQFEMTVR SFDGTVTFRQ KIVVTDAVGV
KSQACNDPVI DTLKAYGDIF IFGFLGGLVA LITPCVWPMI PMTVSFFLKR KERKKAVRDA
ILYGMGIIII YLVLGLAVTI GYGGSKLNEL ATNAVFNLIF FALLVLFAVS FFGAFELVLP
SKWTNKMDSK SDSTGFVSLF FMAFTLVLVS FSCTGPIIGT LLVQAASMGL GPALGMFGFA
LALALPFSIF AIFPNMLQGL PKSGGWLNSV KVVMAFLELA LSLKFLSIAD LAYGWGILDR
ETFLALWIVI FACLGFYLLG KIRFPHDTPM EKVGVGRFFL ALISLSFAVY MIPGLWGAPL
KAISAFAPPL YTQDFNLYEG EVHAYTDYEE GVVKAREMGK PILLDFSGYG CVNCREMENN
VWIDDKVKQI LDEDYVVITL MVDDKTELPE VIEVTEKTRK LRTVGDKWSY LQRSKFGANS
QPFYVPIDHV GMPLGPSYQH DLDISKYVHF LENGKKEFGR YRIEPSMSLH TFFATLTSGE
ESLVTLQIRT QEELIKTLTG ELRMKPESLR ERLQDLQFCT SLGVDTITIR TLFMPYKVRW
DISPDSLVAL FHDQYKKFWT DERKRLATEA GFSPAEIITL ASIVQEESAK KDEHSTIAGL
YINRIREGMK LQADPTARYA YGDFAVKRIG QIQLSADSPY NTYKVKGLPP GPICYPEQST
IDSVLHYKKH DYIYMCARAD FSGYHAFASN YMEHKRNAKA YQAELDKRAI PLNQADSATL
TQVPGIGATF AQRIVRYRER LGGFYTLLQL QEVYDSLPQH PYLNRGQRNA IARILYGKLQ
GWQQLANLPE FTRDDSIRLG HYTQDGFDRL MDEISRLERE ERPAIAQAIA EARDKGDLSE
NAEYDAAREA QGLLEAKISQ LKTQAANTRI IDESTIDTSK VQLLTKVKVK RLDDNSIIEY
TIVPEIDANF KERKLSVTAP IARGLIGKKV GEIAEVQVPI GLLRFEILEI SSIFSRIIAG
EIPCYKVAED EHHFAFLDIN PKAIGHTLVV PKQEVDYIFD LDDESTAALH LFAKKVAKAI
GEAIPCRKVG SFVLGLDVPH AHIHLIPLQD ESSVNFEEMQ RIADSIMEIV KITGREILDS
RGNPTVEVEV VLDSGFTGRA AVPSGASTGE HEAIELRDGD KNRYGGKGVL KAVQNVNEII
APALFGMSAL EQRATDQKLI ELDGTPTKSN LGANAMLGVS LAVAKAAAAE LDIPLYRYIG
GTNTYVLPIP MMNIINGGSH SDAPIAFQEF MIRPVGACCF REGLRMGAEV FHALKKVLKA
RGLSTAVGDE GGFAPALGTE DALNSILEAI RAAGYEPGKD VTIALDCASS EFFGAKRTPE
EQVAYLKGLT EQFPIDSIED GMAENDWEGW RKLTEAIGSK CQLVGDDLFV TNVDFLRKGI
AEGCANSILI KVNQIGTLTE TLDAIDMAHR HGYTSVTSHR SGETEDTTIA DIAVATNSGQ
IKTGSLSRTD RIAKYNQLLR IEEELGERAV YGFLTKVPVD ERRPILSLER AALYMAEGDF
HRARNLLEKV DESALGNAYY RLGDAPNASK YLQRYNEAIE PLGRALRDQG NYPQAIVAYE
RAAPTQVREA AMYEMASNFG QDVRIAERFL NTFPTSKHRP TMEKFLTEFY LSNTDYATSL
VSIRRLKKTT PAIDEARQYV LYKGESLLIQ ADILRAQGDY AGSYYLGYAL FNGGRYAEAN
ALDAAFASYE RAISLAPSQS SDALLRLAEI NGLRKQYSRQ IALLDRLITS FPDSPAAAQA
SYQKGRAYLL AEKAFVATAS QYSQSEEGRL ALLQLALLYY NTQRVEKSLD TYTQLMHRYP
KSAEAATAFT HLKSICIEEG RTDYLQGAVQ KTGSLSESES RELEFKALER EYVEPKMEAF
IARYRVGSDV STIQKYLADL AFERGDKDRA AKQLLNKFIE KGTPHEYWLA RGILALAEIY
RSEGDKVTAD QYVESLKNNY DDILERIARY QAQSETDAFS LSIDGSARFQ AMGGAFAALG
GDLSSISQNP AGERGAVNAY DFNLGYNWGD RYYLGASLKY TSVERQLAST YGELYNELAT
TGSGFGLSIG AILRPTDYFV TTPSRFVVGL AGNRALISVD YDHTVRVGGE LRILPSLSLR
LGGAYSTTPY IDASLVRAQN NSYVYAFSPE GYNAICAFLG ANWYAVVASI GLAGLMIIHI
IYAFWLNVQN HRARGNDRYA VGVEWSSQNM LLLGIIVMLG IGLHLFNFWA KMQLAEGAGL
IAYTFSNPIF SVLYLVWLLA IWFHINHGFW SALQTIGWNN VVWMKRIRVL STWVSSILML
GFAAVMDHNI NITVRVWRQK GPREKGRFET YSLKEVSQSA SFLEMLDLLN EQLVAEGKEP
VVYDHDCREG ICGMCSLYIN GHPHGPDDSI TTCQLHMRRF NDGDTITIEP WRSAGFPIIR
DLMVDRSAYD KIIQAGGFVS VNTGGVPDAN AIAIPKAKAD EAMDAAACIG CGACAAACKN
GSAMLFLSAK VSQLALLPQG RPEAARRAKA MIAKMDELGF GNCTNTRACE MECPKNISIS
HIARLNREFI KAKCKDPNAY VLEVPYQSAG RGQQGNSWYS SEGKNLLPSW AVSELTALAV
WEAVAPLVLR IKWPNDIYYG ERKLAGILVG HSFSEMRINY SIVGVGLNVN ERTFFMGIIR
DVQPNGLLVM MAYGITLGSK LFLTLFRIIA FLVVLALITA GGVGNIIDSL FYGLMFSSQG
AIAEIFPGYA PLFYGHVVDM FSCPFFEPIF NFADACISVG VVALILFFIV SPSLLSADFL
HLEESVKMIN QSNADWLHID VMDGVFVPNL SFGFPILEAI SPICRKPLDV HLMIVDPLKF
IEPLAKVGTH IMNIHYEVSP HLHRSLTAIR AAGMKSGVTL NPHTPVEVLE DVLEECDLVL
LMSVNPGFGG QKFIHRTLEK TRRLRRMGLE TILEVDGGVN ATTAPLLVEA GADALVAGSY
VFGHAHPFEA IDGLMRDGSS GVDASFRHAG AAHLLSVSGF HLVVVIVMAW LFAFLTGLSA
PTVRAATMYT LYSVGVLLLL PQNKLNTLAL SAIVLLLYHP GYIFDVGFQL SYAALLSIAF
VVLLFSPRDH KFMYNFERGQ VWQYELLIAP YDITILKPQE QLQAERDSVA RNILPYFVRN
YLEETYDHGI IDDALYQRLT VKEAYQQAID RCLRRINLEN YLRANQKKIS NSTGIVVAGR
RIIDKGDIVD DATYNVLASG LLLIVIVLLL GLWLYWLIFN TVFIAASIFF FVLLTELTVT
LFQFDYIIPY LILPLLVRIF FDSRTAYFSH TITILLSALF VAEFILLEMV AGMVAIFSLN
NLTSRSQLIR TTFLAFLSYS ILSVALSLMR NGFGINMIFL MFTYVLVYPM EKLFGYISNI
SLVELSDINR PLLRQLSENA PGTFQHSMQV SILATDAAQS INADVQLTRT GALYHDIGKM
LNAPFFTENQ GGRNPHEDLS YKESAAIIIK HVTEGVALAQ KYKLPPQVID FIRTHHGRGY
TKYFYTMYCN EHPGEIVDRA PFSYPGPNPF SRETGILMLA DAVEASSRSL KEYTVESITA
LVERIVDGIV AEKLLDNTPL TFREITTIKE TFVSKLLTMN HSRIAYPKMG IVNVTPDSFY
SGSREDALCA RFEEIVREGG TMIDLGGCST RPCTMPSSQE EMDRLRPALK LWRDEYSTVP
LSVDTFRADV AAMAVEEYGA NLINDIAGGS EDDKMFSTVA RLGVPYILMH LEGRVEGMHH
EATYDVETAV LDYFVRKVDT LRQLGDIILD PGFGFSKSPD DNYRLLLQLP ILIGVSRKRM
VWQLLESSAA EALNGTTVLH TIALGADILR VHDVRAAVEM RLMGAILDKI VSVGALTLII
IFQDEIRKFL VGMGSTRRIA PVVLACLNLA KKKTGALIAI QHAMDLSNYI HTGEMFRAEV
NARLLENIFF KNSPLHDGAV IIAEGSIRAA GCILPVSGVD DLNKDLGLRH RSALGLSQET
DAMVIIVSEE RGKISYAYRG EIHQDITTEE LRLALYNLGN AYYRNGELGW AILSYERALR
LAPRDKYVRH NLQIAASQTT DLAFIFMRKK VIRQVAFYTS LASLVLFIFC GFVTRSLIHN
YRDTTLFVLH EGSKIKLGQV AITLPDGTLG WVSSKAILAI ASIKVKGKTY YTQPLNIRIY
EQEAILITYK LYEQVNGKNY YSAVLHQTLI FPQRSGSLNI PQGEFDLIAP APEGFDGAVG
TNEQMTVRLT ISGRGNLKLI TSPTIQWPDS FEAFDPKATT DGVVGTRTID YYAVPRNVGD
FTLPAIRLVY FDPQTSKYET IATSPITLKV AKGYLLIALL SILFAWGYRR YLVKQKDVVG
KRLRGAAKVA QKHLAKAQTL LTGGSDADFY QAILAALQGY IADKLLLDQS QLSRQQIAAK
LYPQATINSL LETLSQAEFA RFAPRQEILH KAHEAIRKGH SALKKEEYAA AETAYRKALA
QDSTLAIGHY SLGNALYKQG KYKEAAQLFH NIGNAQLQQK KFAEAAESFK QSLRLNPTDD
ETRYNLALAL KQIAEKILDA YQQDEDESMA FSEVREYQVG DDIRDIDWNV TARLGDPYIK
IFEEERELTV MLAIDMSASL NFGTQEETKR ELVAEIAATL AFSAIENNDK VGVLLFTDTV
EKYIPPGKGK KHILYIIREI LLFSPQGRGT NLEIPLTYLS RIVKKRSTTF IISDFMTDYR
NALRFAARKH DLIAIVVRDP REEALPKMGL VQFEDPETGA TRWIDTHSKK VRRAYTGEDF
VRALLKIFSH RMAEFAGYNM PIEYGIIEEH LNVVNNVGVF DVSHMGEFWV KGPNALAFLQ
KVSSNDASKL AVGQVQYCCF PTEEGGIVDD FLLYRYYMMV PNAANVEKDW AWCQKHNTMG
AELENASDNI AQLAVQGPKA TEVMQRLTNI NLSEISYYTF KVGEFAGCVI ISATGYTGAG
GFELYFYPYA EKIWKALFEA GKPEGIMPAG LGCRDTLRLE MSFCLYGHDI DDTHSPIEAG
LGWITKLVEG KVGRKLLEEQ KAGGLTRKLV SFELQDKGVP RQHYEIANEA GEIIGEVTSG
TMSPCLKKGI GMGYVAKEYA KVGTPIAIVV RGRKLKAEVV KVRDYECDLQ GVVNNANYQH
YMEHTRHEFL ESLGENFGAL HEAGIDAFVY KVSITYKKSL RSGDRFTSAI NCRKKGVKLI
FDQYILFDGT VSAQGEIETV AVQNGVITRG LQIPHPQMLK RLFVLESLAS IAPGSIIAVD
KPLDWTSFDV VNRFRIMVKQ TVGKKIKVGH TGTLDPKATG LLLLCTGRAT KQIEQLMLNR
KEYVATLKFG ATTPSFDLEH PEDAHYPYEH ITQGMLEEAL FLGTTLQVPP IFSAVSVGGK
RAYDLARKGK DCQLEGKPIT IHELEVVSFE PPYATLRVSC GKGTYIRSLA RDLGERLQSG
AYLTALRRTQ LGMTILESIV LAIIEGLTEF LPISSTGHMI FTQGLLGMQS TDYSAFTVMI
QFGAILSVVV LYYLKLAVGC LPAAVLGLLL EKQIDALLGS VWVVATMLLL GGVLMVFALW
IGFFQCIAMP GVSRSMATIV GGQQQGLSRR TAAEFSFFLA VPTMFGATLL KAYKLYKNWQ
TLLIGNVVAF LLALVAIRFF INFLTRYGFK VFGYYRIVVG ILILTLLACG FNPAIFSARR
IVIAPAVCLI GFVLMIYAIM REGLTFTINL IKEVRYISPA EAAKELEEEL GPELVLGHNP
LLPSIELHLK AEYTDPDSLP LVDAYIASIN GVDQLSYRLD MFSTVDKRMT KVSYLLLLLI
GLLLLMAIVQ VNNTTHLMIY TKRFLIRSMT LVGAKFGFIC RPFLLYSLMN GLWGGCIAVA
LLLISNLHCA VVMVALPLLG MLLSLITALF ATRRYIRMDA IQMAMERIEK TYGKGSIMNM
GERTSDSVDV IPTGSLALDV ALGVGGYPRG RIIEIYGPES SGKTTLAIHA IAEAQRMGGL
AAIIDAEHAF DPTYAEHLGV DIERLWISQP DNGEQALEIA EQLIRSSAVD VVVVDSVAAL
TPKQEIEGEM GDKNIGLQAR LMSQALRKMT SAVSKSNAVC IFINQLREKI GVGNPETTTG
GNALKFYASV RLDIRRDVYG NETRVKVVKN KVSPPFKTAE FEIIFGEGIS SESEIINLGT
DFGILQKSGS WYSYDGTKLG QGKDAVRRIL QDNPELSSEL REKIYSFFQH YWWLLVSLLG
ALLVFLLFVQ GGQTFIWPWQ KDVTLQKMII NSSGRKWEFT LTTLVTFGGA FFASFPLFYS
TSFGAYWVWM LILFCFVIQA VSYEYQSKHG NVWGKKTFHT FLVLNGILAP VLLGAAVSTL
FTGGNFLVDK SVIYNFWNLV LGIAVLFLAR TTALLYFINN IDDEALQTKA KKALRPNALI
FVVFFVAYVA FLVTTTGYTL ENYKYLHNFL AMPIVLIIFL IGVVLVLAGI ALTLFKPAFR
KGIWVEGVGV VLSVLGLLLV AGWNNTAYYP SMQSSLTLRN SSSSPYTLQA MSIVSLLIPF
VLAYIFYAWR SIDMSLAETK YYRTRKPEWK HWAQFWQKLF GINFAIGVAT GIILEFEFGT
NWSNYSWLVG DIFGAPLAIE GILAFFMEAT FIAVMFFGWN KVTPRFHLAS TWLTVIGATI
SAVWILIANS WMQDPQGVIF NPATVRSEMA DFWAVALSST AINKFWHTVT SSWLLGSIFA
LAVCAYYMLR KKHHEFALAN ARIIAPFGLI AALLTAFTGD TSAVNVAERQ PMKLAAMEGL
YLSLMATHTP DGYVPGINNL LDALSAEEKM ERGRTALAAL TQYHEAMKAG NQSEMDAQNK
IIQENFPYFG YGHINDRSEL IPNVPINYYS FRIMVGCGLL FILVLEKYRK MRWFHILTIV
CLPLVYLASQ SGWIVAELGR QPWTIQDILP VRAAVSSIEA SSVMITFALF ALLFTVLLVA
EINIMVKSVK EGPSVLIDGE RIAAIAQIEN CEGLWLFPGV IDDQVHFRDP GLTHKGDIES
ESRAAIAGGV TSFMDMPNTN PATTSYDALM WKRDHAHEVS WANYAFFVGG TNSNADSLFS
LDGASTGNML VDRREAVETF FAEPHLIAIH SESEEIIRRN SDEACYRCTS EALDRATKYG
TRLHVLHLST AREVALFKHI TSEVCVHHLW FTDQDYARLG RIKWNPAIKT EADRQALRQG
LIDGALDIVA TDHAPHLWQE KEGGALKAAS GGPLVQYSLL VMLQLADQGL WSRELVGDKM
CHRPSDLFSL GYIRPGYYAD LVLINPRENT EVNKEGIVSR CGWSPFEGYS FHHSVESTYV
NGQRAYIARL VQKALGEIFQ RQTQAMPGVI VSVTRVSPSP DLSFCKVYLS IFPSERAEEI
ITATQRNAAQ VRYALGVELK SQLRVIPELV FIVDDTLDYL DNIDRLLVFA FYAPMGTGKT
TFITALCEEL GVDVMNSPTF AIVNEYAFHM DCYRLETLED ALNVGFSDYL TSGAYCFVEW
PEIIEGLLPM ITFPNAKLNL GLRILRKRAD GYHLLETIFL PINTVIRTIQ MIRPPLEVEL
LKKIPFGAGL GGGSADAAFA LKMLNQRFSL NLSEEEMARK MARIGADCPF FIYNKPMLAT
GIGEVLTPIE LQQASVVLIK PSLSISTKEA YSLDQWQDLF INDFEASLFG RHPILPKIKE
SLCKAGAFYT AMTGSGSLFL GGEESYYIDR LVELLAEHYL PLSLPELRDT ILSSSLLGGR
RLYIIREVNS RDTASLIRDA ADLLHITVEP DAMGALYDFI GTNGATLYSE LRKLVTRAMV
EQNVGISREY SPYELLNALV AKQRAKAYKL ARYMALNEKR YPLPIILSTL YTYFANLMIV
MYQPRNYAAE SYMTGKWAFT PMQVFNIVHE IRMTDARFKG MNIPAQLKYT TDHEWVRIEG
DMAFIGITDY AQGELGEIVY VDVTVAAGEV FGSIEAVKTV ADLLMPVEGE VVELNAALED
QPELVNNDPY GEGWIIKVKM ADPAKLMDAA AYSSFLALSA HRTPDEVAQF AREAEAKGVR
VIIAGAGMAA HLCGVIASMT PLPVIGVPIK ATLDGMDALL AIVQMPPGIP VATVGINGAQ
NAALLAAQML SLGDADLMER LKAFKEGLKE KVVRANADLK EVKRVALAGA DYMRFTAQGV
REAECLQTIR ATLDKKGYSI PLIADIHFNP QAAYEALKHV EKVRINPGNF FGDFLREAKR
LKRAIRLGVN HGSLSERMLR RYGDTPEGMV ESCLEYLRVA RSLDFEDIVI SMKSSNVQVM
TQAVRLLVER MDEMGVHYPL HIGVTEAGEG EDGRIKSAVG IGSLLTDGLG DTLRVSLSEA
PEAELPVILQ ATRLRFSHTE YISCPGCGRT LYNLEGTIAR IKKATSHLSN LKIGIMGCIV
NGPGEMADAD YGYVGGAPHK IDLYKGQKCM RRGIAEEDAV DALIALIREN GDWDLCAYLP
QPIQLAPGAR CLVPTGLHIE LPAGYEAQIR PRSGWALKSG VTTLNSPGTI DADYRGEIGV
ILINLGQEPV QISSGDRIAQ MVIARYETAD WHEVETLSES ERGEGGFGHT GGVFDGVHGG
HRFLIEQLKH EALPSAVITF DTPPVMVLNS NTEREQLLFD WALAALSAEE FVHTLLMGYD
HHFGRTDYKS LGEKWGVDNL SLANQLLGYN FRITGEVKGG LGIGKTLGFP TANIQPHKLI
PPLGVYAVWA YGGMLYIGNR PTIRTIEVNL FNFLYDKKIA VELIAHTRGE ARFSSYEELS
QALRQDIIEA LKHVRYPGSG VDIVSSEMLQ DIRIEGSKVS FSIKFAKSND PFKASVIKAA
[truncated: 3,226,838 more chars]
