# Supplementary material for: Comparative Genomics of the Genus Porphyromonas Identifies Adaptations for Heme Synthesis within the Prevalent Canine Oral Species Porphyromonas cangingivalis
Source: Genome Biol Evol. 2015 Nov 13;7(12):3397–413. doi: 10.1093/gbe/evv220 (PMC4700951; doi:10.1093/gbe/evv220)
Supplement: Supplementary Data [file supp_evv220_suppl_data.zip › Sup.file3.csv]

	Bacteroides_fragilis_638R	Paludibacter_propionicigenes_WB4	Porphyromonadaceae_COT.184_OH4590	Porphyromonas_asaccharolytica_DSM20707	Porphyromonas_asaccharolytica_PR426713P	Porphyromonas_bennonis_DSM_23058	Porphyromonas_cangingivalis_COT.109_OH1379	Porphyromonas_cangingivalis_COT.109_OH1386	Porphyromonas_canoris_COT.108_OH1224	Porphyromonas_canoris_COT.108_OH1349	Porphyromonas_canoris_COT.108_OH2762	Porphyromonas_canoris_COT.108_OH2963	Porphyromonas_cansulci_JCM_13913	Porphyromonas_catoniae_F0037	Porphyromonas_crevioricanis_COT.253_OH1447	Porphyromonas_crevioricanis_COT.253_OH2125	Porphyromonas_endodontalis_ATCC_35406	Porphyromonas_gingivalis_ATCC_33277	Porphyromonas_gingivalis_TDC60	Porphyromonas_gingivalis_W50	Porphyromonas_gingivalis_W83	Porphyromonas_gingivicanis_COT.022_OH1391	Porphyromonas_gulae_II_COT.052_OH2857	Porphyromonas_gulae_II_COT.052_OH3856	Porphyromonas_gulae_I_COT.052_OH1355	Porphyromonas_gulae_I_COT.052_OH3471	Porphyromonas_gulae_I_COT.052_OH4946	Porphyromonas_levii_DSM_23370	Porphyromonas_macacae_COT.192_OH2859	Porphyromonas_somerae_DSM_23386	Porphyromonas_sp._COT.239_OH1446	Porphyromonas_sp._COT.290_OH0860	Porphyromonas_sp._COT.290_OH3588	Porphyromonas_sp._oral_taxon_279	Porphyromonas_uenonis_60.3	Tannerella_forsythia_ATCC_43037
Bacteroides_fragilis_638R	0	0.635751237036554	0.743824649477486	0.752235259486852	0.750720530476483	0.747766204101524	0.738266571961689	0.736131930252385	0.747023966494591	0.746808929536714	0.751667538415383	0.751903901522118	0.763608179950201	0.740492823314883	0.765952287694184	0.766640065951464	0.74981866099012	0.731397131336404	0.730693043784396	0.733108832078009	0.735552280958793	0.752548190614983	0.728904302842158	0.730259467136571	0.729487278864225	0.729360825048038	0.728397108168521	0.72841937071443	0.695045032765182	0.729008478864248	0.727406103099352	0.725026178696119	0.723647768560922	0.729467124838842	0.751884971556794	0.646283936694444
Paludibacter_propionicigenes_WB4	0.635751237036554	0	0.706195443288603	0.754208122363278	0.754353995832463	0.749208578501033	0.760264928271512	0.762823998369668	0.774366408633173	0.773676856930405	0.77002881054138	0.771913368249958	0.773020682523926	0.749727619384516	0.768191993385002	0.771432884736044	0.762589646369527	0.745321516402291	0.74535599249993	0.748782466729658	0.75129919133341	0.752216156253403	0.74467530195383	0.748608568009601	0.747087367637628	0.750319721167525	0.748727226434986	0.759245700528562	0.73596675116715	0.759433836581502	0.733718991359913	0.737843213325065	0.736890880082965	0.741300969866046	0.7524106873884	0.691977954939531
Porphyromonadaceae_COT.184_OH4590	0.743824649477486	0.706195443288603	0	0.711502514165902	0.70890527526878	0.74966811010797	0.733608763702982	0.736600513280585	0.74415101082079	0.744868427202454	0.743030264149643	0.742840594647089	0.741101051969817	0.739379242873305	0.740520363454749	0.742638569632008	0.705488685745056	0.729189536466913	0.72625751241954	0.73387920000709	0.737372763915799	0.709769321570957	0.733772886621294	0.733878160397635	0.734991457838524	0.738764432307905	0.728072984536878	0.732881701604829	0.710469527251199	0.730444921640081	0.7319250547114	0.730827569998788	0.72702393453596	0.742526373004595	0.71312140707601	0.716114874039433
Porphyromonas_asaccharolytica_DSM20707	0.752235259486852	0.754208122363278	0.711502514165902	0	0.228738490374115	0.659237380891389	0.69615811321738	0.704682301371508	0.710423953958034	0.711327256178626	0.708787481043491	0.70971535261102	0.678192822202649	0.683622459738145	0.667359595516713	0.675047611579616	0.592906382708622	0.668393903033409	0.667253898996987	0.674236089317058	0.678311420351098	0.616849369501249	0.67005939426049	0.676905501677345	0.676970287422924	0.684364252704469	0.679841800678349	0.675294312847062	0.650922722971049	0.649995517287752	0.668370289637292	0.672464078888377	0.666148281593168	0.670140058977422	0.355069709447786	0.724370713519047
Porphyromonas_asaccharolytica_PR426713P	0.750720530476483	0.754353995832463	0.70890527526878	0.228738490374115	0	0.663584511154408	0.692478058907981	0.698853793344913	0.708028333488449	0.710037806315042	0.709707130108128	0.71007471356423	0.671877380162332	0.682841262189912	0.662772877277911	0.66803587465387	0.586168034631812	0.664525309121392	0.663406663430517	0.669215557474265	0.673374098815679	0.611215923925725	0.668138781945771	0.673807771786018	0.673839616718867	0.681895570631583	0.677970210164149	0.670715993530489	0.650262428275493	0.644329379940281	0.666916719811751	0.669174512512647	0.661464534722239	0.669398118941358	0.362738125055006	0.719027120489902
Porphyromonas_bennonis_DSM_23058	0.747766204101524	0.749208578501033	0.74966811010797	0.659237380891389	0.663584511154408	0	0.678333748430432	0.684271455454021	0.700883498154055	0.697751042261492	0.696612944337823	0.69942596170022	0.744125933061951	0.684879117757721	0.740402603370682	0.741043385467612	0.701797299390271	0.72424326154048	0.725011052081984	0.726574625076752	0.730344762325929	0.706246030068725	0.722171101940855	0.725076060918885	0.717435537640008	0.725495361456022	0.728511610522898	0.583288576872353	0.689813523083749	0.581943422477526	0.669744047442055	0.704304761974611	0.69980427792152	0.684694664626075	0.663811994619988	0.725701401799116
Porphyromonas_cangingivalis_COT.109_OH1379	0.738266571961689	0.760264928271512	0.733608763702982	0.69615811321738	0.692478058907981	0.678333748430432	0	0.301036598031387	0.631372202703364	0.634028086330381	0.634549068153046	0.633712483651963	0.714774008377842	0.688077995167429	0.709762756911664	0.714264444915517	0.685362508162	0.67357882975766	0.677127775454159	0.679508737893869	0.682691631903788	0.698315223638347	0.676771087649235	0.673424086293325	0.683154484780062	0.689399744642365	0.684619452669067	0.628727267610235	0.642174046982014	0.645674242669426	0.652783762087903	0.665962317112725	0.661135548295216	0.672417440673167	0.690535471251999	0.724690603353069
Porphyromonas_cangingivalis_COT.109_OH1386	0.736131930252385	0.762823998369668	0.736600513280585	0.704682301371508	0.698853793344913	0.684271455454021	0.301036598031387	0	0.627079872637184	0.631062005093317	0.635504719647175	0.63402398123574	0.711938216073815	0.698863150769908	0.706404938054609	0.71855242259934	0.688492916436226	0.66390718506527	0.672814252619393	0.676911334831882	0.679533779058916	0.695319232215208	0.674768708764497	0.678782608236508	0.682213324234323	0.688936968337063	0.685848634550338	0.633895917588025	0.641066344024745	0.649758664447633	0.656179174176246	0.659035338342884	0.663514560749833	0.687367887311213	0.695880641004111	0.720010359935827
Porphyromonas_canoris_COT.108_OH1224	0.747023966494591	0.774366408633173	0.74415101082079	0.710423953958034	0.708028333488449	0.700883498154055	0.631372202703364	0.627079872637184	0	0.313304179995183	0.295711593716477	0.326043063275409	0.718682721629602	0.716578626955341	0.716912646884616	0.722183935575885	0.707106781186548	0.695322308699239	0.695233527096345	0.699499543169931	0.702317420344933	0.704257447442922	0.68996436928985	0.696289650295359	0.703335518130451	0.705919932857243	0.699798426945113	0.657056077573011	0.662645669661383	0.677551916984864	0.677188858747255	0.677414223966752	0.677050908585564	0.707106781186548	0.706360494138315	0.72441700058492
Porphyromonas_canoris_COT.108_OH1349	0.746808929536714	0.773676856930405	0.744868427202454	0.711327256178626	0.710037806315042	0.697751042261492	0.634028086330381	0.631062005093317	0.313304179995183	0	0.331067834937267	0.351278318336636	0.720976257088279	0.719094058606813	0.714173715584211	0.726887463515078	0.706365190231406	0.697847169914504	0.692947481021285	0.702991672830932	0.704727660061705	0.70691819422995	0.694639670508862	0.696666049707457	0.707276656691986	0.709795409825623	0.697578439156695	0.65636697819352	0.661968463894626	0.678032472284922	0.67456938831311	0.676719083482	0.671611216479048	0.706922133897543	0.706734913276955	0.726095050348246
Porphyromonas_canoris_COT.108_OH2762	0.751667538415383	0.77002881054138	0.743030264149643	0.708787481043491	0.709707130108128	0.696612944337823	0.634549068153046	0.635504719647175	0.295711593716477	0.331067834937267	0	0.310825185772347	0.726287764784	0.71221231161192	0.720576692122892	0.727292081140402	0.708791039502374	0.700056687047103	0.698335581097247	0.698893474323583	0.701747870010169	0.700733710094851	0.692507556567794	0.698294599188587	0.703298589682931	0.705393411134815	0.704381889427778	0.659659664886395	0.665203827429471	0.677231592518069	0.675583528389499	0.681208870384505	0.678509683816175	0.700869983212873	0.704078472704922	0.729765811431917
Porphyromonas_canoris_COT.108_OH2963	0.751903901522118	0.771913368249958	0.742840594647089	0.70971535261102	0.71007471356423	0.69942596170022	0.633712483651963	0.63402398123574	0.326043063275409	0.351278318336636	0.310825185772347	0	0.722138750518209	0.715933047340078	0.719384158046004	0.721150960905463	0.706355738190563	0.701483576372813	0.704503605895836	0.705032135792405	0.708303095629393	0.704613922401952	0.693954235935254	0.698650532609249	0.705209893342261	0.70829963598516	0.702669185748584	0.656330123313894	0.659551186789818	0.675843122129273	0.672848608736086	0.683356615677266	0.681276165836744	0.701826976688148	0.70616434869899	0.730995683264128
Porphyromonas_cansulci_JCM_13913	0.763608179950201	0.773020682523926	0.741101051969817	0.678192822202649	0.671877380162332	0.744125933061951	0.714774008377842	0.711938216073815	0.718682721629602	0.720976257088279	0.726287764784	0.722138750518209	0	0.700733710094851	0.31931687692803	0.288491674052231	0.621874335205422	0.653862548158294	0.65532511054673	0.662158374652992	0.665615771176367	0.641373311428482	0.655708892579974	0.658981734915423	0.651517587184452	0.658613305627702	0.659611794389886	0.714739885897436	0.652140595517438	0.724682845272911	0.679303417970285	0.66923723028785	0.670643931220513	0.698551605301934	0.669605156573299	0.727927618732736
Porphyromonas_catoniae_F0037	0.740492823314883	0.749727619384516	0.739379242873305	0.683622459738145	0.682841262189912	0.684879117757721	0.688077995167429	0.698863150769908	0.716578626955341	0.719094058606813	0.71221231161192	0.715933047340078	0.700733710094851	0	0.692501271514879	0.700140042014005	0.666414856774146	0.683424578702707	0.68342217425503	0.686527746213033	0.68925106030291	0.674777265032796	0.680561236749797	0.684225689379967	0.692727345730879	0.695164432718437	0.689461899347475	0.67791385749052	0.646308197158512	0.67246892286146	0.572172135271329	0.588825380284472	0.579833507613801	0.413843941854274	0.67440290413701	0.714681209189965
Porphyromonas_crevioricanis_COT.253_OH1447	0.765952287694184	0.768191993385002	0.740520363454749	0.667359595516713	0.662772877277911	0.740402603370682	0.709762756911664	0.706404938054609	0.716912646884616	0.714173715584211	0.720576692122892	0.719384158046004	0.31931687692803	0.692501271514879	0	0.333228164271453	0.609094346650602	0.64983997547132	0.648843525819531	0.659566712764956	0.663094756794645	0.63593713304672	0.646131390205745	0.653930327006632	0.65064203230927	0.660837077585192	0.652766896859321	0.710708978625051	0.646758994719155	0.717609838483948	0.673517358631342	0.666666666666667	0.663726851448194	0.689202437604511	0.658323282808703	0.728233754068139
Porphyromonas_crevioricanis_COT.253_OH2125	0.766640065951464	0.771432884736044	0.742638569632008	0.675047611579616	0.66803587465387	0.741043385467612	0.714264444915517	0.71855242259934	0.722183935575885	0.726887463515078	0.727292081140402	0.721150960905463	0.288491674052231	0.700140042014005	0.333228164271453	0	0.621770004217259	0.659975007336852	0.661968463894626	0.660304505342516	0.665572597045158	0.638435046934074	0.659296662721995	0.65833168346134	0.649593143872944	0.659163645986478	0.656571792810724	0.714220710605649	0.650815034724985	0.716830631213646	0.676746282916494	0.671619488093535	0.672425182200372	0.697382050738345	0.666989764734353	0.727946798918764
Porphyromonas_endodontalis_ATCC_35406	0.74981866099012	0.762589646369527	0.705488685745056	0.592906382708622	0.586168034631812	0.701797299390271	0.685362508162	0.688492916436226	0.707106781186548	0.706365190231406	0.708791039502374	0.706355738190563	0.621874335205422	0.666414856774146	0.609094346650602	0.621770004217259	0	0.629769933778618	0.637977734878299	0.640290792662971	0.645072415355541	0.546512119434457	0.637160459639041	0.648400865808411	0.633771778061051	0.648620418169583	0.637778313956773	0.673289191364379	0.628292809098299	0.67959186465532	0.656115694735348	0.659884337303399	0.651138726270455	0.664539185886833	0.589113824454489	0.712983855887138
Porphyromonas_gingivalis_ATCC_33277	0.731397131336404	0.745321516402291	0.729189536466913	0.668393903033409	0.664525309121392	0.72424326154048	0.67357882975766	0.66390718506527	0.695322308699239	0.697847169914504	0.700056687047103	0.701483576372813	0.653862548158294	0.683424578702707	0.64983997547132	0.659975007336852	0.629769933778618	0	0.327963300148998	0.396885247598518	0.380886632563643	0.64812655184839	0.45274687590546	0.454467212793512	0.467110571010546	0.481201674018618	0.470067200307076	0.687932430407656	0.603835279052735	0.70326725897423	0.638201980878337	0.637088967838226	0.643109753590465	0.675951602635641	0.664735494942849	0.699819446705792
Porphyromonas_gingivalis_TDC60	0.730693043784396	0.74535599249993	0.72625751241954	0.667253898996987	0.663406663430517	0.725011052081984	0.677127775454159	0.672814252619393	0.695233527096345	0.692947481021285	0.698335581097247	0.704503605895836	0.65532511054673	0.68342217425503	0.648843525819531	0.661968463894626	0.637977734878299	0.327963300148998	0	0.37180717382305	0.359317943247356	0.649795890727975	0.46414283515807	0.472135535500791	0.477921636786922	0.491382318193332	0.465857999083448	0.689026687904445	0.60667582410671	0.705842315372559	0.642102440639529	0.638130886756021	0.643438216811454	0.676622773202728	0.6674386660625	0.691414083682495
Porphyromonas_gingivalis_W50	0.733108832078009	0.748782466729658	0.73387920000709	0.674236089317058	0.669215557474265	0.726574625076752	0.679508737893869	0.676911334831882	0.699499543169931	0.702991672830932	0.698893474323583	0.705032135792405	0.662158374652992	0.686527746213033	0.659566712764956	0.660304505342516	0.640290792662971	0.396885247598518	0.37180717382305	0	0.160580707191158	0.647952968453231	0.480112981053701	0.479396107412952	0.473607825648623	0.485207181489114	0.484598635477811	0.691882812012128	0.613399226892836	0.707465992172981	0.643718841747438	0.641640622510339	0.648821579108915	0.677941049314496	0.669464197286699	0.696135369641523
Porphyromonas_gingivalis_W83	0.735552280958793	0.75129919133341	0.737372763915799	0.678311420351098	0.673374098815679	0.730344762325929	0.682691631903788	0.679533779058916	0.702317420344933	0.704727660061705	0.701747870010169	0.708303095629393	0.665615771176367	0.68925106030291	0.663094756794645	0.665572597045158	0.645072415355541	0.380886632563643	0.359317943247356	0.160580707191158	0	0.651984080207107	0.486528076384334	0.482738756940776	0.485343227245745	0.494425689815412	0.487842249851243	0.694371539662313	0.617071560618677	0.71083355876303	0.648502548611457	0.644889887970889	0.652600387017736	0.681940153445561	0.673656517959297	0.698922205887446
Porphyromonas_gingivicanis_COT.022_OH1391	0.752548190614983	0.752216156253403	0.709769321570957	0.616849369501249	0.611215923925725	0.706246030068725	0.698315223638347	0.695319232215208	0.704257447442922	0.70691819422995	0.700733710094851	0.704613922401952	0.641373311428482	0.674777265032796	0.63593713304672	0.638435046934074	0.546512119434457	0.64812655184839	0.649795890727975	0.647952968453231	0.651984080207107	0	0.645497224367903	0.647245237405161	0.635129774540979	0.639919687698316	0.655309905472263	0.697322818967698	0.661224012396809	0.707906223817433	0.630947888573405	0.638369914684396	0.641337729809402	0.676855945746114	0.614246423154129	0.719476934184501
Porphyromonas_gulae_II_COT.052_OH2857	0.728904302842158	0.74467530195383	0.733772886621294	0.67005939426049	0.668138781945771	0.722171101940855	0.676771087649235	0.674768708764497	0.68996436928985	0.694639670508862	0.692507556567794	0.693954235935254	0.655708892579974	0.680561236749797	0.646131390205745	0.659296662721995	0.637160459639041	0.45274687590546	0.46414283515807	0.480112981053701	0.486528076384334	0.645497224367903	0	0.337961133184171	0.376169972792917	0.388542760693168	0.371499254247479	0.681211387614001	0.594406475247238	0.699861643527883	0.637060421693374	0.643225354633358	0.645870628699206	0.670720472136215	0.665853162194441	0.692040420174214
Porphyromonas_gulae_II_COT.052_OH3856	0.730259467136571	0.748608568009601	0.733878160397635	0.676905501677345	0.673807771786018	0.725076060918885	0.673424086293325	0.678782608236508	0.696289650295359	0.696666049707457	0.698294599188587	0.698650532609249	0.658981734915423	0.684225689379967	0.653930327006632	0.65833168346134	0.648400865808411	0.454467212793512	0.472135535500791	0.479396107412952	0.482738756940776	0.647245237405161	0.337961133184171	0	0.380503769239711	0.401957127816417	0.365678725430614	0.683523842738738	0.605399610822117	0.701375324712122	0.634745449542008	0.642332508120641	0.645598233244879	0.676938138332421	0.670401523153991	0.697621686037851
Porphyromonas_gulae_I_COT.052_OH1355	0.729487278864225	0.747087367637628	0.734991457838524	0.676970287422924	0.673839616718867	0.717435537640008	0.683154484780062	0.682213324234323	0.703335518130451	0.707276656691986	0.703298589682931	0.705209893342261	0.651517587184452	0.692727345730879	0.65064203230927	0.649593143872944	0.633771778061051	0.467110571010546	0.477921636786922	0.473607825648623	0.485343227245745	0.635129774540979	0.376169972792917	0.380503769239711	0	0.355646679402566	0.389543561166799	0.689873167567011	0.597390437154316	0.709784211367886	0.630033524787059	0.648461326564822	0.649183973804388	0.679426573724605	0.672267688121659	0.702942884535921
Porphyromonas_gulae_I_COT.052_OH3471	0.729360825048038	0.750319721167525	0.738764432307905	0.684364252704469	0.681895570631583	0.725495361456022	0.689399744642365	0.688936968337063	0.705919932857243	0.709795409825623	0.705393411134815	0.70829963598516	0.658613305627702	0.695164432718437	0.660837077585192	0.659163645986478	0.648620418169583	0.481201674018618	0.491382318193332	0.485207181489114	0.494425689815412	0.639919687698316	0.388542760693168	0.401957127816417	0.355646679402566	0	0.398501219689929	0.696049196885166	0.604773121543299	0.712925237027268	0.639820108571903	0.652049312994733	0.655898153016346	0.686737819555302	0.679245562245776	0.70146708744342
Porphyromonas_gulae_I_COT.052_OH4946	0.728397108168521	0.748727226434986	0.728072984536878	0.679841800678349	0.677970210164149	0.728511610522898	0.684619452669067	0.685848634550338	0.699798426945113	0.697578439156695	0.704381889427778	0.702669185748584	0.659611794389886	0.689461899347475	0.652766896859321	0.656571792810724	0.637778313956773	0.470067200307076	0.465857999083448	0.484598635477811	0.487842249851243	0.655309905472263	0.371499254247479	0.365678725430614	0.389543561166799	0.398501219689929	0	0.690685100594788	0.58377056487756	0.707106781186548	0.64385827088566	0.652520694148263	0.651375011559973	0.679870983378372	0.674664667663205	0.698503383488001
Porphyromonas_levii_DSM_23370	0.72841937071443	0.759245700528562	0.732881701604829	0.675294312847062	0.670715993530489	0.583288576872353	0.628727267610235	0.633895917588025	0.657056077573011	0.65636697819352	0.659659664886395	0.656330123313894	0.714739885897436	0.67791385749052	0.710708978625051	0.714220710605649	0.673289191364379	0.687932430407656	0.689026687904445	0.691882812012128	0.694371539662313	0.697322818967698	0.681211387614001	0.683523842738738	0.689873167567011	0.696049196885166	0.690685100594788	0	0.650491141544324	0.498140105147574	0.646365361248847	0.676067057817985	0.670116858296808	0.678512685427262	0.665719023448946	0.710872566516139
Porphyromonas_macacae_COT.192_OH2859	0.695045032765182	0.73596675116715	0.710469527251199	0.650922722971049	0.650262428275493	0.689813523083749	0.642174046982014	0.641066344024745	0.662645669661383	0.661968463894626	0.665203827429471	0.659551186789818	0.652140595517438	0.646308197158512	0.646758994719155	0.650815034724985	0.628292809098299	0.603835279052735	0.60667582410671	0.613399226892836	0.617071560618677	0.661224012396809	0.594406475247238	0.605399610822117	0.597390437154316	0.604773121543299	0.58377056487756	0.650491141544324	0	0.659005921642082	0.597720695369995	0.618372962175829	0.617574213063188	0.627851855311769	0.646915541622014	0.675490071677717
Porphyromonas_somerae_DSM_23386	0.729008478864248	0.759433836581502	0.730444921640081	0.649995517287752	0.644329379940281	0.581943422477526	0.645674242669426	0.649758664447633	0.677551916984864	0.678032472284922	0.677231592518069	0.675843122129273	0.724682845272911	0.67246892286146	0.717609838483948	0.716830631213646	0.67959186465532	0.70326725897423	0.705842315372559	0.707465992172981	0.71083355876303	0.707906223817433	0.699861643527883	0.701375324712122	0.709784211367886	0.712925237027268	0.707106781186548	0.498140105147574	0.659005921642082	0	0.662686531592003	0.677769587914058	0.673646710561722	0.667240143475219	0.645800916327479	0.719452934153333
Porphyromonas_sp._COT.239_OH1446	0.727406103099352	0.733718991359913	0.7319250547114	0.668370289637292	0.666916719811751	0.669744047442055	0.652783762087903	0.656179174176246	0.677188858747255	0.67456938831311	0.675583528389499	0.672848608736086	0.679303417970285	0.572172135271329	0.673517358631342	0.676746282916494	0.656115694735348	0.638201980878337	0.642102440639529	0.643718841747438	0.648502548611457	0.630947888573405	0.637060421693374	0.634745449542008	0.630033524787059	0.639820108571903	0.64385827088566	0.646365361248847	0.597720695369995	0.662686531592003	0	0.501606171820834	0.498376091845783	0.556376647444867	0.665044604246896	0.70582529211567
Porphyromonas_sp._COT.290_OH0860	0.725026178696119	0.737843213325065	0.730827569998788	0.672464078888377	0.669174512512647	0.704304761974611	0.665962317112725	0.659035338342884	0.677414223966752	0.676719083482	0.681208870384505	0.683356615677266	0.66923723028785	0.588825380284472	0.666666666666667	0.671619488093535	0.659884337303399	0.637088967838226	0.638130886756021	0.641640622510339	0.644889887970889	0.638369914684396	0.643225354633358	0.642332508120641	0.648461326564822	0.652049312994733	0.652520694148263	0.676067057817985	0.618372962175829	0.677769587914058	0.501606171820834	0	0.253574578732247	0.569265208731243	0.669432443991753	0.699112689968278
Porphyromonas_sp._COT.290_OH3588	0.723647768560922	0.736890880082965	0.72702393453596	0.666148281593168	0.661464534722239	0.69980427792152	0.661135548295216	0.663514560749833	0.677050908585564	0.671611216479048	0.678509683816175	0.681276165836744	0.670643931220513	0.579833507613801	0.663726851448194	0.672425182200372	0.651138726270455	0.643109753590465	0.643438216811454	0.648821579108915	0.652600387017736	0.641337729809402	0.645870628699206	0.645598233244879	0.649183973804388	0.655898153016346	0.651375011559973	0.670116858296808	0.617574213063188	0.673646710561722	0.498376091845783	0.253574578732247	0	0.556059757569031	0.6596254806543	0.701011669982528
Porphyromonas_sp._oral_taxon_279	0.729467124838842	0.741300969866046	0.742526373004595	0.670140058977422	0.669398118941358	0.684694664626075	0.672417440673167	0.687367887311213	0.707106781186548	0.706922133897543	0.700869983212873	0.701826976688148	0.698551605301934	0.413843941854274	0.689202437604511	0.697382050738345	0.664539185886833	0.675951602635641	0.676622773202728	0.677941049314496	0.681940153445561	0.676855945746114	0.670720472136215	0.676938138332421	0.679426573724605	0.686737819555302	0.679870983378372	0.678512685427262	0.627851855311769	0.667240143475219	0.556376647444867	0.569265208731243	0.556059757569031	0	0.663432696079652	0.711909221762359
Porphyromonas_uenonis_60.3	0.751884971556794	0.7524106873884	0.71312140707601	0.355069709447786	0.362738125055006	0.663811994619988	0.690535471251999	0.695880641004111	0.706360494138315	0.706734913276955	0.704078472704922	0.70616434869899	0.669605156573299	0.67440290413701	0.658323282808703	0.666989764734353	0.589113824454489	0.664735494942849	0.6674386660625	0.669464197286699	0.673656517959297	0.614246423154129	0.665853162194441	0.670401523153991	0.672267688121659	0.679245562245776	0.674664667663205	0.665719023448946	0.646915541622014	0.645800916327479	0.665044604246896	0.669432443991753	0.6596254806543	0.663432696079652	0	0.726837284856788
Tannerella_forsythia_ATCC_43037	0.646283936694444	0.691977954939531	0.716114874039433	0.724370713519047	0.719027120489902	0.725701401799116	0.724690603353069	0.720010359935827	0.72441700058492	0.726095050348246	0.729765811431917	0.730995683264128	0.727927618732736	0.714681209189965	0.728233754068139	0.727946798918764	0.712983855887138	0.699819446705792	0.691414083682495	0.696135369641523	0.698922205887446	0.719476934184501	0.692040420174214	0.697621686037851	0.702942884535921	0.70146708744342	0.698503383488001	0.710872566516139	0.675490071677717	0.719452934153333	0.70582529211567	0.699112689968278	0.701011669982528	0.711909221762359	0.726837284856788	0
