# Supplementary material for: Comparative Genomics of the Genus Porphyromonas Identifies Adaptations for Heme Synthesis within the Prevalent Canine Oral Species Porphyromonas cangingivalis
Source: Genome Biol Evol. 2015 Nov 13;7(12):3397–413. doi: 10.1093/gbe/evv220 (PMC4700951; doi:10.1093/gbe/evv220)
Supplement: Supplementary Data [file supp_evv220_suppl_data.zip › Sup.Table1.xlsx]

## Sheet: Sheet1
Cluster	Sum	Max	IsCoreIsSC	Count:Annotation	Porphyromonas_asaccharolytica_DSM20707	Porphyromonas_asaccharolytica_PR426713P	Porphyromonas_bennonis_DSM_23058	Porphyromonas_cangingivalis_COT-109_OH1379	Porphyromonas_cangingivalis_COT-109_OH1386	Porphyromonas_canoris_COT-108_OH1224	Porphyromonas_canoris_COT-108_OH1349	Porphyromonas_canoris_COT-108_OH2762	Porphyromonas_canoris_COT-108_OH2963	Porphyromonas_cansulci_JCM_13913	Porphyromonas_catoniae_F0037	Porphyromonas_crevioricanis_COT-253_OH1447	Porphyromonas_crevioricanis_COT-253_OH2125	Porphyromonas_endodontalis_ATCC_35406	Porphyromonas_gingivalis_ATCC_33277	Porphyromonas_gingivalis_TDC60	Porphyromonas_gingivalis_W50	Porphyromonas_gingivalis_W83	Porphyromonas_gingivicanis_COT-022_OH1391	Porphyromonas_gulae_II_COT-052_OH2857	Porphyromonas_gulae_II_COT-052_OH3856	Porphyromonas_gulae_I_COT-052_OH1355	Porphyromonas_gulae_I_COT-052_OH3471	Porphyromonas_gulae_I_COT-052_OH4946	Porphyromonas_levii_DSM_23370	Porphyromonas_macacae_COT-192_OH2859	Porphyromonas_somerae_DSM_23386	Porphyromonas_sp._COT-239_OH1446	Porphyromonas_sp._COT-290_OH0860	Porphyromonas_sp._COT-290_OH3588	Porphyromonas_sp._oral_taxon_279	Porphyromonas_uenonis_60-3
270	32	1	1	32:Chromosomal replication initiator protein DnaA	1	1	1	1	1	1	1	1	1	1	1	1	1	1	1	1	1	1	1	1	1	1	1	1	1	1	1	1	1	1	1	1
271	32	1	1	18:Probable 2-phosphosulfolactate phosphatase (EC 3.1.3.71)	1	1	1	1	1	1	1	1	1	1	1	1	1	1	1	1	1	1	1	1	1	1	1	1	1	1	1	1	1	1	1	1
272	32	1	1	32:DNA repair protein RecN	1	1	1	1	1	1	1	1	1	1	1	1	1	1	1	1	1	1	1	1	1	1	1	1	1	1	1	1	1	1	1	1
273	32	1	1	10:S4 domain protein	1	1	1	1	1	1	1	1	1	1	1	1	1	1	1	1	1	1	1	1	1	1	1	1	1	1	1	1	1	1	1	1
274	32	1	1	32:Phosphopantothenoylcysteine decarboxylase (EC 4.1.1.36) / Phosphopantothenoylcysteine synthetase (EC 6.3.2.5)	1	1	1	1	1	1	1	1	1	1	1	1	1	1	1	1	1	1	1	1	1	1	1	1	1	1	1	1	1	1	1	1
275	32	1	1	32:DNA Pol III Epsilon Chain	1	1	1	1	1	1	1	1	1	1	1	1	1	1	1	1	1	1	1	1	1	1	1	1	1	1	1	1	1	1	1	1
276	32	1	1	32:Valyl-tRNA synthetase (EC 6.1.1.9)	1	1	1	1	1	1	1	1	1	1	1	1	1	1	1	1	1	1	1	1	1	1	1	1	1	1	1	1	1	1	1	1
277	32	1	1	32:Isoleucyl-tRNA synthetase (EC 6.1.1.5)	1	1	1	1	1	1	1	1	1	1	1	1	1	1	1	1	1	1	1	1	1	1	1	1	1	1	1	1	1	1	1	1
278	32	1	1	32:Leucyl-tRNA synthetase (EC 6.1.1.4)	1	1	1	1	1	1	1	1	1	1	1	1	1	1	1	1	1	1	1	1	1	1	1	1	1	1	1	1	1	1	1	1
279	32	1	1	32:Exodeoxyribonuclease VII large subunit (EC 3.1.11.6)	1	1	1	1	1	1	1	1	1	1	1	1	1	1	1	1	1	1	1	1	1	1	1	1	1	1	1	1	1	1	1	1
280	32	1	1	32:DNA polymerase III beta subunit (EC 2.7.7.7)	1	1	1	1	1	1	1	1	1	1	1	1	1	1	1	1	1	1	1	1	1	1	1	1	1	1	1	1	1	1	1	1
281	32	1	1	32:Adenylosuccinate lyase (EC 4.3.2.2)	1	1	1	1	1	1	1	1	1	1	1	1	1	1	1	1	1	1	1	1	1	1	1	1	1	1	1	1	1	1	1	1
282	32	1	1	32:Ribosomal large subunit pseudouridine synthase B (EC 4.2.1.70)	1	1	1	1	1	1	1	1	1	1	1	1	1	1	1	1	1	1	1	1	1	1	1	1	1	1	1	1	1	1	1	1
283	32	1	1	32:Asparaginyl-tRNA synthetase (EC 6.1.1.22)	1	1	1	1	1	1	1	1	1	1	1	1	1	1	1	1	1	1	1	1	1	1	1	1	1	1	1	1	1	1	1	1
284	32	1	1	32:Methylenetetrahydrofolate dehydrogenase (NADP+) (EC 1.5.1.5) / Methenyltetrahydrofolate cyclohydrolase (EC 3.5.4.9)	1	1	1	1	1	1	1	1	1	1	1	1	1	1	1	1	1	1	1	1	1	1	1	1	1	1	1	1	1	1	1	1
285	32	1	1	32:Aspartate 1-decarboxylase (EC 4.1.1.11)	1	1	1	1	1	1	1	1	1	1	1	1	1	1	1	1	1	1	1	1	1	1	1	1	1	1	1	1	1	1	1	1
286	32	1	1	32:UDP-N-acetylmuramoylalanyl-D-glutamate--2,6-diaminopimelate ligase (EC 6.3.2.13)	1	1	1	1	1	1	1	1	1	1	1	1	1	1	1	1	1	1	1	1	1	1	1	1	1	1	1	1	1	1	1	1
287	32	1	1	32:RNA polymerase sigma-54 factor RpoN	1	1	1	1	1	1	1	1	1	1	1	1	1	1	1	1	1	1	1	1	1	1	1	1	1	1	1	1	1	1	1	1
288	32	1	1	31:tRNA (adenine37-N(6))-methyltransferase TrmN6 (EC 2.1.1.223)	1	1	1	1	1	1	1	1	1	1	1	1	1	1	1	1	1	1	1	1	1	1	1	1	1	1	1	1	1	1	1	1
289	32	1	1	32:Protein-N(5)-glutamine methyltransferase PrmC, methylates polypeptide chain release factors RF1 and RF2	1	1	1	1	1	1	1	1	1	1	1	1	1	1	1	1	1	1	1	1	1	1	1	1	1	1	1	1	1	1	1	1
290	32	1	1	32:ATPase, AAA family	1	1	1	1	1	1	1	1	1	1	1	1	1	1	1	1	1	1	1	1	1	1	1	1	1	1	1	1	1	1	1	1
291	32	1	1	32:Holliday junction DNA helicase RuvB	1	1	1	1	1	1	1	1	1	1	1	1	1	1	1	1	1	1	1	1	1	1	1	1	1	1	1	1	1	1	1	1
292	32	1	1	32:DNA polymerase III subunits gamma and tau (EC 2.7.7.7)	1	1	1	1	1	1	1	1	1	1	1	1	1	1	1	1	1	1	1	1	1	1	1	1	1	1	1	1	1	1	1	1
293	32	1	1	23:SAM-dependent methyltransferases	1	1	1	1	1	1	1	1	1	1	1	1	1	1	1	1	1	1	1	1	1	1	1	1	1	1	1	1	1	1	1	1
294	32	1	1	13:FIG00404313: hypothetical protein	1	1	1	1	1	1	1	1	1	1	1	1	1	1	1	1	1	1	1	1	1	1	1	1	1	1	1	1	1	1	1	1
295	32	1	1	32:RNA methyltransferase, TrmA family	1	1	1	1	1	1	1	1	1	1	1	1	1	1	1	1	1	1	1	1	1	1	1	1	1	1	1	1	1	1	1	1
296	32	1	1	32:Phosphomannomutase (EC 5.4.2.8) / Phosphoglucosamine mutase (EC 5.4.2.10)	1	1	1	1	1	1	1	1	1	1	1	1	1	1	1	1	1	1	1	1	1	1	1	1	1	1	1	1	1	1	1	1
297	32	1	1	32:Phosphoglucomutase (EC 5.4.2.2)	1	1	1	1	1	1	1	1	1	1	1	1	1	1	1	1	1	1	1	1	1	1	1	1	1	1	1	1	1	1	1	1
298	32	1	1	32:FIG146085: 3'-to-5' oligoribonuclease A, Bacillus type	1	1	1	1	1	1	1	1	1	1	1	1	1	1	1	1	1	1	1	1	1	1	1	1	1	1	1	1	1	1	1	1
299	32	1	1	32:5-formyltetrahydrofolate cyclo-ligase (EC 6.3.3.2)	1	1	1	1	1	1	1	1	1	1	1	1	1	1	1	1	1	1	1	1	1	1	1	1	1	1	1	1	1	1	1	1
300	32	1	1	32:Acetate kinase (EC 2.7.2.1)	1	1	1	1	1	1	1	1	1	1	1	1	1	1	1	1	1	1	1	1	1	1	1	1	1	1	1	1	1	1	1	1
301	32	1	1	23:Carboxyl-terminal protease-related protein	1	1	1	1	1	1	1	1	1	1	1	1	1	1	1	1	1	1	1	1	1	1	1	1	1	1	1	1	1	1	1	1
302	32	1	1	32:dCMP deaminase (EC 3.5.4.12)	1	1	1	1	1	1	1	1	1	1	1	1	1	1	1	1	1	1	1	1	1	1	1	1	1	1	1	1	1	1	1	1
303	32	1	1	32:Dihydroorotate dehydrogenase, catalytic subunit (EC 1.3.3.1)	1	1	1	1	1	1	1	1	1	1	1	1	1	1	1	1	1	1	1	1	1	1	1	1	1	1	1	1	1	1	1	1
304	32	1	1	32:Iron-sulfur cluster assembly ATPase protein SufC	1	1	1	1	1	1	1	1	1	1	1	1	1	1	1	1	1	1	1	1	1	1	1	1	1	1	1	1	1	1	1	1
308	32	1	1	19:ATPase involved in DNA repair	1	1	1	1	1	1	1	1	1	1	1	1	1	1	1	1	1	1	1	1	1	1	1	1	1	1	1	1	1	1	1	1
309	32	1	1	32:Rod shape-determining protein MreB	1	1	1	1	1	1	1	1	1	1	1	1	1	1	1	1	1	1	1	1	1	1	1	1	1	1	1	1	1	1	1	1
310	32	1	1	32:Ribosylnicotinamide kinase (EC 2.7.1.22) homolog / Unknown conserved in Flavobacteria	1	1	1	1	1	1	1	1	1	1	1	1	1	1	1	1	1	1	1	1	1	1	1	1	1	1	1	1	1	1	1	1
311	32	1	1	32:Xaa-Pro aminopeptidase (EC 3.4.11.9)	1	1	1	1	1	1	1	1	1	1	1	1	1	1	1	1	1	1	1	1	1	1	1	1	1	1	1	1	1	1	1	1
312	32	1	1	32:Ribonuclease HI-related protein 3	1	1	1	1	1	1	1	1	1	1	1	1	1	1	1	1	1	1	1	1	1	1	1	1	1	1	1	1	1	1	1	1
313	32	1	1	23:hypothetical protein	1	1	1	1	1	1	1	1	1	1	1	1	1	1	1	1	1	1	1	1	1	1	1	1	1	1	1	1	1	1	1	1
314	32	1	1	32:lipoprotein protein, putative	1	1	1	1	1	1	1	1	1	1	1	1	1	1	1	1	1	1	1	1	1	1	1	1	1	1	1	1	1	1	1	1
315	32	1	1	19:hypothetical protein	1	1	1	1	1	1	1	1	1	1	1	1	1	1	1	1	1	1	1	1	1	1	1	1	1	1	1	1	1	1	1	1
316	32	1	1	24:hypothetical protein	1	1	1	1	1	1	1	1	1	1	1	1	1	1	1	1	1	1	1	1	1	1	1	1	1	1	1	1	1	1	1	1
317	32	1	1	19:FIG00936194: hypothetical protein	1	1	1	1	1	1	1	1	1	1	1	1	1	1	1	1	1	1	1	1	1	1	1	1	1	1	1	1	1	1	1	1
318	32	1	1	17:RNA pseudouridylate synthase BT0642	1	1	1	1	1	1	1	1	1	1	1	1	1	1	1	1	1	1	1	1	1	1	1	1	1	1	1	1	1	1	1	1
319	32	1	1	30:Transcriptional regulator, TetR family	1	1	1	1	1	1	1	1	1	1	1	1	1	1	1	1	1	1	1	1	1	1	1	1	1	1	1	1	1	1	1	1
320	32	1	1	32:Translation initiation factor 2	1	1	1	1	1	1	1	1	1	1	1	1	1	1	1	1	1	1	1	1	1	1	1	1	1	1	1	1	1	1	1	1
321	32	1	1	32:Translation elongation factor Tu	1	1	1	1	1	1	1	1	1	1	1	1	1	1	1	1	1	1	1	1	1	1	1	1	1	1	1	1	1	1	1	1
322	32	1	1	32:Alanyl-tRNA synthetase (EC 6.1.1.7)	1	1	1	1	1	1	1	1	1	1	1	1	1	1	1	1	1	1	1	1	1	1	1	1	1	1	1	1	1	1	1	1
323	32	1	1	31:3-dehydroquinate synthase (EC 4.2.3.4)	1	1	1	1	1	1	1	1	1	1	1	1	1	1	1	1	1	1	1	1	1	1	1	1	1	1	1	1	1	1	1	1
324	32	1	1	32:1-acyl-sn-glycerol-3-phosphate acyltransferase (EC 2.3.1.51)	1	1	1	1	1	1	1	1	1	1	1	1	1	1	1	1	1	1	1	1	1	1	1	1	1	1	1	1	1	1	1	1
325	32	1	1	20:ABC transporter, permease protein	1	1	1	1	1	1	1	1	1	1	1	1	1	1	1	1	1	1	1	1	1	1	1	1	1	1	1	1	1	1	1	1
326	32	1	1	32:DNA ligase (EC 6.5.1.2)	1	1	1	1	1	1	1	1	1	1	1	1	1	1	1	1	1	1	1	1	1	1	1	1	1	1	1	1	1	1	1	1
327	32	1	1	32:Recombination protein RecR	1	1	1	1	1	1	1	1	1	1	1	1	1	1	1	1	1	1	1	1	1	1	1	1	1	1	1	1	1	1	1	1
328	32	1	1	32:Cytoplasmic axial filament protein CafA and Ribonuclease G (EC 3.1.4.-)	1	1	1	1	1	1	1	1	1	1	1	1	1	1	1	1	1	1	1	1	1	1	1	1	1	1	1	1	1	1	1	1
329	32	1	1	32:Ribonucleotide reductase of class III (anaerobic), activating protein (EC 1.97.1.4)	1	1	1	1	1	1	1	1	1	1	1	1	1	1	1	1	1	1	1	1	1	1	1	1	1	1	1	1	1	1	1	1
330	32	1	1	32:Ribonucleotide reductase of class III (anaerobic), large subunit (EC 1.17.4.2)	1	1	1	1	1	1	1	1	1	1	1	1	1	1	1	1	1	1	1	1	1	1	1	1	1	1	1	1	1	1	1	1
331	32	1	1	32:Na(+)-translocating NADH-quinone reductase subunit A (EC 1.6.5.-)	1	1	1	1	1	1	1	1	1	1	1	1	1	1	1	1	1	1	1	1	1	1	1	1	1	1	1	1	1	1	1	1
332	32	1	1	32:Na(+)-translocating NADH-quinone reductase subunit C (EC 1.6.5.-)	1	1	1	1	1	1	1	1	1	1	1	1	1	1	1	1	1	1	1	1	1	1	1	1	1	1	1	1	1	1	1	1
333	32	1	1	32:Na(+)-translocating NADH-quinone reductase subunit F (EC 1.6.5.-)	1	1	1	1	1	1	1	1	1	1	1	1	1	1	1	1	1	1	1	1	1	1	1	1	1	1	1	1	1	1	1	1
334	32	1	1	32:Glycyl-tRNA synthetase (EC 6.1.1.14)	1	1	1	1	1	1	1	1	1	1	1	1	1	1	1	1	1	1	1	1	1	1	1	1	1	1	1	1	1	1	1	1
335	32	1	1	32:5-nucleotidase SurE (EC 3.1.3.5)	1	1	1	1	1	1	1	1	1	1	1	1	1	1	1	1	1	1	1	1	1	1	1	1	1	1	1	1	1	1	1	1
336	32	1	1	32:Lipid-A-disaccharide synthase (EC 2.4.1.182)	1	1	1	1	1	1	1	1	1	1	1	1	1	1	1	1	1	1	1	1	1	1	1	1	1	1	1	1	1	1	1	1
337	32	1	1	30:Sulfur acceptor protein SufE for iron-sulfur cluster assembly	1	1	1	1	1	1	1	1	1	1	1	1	1	1	1	1	1	1	1	1	1	1	1	1	1	1	1	1	1	1	1	1
338	32	1	1	15:2-heptaprenyl-1,4-naphthoquinone methyltransferase MenG (EC 2.1.1.163)	1	1	1	1	1	1	1	1	1	1	1	1	1	1	1	1	1	1	1	1	1	1	1	1	1	1	1	1	1	1	1	1
339	32	1	1	22:leucine aminopeptidase precursor	1	1	1	1	1	1	1	1	1	1	1	1	1	1	1	1	1	1	1	1	1	1	1	1	1	1	1	1	1	1	1	1
340	32	1	1	32:Membrane-bound lytic murein transglycosylase D precursor (EC 3.2.1.-)	1	1	1	1	1	1	1	1	1	1	1	1	1	1	1	1	1	1	1	1	1	1	1	1	1	1	1	1	1	1	1	1
341	32	1	1	23:hypothetical protein	1	1	1	1	1	1	1	1	1	1	1	1	1	1	1	1	1	1	1	1	1	1	1	1	1	1	1	1	1	1	1	1
342	32	1	1	32:membrane protein, putative	1	1	1	1	1	1	1	1	1	1	1	1	1	1	1	1	1	1	1	1	1	1	1	1	1	1	1	1	1	1	1	1
343	32	1	1	32:GTP-binding protein EngA	1	1	1	1	1	1	1	1	1	1	1	1	1	1	1	1	1	1	1	1	1	1	1	1	1	1	1	1	1	1	1	1
344	32	1	1	32:GTP-binding protein Era	1	1	1	1	1	1	1	1	1	1	1	1	1	1	1	1	1	1	1	1	1	1	1	1	1	1	1	1	1	1	1	1
345	32	1	1	32:GTPase and tRNA-U34 5-formylation enzyme TrmE	1	1	1	1	1	1	1	1	1	1	1	1	1	1	1	1	1	1	1	1	1	1	1	1	1	1	1	1	1	1	1	1
346	32	1	1	32:GTP-binding protein HflX	1	1	1	1	1	1	1	1	1	1	1	1	1	1	1	1	1	1	1	1	1	1	1	1	1	1	1	1	1	1	1	1
347	32	1	1	22:3-oxoacyl-[acyl-carrier-protein] synthase, KASIII (EC 2.3.1.180)	1	1	1	1	1	1	1	1	1	1	1	1	1	1	1	1	1	1	1	1	1	1	1	1	1	1	1	1	1	1	1	1
348	32	1	1	32:COG1399 protein in cluster with ribosomal protein L32p, Bacteroidetes/Chlorobi subfamily	1	1	1	1	1	1	1	1	1	1	1	1	1	1	1	1	1	1	1	1	1	1	1	1	1	1	1	1	1	1	1	1
349	32	1	1	32:Hypothetical protein YggS, proline synthase co-transcribed bacterial homolog PROSC	1	1	1	1	1	1	1	1	1	1	1	1	1	1	1	1	1	1	1	1	1	1	1	1	1	1	1	1	1	1	1	1
350	32	1	1	32:NAD-dependent glyceraldehyde-3-phosphate dehydrogenase (EC 1.2.1.12)	1	1	1	1	1	1	1	1	1	1	1	1	1	1	1	1	1	1	1	1	1	1	1	1	1	1	1	1	1	1	1	1
351	32	1	1	13:hypothetical protein	1	1	1	1	1	1	1	1	1	1	1	1	1	1	1	1	1	1	1	1	1	1	1	1	1	1	1	1	1	1	1	1
352	32	1	1	30:metallo-beta-lactamase family protein	1	1	1	1	1	1	1	1	1	1	1	1	1	1	1	1	1	1	1	1	1	1	1	1	1	1	1	1	1	1	1	1
353	32	1	1	32:SSU ribosomal protein S16p	1	1	1	1	1	1	1	1	1	1	1	1	1	1	1	1	1	1	1	1	1	1	1	1	1	1	1	1	1	1	1	1
354	32	1	1	32:Excinuclease ABC subunit B	1	1	1	1	1	1	1	1	1	1	1	1	1	1	1	1	1	1	1	1	1	1	1	1	1	1	1	1	1	1	1	1
355	32	1	1	32:Ribose-phosphate pyrophosphokinase (EC 2.7.6.1)	1	1	1	1	1	1	1	1	1	1	1	1	1	1	1	1	1	1	1	1	1	1	1	1	1	1	1	1	1	1	1	1
356	32	1	1	19:Conserved domain protein	1	1	1	1	1	1	1	1	1	1	1	1	1	1	1	1	1	1	1	1	1	1	1	1	1	1	1	1	1	1	1	1
357	32	1	1	32:Na+/H+ antiporter NhaA type	1	1	1	1	1	1	1	1	1	1	1	1	1	1	1	1	1	1	1	1	1	1	1	1	1	1	1	1	1	1	1	1
358	32	1	1	32:2-keto-3-deoxy-D-arabino-heptulosonate-7-phosphate synthase I beta (EC 2.5.1.54) / Chorismate mutase I (EC 5.4.99.5)	1	1	1	1	1	1	1	1	1	1	1	1	1	1	1	1	1	1	1	1	1	1	1	1	1	1	1	1	1	1	1	1
359	32	1	1	32:Tryptophanyl-tRNA synthetase (EC 6.1.1.2)	1	1	1	1	1	1	1	1	1	1	1	1	1	1	1	1	1	1	1	1	1	1	1	1	1	1	1	1	1	1	1	1
360	32	1	1	32:Cysteinyl-tRNA synthetase (EC 6.1.1.16)	1	1	1	1	1	1	1	1	1	1	1	1	1	1	1	1	1	1	1	1	1	1	1	1	1	1	1	1	1	1	1	1
361	32	1	1	19:hypothetical protein	1	1	1	1	1	1	1	1	1	1	1	1	1	1	1	1	1	1	1	1	1	1	1	1	1	1	1	1	1	1	1	1
362	32	1	1	28:Di-/tripeptide transporter	1	1	1	1	1	1	1	1	1	1	1	1	1	1	1	1	1	1	1	1	1	1	1	1	1	1	1	1	1	1	1	1
363	32	1	1	16:hypothetical protein	1	1	1	1	1	1	1	1	1	1	1	1	1	1	1	1	1	1	1	1	1	1	1	1	1	1	1	1	1	1	1	1
365	32	1	1	29:UDP-2,3-diacylglucosamine diphosphatase (EC 3.6.1.54)	1	1	1	1	1	1	1	1	1	1	1	1	1	1	1	1	1	1	1	1	1	1	1	1	1	1	1	1	1	1	1	1
366	32	1	1	32:PaaD-like protein (DUF59) involved in Fe-S cluster assembly	1	1	1	1	1	1	1	1	1	1	1	1	1	1	1	1	1	1	1	1	1	1	1	1	1	1	1	1	1	1	1	1
367	32	1	1	32:Chaperone protein DnaJ	1	1	1	1	1	1	1	1	1	1	1	1	1	1	1	1	1	1	1	1	1	1	1	1	1	1	1	1	1	1	1	1
368	32	1	1	32:Heat shock protein GrpE	1	1	1	1	1	1	1	1	1	1	1	1	1	1	1	1	1	1	1	1	1	1	1	1	1	1	1	1	1	1	1	1
369	32	1	1	32:putative membrane-associated phospholipid phosphatase	1	1	1	1	1	1	1	1	1	1	1	1	1	1	1	1	1	1	1	1	1	1	1	1	1	1	1	1	1	1	1	1
370	32	1	1	32:Phenylalanyl-tRNA synthetase alpha chain (EC 6.1.1.20)	1	1	1	1	1	1	1	1	1	1	1	1	1	1	1	1	1	1	1	1	1	1	1	1	1	1	1	1	1	1	1	1
371	32	1	1	32:MG(2+) CHELATASE FAMILY PROTEIN / ComM-related protein	1	1	1	1	1	1	1	1	1	1	1	1	1	1	1	1	1	1	1	1	1	1	1	1	1	1	1	1	1	1	1	1
372	32	1	1	32:Phosphoribosylglycinamide formyltransferase (EC 2.1.2.2)	1	1	1	1	1	1	1	1	1	1	1	1	1	1	1	1	1	1	1	1	1	1	1	1	1	1	1	1	1	1	1	1
373	32	1	1	32:Methionyl-tRNA formyltransferase (EC 2.1.2.9)	1	1	1	1	1	1	1	1	1	1	1	1	1	1	1	1	1	1	1	1	1	1	1	1	1	1	1	1	1	1	1	1
374	32	1	1	32:Acyl carrier protein	1	1	1	1	1	1	1	1	1	1	1	1	1	1	1	1	1	1	1	1	1	1	1	1	1	1	1	1	1	1	1	1
375	32	1	1	23:3-oxoacyl-[acyl-carrier-protein] synthase, KASII (EC 2.3.1.179)	1	1	1	1	1	1	1	1	1	1	1	1	1	1	1	1	1	1	1	1	1	1	1	1	1	1	1	1	1	1	1	1
376	32	1	1	32:Protein-export membrane protein SecD (TC 3.A.5.1.1) / Protein-export membrane protein SecF (TC 3.A.5.1.1)	1	1	1	1	1	1	1	1	1	1	1	1	1	1	1	1	1	1	1	1	1	1	1	1	1	1	1	1	1	1	1	1
377	32	1	1	32:SSU ribosomal protein S15p (S13e)	1	1	1	1	1	1	1	1	1	1	1	1	1	1	1	1	1	1	1	1	1	1	1	1	1	1	1	1	1	1	1	1
378	32	1	1	32:Transketolase (EC 2.2.1.1)	1	1	1	1	1	1	1	1	1	1	1	1	1	1	1	1	1	1	1	1	1	1	1	1	1	1	1	1	1	1	1	1
379	32	1	1	32:Ribose 5-phosphate isomerase B (EC 5.3.1.6)	1	1	1	1	1	1	1	1	1	1	1	1	1	1	1	1	1	1	1	1	1	1	1	1	1	1	1	1	1	1	1	1
380	32	1	1	32:Phosphoribosylformylglycinamidine synthase, synthetase subunit (EC 6.3.5.3) / Phosphoribosylformylglycinamidine synthase, glutamine amidotransferase subunit (EC 6.3.5.3)	1	1	1	1	1	1	1	1	1	1	1	1	1	1	1	1	1	1	1	1	1	1	1	1	1	1	1	1	1	1	1	1
381	32	1	1	18:hypothetical protein	1	1	1	1	1	1	1	1	1	1	1	1	1	1	1	1	1	1	1	1	1	1	1	1	1	1	1	1	1	1	1	1
382	32	1	1	32:Electron transport complex protein RnfB	1	1	1	1	1	1	1	1	1	1	1	1	1	1	1	1	1	1	1	1	1	1	1	1	1	1	1	1	1	1	1	1
383	32	1	1	32:Electron transport complex protein RnfC	1	1	1	1	1	1	1	1	1	1	1	1	1	1	1	1	1	1	1	1	1	1	1	1	1	1	1	1	1	1	1	1
384	32	1	1	32:Electron transport complex protein RnfG	1	1	1	1	1	1	1	1	1	1	1	1	1	1	1	1	1	1	1	1	1	1	1	1	1	1	1	1	1	1	1	1
385	32	1	1	32:Thiamin biosynthesis lipoprotein ApbE	1	1	1	1	1	1	1	1	1	1	1	1	1	1	1	1	1	1	1	1	1	1	1	1	1	1	1	1	1	1	1	1
387	32	1	1	32:LSU ribosomal protein L21p	1	1	1	1	1	1	1	1	1	1	1	1	1	1	1	1	1	1	1	1	1	1	1	1	1	1	1	1	1	1	1	1
388	32	1	1	32:Seryl-tRNA synthetase (EC 6.1.1.11)	1	1	1	1	1	1	1	1	1	1	1	1	1	1	1	1	1	1	1	1	1	1	1	1	1	1	1	1	1	1	1	1
389	32	1	1	25:Dipeptidyl-peptidase III (EC 3.4.14.4)	1	1	1	1	1	1	1	1	1	1	1	1	1	1	1	1	1	1	1	1	1	1	1	1	1	1	1	1	1	1	1	1
390	32	1	1	32:Transcription termination factor Rho	1	1	1	1	1	1	1	1	1	1	1	1	1	1	1	1	1	1	1	1	1	1	1	1	1	1	1	1	1	1	1	1
391	32	1	1	23:hypothetical protein	1	1	1	1	1	1	1	1	1	1	1	1	1	1	1	1	1	1	1	1	1	1	1	1	1	1	1	1	1	1	1	1
392	32	1	1	32:GTP-binding protein EngB	1	1	1	1	1	1	1	1	1	1	1	1	1	1	1	1	1	1	1	1	1	1	1	1	1	1	1	1	1	1	1	1
393	32	1	1	32:Aspartate carbamoyltransferase (EC 2.1.3.2)	1	1	1	1	1	1	1	1	1	1	1	1	1	1	1	1	1	1	1	1	1	1	1	1	1	1	1	1	1	1	1	1
394	32	1	1	21:hypothetical protein	1	1	1	1	1	1	1	1	1	1	1	1	1	1	1	1	1	1	1	1	1	1	1	1	1	1	1	1	1	1	1	1
395	32	1	1	32:LSU m5C1962 methyltransferase RlmI	1	1	1	1	1	1	1	1	1	1	1	1	1	1	1	1	1	1	1	1	1	1	1	1	1	1	1	1	1	1	1	1
396	32	1	1	31:3'-5' exonuclease domain protein	1	1	1	1	1	1	1	1	1	1	1	1	1	1	1	1	1	1	1	1	1	1	1	1	1	1	1	1	1	1	1	1
397	32	1	1	32:Phosphopantetheine adenylyltransferase (EC 2.7.7.3)	1	1	1	1	1	1	1	1	1	1	1	1	1	1	1	1	1	1	1	1	1	1	1	1	1	1	1	1	1	1	1	1
398	32	1	1	32:LSU ribosomal protein L13p (L13Ae)	1	1	1	1	1	1	1	1	1	1	1	1	1	1	1	1	1	1	1	1	1	1	1	1	1	1	1	1	1	1	1	1
399	32	1	1	32:SSU ribosomal protein S9p (S16e)	1	1	1	1	1	1	1	1	1	1	1	1	1	1	1	1	1	1	1	1	1	1	1	1	1	1	1	1	1	1	1	1
400	32	1	1	32:SSU ribosomal protein S2p (SAe)	1	1	1	1	1	1	1	1	1	1	1	1	1	1	1	1	1	1	1	1	1	1	1	1	1	1	1	1	1	1	1	1
401	32	1	1	32:Translation elongation factor Ts	1	1	1	1	1	1	1	1	1	1	1	1	1	1	1	1	1	1	1	1	1	1	1	1	1	1	1	1	1	1	1	1
402	32	1	1	31:Membrane-associated zinc metalloprotease	1	1	1	1	1	1	1	1	1	1	1	1	1	1	1	1	1	1	1	1	1	1	1	1	1	1	1	1	1	1	1	1
403	32	1	1	32:SSU ribosomal protein S21p	1	1	1	1	1	1	1	1	1	1	1	1	1	1	1	1	1	1	1	1	1	1	1	1	1	1	1	1	1	1	1	1
404	32	1	1	32:Transcription antitermination protein NusG	1	1	1	1	1	1	1	1	1	1	1	1	1	1	1	1	1	1	1	1	1	1	1	1	1	1	1	1	1	1	1	1
405	32	1	1	32:LSU ribosomal protein L11p (L12e)	1	1	1	1	1	1	1	1	1	1	1	1	1	1	1	1	1	1	1	1	1	1	1	1	1	1	1	1	1	1	1	1
406	32	1	1	32:LSU ribosomal protein L1p (L10Ae)	1	1	1	1	1	1	1	1	1	1	1	1	1	1	1	1	1	1	1	1	1	1	1	1	1	1	1	1	1	1	1	1
407	32	1	1	32:LSU ribosomal protein L10p (P0)	1	1	1	1	1	1	1	1	1	1	1	1	1	1	1	1	1	1	1	1	1	1	1	1	1	1	1	1	1	1	1	1
408	32	1	1	32:LSU ribosomal protein L7/L12 (P1/P2)	1	1	1	1	1	1	1	1	1	1	1	1	1	1	1	1	1	1	1	1	1	1	1	1	1	1	1	1	1	1	1	1
409	32	1	1	32:DNA-directed RNA polymerase beta subunit (EC 2.7.7.6)	1	1	1	1	1	1	1	1	1	1	1	1	1	1	1	1	1	1	1	1	1	1	1	1	1	1	1	1	1	1	1	1
410	32	1	1	32:DNA-directed RNA polymerase beta' subunit (EC 2.7.7.6)	1	1	1	1	1	1	1	1	1	1	1	1	1	1	1	1	1	1	1	1	1	1	1	1	1	1	1	1	1	1	1	1
411	32	1	1	32:DNA recombination and repair protein RecF	1	1	1	1	1	1	1	1	1	1	1	1	1	1	1	1	1	1	1	1	1	1	1	1	1	1	1	1	1	1	1	1
412	32	1	1	23:Signal peptidase-like protein	1	1	1	1	1	1	1	1	1	1	1	1	1	1	1	1	1	1	1	1	1	1	1	1	1	1	1	1	1	1	1	1
413	32	1	1	32:2',3'-cyclic-nucleotide 2'-phosphodiesterase (EC 3.1.4.16)	1	1	1	1	1	1	1	1	1	1	1	1	1	1	1	1	1	1	1	1	1	1	1	1	1	1	1	1	1	1	1	1
414	32	1	1	32:DNA mismatch repair protein MutL	1	1	1	1	1	1	1	1	1	1	1	1	1	1	1	1	1	1	1	1	1	1	1	1	1	1	1	1	1	1	1	1
415	32	1	1	26:FIG00937328: hypothetical protein	1	1	1	1	1	1	1	1	1	1	1	1	1	1	1	1	1	1	1	1	1	1	1	1	1	1	1	1	1	1	1	1
416	32	1	1	32:Survival protein SurA precursor (Peptidyl-prolyl cis-trans isomerase SurA) (EC 5.2.1.8)	1	1	1	1	1	1	1	1	1	1	1	1	1	1	1	1	1	1	1	1	1	1	1	1	1	1	1	1	1	1	1	1
417	32	1	1	32:ATP-dependent Clp protease ATP-binding subunit ClpX	1	1	1	1	1	1	1	1	1	1	1	1	1	1	1	1	1	1	1	1	1	1	1	1	1	1	1	1	1	1	1	1
418	32	1	1	32:S-adenosylmethionine synthetase (EC 2.5.1.6)	1	1	1	1	1	1	1	1	1	1	1	1	1	1	1	1	1	1	1	1	1	1	1	1	1	1	1	1	1	1	1	1
419	32	1	1	23:tRNA and rRNA cytosine-C5-methylases	1	1	1	1	1	1	1	1	1	1	1	1	1	1	1	1	1	1	1	1	1	1	1	1	1	1	1	1	1	1	1	1
420	32	1	1	32:tRNA dihydrouridine synthase B (EC 1.-.-.-)	1	1	1	1	1	1	1	1	1	1	1	1	1	1	1	1	1	1	1	1	1	1	1	1	1	1	1	1	1	1	1	1
421	32	1	1	32:Tripeptide aminopeptidase (EC 3.4.11.4)	1	1	1	1	1	1	1	1	1	1	1	1	1	1	1	1	1	1	1	1	1	1	1	1	1	1	1	1	1	1	1	1
422	32	1	1	19:Dihydrofolate synthase (EC 6.3.2.12) @ Folylpolyglutamate synthase (EC 6.3.2.17)	1	1	1	1	1	1	1	1	1	1	1	1	1	1	1	1	1	1	1	1	1	1	1	1	1	1	1	1	1	1	1	1
423	32	1	1	32:putative outer membrane protein	1	1	1	1	1	1	1	1	1	1	1	1	1	1	1	1	1	1	1	1	1	1	1	1	1	1	1	1	1	1	1	1
424	32	1	1	29:TPR domain protein	1	1	1	1	1	1	1	1	1	1	1	1	1	1	1	1	1	1	1	1	1	1	1	1	1	1	1	1	1	1	1	1
425	32	1	1	17:hypothetical protein	1	1	1	1	1	1	1	1	1	1	1	1	1	1	1	1	1	1	1	1	1	1	1	1	1	1	1	1	1	1	1	1
426	32	1	1	19:Peptidyl-prolyl cis-trans isomerase	1	1	1	1	1	1	1	1	1	1	1	1	1	1	1	1	1	1	1	1	1	1	1	1	1	1	1	1	1	1	1	1
427	32	1	1	24:transporter, putative	1	1	1	1	1	1	1	1	1	1	1	1	1	1	1	1	1	1	1	1	1	1	1	1	1	1	1	1	1	1	1	1
428	32	1	1	32:Adenylosuccinate synthetase (EC 6.3.4.4)	1	1	1	1	1	1	1	1	1	1	1	1	1	1	1	1	1	1	1	1	1	1	1	1	1	1	1	1	1	1	1	1
429	32	1	1	32:Mannose-6-phosphate isomerase (EC 5.3.1.8)	1	1	1	1	1	1	1	1	1	1	1	1	1	1	1	1	1	1	1	1	1	1	1	1	1	1	1	1	1	1	1	1
430	32	1	1	23:hypothetical protein	1	1	1	1	1	1	1	1	1	1	1	1	1	1	1	1	1	1	1	1	1	1	1	1	1	1	1	1	1	1	1	1
431	32	1	1	32:Ribosome small subunit-stimulated GTPase EngC	1	1	1	1	1	1	1	1	1	1	1	1	1	1	1	1	1	1	1	1	1	1	1	1	1	1	1	1	1	1	1	1
432	32	1	1	32:Pantoate--beta-alanine ligase (EC 6.3.2.1)	1	1	1	1	1	1	1	1	1	1	1	1	1	1	1	1	1	1	1	1	1	1	1	1	1	1	1	1	1	1	1	1
433	32	1	1	32:Ribosome recycling factor	1	1	1	1	1	1	1	1	1	1	1	1	1	1	1	1	1	1	1	1	1	1	1	1	1	1	1	1	1	1	1	1
434	32	1	1	20:hypothetical protein	1	1	1	1	1	1	1	1	1	1	1	1	1	1	1	1	1	1	1	1	1	1	1	1	1	1	1	1	1	1	1	1
435	32	1	1	32:Dephospho-CoA kinase (EC 2.7.1.24)	1	1	1	1	1	1	1	1	1	1	1	1	1	1	1	1	1	1	1	1	1	1	1	1	1	1	1	1	1	1	1	1
436	32	1	1	32:Preprotein translocase subunit YajC (TC 3.A.5.1.1)	1	1	1	1	1	1	1	1	1	1	1	1	1	1	1	1	1	1	1	1	1	1	1	1	1	1	1	1	1	1	1	1
437	32	1	1	32:Polysaccharide biosynthesis protein	1	1	1	1	1	1	1	1	1	1	1	1	1	1	1	1	1	1	1	1	1	1	1	1	1	1	1	1	1	1	1	1
438	32	1	1	29:FIG00761799: membrane protein	1	1	1	1	1	1	1	1	1	1	1	1	1	1	1	1	1	1	1	1	1	1	1	1	1	1	1	1	1	1	1	1
439	32	1	1	29:Uridine monophosphate kinase (EC 2.7.4.22)	1	1	1	1	1	1	1	1	1	1	1	1	1	1	1	1	1	1	1	1	1	1	1	1	1	1	1	1	1	1	1	1
440	32	1	1	32:tRNA-guanine transglycosylase (EC 2.4.2.29)	1	1	1	1	1	1	1	1	1	1	1	1	1	1	1	1	1	1	1	1	1	1	1	1	1	1	1	1	1	1	1	1
441	32	1	1	32:membrane protein, putative	1	1	1	1	1	1	1	1	1	1	1	1	1	1	1	1	1	1	1	1	1	1	1	1	1	1	1	1	1	1	1	1
442	32	1	1	32:tmRNA-binding protein SmpB	1	1	1	1	1	1	1	1	1	1	1	1	1	1	1	1	1	1	1	1	1	1	1	1	1	1	1	1	1	1	1	1
443	32	1	1	32:Lipoate synthase	1	1	1	1	1	1	1	1	1	1	1	1	1	1	1	1	1	1	1	1	1	1	1	1	1	1	1	1	1	1	1	1
444	32	1	1	32:Metal-dependent hydrolase YbeY, involved in rRNA and/or ribosome maturation and assembly	1	1	1	1	1	1	1	1	1	1	1	1	1	1	1	1	1	1	1	1	1	1	1	1	1	1	1	1	1	1	1	1
445	32	1	1	32:Guanylate kinase (EC 2.7.4.8)	1	1	1	1	1	1	1	1	1	1	1	1	1	1	1	1	1	1	1	1	1	1	1	1	1	1	1	1	1	1	1	1
446	32	1	1	32:Protein YicC	1	1	1	1	1	1	1	1	1	1	1	1	1	1	1	1	1	1	1	1	1	1	1	1	1	1	1	1	1	1	1	1
447	32	1	1	32:Protein export cytoplasm protein SecA ATPase RNA helicase (TC 3.A.5.1.1)	1	1	1	1	1	1	1	1	1	1	1	1	1	1	1	1	1	1	1	1	1	1	1	1	1	1	1	1	1	1	1	1
448	32	1	1	16:Alkaline phosphatase (EC 3.1.3.1); Type I phosphodiesterase/nucleotide pyrophosphatase precursor	1	1	1	1	1	1	1	1	1	1	1	1	1	1	1	1	1	1	1	1	1	1	1	1	1	1	1	1	1	1	1	1
449	32	1	1	12:FIG00935721: hypothetical protein	1	1	1	1	1	1	1	1	1	1	1	1	1	1	1	1	1	1	1	1	1	1	1	1	1	1	1	1	1	1	1	1
450	32	1	1	23:hypothetical protein	1	1	1	1	1	1	1	1	1	1	1	1	1	1	1	1	1	1	1	1	1	1	1	1	1	1	1	1	1	1	1	1
451	32	1	1	32:Heat shock protein 60 family chaperone GroEL	1	1	1	1	1	1	1	1	1	1	1	1	1	1	1	1	1	1	1	1	1	1	1	1	1	1	1	1	1	1	1	1
452	32	1	1	32:Heat shock protein 60 family co-chaperone GroES	1	1	1	1	1	1	1	1	1	1	1	1	1	1	1	1	1	1	1	1	1	1	1	1	1	1	1	1	1	1	1	1
453	32	1	1	32:Inosine-5'-monophosphate dehydrogenase (EC 1.1.1.205)	1	1	1	1	1	1	1	1	1	1	1	1	1	1	1	1	1	1	1	1	1	1	1	1	1	1	1	1	1	1	1	1
454	32	1	1	32:Inner membrane protein translocase component YidC, long form	1	1	1	1	1	1	1	1	1	1	1	1	1	1	1	1	1	1	1	1	1	1	1	1	1	1	1	1	1	1	1	1
455	32	1	1	32:Amidophosphoribosyltransferase (EC 2.4.2.14)	1	1	1	1	1	1	1	1	1	1	1	1	1	1	1	1	1	1	1	1	1	1	1	1	1	1	1	1	1	1	1	1
456	32	1	1	32:Carbamoyl-phosphate synthase large chain (EC 6.3.5.5)	1	1	1	1	1	1	1	1	1	1	1	1	1	1	1	1	1	1	1	1	1	1	1	1	1	1	1	1	1	1	1	1
457	32	1	1	32:NAD synthetase (EC 6.3.1.5) / Glutamine amidotransferase chain of NAD synthetase	1	1	1	1	1	1	1	1	1	1	1	1	1	1	1	1	1	1	1	1	1	1	1	1	1	1	1	1	1	1	1	1
458	32	1	1	18:hypothetical protein	1	1	1	1	1	1	1	1	1	1	1	1	1	1	1	1	1	1	1	1	1	1	1	1	1	1	1	1	1	1	1	1
459	32	1	1	32:LSU ribosomal protein L17p	1	1	1	1	1	1	1	1	1	1	1	1	1	1	1	1	1	1	1	1	1	1	1	1	1	1	1	1	1	1	1	1
460	32	1	1	32:Purine nucleoside phosphorylase (EC 2.4.2.1)	1	1	1	1	1	1	1	1	1	1	1	1	1	1	1	1	1	1	1	1	1	1	1	1	1	1	1	1	1	1	1	1
461	32	1	1	31:Catalyzes the cleavage of p-aminobenzoyl-glutamate to p-aminobenzoate and glutamate, subunit A	1	1	1	1	1	1	1	1	1	1	1	1	1	1	1	1	1	1	1	1	1	1	1	1	1	1	1	1	1	1	1	1
462	32	1	1	32:DNA-directed RNA polymerase alpha subunit (EC 2.7.7.6)	1	1	1	1	1	1	1	1	1	1	1	1	1	1	1	1	1	1	1	1	1	1	1	1	1	1	1	1	1	1	1	1
463	32	1	1	32:Aspartate-semialdehyde dehydrogenase (EC 1.2.1.11)	1	1	1	1	1	1	1	1	1	1	1	1	1	1	1	1	1	1	1	1	1	1	1	1	1	1	1	1	1	1	1	1
464	32	1	1	32:rRNA small subunit methyltransferase H	1	1	1	1	1	1	1	1	1	1	1	1	1	1	1	1	1	1	1	1	1	1	1	1	1	1	1	1	1	1	1	1
465	32	1	1	32:Cell division protein FtsI [Peptidoglycan synthetase] (EC 2.4.1.129)	1	1	1	1	1	1	1	1	1	1	1	1	1	1	1	1	1	1	1	1	1	1	1	1	1	1	1	1	1	1	1	1
466	32	1	1	32:Penicillin-binding protein 2 (PBP-2)	1	1	1	1	1	1	1	1	1	1	1	1	1	1	1	1	1	1	1	1	1	1	1	1	1	1	1	1	1	1	1	1
467	32	1	1	32:Phospho-N-acetylmuramoyl-pentapeptide-transferase (EC 2.7.8.13)	1	1	1	1	1	1	1	1	1	1	1	1	1	1	1	1	1	1	1	1	1	1	1	1	1	1	1	1	1	1	1	1
468	32	1	1	32:UDP-N-acetylmuramoylalanine--D-glutamate ligase (EC 6.3.2.9)	1	1	1	1	1	1	1	1	1	1	1	1	1	1	1	1	1	1	1	1	1	1	1	1	1	1	1	1	1	1	1	1
469	32	1	1	32:UDP-N-acetylmuramate--alanine ligase (EC 6.3.2.8)	1	1	1	1	1	1	1	1	1	1	1	1	1	1	1	1	1	1	1	1	1	1	1	1	1	1	1	1	1	1	1	1
470	32	1	1	32:SSU ribosomal protein S4p (S9e)	1	1	1	1	1	1	1	1	1	1	1	1	1	1	1	1	1	1	1	1	1	1	1	1	1	1	1	1	1	1	1	1
471	32	1	1	32:Cell division protein FtsW	1	1	1	1	1	1	1	1	1	1	1	1	1	1	1	1	1	1	1	1	1	1	1	1	1	1	1	1	1	1	1	1
472	32	1	1	32:Rod shape-determining protein RodA	1	1	1	1	1	1	1	1	1	1	1	1	1	1	1	1	1	1	1	1	1	1	1	1	1	1	1	1	1	1	1	1
473	32	1	1	32:UDP-N-acetylglucosamine--N-acetylmuramyl-(pentapeptide) pyrophosphoryl-undecaprenol N-acetylglucosamine transferase (EC 2.4.1.227)	1	1	1	1	1	1	1	1	1	1	1	1	1	1	1	1	1	1	1	1	1	1	1	1	1	1	1	1	1	1	1	1
474	32	1	1	31:Cell division protein FtsQ	1	1	1	1	1	1	1	1	1	1	1	1	1	1	1	1	1	1	1	1	1	1	1	1	1	1	1	1	1	1	1	1
475	32	1	1	32:Cell division protein FtsA	1	1	1	1	1	1	1	1	1	1	1	1	1	1	1	1	1	1	1	1	1	1	1	1	1	1	1	1	1	1	1	1
476	32	1	1	32:Cell division protein FtsZ (EC 3.4.24.-)	1	1	1	1	1	1	1	1	1	1	1	1	1	1	1	1	1	1	1	1	1	1	1	1	1	1	1	1	1	1	1	1
477	32	1	1	32:3-methyl-2-oxobutanoate hydroxymethyltransferase (EC 2.1.2.11)	1	1	1	1	1	1	1	1	1	1	1	1	1	1	1	1	1	1	1	1	1	1	1	1	1	1	1	1	1	1	1	1
478	32	1	1	28:GMP synthase [glutamine-hydrolyzing] (EC 6.3.5.2)	1	1	1	1	1	1	1	1	1	1	1	1	1	1	1	1	1	1	1	1	1	1	1	1	1	1	1	1	1	1	1	1
479	32	1	1	32:SSU ribosomal protein S11p (S14e)	1	1	1	1	1	1	1	1	1	1	1	1	1	1	1	1	1	1	1	1	1	1	1	1	1	1	1	1	1	1	1	1
480	32	1	1	28:LSU ribosomal protein L31p @ LSU ribosomal protein L31p, zinc-independent	1	1	1	1	1	1	1	1	1	1	1	1	1	1	1	1	1	1	1	1	1	1	1	1	1	1	1	1	1	1	1	1
481	32	1	1	32:HtrA protease/chaperone protein	1	1	1	1	1	1	1	1	1	1	1	1	1	1	1	1	1	1	1	1	1	1	1	1	1	1	1	1	1	1	1	1
482	32	1	1	32:SSU ribosomal protein S6p	1	1	1	1	1	1	1	1	1	1	1	1	1	1	1	1	1	1	1	1	1	1	1	1	1	1	1	1	1	1	1	1
483	32	1	1	32:SSU ribosomal protein S18p @ SSU ribosomal protein S18p, zinc-independent	1	1	1	1	1	1	1	1	1	1	1	1	1	1	1	1	1	1	1	1	1	1	1	1	1	1	1	1	1	1	1	1
484	32	1	1	32:LSU ribosomal protein L9p	1	1	1	1	1	1	1	1	1	1	1	1	1	1	1	1	1	1	1	1	1	1	1	1	1	1	1	1	1	1	1	1
485	32	1	1	32:membrane protein, putative	1	1	1	1	1	1	1	1	1	1	1	1	1	1	1	1	1	1	1	1	1	1	1	1	1	1	1	1	1	1	1	1
486	32	1	1	32:SSU ribosomal protein S13p (S18e)	1	1	1	1	1	1	1	1	1	1	1	1	1	1	1	1	1	1	1	1	1	1	1	1	1	1	1	1	1	1	1	1
487	32	1	1	32:4-hydroxy-3-methylbut-2-enyl diphosphate reductase (EC 1.17.1.2)	1	1	1	1	1	1	1	1	1	1	1	1	1	1	1	1	1	1	1	1	1	1	1	1	1	1	1	1	1	1	1	1
488	32	1	1	32:ATP-dependent protease La (EC 3.4.21.53) Type I	1	1	1	1	1	1	1	1	1	1	1	1	1	1	1	1	1	1	1	1	1	1	1	1	1	1	1	1	1	1	1	1
489	32	1	1	17:FIG00651728: hypothetical protein	1	1	1	1	1	1	1	1	1	1	1	1	1	1	1	1	1	1	1	1	1	1	1	1	1	1	1	1	1	1	1	1
490	32	1	1	32:Triosephosphate isomerase (EC 5.3.1.1)	1	1	1	1	1	1	1	1	1	1	1	1	1	1	1	1	1	1	1	1	1	1	1	1	1	1	1	1	1	1	1	1
491	32	1	1	19:hypothetical protein	1	1	1	1	1	1	1	1	1	1	1	1	1	1	1	1	1	1	1	1	1	1	1	1	1	1	1	1	1	1	1	1
492	32	1	1	32:Translation initiation factor 1	1	1	1	1	1	1	1	1	1	1	1	1	1	1	1	1	1	1	1	1	1	1	1	1	1	1	1	1	1	1	1	1
493	32	1	1	32:GTP cyclohydrolase I (EC 3.5.4.16) type 1	1	1	1	1	1	1	1	1	1	1	1	1	1	1	1	1	1	1	1	1	1	1	1	1	1	1	1	1	1	1	1	1
494	32	1	1	32:NAD kinase (EC 2.7.1.23)	1	1	1	1	1	1	1	1	1	1	1	1	1	1	1	1	1	1	1	1	1	1	1	1	1	1	1	1	1	1	1	1
495	32	1	1	32:Pyridoxine 5'-phosphate synthase (EC 2.6.99.2)	1	1	1	1	1	1	1	1	1	1	1	1	1	1	1	1	1	1	1	1	1	1	1	1	1	1	1	1	1	1	1	1
496	32	1	1	32:Biopolymer transport protein ExbD/TolR	1	1	1	1	1	1	1	1	1	1	1	1	1	1	1	1	1	1	1	1	1	1	1	1	1	1	1	1	1	1	1	1
497	32	1	1	30:Ferric siderophore transport system, periplasmic binding protein TonB	1	1	1	1	1	1	1	1	1	1	1	1	1	1	1	1	1	1	1	1	1	1	1	1	1	1	1	1	1	1	1	1
498	32	1	1	24:DJ-1/YajL/PfpI superfamily, includes chaperone protein YajL (former ThiJ), parkinsonism-associated protein DJ-1, peptidases PfpI, Hsp31	1	1	1	1	1	1	1	1	1	1	1	1	1	1	1	1	1	1	1	1	1	1	1	1	1	1	1	1	1	1	1	1
499	32	1	1	32:Methionine aminopeptidase (EC 3.4.11.18)	1	1	1	1	1	1	1	1	1	1	1	1	1	1	1	1	1	1	1	1	1	1	1	1	1	1	1	1	1	1	1	1
500	32	1	1	32:Thiamine-monophosphate kinase (EC 2.7.4.16)	1	1	1	1	1	1	1	1	1	1	1	1	1	1	1	1	1	1	1	1	1	1	1	1	1	1	1	1	1	1	1	1
501	32	1	1	32:Tetraacyldisaccharide 4'-kinase (EC 2.7.1.130)	1	1	1	1	1	1	1	1	1	1	1	1	1	1	1	1	1	1	1	1	1	1	1	1	1	1	1	1	1	1	1	1
502	32	1	1	32:Preprotein translocase secY subunit (TC 3.A.5.1.1)	1	1	1	1	1	1	1	1	1	1	1	1	1	1	1	1	1	1	1	1	1	1	1	1	1	1	1	1	1	1	1	1
503	32	1	1	15:hypothetical protein	1	1	1	1	1	1	1	1	1	1	1	1	1	1	1	1	1	1	1	1	1	1	1	1	1	1	1	1	1	1	1	1
504	32	1	1	32:HDIG domain protein	1	1	1	1	1	1	1	1	1	1	1	1	1	1	1	1	1	1	1	1	1	1	1	1	1	1	1	1	1	1	1	1
505	32	1	1	32:LSU ribosomal protein L15p (L27Ae)	1	1	1	1	1	1	1	1	1	1	1	1	1	1	1	1	1	1	1	1	1	1	1	1	1	1	1	1	1	1	1	1
506	32	1	1	32:Septum formation protein Maf	1	1	1	1	1	1	1	1	1	1	1	1	1	1	1	1	1	1	1	1	1	1	1	1	1	1	1	1	1	1	1	1
507	32	1	1	32:FIG137884: hypothetical protein	1	1	1	1	1	1	1	1	1	1	1	1	1	1	1	1	1	1	1	1	1	1	1	1	1	1	1	1	1	1	1	1
508	32	1	1	32:SSU ribosomal protein S5p (S2e)	1	1	1	1	1	1	1	1	1	1	1	1	1	1	1	1	1	1	1	1	1	1	1	1	1	1	1	1	1	1	1	1
509	32	1	1	32:LSU ribosomal protein L18p (L5e)	1	1	1	1	1	1	1	1	1	1	1	1	1	1	1	1	1	1	1	1	1	1	1	1	1	1	1	1	1	1	1	1
510	32	1	1	32:LSU ribosomal protein L6p (L9e)	1	1	1	1	1	1	1	1	1	1	1	1	1	1	1	1	1	1	1	1	1	1	1	1	1	1	1	1	1	1	1	1
511	32	1	1	32:SSU ribosomal protein S8p (S15Ae)	1	1	1	1	1	1	1	1	1	1	1	1	1	1	1	1	1	1	1	1	1	1	1	1	1	1	1	1	1	1	1	1
512	32	1	1	32:Glutamate racemase (EC 5.1.1.3)	1	1	1	1	1	1	1	1	1	1	1	1	1	1	1	1	1	1	1	1	1	1	1	1	1	1	1	1	1	1	1	1
513	32	1	1	32:SSU ribosomal protein S14p (S29e) @ SSU ribosomal protein S14p (S29e), zinc-independent	1	1	1	1	1	1	1	1	1	1	1	1	1	1	1	1	1	1	1	1	1	1	1	1	1	1	1	1	1	1	1	1
514	32	1	1	32:LSU ribosomal protein L5p (L11e)	1	1	1	1	1	1	1	1	1	1	1	1	1	1	1	1	1	1	1	1	1	1	1	1	1	1	1	1	1	1	1	1
515	32	1	1	32:LSU ribosomal protein L24p (L26e)	1	1	1	1	1	1	1	1	1	1	1	1	1	1	1	1	1	1	1	1	1	1	1	1	1	1	1	1	1	1	1	1
516	32	1	1	30:FIG00938859: hypothetical protein	1	1	1	1	1	1	1	1	1	1	1	1	1	1	1	1	1	1	1	1	1	1	1	1	1	1	1	1	1	1	1	1
517	32	1	1	23:hypothetical protein	1	1	1	1	1	1	1	1	1	1	1	1	1	1	1	1	1	1	1	1	1	1	1	1	1	1	1	1	1	1	1	1
518	32	1	1	32:Riboflavin synthase eubacterial/eukaryotic (EC 2.5.1.9)	1	1	1	1	1	1	1	1	1	1	1	1	1	1	1	1	1	1	1	1	1	1	1	1	1	1	1	1	1	1	1	1
519	32	1	1	32:Ribonuclease HII (EC 3.1.26.4)	1	1	1	1	1	1	1	1	1	1	1	1	1	1	1	1	1	1	1	1	1	1	1	1	1	1	1	1	1	1	1	1
520	32	1	1	32:LSU ribosomal protein L14p (L23e)	1	1	1	1	1	1	1	1	1	1	1	1	1	1	1	1	1	1	1	1	1	1	1	1	1	1	1	1	1	1	1	1
521	32	1	1	32:Diaminohydroxyphosphoribosylaminopyrimidine deaminase (EC 3.5.4.26) / 5-amino-6-(5-phosphoribosylamino)uracil reductase (EC 1.1.1.193)	1	1	1	1	1	1	1	1	1	1	1	1	1	1	1	1	1	1	1	1	1	1	1	1	1	1	1	1	1	1	1	1
522	32	1	1	32:Ribonuclease Z (EC 3.1.26.11)	1	1	1	1	1	1	1	1	1	1	1	1	1	1	1	1	1	1	1	1	1	1	1	1	1	1	1	1	1	1	1	1
523	32	1	1	16:RNA methyltransferase, TrmH family	1	1	1	1	1	1	1	1	1	1	1	1	1	1	1	1	1	1	1	1	1	1	1	1	1	1	1	1	1	1	1	1
524	32	1	1	32:SSU ribosomal protein S17p (S11e)	1	1	1	1	1	1	1	1	1	1	1	1	1	1	1	1	1	1	1	1	1	1	1	1	1	1	1	1	1	1	1	1
525	32	1	1	32:Uracil phosphoribosyltransferase (EC 2.4.2.9)	1	1	1	1	1	1	1	1	1	1	1	1	1	1	1	1	1	1	1	1	1	1	1	1	1	1	1	1	1	1	1	1
526	32	1	1	29:Fumarylacetoacetate hydrolase family protein	1	1	1	1	1	1	1	1	1	1	1	1	1	1	1	1	1	1	1	1	1	1	1	1	1	1	1	1	1	1	1	1
527	32	1	1	32:Phosphoglycerate kinase (EC 2.7.2.3)	1	1	1	1	1	1	1	1	1	1	1	1	1	1	1	1	1	1	1	1	1	1	1	1	1	1	1	1	1	1	1	1
528	32	1	1	32:Cell division trigger factor (EC 5.2.1.8)	1	1	1	1	1	1	1	1	1	1	1	1	1	1	1	1	1	1	1	1	1	1	1	1	1	1	1	1	1	1	1	1
529	32	1	1	32:Polyribonucleotide nucleotidyltransferase (EC 2.7.7.8)	1	1	1	1	1	1	1	1	1	1	1	1	1	1	1	1	1	1	1	1	1	1	1	1	1	1	1	1	1	1	1	1
530	32	1	1	32:SSU ribosomal protein S1p	1	1	1	1	1	1	1	1	1	1	1	1	1	1	1	1	1	1	1	1	1	1	1	1	1	1	1	1	1	1	1	1
531	32	1	1	32:LSU ribosomal protein L16p (L10e)	1	1	1	1	1	1	1	1	1	1	1	1	1	1	1	1	1	1	1	1	1	1	1	1	1	1	1	1	1	1	1	1
532	32	1	1	29:TsaB protein, required for threonylcarbamoyladenosine (t(6)A) formation in tRNA	1	1	1	1	1	1	1	1	1	1	1	1	1	1	1	1	1	1	1	1	1	1	1	1	1	1	1	1	1	1	1	1
533	32	1	1	30:TsaD/Kae1/Qri7 protein, required for threonylcarbamoyladenosine t(6)A37 formation in tRNA	1	1	1	1	1	1	1	1	1	1	1	1	1	1	1	1	1	1	1	1	1	1	1	1	1	1	1	1	1	1	1	1
534	32	1	1	31:FIG00935740: hypothetical protein	1	1	1	1	1	1	1	1	1	1	1	1	1	1	1	1	1	1	1	1	1	1	1	1	1	1	1	1	1	1	1	1
535	32	1	1	30:Biopolymer transport exbD protein.	1	1	1	1	1	1	1	1	1	1	1	1	1	1	1	1	1	1	1	1	1	1	1	1	1	1	1	1	1	1	1	1
536	32	1	1	19:hypothetical protein	1	1	1	1	1	1	1	1	1	1	1	1	1	1	1	1	1	1	1	1	1	1	1	1	1	1	1	1	1	1	1	1
537	32	1	1	32:SSU ribosomal protein S3p (S3e)	1	1	1	1	1	1	1	1	1	1	1	1	1	1	1	1	1	1	1	1	1	1	1	1	1	1	1	1	1	1	1	1
538	32	1	1	32:Putative deoxyribonuclease YjjV	1	1	1	1	1	1	1	1	1	1	1	1	1	1	1	1	1	1	1	1	1	1	1	1	1	1	1	1	1	1	1	1
539	32	1	1	32:GTP-binding protein Obg	1	1	1	1	1	1	1	1	1	1	1	1	1	1	1	1	1	1	1	1	1	1	1	1	1	1	1	1	1	1	1	1
540	32	1	1	32:GTP-binding and nucleic acid-binding protein YchF	1	1	1	1	1	1	1	1	1	1	1	1	1	1	1	1	1	1	1	1	1	1	1	1	1	1	1	1	1	1	1	1
541	32	1	1	32:Adenylate kinase (EC 2.7.4.3)	1	1	1	1	1	1	1	1	1	1	1	1	1	1	1	1	1	1	1	1	1	1	1	1	1	1	1	1	1	1	1	1
542	32	1	1	32:Hypoxanthine-guanine phosphoribosyltransferase (EC 2.4.2.8)	1	1	1	1	1	1	1	1	1	1	1	1	1	1	1	1	1	1	1	1	1	1	1	1	1	1	1	1	1	1	1	1
543	32	1	1	32:LSU ribosomal protein L22p (L17e)	1	1	1	1	1	1	1	1	1	1	1	1	1	1	1	1	1	1	1	1	1	1	1	1	1	1	1	1	1	1	1	1
544	32	1	1	32:Methionyl-tRNA synthetase (EC 6.1.1.10)	1	1	1	1	1	1	1	1	1	1	1	1	1	1	1	1	1	1	1	1	1	1	1	1	1	1	1	1	1	1	1	1
545	32	1	1	32:tRNA nucleotidyltransferase (EC 2.7.7.21) (EC 2.7.7.25)	1	1	1	1	1	1	1	1	1	1	1	1	1	1	1	1	1	1	1	1	1	1	1	1	1	1	1	1	1	1	1	1
546	32	1	1	32:SSU ribosomal protein S19p (S15e)	1	1	1	1	1	1	1	1	1	1	1	1	1	1	1	1	1	1	1	1	1	1	1	1	1	1	1	1	1	1	1	1
547	32	1	1	29:Alkyldihydroxyacetonephosphate synthase (EC 2.5.1.26)	1	1	1	1	1	1	1	1	1	1	1	1	1	1	1	1	1	1	1	1	1	1	1	1	1	1	1	1	1	1	1	1
548	32	1	1	32:Prolipoprotein diacylglyceryl transferase (EC 2.4.99.-)	1	1	1	1	1	1	1	1	1	1	1	1	1	1	1	1	1	1	1	1	1	1	1	1	1	1	1	1	1	1	1	1
549	32	1	1	32:Transcription termination protein NusB	1	1	1	1	1	1	1	1	1	1	1	1	1	1	1	1	1	1	1	1	1	1	1	1	1	1	1	1	1	1	1	1
550	32	1	1	20:FIG00935527: hypothetical protein	1	1	1	1	1	1	1	1	1	1	1	1	1	1	1	1	1	1	1	1	1	1	1	1	1	1	1	1	1	1	1	1
551	32	1	1	32:Holliday junction DNA helicase RuvA	1	1	1	1	1	1	1	1	1	1	1	1	1	1	1	1	1	1	1	1	1	1	1	1	1	1	1	1	1	1	1	1
552	32	1	1	32:LSU ribosomal protein L2p (L8e)	1	1	1	1	1	1	1	1	1	1	1	1	1	1	1	1	1	1	1	1	1	1	1	1	1	1	1	1	1	1	1	1
553	32	1	1	32:LSU ribosomal protein L23p (L23Ae)	1	1	1	1	1	1	1	1	1	1	1	1	1	1	1	1	1	1	1	1	1	1	1	1	1	1	1	1	1	1	1	1
554	32	1	1	32:LSU ribosomal protein L4p (L1e)	1	1	1	1	1	1	1	1	1	1	1	1	1	1	1	1	1	1	1	1	1	1	1	1	1	1	1	1	1	1	1	1
555	32	1	1	32:LSU ribosomal protein L3p (L3e)	1	1	1	1	1	1	1	1	1	1	1	1	1	1	1	1	1	1	1	1	1	1	1	1	1	1	1	1	1	1	1	1
556	32	1	1	32:SSU ribosomal protein S10p (S20e)	1	1	1	1	1	1	1	1	1	1	1	1	1	1	1	1	1	1	1	1	1	1	1	1	1	1	1	1	1	1	1	1
557	32	1	1	32:SSU ribosomal protein S7p (S5e)	1	1	1	1	1	1	1	1	1	1	1	1	1	1	1	1	1	1	1	1	1	1	1	1	1	1	1	1	1	1	1	1
558	32	1	1	32:2-C-methyl-D-erythritol 4-phosphate cytidylyltransferase (EC 2.7.7.60)	1	1	1	1	1	1	1	1	1	1	1	1	1	1	1	1	1	1	1	1	1	1	1	1	1	1	1	1	1	1	1	1
559	32	1	1	19:FIG170660: TPR domain protein	1	1	1	1	1	1	1	1	1	1	1	1	1	1	1	1	1	1	1	1	1	1	1	1	1	1	1	1	1	1	1	1
560	32	1	1	32:6,7-dimethyl-8-ribityllumazine synthase (EC 2.5.1.78)	1	1	1	1	1	1	1	1	1	1	1	1	1	1	1	1	1	1	1	1	1	1	1	1	1	1	1	1	1	1	1	1
561	32	1	1	32:DNA polymerase III delta prime subunit (EC 2.7.7.7)	1	1	1	1	1	1	1	1	1	1	1	1	1	1	1	1	1	1	1	1	1	1	1	1	1	1	1	1	1	1	1	1
562	32	1	1	31:5-Enolpyruvylshikimate-3-phosphate synthase (EC 2.5.1.19)	1	1	1	1	1	1	1	1	1	1	1	1	1	1	1	1	1	1	1	1	1	1	1	1	1	1	1	1	1	1	1	1
563	32	1	1	32:Organic solvent tolerance protein precursor	1	1	1	1	1	1	1	1	1	1	1	1	1	1	1	1	1	1	1	1	1	1	1	1	1	1	1	1	1	1	1	1
564	32	1	1	18:hypothetical protein	1	1	1	1	1	1	1	1	1	1	1	1	1	1	1	1	1	1	1	1	1	1	1	1	1	1	1	1	1	1	1	1
565	32	1	1	28:GlpG protein (membrane protein of glp regulon)	1	1	1	1	1	1	1	1	1	1	1	1	1	1	1	1	1	1	1	1	1	1	1	1	1	1	1	1	1	1	1	1
566	32	1	1	19:AP endonuclease domain protein	1	1	1	1	1	1	1	1	1	1	1	1	1	1	1	1	1	1	1	1	1	1	1	1	1	1	1	1	1	1	1	1
567	32	1	1	32:IMP cyclohydrolase (EC 3.5.4.10) / Phosphoribosylaminoimidazolecarboxamide formyltransferase (EC 2.1.2.3)	1	1	1	1	1	1	1	1	1	1	1	1	1	1	1	1	1	1	1	1	1	1	1	1	1	1	1	1	1	1	1	1
568	32	1	1	32:Rod shape-determining protein MreC	1	1	1	1	1	1	1	1	1	1	1	1	1	1	1	1	1	1	1	1	1	1	1	1	1	1	1	1	1	1	1	1
569	32	1	1	21:hypothetical protein	1	1	1	1	1	1	1	1	1	1	1	1	1	1	1	1	1	1	1	1	1	1	1	1	1	1	1	1	1	1	1	1
570	32	1	1	32:Purine nucleoside phosphorylase (EC 2.4.2.1)	1	1	1	1	1	1	1	1	1	1	1	1	1	1	1	1	1	1	1	1	1	1	1	1	1	1	1	1	1	1	1	1
571	32	1	1	32:Lysyl-tRNA synthetase (class II) (EC 6.1.1.6)	1	1	1	1	1	1	1	1	1	1	1	1	1	1	1	1	1	1	1	1	1	1	1	1	1	1	1	1	1	1	1	1
572	32	1	1	32:Glycerol-3-phosphate dehydrogenase [NAD(P)+] (EC 1.1.1.94)	1	1	1	1	1	1	1	1	1	1	1	1	1	1	1	1	1	1	1	1	1	1	1	1	1	1	1	1	1	1	1	1
573	32	1	1	32:Glucose-6-phosphate isomerase (EC 5.3.1.9)	1	1	1	1	1	1	1	1	1	1	1	1	1	1	1	1	1	1	1	1	1	1	1	1	1	1	1	1	1	1	1	1
575	32	1	1	17:FIG00897671: hypothetical protein	1	1	1	1	1	1	1	1	1	1	1	1	1	1	1	1	1	1	1	1	1	1	1	1	1	1	1	1	1	1	1	1
576	32	1	1	18:FIG00936255: hypothetical protein	1	1	1	1	1	1	1	1	1	1	1	1	1	1	1	1	1	1	1	1	1	1	1	1	1	1	1	1	1	1	1	1
577	32	1	1	32:UDP-N-acetylglucosamine 1-carboxyvinyltransferase (EC 2.5.1.7)	1	1	1	1	1	1	1	1	1	1	1	1	1	1	1	1	1	1	1	1	1	1	1	1	1	1	1	1	1	1	1	1
578	32	1	1	30:16S rRNA processing protein RimM	1	1	1	1	1	1	1	1	1	1	1	1	1	1	1	1	1	1	1	1	1	1	1	1	1	1	1	1	1	1	1	1
579	32	1	1	32:1-deoxy-D-xylulose 5-phosphate reductoisomerase (EC 1.1.1.267)	1	1	1	1	1	1	1	1	1	1	1	1	1	1	1	1	1	1	1	1	1	1	1	1	1	1	1	1	1	1	1	1
580	32	1	1	31:Methyltransferase (EC 2.1.1.-)	1	1	1	1	1	1	1	1	1	1	1	1	1	1	1	1	1	1	1	1	1	1	1	1	1	1	1	1	1	1	1	1
581	32	1	1	32:Phosphoribosylamine--glycine ligase (EC 6.3.4.13)	1	1	1	1	1	1	1	1	1	1	1	1	1	1	1	1	1	1	1	1	1	1	1	1	1	1	1	1	1	1	1	1
582	32	1	1	32:Orotate phosphoribosyltransferase (EC 2.4.2.10)	1	1	1	1	1	1	1	1	1	1	1	1	1	1	1	1	1	1	1	1	1	1	1	1	1	1	1	1	1	1	1	1
583	32	1	1	32:Transcription regulator [contains diacylglycerol kinase catalytic domain]	1	1	1	1	1	1	1	1	1	1	1	1	1	1	1	1	1	1	1	1	1	1	1	1	1	1	1	1	1	1	1	1
584	32	1	1	29:NADPH dependent preQ0 reductase (EC 1.7.1.13)	1	1	1	1	1	1	1	1	1	1	1	1	1	1	1	1	1	1	1	1	1	1	1	1	1	1	1	1	1	1	1	1
585	32	1	1	30:Glycosyl transferase, group 1 family protein	1	1	1	1	1	1	1	1	1	1	1	1	1	1	1	1	1	1	1	1	1	1	1	1	1	1	1	1	1	1	1	1
586	32	1	1	32:UDP-N-acetylenolpyruvoylglucosamine reductase (EC 1.1.1.158)	1	1	1	1	1	1	1	1	1	1	1	1	1	1	1	1	1	1	1	1	1	1	1	1	1	1	1	1	1	1	1	1
587	32	1	1	18:hypothetical protein	1	1	1	1	1	1	1	1	1	1	1	1	1	1	1	1	1	1	1	1	1	1	1	1	1	1	1	1	1	1	1	1
588	32	1	1	32:Glutaminyl-tRNA synthetase (EC 6.1.1.18)	1	1	1	1	1	1	1	1	1	1	1	1	1	1	1	1	1	1	1	1	1	1	1	1	1	1	1	1	1	1	1	1
589	32	1	1	32:Glutamyl-tRNA synthetase (EC 6.1.1.17)	1	1	1	1	1	1	1	1	1	1	1	1	1	1	1	1	1	1	1	1	1	1	1	1	1	1	1	1	1	1	1	1
590	32	1	1	32:Large-conductance mechanosensitive channel	1	1	1	1	1	1	1	1	1	1	1	1	1	1	1	1	1	1	1	1	1	1	1	1	1	1	1	1	1	1	1	1
591	32	1	1	32:Crossover junction endodeoxyribonuclease RuvC (EC 3.1.22.4)	1	1	1	1	1	1	1	1	1	1	1	1	1	1	1	1	1	1	1	1	1	1	1	1	1	1	1	1	1	1	1	1
592	32	1	1	32:Formate--tetrahydrofolate ligase (EC 6.3.4.3)	1	1	1	1	1	1	1	1	1	1	1	1	1	1	1	1	1	1	1	1	1	1	1	1	1	1	1	1	1	1	1	1
593	32	1	1	32:Alkaline phosphatase like protein	1	1	1	1	1	1	1	1	1	1	1	1	1	1	1	1	1	1	1	1	1	1	1	1	1	1	1	1	1	1	1	1
594	32	1	1	32:Chorismate synthase (EC 4.2.3.5)	1	1	1	1	1	1	1	1	1	1	1	1	1	1	1	1	1	1	1	1	1	1	1	1	1	1	1	1	1	1	1	1
595	32	1	1	32:Queuosine Biosynthesis QueC ATPase	1	1	1	1	1	1	1	1	1	1	1	1	1	1	1	1	1	1	1	1	1	1	1	1	1	1	1	1	1	1	1	1
596	32	1	1	31:rRNA small subunit 7-methylguanosine (m7G) methyltransferase GidB	1	1	1	1	1	1	1	1	1	1	1	1	1	1	1	1	1	1	1	1	1	1	1	1	1	1	1	1	1	1	1	1
597	32	1	1	17:Hydroxyacylglutathione hydrolase (EC 3.1.2.6)	1	1	1	1	1	1	1	1	1	1	1	1	1	1	1	1	1	1	1	1	1	1	1	1	1	1	1	1	1	1	1	1
598	32	1	1	32:Glycine dehydrogenase [decarboxylating] (glycine cleavage system P protein) (EC 1.4.4.2)	1	1	1	1	1	1	1	1	1	1	1	1	1	1	1	1	1	1	1	1	1	1	1	1	1	1	1	1	1	1	1	1
599	32	1	1	32:FIG036016: hypothetical protein	1	1	1	1	1	1	1	1	1	1	1	1	1	1	1	1	1	1	1	1	1	1	1	1	1	1	1	1	1	1	1	1
600	32	1	1	26:16S rRNA (guanine(966)-N(2))-methyltransferase (EC 2.1.1.171) ## SSU rRNA m(2)G966	1	1	1	1	1	1	1	1	1	1	1	1	1	1	1	1	1	1	1	1	1	1	1	1	1	1	1	1	1	1	1	1
601	32	1	1	32:Branched-chain amino acid aminotransferase (EC 2.6.1.42)	1	1	1	1	1	1	1	1	1	1	1	1	1	1	1	1	1	1	1	1	1	1	1	1	1	1	1	1	1	1	1	1
602	32	1	1	30:Ferritin-like protein 2	1	1	1	1	1	1	1	1	1	1	1	1	1	1	1	1	1	1	1	1	1	1	1	1	1	1	1	1	1	1	1	1
603	32	1	1	17:hypothetical protein	1	1	1	1	1	1	1	1	1	1	1	1	1	1	1	1	1	1	1	1	1	1	1	1	1	1	1	1	1	1	1	1
604	32	1	1	23:putative DNA mismatch repair protein	1	1	1	1	1	1	1	1	1	1	1	1	1	1	1	1	1	1	1	1	1	1	1	1	1	1	1	1	1	1	1	1
605	32	1	1	32:FIG008208: hypothetical protein	1	1	1	1	1	1	1	1	1	1	1	1	1	1	1	1	1	1	1	1	1	1	1	1	1	1	1	1	1	1	1	1
606	32	1	1	32:Phosphoserine aminotransferase (EC 2.6.1.52)	1	1	1	1	1	1	1	1	1	1	1	1	1	1	1	1	1	1	1	1	1	1	1	1	1	1	1	1	1	1	1	1
607	32	1	1	32:4-hydroxythreonine-4-phosphate dehydrogenase (EC 1.1.1.262)	1	1	1	1	1	1	1	1	1	1	1	1	1	1	1	1	1	1	1	1	1	1	1	1	1	1	1	1	1	1	1	1
608	32	1	1	15:hypothetical protein	1	1	1	1	1	1	1	1	1	1	1	1	1	1	1	1	1	1	1	1	1	1	1	1	1	1	1	1	1	1	1	1
609	32	1	1	32:Ribosomal RNA large subunit methyltransferase N (EC 2.1.1.-)	1	1	1	1	1	1	1	1	1	1	1	1	1	1	1	1	1	1	1	1	1	1	1	1	1	1	1	1	1	1	1	1
610	32	1	1	32:Histidyl-tRNA synthetase (EC 6.1.1.21)	1	1	1	1	1	1	1	1	1	1	1	1	1	1	1	1	1	1	1	1	1	1	1	1	1	1	1	1	1	1	1	1
611	32	1	1	32:Dihydrofolate reductase (EC 1.5.1.3)	1	1	1	1	1	1	1	1	1	1	1	1	1	1	1	1	1	1	1	1	1	1	1	1	1	1	1	1	1	1	1	1
612	32	1	1	30:Zn-dependent protease with chaperone function PA4632	1	1	1	1	1	1	1	1	1	1	1	1	1	1	1	1	1	1	1	1	1	1	1	1	1	1	1	1	1	1	1	1
613	32	1	1	32:Peptide deformylase (EC 3.5.1.88)	1	1	1	1	1	1	1	1	1	1	1	1	1	1	1	1	1	1	1	1	1	1	1	1	1	1	1	1	1	1	1	1
614	32	1	1	22:hypothetical protein	1	1	1	1	1	1	1	1	1	1	1	1	1	1	1	1	1	1	1	1	1	1	1	1	1	1	1	1	1	1	1	1
615	32	1	1	32:1-deoxy-D-xylulose 5-phosphate synthase (EC 2.2.1.7)	1	1	1	1	1	1	1	1	1	1	1	1	1	1	1	1	1	1	1	1	1	1	1	1	1	1	1	1	1	1	1	1
616	32	1	1	32:Trk system potassium uptake protein TrkA	1	1	1	1	1	1	1	1	1	1	1	1	1	1	1	1	1	1	1	1	1	1	1	1	1	1	1	1	1	1	1	1
617	32	1	1	32:Potassium uptake protein TrkH	1	1	1	1	1	1	1	1	1	1	1	1	1	1	1	1	1	1	1	1	1	1	1	1	1	1	1	1	1	1	1	1
618	32	1	1	30:TsaC protein (YrdC domain) required for threonylcarbamoyladenosine t(6)A37 modification in tRNA	1	1	1	1	1	1	1	1	1	1	1	1	1	1	1	1	1	1	1	1	1	1	1	1	1	1	1	1	1	1	1	1
619	32	1	1	32:Chloride channel protein	1	1	1	1	1	1	1	1	1	1	1	1	1	1	1	1	1	1	1	1	1	1	1	1	1	1	1	1	1	1	1	1
620	32	1	1	23:hypothetical protein	1	1	1	1	1	1	1	1	1	1	1	1	1	1	1	1	1	1	1	1	1	1	1	1	1	1	1	1	1	1	1	1
621	32	1	1	32:Cytidine deaminase (EC 3.5.4.5)	1	1	1	1	1	1	1	1	1	1	1	1	1	1	1	1	1	1	1	1	1	1	1	1	1	1	1	1	1	1	1	1
622	32	1	1	32:tRNA uridine 5-carboxymethylaminomethyl modification enzyme GidA	1	1	1	1	1	1	1	1	1	1	1	1	1	1	1	1	1	1	1	1	1	1	1	1	1	1	1	1	1	1	1	1
623	32	1	1	32:Excinuclease ABC subunit C	1	1	1	1	1	1	1	1	1	1	1	1	1	1	1	1	1	1	1	1	1	1	1	1	1	1	1	1	1	1	1	1
624	32	1	1	13:FIG00649439: hypothetical protein	1	1	1	1	1	1	1	1	1	1	1	1	1	1	1	1	1	1	1	1	1	1	1	1	1	1	1	1	1	1	1	1
625	32	1	1	32:Deoxyribose-phosphate aldolase (EC 4.1.2.4)	1	1	1	1	1	1	1	1	1	1	1	1	1	1	1	1	1	1	1	1	1	1	1	1	1	1	1	1	1	1	1	1
626	32	1	1	32:Signal peptidase I (EC 3.4.21.89)	1	1	1	1	1	1	1	1	1	1	1	1	1	1	1	1	1	1	1	1	1	1	1	1	1	1	1	1	1	1	1	1
627	32	1	1	29:4-hydroxy-tetrahydrodipicolinate reductase (EC 1.17.1.8)	1	1	1	1	1	1	1	1	1	1	1	1	1	1	1	1	1	1	1	1	1	1	1	1	1	1	1	1	1	1	1	1
628	32	1	1	32:FIG00935645: hypothetical protein	1	1	1	1	1	1	1	1	1	1	1	1	1	1	1	1	1	1	1	1	1	1	1	1	1	1	1	1	1	1	1	1
629	32	1	1	13:hypothetical protein	1	1	1	1	1	1	1	1	1	1	1	1	1	1	1	1	1	1	1	1	1	1	1	1	1	1	1	1	1	1	1	1
630	32	1	1	32:Helicase PriA essential for oriC/DnaA-independent DNA replication	1	1	1	1	1	1	1	1	1	1	1	1	1	1	1	1	1	1	1	1	1	1	1	1	1	1	1	1	1	1	1	1
631	32	1	1	32:tRNA (Guanine37-N1) -methyltransferase (EC 2.1.1.31)	1	1	1	1	1	1	1	1	1	1	1	1	1	1	1	1	1	1	1	1	1	1	1	1	1	1	1	1	1	1	1	1
632	32	1	1	25:FIG137478: Hypothetical protein YbgI	1	1	1	1	1	1	1	1	1	1	1	1	1	1	1	1	1	1	1	1	1	1	1	1	1	1	1	1	1	1	1	1
633	32	1	1	32:FIG137478: Hypothetical protein	1	1	1	1	1	1	1	1	1	1	1	1	1	1	1	1	1	1	1	1	1	1	1	1	1	1	1	1	1	1	1	1
634	32	1	1	29:tRNA(Ile)-lysidine synthetase (EC 6.3.4.19)	1	1	1	1	1	1	1	1	1	1	1	1	1	1	1	1	1	1	1	1	1	1	1	1	1	1	1	1	1	1	1	1
635	32	1	1	29:4-hydroxy-tetrahydrodipicolinate synthase (EC 4.3.3.7)	1	1	1	1	1	1	1	1	1	1	1	1	1	1	1	1	1	1	1	1	1	1	1	1	1	1	1	1	1	1	1	1
636	32	1	1	32:Single-stranded-DNA-specific exonuclease RecJ (EC 3.1.-.-)	1	1	1	1	1	1	1	1	1	1	1	1	1	1	1	1	1	1	1	1	1	1	1	1	1	1	1	1	1	1	1	1
637	32	1	1	32:NAD(P)HX epimerase / NAD(P)HX dehydratase	1	1	1	1	1	1	1	1	1	1	1	1	1	1	1	1	1	1	1	1	1	1	1	1	1	1	1	1	1	1	1	1
638	32	1	1	21:UDP-3-O-[3-hydroxymyristoyl] glucosamine N-acyltransferase (EC 2.3.1.191)	1	1	1	1	1	1	1	1	1	1	1	1	1	1	1	1	1	1	1	1	1	1	1	1	1	1	1	1	1	1	1	1
639	32	1	1	29:N-acetylglucosamine deacetylase (EC 3.5.1.-) / 3-hydroxyacyl-[acyl-carrier-protein] dehydratase, FabZ form (EC 4.2.1.59)	1	1	1	1	1	1	1	1	1	1	1	1	1	1	1	1	1	1	1	1	1	1	1	1	1	1	1	1	1	1	1	1
640	32	1	1	32:Serine hydroxymethyltransferase (EC 2.1.2.1)	1	1	1	1	1	1	1	1	1	1	1	1	1	1	1	1	1	1	1	1	1	1	1	1	1	1	1	1	1	1	1	1
641	32	1	1	32:Phosphoribosylformylglycinamidine cyclo-ligase (EC 6.3.3.1)	1	1	1	1	1	1	1	1	1	1	1	1	1	1	1	1	1	1	1	1	1	1	1	1	1	1	1	1	1	1	1	1
642	32	1	1	32:Hemagglutinin	1	1	1	1	1	1	1	1	1	1	1	1	1	1	1	1	1	1	1	1	1	1	1	1	1	1	1	1	1	1	1	1
643	32	1	1	14:FIG007959: peptidase, M16 family	1	1	1	1	1	1	1	1	1	1	1	1	1	1	1	1	1	1	1	1	1	1	1	1	1	1	1	1	1	1	1	1
644	32	1	1	32:FIG000859: hypothetical protein YebC	1	1	1	1	1	1	1	1	1	1	1	1	1	1	1	1	1	1	1	1	1	1	1	1	1	1	1	1	1	1	1	1
645	32	1	1	32:Phenylalanyl-tRNA synthetase beta chain (EC 6.1.1.20)	1	1	1	1	1	1	1	1	1	1	1	1	1	1	1	1	1	1	1	1	1	1	1	1	1	1	1	1	1	1	1	1
646	32	1	1	32:Phosphatidate cytidylyltransferase (EC 2.7.7.41)	1	1	1	1	1	1	1	1	1	1	1	1	1	1	1	1	1	1	1	1	1	1	1	1	1	1	1	1	1	1	1	1
647	32	1	1	32:FIG000605: protein co-occurring with transport systems (COG1739)	1	1	1	1	1	1	1	1	1	1	1	1	1	1	1	1	1	1	1	1	1	1	1	1	1	1	1	1	1	1	1	1
648	32	1	1	32:Ferrochelatase, protoheme ferro-lyase (EC 4.99.1.1)	1	1	1	1	1	1	1	1	1	1	1	1	1	1	1	1	1	1	1	1	1	1	1	1	1	1	1	1	1	1	1	1
649	32	1	1	32:Phosphoglycerate mutase (EC 5.4.2.1)	1	1	1	1	1	1	1	1	1	1	1	1	1	1	1	1	1	1	1	1	1	1	1	1	1	1	1	1	1	1	1	1
650	32	1	1	21:peptidase, M23/M37 family, putative	1	1	1	1	1	1	1	1	1	1	1	1	1	1	1	1	1	1	1	1	1	1	1	1	1	1	1	1	1	1	1	1
651	32	1	1	21:putative dolichol-P-glucose synthetase	1	1	1	1	1	1	1	1	1	1	1	1	1	1	1	1	1	1	1	1	1	1	1	1	1	1	1	1	1	1	1	1
652	32	1	1	32:Malonyl CoA-acyl carrier protein transacylase (EC 2.3.1.39)	1	1	1	1	1	1	1	1	1	1	1	1	1	1	1	1	1	1	1	1	1	1	1	1	1	1	1	1	1	1	1	1
653	32	1	1	32:FIG00937393: hypothetical protein	1	1	1	1	1	1	1	1	1	1	1	1	1	1	1	1	1	1	1	1	1	1	1	1	1	1	1	1	1	1	1	1
654	32	1	1	28:Chromosome (plasmid) partitioning protein ParB	1	1	1	1	1	1	1	1	1	1	1	1	1	1	1	1	1	1	1	1	1	1	1	1	1	1	1	1	1	1	1	1
655	32	1	1	32:Agmatine deiminase (EC 3.5.3.12)	1	1	1	1	1	1	1	1	1	1	1	1	1	1	1	1	1	1	1	1	1	1	1	1	1	1	1	1	1	1	1	1
656	32	1	1	24:putative protein-export membrane protein	1	1	1	1	1	1	1	1	1	1	1	1	1	1	1	1	1	1	1	1	1	1	1	1	1	1	1	1	1	1	1	1
657	32	1	1	32:NAD-dependent protein deacetylase of SIR2 family	1	1	1	1	1	1	1	1	1	1	1	1	1	1	1	1	1	1	1	1	1	1	1	1	1	1	1	1	1	1	1	1
658	32	1	1	22:FIG00936113: hypothetical protein	1	1	1	1	1	1	1	1	1	1	1	1	1	1	1	1	1	1	1	1	1	1	1	1	1	1	1	1	1	1	1	1
659	32	1	1	18:hypothetical protein	1	1	1	1	1	1	1	1	1	1	1	1	1	1	1	1	1	1	1	1	1	1	1	1	1	1	1	1	1	1	1	1
660	32	1	1	32:Carboxynorspermidine decarboxylase, putative (EC 4.1.1.-)	1	1	1	1	1	1	1	1	1	1	1	1	1	1	1	1	1	1	1	1	1	1	1	1	1	1	1	1	1	1	1	1
661	32	1	1	21:Putative regulatory protein	1	1	1	1	1	1	1	1	1	1	1	1	1	1	1	1	1	1	1	1	1	1	1	1	1	1	1	1	1	1	1	1
662	32	1	1	32:Competence protein F homolog, phosphoribosyltransferase domain; protein YhgH required for utilization of DNA as sole source of carbon and energy	1	1	1	1	1	1	1	1	1	1	1	1	1	1	1	1	1	1	1	1	1	1	1	1	1	1	1	1	1	1	1	1
663	32	1	1	29:Glutamate synthase [NADPH] large chain (EC 1.4.1.13)	1	1	1	1	1	1	1	1	1	1	1	1	1	1	1	1	1	1	1	1	1	1	1	1	1	1	1	1	1	1	1	1
664	32	1	1	32:Ribosome-associated heat shock protein implicated in the recycling of the 50S subunit (S4 paralog)	1	1	1	1	1	1	1	1	1	1	1	1	1	1	1	1	1	1	1	1	1	1	1	1	1	1	1	1	1	1	1	1
665	32	1	1	32:Peptidyl-tRNA hydrolase (EC 3.1.1.29)	1	1	1	1	1	1	1	1	1	1	1	1	1	1	1	1	1	1	1	1	1	1	1	1	1	1	1	1	1	1	1	1
666	32	1	1	32:LSU ribosomal protein L25p	1	1	1	1	1	1	1	1	1	1	1	1	1	1	1	1	1	1	1	1	1	1	1	1	1	1	1	1	1	1	1	1
667	32	1	1	31:Undecaprenyl diphosphate synthase (EC 2.5.1.31)	1	1	1	1	1	1	1	1	1	1	1	1	1	1	1	1	1	1	1	1	1	1	1	1	1	1	1	1	1	1	1	1
668	32	1	1	32:Outer membrane protein assembly factor YaeT precursor	1	1	1	1	1	1	1	1	1	1	1	1	1	1	1	1	1	1	1	1	1	1	1	1	1	1	1	1	1	1	1	1
669	32	1	1	32:Outer membrane protein H precursor	1	1	1	1	1	1	1	1	1	1	1	1	1	1	1	1	1	1	1	1	1	1	1	1	1	1	1	1	1	1	1	1
670	32	1	1	32:Outer membrane protein H precursor	1	1	1	1	1	1	1	1	1	1	1	1	1	1	1	1	1	1	1	1	1	1	1	1	1	1	1	1	1	1	1	1
671	32	1	1	32:uroporphyrinogen-III synthase HemD, putative	1	1	1	1	1	1	1	1	1	1	1	1	1	1	1	1	1	1	1	1	1	1	1	1	1	1	1	1	1	1	1	1
672	32	1	1	32:DNA repair protein RadA	1	1	1	1	1	1	1	1	1	1	1	1	1	1	1	1	1	1	1	1	1	1	1	1	1	1	1	1	1	1	1	1
673	32	1	1	32:Translation initiation factor SUI1-related protein	1	1	1	1	1	1	1	1	1	1	1	1	1	1	1	1	1	1	1	1	1	1	1	1	1	1	1	1	1	1	1	1
675	32	1	1	32:FIG000325: clustered with transcription termination protein NusA	1	1	1	1	1	1	1	1	1	1	1	1	1	1	1	1	1	1	1	1	1	1	1	1	1	1	1	1	1	1	1	1
676	32	1	1	32:Transcription termination protein NusA	1	1	1	1	1	1	1	1	1	1	1	1	1	1	1	1	1	1	1	1	1	1	1	1	1	1	1	1	1	1	1	1
677	32	1	1	32:Iron-sulfur cluster assembly protein SufB	1	1	1	1	1	1	1	1	1	1	1	1	1	1	1	1	1	1	1	1	1	1	1	1	1	1	1	1	1	1	1	1
678	32	1	1	28:hypothetical protein	1	1	1	1	1	1	1	1	1	1	1	1	1	1	1	1	1	1	1	1	1	1	1	1	1	1	1	1	1	1	1	1
679	32	1	1	32:Iron-sulfur cluster assembly protein SufD	1	1	1	1	1	1	1	1	1	1	1	1	1	1	1	1	1	1	1	1	1	1	1	1	1	1	1	1	1	1	1	1
680	32	1	1	32:Tyrosyl-tRNA synthetase (EC 6.1.1.1)	1	1	1	1	1	1	1	1	1	1	1	1	1	1	1	1	1	1	1	1	1	1	1	1	1	1	1	1	1	1	1	1
681	32	1	1	32:Arginyl-tRNA synthetase (EC 6.1.1.19)	1	1	1	1	1	1	1	1	1	1	1	1	1	1	1	1	1	1	1	1	1	1	1	1	1	1	1	1	1	1	1	1
682	32	1	1	32:tRNA-specific 2-thiouridylase MnmA	1	1	1	1	1	1	1	1	1	1	1	1	1	1	1	1	1	1	1	1	1	1	1	1	1	1	1	1	1	1	1	1
683	32	1	1	26:Single-stranded DNA-binding protein	1	1	1	1	1	1	1	1	1	1	1	1	1	1	1	1	1	1	1	1	1	1	1	1	1	1	1	1	1	1	1	1
684	32	1	1	32:FIG00935709: hypothetical protein	1	1	1	1	1	1	1	1	1	1	1	1	1	1	1	1	1	1	1	1	1	1	1	1	1	1	1	1	1	1	1	1
685	32	1	1	18:Putative sodium-dependent transporter	1	1	1	1	1	1	1	1	1	1	1	1	1	1	1	1	1	1	1	1	1	1	1	1	1	1	1	1	1	1	1	1
686	32	1	1	23:hypothetical protein	1	1	1	1	1	1	1	1	1	1	1	1	1	1	1	1	1	1	1	1	1	1	1	1	1	1	1	1	1	1	1	1
687	32	1	1	32:3-dehydroquinate dehydratase II (EC 4.2.1.10)	1	1	1	1	1	1	1	1	1	1	1	1	1	1	1	1	1	1	1	1	1	1	1	1	1	1	1	1	1	1	1	1
688	32	1	1	21:O-methyltransferase	1	1	1	1	1	1	1	1	1	1	1	1	1	1	1	1	1	1	1	1	1	1	1	1	1	1	1	1	1	1	1	1
689	32	1	1	17:Molybdopterin binding motif, CinA N-terminal domain / C-terminal domain of CinA type S	1	1	1	1	1	1	1	1	1	1	1	1	1	1	1	1	1	1	1	1	1	1	1	1	1	1	1	1	1	1	1	1
690	32	1	1	32:3'-to-5' exoribonuclease RNase R	1	1	1	1	1	1	1	1	1	1	1	1	1	1	1	1	1	1	1	1	1	1	1	1	1	1	1	1	1	1	1	1
691	32	1	1	32:Pyridoxamine 5'-phosphate oxidase (EC 1.4.3.5)	1	1	1	1	1	1	1	1	1	1	1	1	1	1	1	1	1	1	1	1	1	1	1	1	1	1	1	1	1	1	1	1
692	32	1	1	16:hypothetical protein	1	1	1	1	1	1	1	1	1	1	1	1	1	1	1	1	1	1	1	1	1	1	1	1	1	1	1	1	1	1	1	1
693	32	1	1	32:Cytochrome c-type biogenesis protein DsbD, protein-disulfide reductase (EC 1.8.1.8)	1	1	1	1	1	1	1	1	1	1	1	1	1	1	1	1	1	1	1	1	1	1	1	1	1	1	1	1	1	1	1	1
694	32	1	1	32:FIG004453: protein YceG like	1	1	1	1	1	1	1	1	1	1	1	1	1	1	1	1	1	1	1	1	1	1	1	1	1	1	1	1	1	1	1	1
695	32	1	1	17:Conserved domain protein	1	1	1	1	1	1	1	1	1	1	1	1	1	1	1	1	1	1	1	1	1	1	1	1	1	1	1	1	1	1	1	1
696	32	1	1	32:Transcription elongation factor GreA	1	1	1	1	1	1	1	1	1	1	1	1	1	1	1	1	1	1	1	1	1	1	1	1	1	1	1	1	1	1	1	1
697	32	1	1	29:HIT family protein	1	1	1	1	1	1	1	1	1	1	1	1	1	1	1	1	1	1	1	1	1	1	1	1	1	1	1	1	1	1	1	1
698	32	1	1	32:Enolase (EC 4.2.1.11)	1	1	1	1	1	1	1	1	1	1	1	1	1	1	1	1	1	1	1	1	1	1	1	1	1	1	1	1	1	1	1	1
699	32	1	1	23:TPR-domain containing protein	1	1	1	1	1	1	1	1	1	1	1	1	1	1	1	1	1	1	1	1	1	1	1	1	1	1	1	1	1	1	1	1
700	32	1	1	32:Biotin synthesis protein BioG	1	1	1	1	1	1	1	1	1	1	1	1	1	1	1	1	1	1	1	1	1	1	1	1	1	1	1	1	1	1	1	1
701	32	1	1	32:putative hemin receptor	1	1	1	1	1	1	1	1	1	1	1	1	1	1	1	1	1	1	1	1	1	1	1	1	1	1	1	1	1	1	1	1
702	32	1	1	32:DNA-damage-inducible protein F	1	1	1	1	1	1	1	1	1	1	1	1	1	1	1	1	1	1	1	1	1	1	1	1	1	1	1	1	1	1	1	1
703	32	1	1	32:Succinate dehydrogenase cytochrome b subunit	1	1	1	1	1	1	1	1	1	1	1	1	1	1	1	1	1	1	1	1	1	1	1	1	1	1	1	1	1	1	1	1
704	32	1	1	32:Succinate dehydrogenase iron-sulfur protein (EC 1.3.99.1)	1	1	1	1	1	1	1	1	1	1	1	1	1	1	1	1	1	1	1	1	1	1	1	1	1	1	1	1	1	1	1	1
705	32	1	1	32:Methylmalonyl-CoA decarboxylase, alpha chain (EC 4.1.1.41)	1	1	1	1	1	1	1	1	1	1	1	1	1	1	1	1	1	1	1	1	1	1	1	1	1	1	1	1	1	1	1	1
706	32	1	1	29:Biotin carboxyl carrier protein of methylmalonyl-CoA decarboxylase	1	1	1	1	1	1	1	1	1	1	1	1	1	1	1	1	1	1	1	1	1	1	1	1	1	1	1	1	1	1	1	1
707	32	1	1	19:Biotin-protein ligase (EC 6.3.4.15)	1	1	1	1	1	1	1	1	1	1	1	1	1	1	1	1	1	1	1	1	1	1	1	1	1	1	1	1	1	1	1	1
708	32	1	1	32:Lipoprotein signal peptidase (EC 3.4.23.36)	1	1	1	1	1	1	1	1	1	1	1	1	1	1	1	1	1	1	1	1	1	1	1	1	1	1	1	1	1	1	1	1
709	32	1	1	32:Ribulose-phosphate 3-epimerase (EC 5.1.3.1)	1	1	1	1	1	1	1	1	1	1	1	1	1	1	1	1	1	1	1	1	1	1	1	1	1	1	1	1	1	1	1	1
710	32	1	1	13:DNA internalization-related competence protein ComEC/Rec2	1	1	1	1	1	1	1	1	1	1	1	1	1	1	1	1	1	1	1	1	1	1	1	1	1	1	1	1	1	1	1	1
711	32	1	1	32:Membrane protein containing HD superfamily hydrolase domain, YQFF ortholog	1	1	1	1	1	1	1	1	1	1	1	1	1	1	1	1	1	1	1	1	1	1	1	1	1	1	1	1	1	1	1	1
712	32	1	1	32:Dihydropteroate synthase (EC 2.5.1.15)	1	1	1	1	1	1	1	1	1	1	1	1	1	1	1	1	1	1	1	1	1	1	1	1	1	1	1	1	1	1	1	1
713	32	1	1	29:Diadenylate cyclase spyDAC; Bacterial checkpoint controller DisA with nucleotide-binding domain	1	1	1	1	1	1	1	1	1	1	1	1	1	1	1	1	1	1	1	1	1	1	1	1	1	1	1	1	1	1	1	1
714	32	1	1	31:BatE	1	1	1	1	1	1	1	1	1	1	1	1	1	1	1	1	1	1	1	1	1	1	1	1	1	1	1	1	1	1	1	1
715	32	1	1	32:BatD	1	1	1	1	1	1	1	1	1	1	1	1	1	1	1	1	1	1	1	1	1	1	1	1	1	1	1	1	1	1	1	1
716	32	1	1	31:BatC	1	1	1	1	1	1	1	1	1	1	1	1	1	1	1	1	1	1	1	1	1	1	1	1	1	1	1	1	1	1	1	1
717	32	1	1	32:hypothetical protein PA3071	1	1	1	1	1	1	1	1	1	1	1	1	1	1	1	1	1	1	1	1	1	1	1	1	1	1	1	1	1	1	1	1
718	32	1	1	32:MoxR-like ATPase in aerotolerance operon	1	1	1	1	1	1	1	1	1	1	1	1	1	1	1	1	1	1	1	1	1	1	1	1	1	1	1	1	1	1	1	1
719	32	1	1	32:Glucose-1-phosphate thymidylyltransferase (EC 2.7.7.24)	1	1	1	1	1	1	1	1	1	1	1	1	1	1	1	1	1	1	1	1	1	1	1	1	1	1	1	1	1	1	1	1
720	32	1	1	32:dTDP-4-dehydrorhamnose 3,5-epimerase (EC 5.1.3.13)	1	1	1	1	1	1	1	1	1	1	1	1	1	1	1	1	1	1	1	1	1	1	1	1	1	1	1	1	1	1	1	1
721	32	1	1	32:dTDP-4-dehydrorhamnose reductase (EC 1.1.1.133)	1	1	1	1	1	1	1	1	1	1	1	1	1	1	1	1	1	1	1	1	1	1	1	1	1	1	1	1	1	1	1	1
722	32	1	1	32:Aminomethyltransferase (glycine cleavage system T protein) (EC 2.1.2.10)	1	1	1	1	1	1	1	1	1	1	1	1	1	1	1	1	1	1	1	1	1	1	1	1	1	1	1	1	1	1	1	1
723	32	1	1	32:4-hydroxybenzoyl-CoA thioesterase family active site	1	1	1	1	1	1	1	1	1	1	1	1	1	1	1	1	1	1	1	1	1	1	1	1	1	1	1	1	1	1	1	1
724	32	1	1	31:2-amino-4-hydroxy-6-hydroxymethyldihydropteridine pyrophosphokinase (EC 2.7.6.3)	1	1	1	1	1	1	1	1	1	1	1	1	1	1	1	1	1	1	1	1	1	1	1	1	1	1	1	1	1	1	1	1
725	32	1	1	32:tRNA pseudouridine synthase B (EC 4.2.1.70)	1	1	1	1	1	1	1	1	1	1	1	1	1	1	1	1	1	1	1	1	1	1	1	1	1	1	1	1	1	1	1	1
726	32	1	1	32:Undecaprenyl-diphosphatase (EC 3.6.1.27)	1	1	1	1	1	1	1	1	1	1	1	1	1	1	1	1	1	1	1	1	1	1	1	1	1	1	1	1	1	1	1	1
727	32	1	1	19:hypothetical protein	1	1	1	1	1	1	1	1	1	1	1	1	1	1	1	1	1	1	1	1	1	1	1	1	1	1	1	1	1	1	1	1
728	32	1	1	32:Cell division protein FtsX	1	1	1	1	1	1	1	1	1	1	1	1	1	1	1	1	1	1	1	1	1	1	1	1	1	1	1	1	1	1	1	1
729	32	1	1	32:Para-aminobenzoate synthase, aminase component (EC 2.6.1.85)	1	1	1	1	1	1	1	1	1	1	1	1	1	1	1	1	1	1	1	1	1	1	1	1	1	1	1	1	1	1	1	1
730	32	1	1	32:V-type ATP synthase subunit K (EC 3.6.3.14)	1	1	1	1	1	1	1	1	1	1	1	1	1	1	1	1	1	1	1	1	1	1	1	1	1	1	1	1	1	1	1	1
731	32	1	1	32:V-type ATP synthase subunit I (EC 3.6.3.14)	1	1	1	1	1	1	1	1	1	1	1	1	1	1	1	1	1	1	1	1	1	1	1	1	1	1	1	1	1	1	1	1
732	32	1	1	32:RecA protein	1	1	1	1	1	1	1	1	1	1	1	1	1	1	1	1	1	1	1	1	1	1	1	1	1	1	1	1	1	1	1	1
733	32	1	1	32:V-type ATP synthase subunit D (EC 3.6.3.14)	1	1	1	1	1	1	1	1	1	1	1	1	1	1	1	1	1	1	1	1	1	1	1	1	1	1	1	1	1	1	1	1
734	32	1	1	32:Cytochrome d ubiquinol oxidase subunit II (EC 1.10.3.-)	1	1	1	1	1	1	1	1	1	1	1	1	1	1	1	1	1	1	1	1	1	1	1	1	1	1	1	1	1	1	1	1
735	32	1	1	32:V-type ATP synthase subunit B (EC 3.6.3.14)	1	1	1	1	1	1	1	1	1	1	1	1	1	1	1	1	1	1	1	1	1	1	1	1	1	1	1	1	1	1	1	1
736	32	1	1	32:V-type ATP synthase subunit A (EC 3.6.3.14)	1	1	1	1	1	1	1	1	1	1	1	1	1	1	1	1	1	1	1	1	1	1	1	1	1	1	1	1	1	1	1	1
737	32	1	1	32:Cytochrome d ubiquinol oxidase subunit I (EC 1.10.3.-)	1	1	1	1	1	1	1	1	1	1	1	1	1	1	1	1	1	1	1	1	1	1	1	1	1	1	1	1	1	1	1	1
738	32	1	1	19:FIG00935504: hypothetical protein	1	1	1	1	1	1	1	1	1	1	1	1	1	1	1	1	1	1	1	1	1	1	1	1	1	1	1	1	1	1	1	1
739	32	1	1	29:FHA domain protein	1	1	1	1	1	1	1	1	1	1	1	1	1	1	1	1	1	1	1	1	1	1	1	1	1	1	1	1	1	1	1	1
740	32	1	1	32:Dihydroorotase (EC 3.5.2.3)	1	1	1	1	1	1	1	1	1	1	1	1	1	1	1	1	1	1	1	1	1	1	1	1	1	1	1	1	1	1	1	1
741	32	1	1	32:V-type ATP synthase subunit C (EC 3.6.3.14)	1	1	1	1	1	1	1	1	1	1	1	1	1	1	1	1	1	1	1	1	1	1	1	1	1	1	1	1	1	1	1	1
742	32	1	1	32:Ribosome-binding factor A	1	1	1	1	1	1	1	1	1	1	1	1	1	1	1	1	1	1	1	1	1	1	1	1	1	1	1	1	1	1	1	1
743	32	1	1	29:TsaE protein, required for threonylcarbamoyladenosine t(6)A37 formation in tRNA	1	1	1	1	1	1	1	1	1	1	1	1	1	1	1	1	1	1	1	1	1	1	1	1	1	1	1	1	1	1	1	1
744	32	1	1	32:V-type ATP synthase subunit E (EC 3.6.3.14)	1	1	1	1	1	1	1	1	1	1	1	1	1	1	1	1	1	1	1	1	1	1	1	1	1	1	1	1	1	1	1	1
745	32	1	1	32:4-diphosphocytidyl-2-C-methyl-D-erythritol kinase (EC 2.7.1.148)	1	1	1	1	1	1	1	1	1	1	1	1	1	1	1	1	1	1	1	1	1	1	1	1	1	1	1	1	1	1	1	1
746	32	1	1	16:ABC transporter, permease protein, putative	1	1	1	1	1	1	1	1	1	1	1	1	1	1	1	1	1	1	1	1	1	1	1	1	1	1	1	1	1	1	1	1
747	32	1	1	32:DNA polymerase III delta subunit (EC 2.7.7.7)	1	1	1	1	1	1	1	1	1	1	1	1	1	1	1	1	1	1	1	1	1	1	1	1	1	1	1	1	1	1	1	1
748	32	1	1	32:Glycine cleavage system H protein	1	1	1	1	1	1	1	1	1	1	1	1	1	1	1	1	1	1	1	1	1	1	1	1	1	1	1	1	1	1	1	1
749	32	1	1	32:Phosphoribosylaminoimidazole carboxylase catalytic subunit (EC 4.1.1.21)	1	1	1	1	1	1	1	1	1	1	1	1	1	1	1	1	1	1	1	1	1	1	1	1	1	1	1	1	1	1	1	1
750	32	1	1	32:1-hydroxy-2-methyl-2-(E)-butenyl 4-diphosphate synthase (EC 1.17.7.1)	1	1	1	1	1	1	1	1	1	1	1	1	1	1	1	1	1	1	1	1	1	1	1	1	1	1	1	1	1	1	1	1
751	32	1	1	32:Deoxyuridine 5'-triphosphate nucleotidohydrolase (EC 3.6.1.23)	1	1	1	1	1	1	1	1	1	1	1	1	1	1	1	1	1	1	1	1	1	1	1	1	1	1	1	1	1	1	1	1
752	32	1	1	32:Riboflavin kinase (EC 2.7.1.26) / FMN adenylyltransferase (EC 2.7.7.2)	1	1	1	1	1	1	1	1	1	1	1	1	1	1	1	1	1	1	1	1	1	1	1	1	1	1	1	1	1	1	1	1
753	32	1	1	17:Ribonuclease BN (EC 3.1.-.-)	1	1	1	1	1	1	1	1	1	1	1	1	1	1	1	1	1	1	1	1	1	1	1	1	1	1	1	1	1	1	1	1
754	32	1	1	32:Septum site-determining protein MinD	1	1	1	1	1	1	1	1	1	1	1	1	1	1	1	1	1	1	1	1	1	1	1	1	1	1	1	1	1	1	1	1
755	32	1	1	32:tRNA (guanine46-N7-)-methyltransferase (EC 2.1.1.33)	1	1	1	1	1	1	1	1	1	1	1	1	1	1	1	1	1	1	1	1	1	1	1	1	1	1	1	1	1	1	1	1
756	32	1	1	32:Prolyl-tRNA synthetase (EC 6.1.1.15), archaeal/eukaryal type	1	1	1	1	1	1	1	1	1	1	1	1	1	1	1	1	1	1	1	1	1	1	1	1	1	1	1	1	1	1	1	1
757	32	1	1	32:CDP-diacylglycerol--serine O-phosphatidyltransferase (EC 2.7.8.8)	1	1	1	1	1	1	1	1	1	1	1	1	1	1	1	1	1	1	1	1	1	1	1	1	1	1	1	1	1	1	1	1
758	32	1	1	32:Phosphatidylserine decarboxylase (EC 4.1.1.65)	1	1	1	1	1	1	1	1	1	1	1	1	1	1	1	1	1	1	1	1	1	1	1	1	1	1	1	1	1	1	1	1
759	32	1	1	32:Phosphoribosylaminoimidazole-succinocarboxamide synthase (EC 6.3.2.6)	1	1	1	1	1	1	1	1	1	1	1	1	1	1	1	1	1	1	1	1	1	1	1	1	1	1	1	1	1	1	1	1
760	32	1	1	28:Shikimate 5-dehydrogenase I alpha (EC 1.1.1.25)	1	1	1	1	1	1	1	1	1	1	1	1	1	1	1	1	1	1	1	1	1	1	1	1	1	1	1	1	1	1	1	1
761	32	1	1	32:LSU ribosomal protein L35p	1	1	1	1	1	1	1	1	1	1	1	1	1	1	1	1	1	1	1	1	1	1	1	1	1	1	1	1	1	1	1	1
762	32	1	1	32:Translation initiation factor 3	1	1	1	1	1	1	1	1	1	1	1	1	1	1	1	1	1	1	1	1	1	1	1	1	1	1	1	1	1	1	1	1
763	32	1	1	32:Threonyl-tRNA synthetase (EC 6.1.1.3)	1	1	1	1	1	1	1	1	1	1	1	1	1	1	1	1	1	1	1	1	1	1	1	1	1	1	1	1	1	1	1	1
764	32	1	1	26:Aminodeoxychorismate lyase (EC 4.1.3.38)	1	1	1	1	1	1	1	1	1	1	1	1	1	1	1	1	1	1	1	1	1	1	1	1	1	1	1	1	1	1	1	1
765	32	1	1	32:N-acetylmuramoyl-L-alanine amidase (EC 3.5.1.28)	1	1	1	1	1	1	1	1	1	1	1	1	1	1	1	1	1	1	1	1	1	1	1	1	1	1	1	1	1	1	1	1
766	32	1	1	20:FIG032842: Transcriptional regulator	1	1	1	1	1	1	1	1	1	1	1	1	1	1	1	1	1	1	1	1	1	1	1	1	1	1	1	1	1	1	1	1
768	32	1	1	32:Aminopeptidase C (EC 3.4.22.40)	1	1	1	1	1	1	1	1	1	1	1	1	1	1	1	1	1	1	1	1	1	1	1	1	1	1	1	1	1	1	1	1
769	32	1	1	19:Bona fide RidA/YjgF/TdcF/RutC subgroup	1	1	1	1	1	1	1	1	1	1	1	1	1	1	1	1	1	1	1	1	1	1	1	1	1	1	1	1	1	1	1	1
1	32	33	0	116:ABC transporter ATP-binding protein	1	1	1	1	1	1	1	1	1	1	1	1	1	1	1	1	1	1	1	1	1	1	1	1	1	1	1	1	1	1	1	1
2	31	18	0	116:Integrase	1	1	0	1	1	1	1	1	1	1	1	1	1	1	1	1	1	1	1	1	1	1	1	1	1	1	1	1	1	1	1	1
3	28	32	0	202:Internalin-like protein (LPXTG motif) Lmo0331 homolog	1	1	1	1	1	1	1	1	1	1	0	1	1	1	1	1	1	1	1	1	1	1	1	1	0	1	0	0	1	1	1	1
4	19	51	0	227:Mobile element protein	0	0	0	0	0	0	1	0	0	1	1	1	1	0	1	1	1	1	0	1	1	1	1	1	1	0	0	1	1	1	1	0
5	32	20	0	69:putative outer membrane protein, probably involved in nutrient binding	1	1	1	1	1	1	1	1	1	1	1	1	1	1	1	1	1	1	1	1	1	1	1	1	1	1	1	1	1	1	1	1
6	32	11	0	119:TonB-dependent receptor; Outer membrane receptor for ferrienterochelin and colicins	1	1	1	1	1	1	1	1	1	1	1	1	1	1	1	1	1	1	1	1	1	1	1	1	1	1	1	1	1	1	1	1
7	32	7	0	32:GTP-binding protein TypA/BipA	1	1	1	1	1	1	1	1	1	1	1	1	1	1	1	1	1	1	1	1	1	1	1	1	1	1	1	1	1	1	1	1
8	32	8	0	70:Thioredoxin	1	1	1	1	1	1	1	1	1	1	1	1	1	1	1	1	1	1	1	1	1	1	1	1	1	1	1	1	1	1	1	1
9	26	16	0	35:FIG00938293: hypothetical protein	0	1	0	1	1	1	1	1	1	1	1	1	1	1	1	1	1	1	1	1	0	1	1	1	1	1	1	0	0	1	0	1
10	22	20	0	107:hypothetical protein	0	0	1	1	1	1	1	1	1	0	1	0	0	0	1	1	1	1	0	1	1	1	1	1	1	1	1	1	0	0	1	0
11	32	4	0	32:Electron transport complex protein RnfA	1	1	1	1	1	1	1	1	1	1	1	1	1	1	1	1	1	1	1	1	1	1	1	1	1	1	1	1	1	1	1	1
12	32	9	0	32:Glycosyltransferase	1	1	1	1	1	1	1	1	1	1	1	1	1	1	1	1	1	1	1	1	1	1	1	1	1	1	1	1	1	1	1	1
13	32	7	0	29:Transcriptional regulatory protein rprY	1	1	1	1	1	1	1	1	1	1	1	1	1	1	1	1	1	1	1	1	1	1	1	1	1	1	1	1	1	1	1	1
14	32	6	0	56:DNA topoisomerase III (EC 5.99.1.2)	1	1	1	1	1	1	1	1	1	1	1	1	1	1	1	1	1	1	1	1	1	1	1	1	1	1	1	1	1	1	1	1
15	32	5	0	28:Dihydrolipoamide dehydrogenase (EC 1.8.1.4)	1	1	1	1	1	1	1	1	1	1	1	1	1	1	1	1	1	1	1	1	1	1	1	1	1	1	1	1	1	1	1	1
16	32	5	0	47:ABC transporter ATP-binding protein	1	1	1	1	1	1	1	1	1	1	1	1	1	1	1	1	1	1	1	1	1	1	1	1	1	1	1	1	1	1	1	1
17	32	4	0	55:D-3-phosphoglycerate dehydrogenase (EC 1.1.1.95)	1	1	1	1	1	1	1	1	1	1	1	1	1	1	1	1	1	1	1	1	1	1	1	1	1	1	1	1	1	1	1	1
18	32	15	0	48:hypothetical protein	1	1	1	1	1	1	1	1	1	1	1	1	1	1	1	1	1	1	1	1	1	1	1	1	1	1	1	1	1	1	1	1
19	32	7	0	96:DNA-binding protein, histone-like family	1	1	1	1	1	1	1	1	1	1	1	1	1	1	1	1	1	1	1	1	1	1	1	1	1	1	1	1	1	1	1	1
20	21	10	0	56:Mobile element protein	1	0	1	1	1	0	0	0	0	0	1	0	0	1	1	1	1	1	0	1	1	1	1	1	1	1	0	1	1	1	1	0
21	32	4	0	57:8-amino-7-oxononanoate synthase (EC 2.3.1.47)	1	1	1	1	1	1	1	1	1	1	1	1	1	1	1	1	1	1	1	1	1	1	1	1	1	1	1	1	1	1	1	1
22	32	4	0	46:FKBP-type peptidyl-prolyl cis-trans isomerase FklB (EC 5.2.1.8)	1	1	1	1	1	1	1	1	1	1	1	1	1	1	1	1	1	1	1	1	1	1	1	1	1	1	1	1	1	1	1	1
23	32	3	0	32:tRNA-i(6)A37 methylthiotransferase	1	1	1	1	1	1	1	1	1	1	1	1	1	1	1	1	1	1	1	1	1	1	1	1	1	1	1	1	1	1	1	1
24	31	3	0	58:4-hydroxybutyrate:acetyl-CoA CoA transferase (EC 2.3.1.-)	1	1	0	1	1	1	1	1	1	1	1	1	1	1	1	1	1	1	1	1	1	1	1	1	1	1	1	1	1	1	1	1
25	26	5	0	90:Alpha-1,2-mannosidase	1	1	1	0	0	1	1	1	1	0	1	0	0	0	1	1	1	1	1	1	1	1	1	1	1	1	1	1	1	1	1	1
26	10	15	0	39:hemagglutinin, putative	0	0	0	0	0	0	0	0	0	0	0	0	0	0	1	1	1	1	1	1	1	1	1	1	0	0	0	0	0	0	0	0
27	32	3	0	42:Glutamate synthase [NADPH] small chain (EC 1.4.1.13)	1	1	1	1	1	1	1	1	1	1	1	1	1	1	1	1	1	1	1	1	1	1	1	1	1	1	1	1	1	1	1	1
28	31	4	0	30:Adenosylmethionine-8-amino-7-oxononanoate aminotransferase (EC 2.6.1.62)	1	1	1	1	1	1	1	1	1	1	0	1	1	1	1	1	1	1	1	1	1	1	1	1	1	1	1	1	1	1	1	1
29	32	4	0	47:hypothetical protein	1	1	1	1	1	1	1	1	1	1	1	1	1	1	1	1	1	1	1	1	1	1	1	1	1	1	1	1	1	1	1	1
30	30	6	0	79:hypothetical protein clusted with conjugative transposons, BF0131	1	1	0	1	1	1	1	1	1	1	1	1	1	1	1	1	1	1	1	1	1	1	1	1	1	1	1	0	1	1	1	1
31	32	4	0	33:3-oxoacyl-[acyl-carrier protein] reductase (EC 1.1.1.100)	1	1	1	1	1	1	1	1	1	1	1	1	1	1	1	1	1	1	1	1	1	1	1	1	1	1	1	1	1	1	1	1
32	32	4	0	47:RNA polymerase ECF-type sigma factor	1	1	1	1	1	1	1	1	1	1	1	1	1	1	1	1	1	1	1	1	1	1	1	1	1	1	1	1	1	1	1	1
33	32	5	0	59:Immunoreactive 53 kDa antigen PG123	1	1	1	1	1	1	1	1	1	1	1	1	1	1	1	1	1	1	1	1	1	1	1	1	1	1	1	1	1	1	1	1
34	20	15	0	45:Cell surface protein	1	1	0	1	1	1	1	1	1	1	0	1	1	1	0	0	0	0	1	0	0	0	0	1	0	1	1	0	1	1	1	1
35	23	8	0	20:hypothetical protein	1	1	1	0	0	0	0	0	0	1	0	1	1	1	1	1	1	1	1	1	1	1	1	1	1	0	1	0	1	1	1	1
36	32	5	0	61:ATP-dependent DNA helicase RecQ	1	1	1	1	1	1	1	1	1	1	1	1	1	1	1	1	1	1	1	1	1	1	1	1	1	1	1	1	1	1	1	1
37	32	4	0	52:Cobalt-zinc-cadmium resistance protein CzcA; Cation efflux system protein CusA	1	1	1	1	1	1	1	1	1	1	1	1	1	1	1	1	1	1	1	1	1	1	1	1	1	1	1	1	1	1	1	1
38	32	6	0	22:Outer membrane lipoprotein omp16 precursor	1	1	1	1	1	1	1	1	1	1	1	1	1	1	1	1	1	1	1	1	1	1	1	1	1	1	1	1	1	1	1	1
39	32	4	0	27:Carboxy-terminal processing protease	1	1	1	1	1	1	1	1	1	1	1	1	1	1	1	1	1	1	1	1	1	1	1	1	1	1	1	1	1	1	1	1
40	32	7	0	49:Putative conjugative transposon mobilization protein BF0132	1	1	1	1	1	1	1	1	1	1	1	1	1	1	1	1	1	1	1	1	1	1	1	1	1	1	1	1	1	1	1	1
41	21	12	0	58:Mobile element protein	1	1	1	0	1	0	1	0	0	1	0	1	1	0	1	0	0	1	0	1	1	1	1	1	1	1	0	1	1	1	0	1
42	32	3	0	22:integrase/recombinase XerD	1	1	1	1	1	1	1	1	1	1	1	1	1	1	1	1	1	1	1	1	1	1	1	1	1	1	1	1	1	1	1	1
43	32	3	0	41:ClpB protein	1	1	1	1	1	1	1	1	1	1	1	1	1	1	1	1	1	1	1	1	1	1	1	1	1	1	1	1	1	1	1	1
44	12	28	0	67:Mobile element protein	0	0	0	1	1	1	1	0	0	0	0	0	0	0	1	1	1	1	0	0	0	0	0	0	1	0	0	1	1	1	0	0
45	32	3	0	29:ApeH acylamino-acid-releasing enzyme (EC 3.4.19.1)	1	1	1	1	1	1	1	1	1	1	1	1	1	1	1	1	1	1	1	1	1	1	1	1	1	1	1	1	1	1	1	1
46	22	6	0	66:DNA-binding protein, histone-like family	0	0	0	1	0	0	0	1	0	1	1	1	1	1	1	1	1	1	1	1	1	1	1	1	1	0	0	1	1	1	1	0
47	27	7	0	33:Conjugative transposon protein TraP @ DNA primase (EC 2.7.7.-)	0	0	0	1	1	1	1	1	1	1	1	1	1	1	1	1	1	1	1	1	1	1	1	1	1	0	1	1	1	1	0	1
48	15	14	0	59:hypothetical protein	0	0	1	1	1	1	1	1	1	0	1	0	0	0	0	0	0	0	0	0	0	0	0	0	1	1	1	1	1	1	1	0
49	32	3	0	63:Long-chain-fatty-acid--CoA ligase (EC 6.2.1.3)	1	1	1	1	1	1	1	1	1	1	1	1	1	1	1	1	1	1	1	1	1	1	1	1	1	1	1	1	1	1	1	1
50	32	5	0	35:Signal recognition particle, subunit Ffh SRP54 (TC 3.A.5.1.1)	1	1	1	1	1	1	1	1	1	1	1	1	1	1	1	1	1	1	1	1	1	1	1	1	1	1	1	1	1	1	1	1
51	28	7	0	63:putative DNA methylase	0	1	0	1	1	1	1	1	1	1	1	1	1	1	1	1	1	1	1	1	1	0	0	1	1	1	1	1	1	1	1	1
52	32	6	0	43:Lysyl endopeptidase (EC 3.4.21.50)	1	1	1	1	1	1	1	1	1	1	1	1	1	1	1	1	1	1	1	1	1	1	1	1	1	1	1	1	1	1	1	1
53	32	4	0	20:Octaprenyl diphosphate synthase (EC 2.5.1.90) / Dimethylallyltransferase (EC 2.5.1.1) / (2E,6E)-farnesyl diphosphate synthase (EC 2.5.1.10) / Geranylgeranyl diphosphate synthase (EC 2.5.1.29)	1	1	1	1	1	1	1	1	1	1	1	1	1	1	1	1	1	1	1	1	1	1	1	1	1	1	1	1	1	1	1	1
54	32	3	0	34:Excinuclease ABC subunit A	1	1	1	1	1	1	1	1	1	1	1	1	1	1	1	1	1	1	1	1	1	1	1	1	1	1	1	1	1	1	1	1
55	32	3	0	33:Ribosomal large subunit pseudouridine synthase D (EC 4.2.1.70)	1	1	1	1	1	1	1	1	1	1	1	1	1	1	1	1	1	1	1	1	1	1	1	1	1	1	1	1	1	1	1	1
56	32	3	0	32:Endonuclease III (EC 4.2.99.18)	1	1	1	1	1	1	1	1	1	1	1	1	1	1	1	1	1	1	1	1	1	1	1	1	1	1	1	1	1	1	1	1
57	31	5	0	65:2-oxoglutarate oxidoreductase, alpha subunit (EC 1.2.7.3)	1	1	0	1	1	1	1	1	1	1	1	1	1	1	1	1	1	1	1	1	1	1	1	1	1	1	1	1	1	1	1	1
58	32	4	0	33:Sulfur carrier protein adenylyltransferase ThiF	1	1	1	1	1	1	1	1	1	1	1	1	1	1	1	1	1	1	1	1	1	1	1	1	1	1	1	1	1	1	1	1
59	32	3	0	65:Dipeptidyl carboxypeptidase Dcp (EC 3.4.15.5)	1	1	1	1	1	1	1	1	1	1	1	1	1	1	1	1	1	1	1	1	1	1	1	1	1	1	1	1	1	1	1	1
60	32	5	0	34:GTP pyrophosphokinase (EC 2.7.6.5), (p)ppGpp synthetase II / Guanosine-3',5'-bis(diphosphate) 3'-pyrophosphohydrolase (EC 3.1.7.2)	1	1	1	1	1	1	1	1	1	1	1	1	1	1	1	1	1	1	1	1	1	1	1	1	1	1	1	1	1	1	1	1
61	32	2	0	32:Peptide chain release factor 1	1	1	1	1	1	1	1	1	1	1	1	1	1	1	1	1	1	1	1	1	1	1	1	1	1	1	1	1	1	1	1	1
62	32	2	0	32:UDP-N-acetylmuramoylalanyl-D-glutamyl-2,6-diaminopimelate--D-alanyl-D-alanine ligase (EC 6.3.2.10)	1	1	1	1	1	1	1	1	1	1	1	1	1	1	1	1	1	1	1	1	1	1	1	1	1	1	1	1	1	1	1	1
63	32	3	0	32:Transcriptional regulator	1	1	1	1	1	1	1	1	1	1	1	1	1	1	1	1	1	1	1	1	1	1	1	1	1	1	1	1	1	1	1	1
64	32	2	0	23:DNA-binding protein HU-beta	1	1	1	1	1	1	1	1	1	1	1	1	1	1	1	1	1	1	1	1	1	1	1	1	1	1	1	1	1	1	1	1
65	32	2	0	32:Na(+)-translocating NADH-quinone reductase subunit B (EC 1.6.5.-)	1	1	1	1	1	1	1	1	1	1	1	1	1	1	1	1	1	1	1	1	1	1	1	1	1	1	1	1	1	1	1	1
66	32	3	0	28:DEAD-box ATP-dependent RNA helicase CshA (EC 3.6.4.13)	1	1	1	1	1	1	1	1	1	1	1	1	1	1	1	1	1	1	1	1	1	1	1	1	1	1	1	1	1	1	1	1
67	32	2	0	32:Transcription-repair coupling factor	1	1	1	1	1	1	1	1	1	1	1	1	1	1	1	1	1	1	1	1	1	1	1	1	1	1	1	1	1	1	1	1
68	32	2	0	64:Dipeptidyl peptidase IV	1	1	1	1	1	1	1	1	1	1	1	1	1	1	1	1	1	1	1	1	1	1	1	1	1	1	1	1	1	1	1	1
69	32	2	0	64:Chromate transport protein	1	1	1	1	1	1	1	1	1	1	1	1	1	1	1	1	1	1	1	1	1	1	1	1	1	1	1	1	1	1	1	1
70	32	2	0	64:tRNA dimethylallyltransferase (EC 2.5.1.75)	1	1	1	1	1	1	1	1	1	1	1	1	1	1	1	1	1	1	1	1	1	1	1	1	1	1	1	1	1	1	1	1
71	32	2	0	32:Topoisomerase IV subunit B (EC 5.99.1.-)	1	1	1	1	1	1	1	1	1	1	1	1	1	1	1	1	1	1	1	1	1	1	1	1	1	1	1	1	1	1	1	1
72	32	2	0	58:Magnesium and cobalt efflux protein CorC	1	1	1	1	1	1	1	1	1	1	1	1	1	1	1	1	1	1	1	1	1	1	1	1	1	1	1	1	1	1	1	1
73	32	2	0	64:Aminoacyl-histidine dipeptidase (Peptidase D) (EC 3.4.13.3)	1	1	1	1	1	1	1	1	1	1	1	1	1	1	1	1	1	1	1	1	1	1	1	1	1	1	1	1	1	1	1	1
74	32	2	0	64:MotA/TolQ/ExbB proton channel family protein	1	1	1	1	1	1	1	1	1	1	1	1	1	1	1	1	1	1	1	1	1	1	1	1	1	1	1	1	1	1	1	1
75	28	6	0	61:Conjugative transposon protein TraA	1	1	0	1	1	1	1	1	1	1	1	1	1	1	1	1	1	1	0	1	1	1	0	1	1	1	1	0	1	1	1	1
76	32	2	0	32:Topoisomerase IV subunit A (EC 5.99.1.-)	1	1	1	1	1	1	1	1	1	1	1	1	1	1	1	1	1	1	1	1	1	1	1	1	1	1	1	1	1	1	1	1
77	32	2	0	32:BatA (Bacteroides aerotolerance operon)	1	1	1	1	1	1	1	1	1	1	1	1	1	1	1	1	1	1	1	1	1	1	1	1	1	1	1	1	1	1	1	1
78	32	2	0	64:S-adenosylmethionine:tRNA ribosyltransferase-isomerase (EC 5.-.-.-)	1	1	1	1	1	1	1	1	1	1	1	1	1	1	1	1	1	1	1	1	1	1	1	1	1	1	1	1	1	1	1	1
79	32	3	0	32:Glycosyltransferase	1	1	1	1	1	1	1	1	1	1	1	1	1	1	1	1	1	1	1	1	1	1	1	1	1	1	1	1	1	1	1	1
80	31	4	0	63:2-oxoglutarate oxidoreductase, beta subunit (EC 1.2.7.3)	1	1	0	1	1	1	1	1	1	1	1	1	1	1	1	1	1	1	1	1	1	1	1	1	1	1	1	1	1	1	1	1
81	32	2	0	32:FIG00936757: hypothetical protein	1	1	1	1	1	1	1	1	1	1	1	1	1	1	1	1	1	1	1	1	1	1	1	1	1	1	1	1	1	1	1	1
82	32	2	0	32:TRNA/rRNA methyltransferase	1	1	1	1	1	1	1	1	1	1	1	1	1	1	1	1	1	1	1	1	1	1	1	1	1	1	1	1	1	1	1	1
83	32	2	0	32:Collagenase precursor (EC 3.4.-.-)	1	1	1	1	1	1	1	1	1	1	1	1	1	1	1	1	1	1	1	1	1	1	1	1	1	1	1	1	1	1	1	1
84	32	2	0	32:rRNA small subunit methyltransferase I	1	1	1	1	1	1	1	1	1	1	1	1	1	1	1	1	1	1	1	1	1	1	1	1	1	1	1	1	1	1	1	1
85	32	3	0	61:COG1649 predicted glycoside hydrolase	1	1	1	1	1	1	1	1	1	1	1	1	1	1	1	1	1	1	1	1	1	1	1	1	1	1	1	1	1	1	1	1
86	29	7	0	43:FIG00936597: hypothetical protein	1	1	1	1	1	1	1	1	1	1	1	1	1	1	1	1	1	1	0	1	1	0	1	1	1	1	1	0	1	1	1	1
87	31	6	0	60:Putative mobilization protein BF0133	1	1	1	1	1	1	1	1	1	1	1	1	1	1	1	1	1	1	1	1	1	1	1	1	1	1	1	0	1	1	1	1
88	32	3	0	32:Succinate dehydrogenase flavoprotein subunit (EC 1.3.99.1)	1	1	1	1	1	1	1	1	1	1	1	1	1	1	1	1	1	1	1	1	1	1	1	1	1	1	1	1	1	1	1	1
89	30	2	0	51:Methylmalonyl-CoA mutase (EC 5.4.99.2)	1	1	0	1	1	1	1	1	1	1	1	1	1	1	1	1	1	1	0	1	1	1	1	1	1	1	1	1	1	1	1	1
90	32	3	0	59:Ferrous iron transport protein B	1	1	1	1	1	1	1	1	1	1	1	1	1	1	1	1	1	1	1	1	1	1	1	1	1	1	1	1	1	1	1	1
91	30	2	0	30:Carbamoyl-phosphate synthase small chain (EC 6.3.5.5)	1	1	1	1	1	1	1	1	1	1	1	1	1	1	1	1	1	1	1	1	1	1	1	1	0	1	0	1	1	1	1	1
92	29	4	0	52:Conjugative transposon protein TraN	1	1	0	1	1	1	1	1	1	1	1	1	1	1	1	1	1	1	0	1	1	1	1	1	1	1	1	0	1	1	1	1
93	32	2	0	32:Phosphate starvation-inducible protein PhoH, predicted ATPase	1	1	1	1	1	1	1	1	1	1	1	1	1	1	1	1	1	1	1	1	1	1	1	1	1	1	1	1	1	1	1	1
94	24	5	0	42:Toprim domain protein	0	1	0	1	1	1	1	1	1	0	1	1	0	1	1	1	1	1	0	1	1	0	0	1	1	1	1	1	0	1	1	1
95	28	5	0	49:Conjugative transposon protein TraO	1	1	0	1	1	1	1	1	1	1	1	1	0	1	1	1	1	1	0	1	1	1	1	1	1	1	1	0	1	1	1	1
96	32	2	0	29:Protein YidD	1	1	1	1	1	1	1	1	1	1	1	1	1	1	1	1	1	1	1	1	1	1	1	1	1	1	1	1	1	1	1	1
97	21	10	0	19:Subtilisin-like serine proteases	0	0	1	1	1	1	1	1	1	1	1	1	1	0	0	0	0	0	1	0	1	0	0	1	1	1	1	1	1	1	1	0
98	32	2	0	32:Recombination inhibitory protein MutS2	1	1	1	1	1	1	1	1	1	1	1	1	1	1	1	1	1	1	1	1	1	1	1	1	1	1	1	1	1	1	1	1
99	32	2	0	57:Alpha-ribazole-5'-phosphate phosphatase (EC 3.1.3.73)	1	1	1	1	1	1	1	1	1	1	1	1	1	1	1	1	1	1	1	1	1	1	1	1	1	1	1	1	1	1	1	1
100	30	3	0	20:Fumarate hydratase class I (EC 4.2.1.2)	1	1	1	1	1	1	1	1	1	1	0	1	1	1	1	1	1	1	1	1	1	1	1	1	1	1	1	1	1	1	0	1
101	32	5	0	44:Lead, cadmium, zinc and mercury transporting ATPase (EC 3.6.3.3) (EC 3.6.3.5); Copper-translocating P-type ATPase (EC 3.6.3.4)	1	1	1	1	1	1	1	1	1	1	1	1	1	1	1	1	1	1	1	1	1	1	1	1	1	1	1	1	1	1	1	1
102	32	3	0	28:putative membrane protein	1	1	1	1	1	1	1	1	1	1	1	1	1	1	1	1	1	1	1	1	1	1	1	1	1	1	1	1	1	1	1	1
103	32	3	0	43:Ferric siderophore transport system, periplasmic binding protein TonB	1	1	1	1	1	1	1	1	1	1	1	1	1	1	1	1	1	1	1	1	1	1	1	1	1	1	1	1	1	1	1	1
104	32	3	0	50:UDP-glucose dehydrogenase (EC 1.1.1.22)	1	1	1	1	1	1	1	1	1	1	1	1	1	1	1	1	1	1	1	1	1	1	1	1	1	1	1	1	1	1	1	1
105	32	2	0	32:Phosphate acetyltransferase (EC 2.3.1.8)	1	1	1	1	1	1	1	1	1	1	1	1	1	1	1	1	1	1	1	1	1	1	1	1	1	1	1	1	1	1	1	1
106	26	3	0	17:immunoreactive 43 kDa antigen PG32	1	1	1	0	0	0	0	0	0	1	1	1	1	1	1	1	1	1	1	1	1	1	1	1	1	1	1	1	1	1	1	1
107	27	3	0	36:2-iminoacetate synthase (ThiH) (EC 4.1.99.19)	1	1	0	1	1	1	1	1	1	0	0	0	0	1	1	1	1	1	1	1	1	1	1	1	1	1	1	1	1	1	1	1
108	27	9	0	40:Conjugative transposon protein TraK	1	1	0	1	1	1	1	1	1	1	1	1	1	1	1	1	1	1	0	1	1	0	0	1	1	1	1	0	1	1	1	1
109	32	2	0	32:Thioredoxin reductase (EC 1.8.1.9)	1	1	1	1	1	1	1	1	1	1	1	1	1	1	1	1	1	1	1	1	1	1	1	1	1	1	1	1	1	1	1	1
110	27	4	0	44:hypothetical protein	1	1	1	1	1	1	1	1	1	1	0	1	1	1	1	1	1	1	1	1	1	1	1	1	1	1	1	0	0	0	0	1
111	32	3	0	28:Putative hemolysin	1	1	1	1	1	1	1	1	1	1	1	1	1	1	1	1	1	1	1	1	1	1	1	1	1	1	1	1	1	1	1	1
112	32	2	0	37:hypothetical protein	1	1	1	1	1	1	1	1	1	1	1	1	1	1	1	1	1	1	1	1	1	1	1	1	1	1	1	1	1	1	1	1
113	31	2	0	51:L-threonine 3-O-phosphate decarboxylase (EC 4.1.1.81)	1	1	1	1	1	1	1	1	1	1	0	1	1	1	1	1	1	1	1	1	1	1	1	1	1	1	1	1	1	1	1	1
114	22	5	0	53:Beta-hexosaminidase (EC 3.2.1.52)	0	0	1	0	0	1	1	1	1	0	1	0	0	0	1	1	1	1	0	1	1	1	1	1	1	1	1	1	1	1	1	0
115	26	3	0	21:bacterial sugar transferase	1	1	1	0	0	0	0	0	0	1	1	1	1	1	1	1	1	1	1	1	1	1	1	1	1	1	1	1	1	1	1	1
116	27	7	0	52:Conjugative transposon protein TraJ	1	1	0	1	1	1	1	1	1	1	1	1	1	1	1	1	1	1	0	1	1	0	0	1	1	1	1	0	1	1	1	1
117	26	2	0	52:ABC transporter permease protein	1	1	1	1	1	1	1	1	1	0	0	0	0	0	1	1	1	1	1	1	1	1	1	1	1	1	1	1	1	1	0	1
118	32	3	0	26:Pyrophosphate-dependent fructose 6-phosphate-1-kinase (EC 2.7.1.90)	1	1	1	1	1	1	1	1	1	1	1	1	1	1	1	1	1	1	1	1	1	1	1	1	1	1	1	1	1	1	1	1
119	32	2	0	35:Glucokinase (EC 2.7.1.2)	1	1	1	1	1	1	1	1	1	1	1	1	1	1	1	1	1	1	1	1	1	1	1	1	1	1	1	1	1	1	1	1
120	32	2	0	46:Thiamin-regulated outer membrane receptor Omr1	1	1	1	1	1	1	1	1	1	1	1	1	1	1	1	1	1	1	1	1	1	1	1	1	1	1	1	1	1	1	1	1
121	27	4	0	30:hypothetical protein	1	1	0	1	1	1	1	1	1	1	1	1	1	1	1	1	1	1	0	1	1	1	0	1	1	1	1	0	1	0	1	1
122	28	2	0	38:Alpha-L-fucosidase (EC 3.2.1.51)	1	1	1	1	1	1	1	1	1	0	1	0	0	1	1	1	1	1	1	1	1	1	1	1	1	1	1	1	1	1	1	0
123	32	2	0	18:Glycosyl transferase, family 2	1	1	1	1	1	1	1	1	1	1	1	1	1	1	1	1	1	1	1	1	1	1	1	1	1	1	1	1	1	1	1	1
124	27	4	0	50:Conjugative transposon protein TraM	1	1	0	1	1	1	1	1	1	1	1	1	1	1	1	1	1	1	0	1	1	0	0	1	1	1	1	0	1	1	1	1
125	27	4	0	50:Conjugative transposon protein TraQ	1	1	0	0	1	1	1	1	1	1	1	1	1	1	1	1	1	1	0	1	1	1	0	1	1	1	1	0	1	1	1	1
126	22	3	0	49:Beta-galactosidase (EC 3.2.1.23)	0	0	1	0	0	1	1	1	1	0	1	0	0	0	1	1	1	1	0	1	1	1	1	1	1	1	1	1	1	1	1	0
127	27	2	0	49:Glucosamine-6-phosphate deaminase (EC 3.5.99.6)	1	1	1	1	1	1	1	1	1	0	1	0	0	0	1	1	1	1	0	1	1	1	1	1	1	1	1	1	1	1	1	1
128	27	4	0	49:Conjugative transposon protein TraG	1	1	0	1	1	1	1	1	1	1	1	1	1	1	1	1	1	1	0	1	1	0	0	1	1	1	1	0	1	1	1	1
129	31	2	0	42:ATP:Cob(I)alamin adenosyltransferase (EC 2.5.1.17)	1	1	1	1	1	1	1	1	1	1	1	1	1	1	1	1	1	1	0	1	1	1	1	1	1	1	1	1	1	1	1	1
130	31	2	0	20:FIG00936528: hypothetical protein	1	1	0	1	1	1	1	1	1	1	1	1	1	1	1	1	1	1	1	1	1	1	1	1	1	1	1	1	1	1	1	1
131	29	2	0	47:Electron transfer flavoprotein, alpha subunit	1	1	0	1	1	1	1	1	1	1	0	1	1	1	1	1	1	1	1	1	1	1	1	1	1	1	1	1	1	1	0	1
132	29	2	0	47:Electron transfer flavoprotein, beta subunit	1	1	0	1	1	1	1	1	1	1	0	1	1	1	1	1	1	1	1	1	1	1	1	1	1	1	1	1	1	1	0	1
133	29	2	0	23:Butyryl-CoA dehydrogenase (EC 1.3.99.2)	1	1	0	1	1	1	1	1	1	1	0	1	1	1	1	1	1	1	1	1	1	1	1	1	1	1	1	1	1	1	0	1
134	29	2	0	19:FIG00936465: hypothetical protein	1	1	0	0	0	1	1	1	1	1	1	1	1	1	1	1	1	1	1	1	1	1	1	1	1	1	1	1	1	1	1	1
135	32	2	0	31:Cysteine desulfurase (EC 2.8.1.7), SufS subfamily	1	1	1	1	1	1	1	1	1	1	1	1	1	1	1	1	1	1	1	1	1	1	1	1	1	1	1	1	1	1	1	1
136	31	3	0	47:Phosphoserine phosphatase (EC 3.1.3.3)	1	1	1	1	1	1	1	1	1	1	0	1	1	1	1	1	1	1	1	1	1	1	1	1	1	1	1	1	1	1	1	1
137	32	2	0	14:FIG00896779: hypothetical protein	1	1	1	1	1	1	1	1	1	1	1	1	1	1	1	1	1	1	1	1	1	1	1	1	1	1	1	1	1	1	1	1
138	22	4	0	41:Conjugative transposon protein TraB	0	0	0	0	1	1	1	0	1	1	0	1	1	1	1	1	1	1	0	1	1	0	1	1	1	1	1	1	1	1	0	0
139	18	6	0	9:putative glycosyltransferase	1	1	1	0	0	0	0	0	0	0	1	0	0	0	1	1	1	1	1	0	0	0	1	0	1	1	1	1	1	1	1	1
140	27	2	0	39:Nitroreductase family protein	1	1	1	1	1	1	1	1	1	1	0	1	1	1	1	1	1	1	1	1	1	1	1	1	1	1	1	0	0	0	0	1
141	32	3	0	34:Probable Co/Zn/Cd efflux system membrane fusion protein	1	1	1	1	1	1	1	1	1	1	1	1	1	1	1	1	1	1	1	1	1	1	1	1	1	1	1	1	1	1	1	1
142	29	2	0	40:Vitamin B12 ABC transporter, permease component BtuC	1	1	1	1	1	1	1	1	1	0	1	0	0	1	1	1	1	1	1	1	1	1	1	1	1	1	1	1	1	1	1	1
143	28	3	0	28:hypothetical protein	1	1	0	1	1	1	1	1	1	1	0	1	1	1	1	1	1	1	1	1	1	1	1	1	1	1	0	1	1	1	0	1
144	32	2	0	31:Peptide methionine sulfoxide reductase MsrA (EC 1.8.4.11) / Peptide methionine sulfoxide reductase MsrB (EC 1.8.4.12)	1	1	1	1	1	1	1	1	1	1	1	1	1	1	1	1	1	1	1	1	1	1	1	1	1	1	1	1	1	1	1	1
145	29	5	0	36:putative TonB-dependent receptor	1	1	0	1	1	1	1	1	1	1	1	1	1	1	1	1	1	1	1	1	1	1	1	1	0	1	1	0	1	1	1	1
146	32	2	0	23:Hypothetical radical SAM family enzyme, NOT coproporphyrinogen III oxidase, oxygen-independent	1	1	1	1	1	1	1	1	1	1	1	1	1	1	1	1	1	1	1	1	1	1	1	1	1	1	1	1	1	1	1	1
147	32	3	0	34:LemA family protein	1	1	1	1	1	1	1	1	1	1	1	1	1	1	1	1	1	1	1	1	1	1	1	1	1	1	1	1	1	1	1	1
148	32	3	0	42:Multi antimicrobial extrusion protein (Na(+)/drug antiporter), MATE family of MDR efflux pumps	1	1	1	1	1	1	1	1	1	1	1	1	1	1	1	1	1	1	1	1	1	1	1	1	1	1	1	1	1	1	1	1
149	30	2	0	42:Sirohydrochlorin cobaltochelatase CbiK (EC 4.99.1.3)	1	1	1	1	1	1	1	1	1	1	0	1	1	1	1	1	1	1	0	1	1	1	1	1	1	1	1	1	1	1	1	1
150	32	2	0	33:NLP/P60 family protein	1	1	1	1	1	1	1	1	1	1	1	1	1	1	1	1	1	1	1	1	1	1	1	1	1	1	1	1	1	1	1	1
151	27	3	0	42:Conjugative transposon protein TraI	1	1	0	1	1	1	1	1	1	1	1	1	1	1	1	1	1	1	0	1	1	0	0	1	1	1	1	0	1	1	1	1
152	16	10	0	41:IS1478 transposase	0	0	0	0	1	0	1	1	1	0	0	1	0	0	0	1	1	1	1	1	1	1	1	1	0	0	0	1	0	1	0	0
153	32	2	0	32:Aspartokinase (EC 2.7.2.4)	1	1	1	1	1	1	1	1	1	1	1	1	1	1	1	1	1	1	1	1	1	1	1	1	1	1	1	1	1	1	1	1
154	32	2	0	29:Superoxide dismutase [Fe] (EC 1.15.1.1)	1	1	1	1	1	1	1	1	1	1	1	1	1	1	1	1	1	1	1	1	1	1	1	1	1	1	1	1	1	1	1	1
155	32	2	0	32:tRNA-specific adenosine-34 deaminase (EC 3.5.4.-)	1	1	1	1	1	1	1	1	1	1	1	1	1	1	1	1	1	1	1	1	1	1	1	1	1	1	1	1	1	1	1	1
156	32	2	0	32:Octanoate-[acyl-carrier-protein]-protein-N-octanoyltransferase	1	1	1	1	1	1	1	1	1	1	1	1	1	1	1	1	1	1	1	1	1	1	1	1	1	1	1	1	1	1	1	1
157	32	2	0	41:Mannose-1-phosphate guanylyltransferase (GDP) (EC 2.7.7.22)	1	1	1	1	1	1	1	1	1	1	1	1	1	1	1	1	1	1	1	1	1	1	1	1	1	1	1	1	1	1	1	1
158	32	3	0	40:Probable zinc protease pqqL (EC 3.4.99.-)	1	1	1	1	1	1	1	1	1	1	1	1	1	1	1	1	1	1	1	1	1	1	1	1	1	1	1	1	1	1	1	1
159	24	4	0	27:tetracycline resistance element mobilization regulatory protein rteC	0	1	0	1	1	1	1	0	1	1	0	1	1	1	1	1	1	1	0	1	1	1	1	1	1	1	1	0	1	1	0	0
160	32	2	0	30:3,4-dihydroxy-2-butanone 4-phosphate synthase (EC 4.1.99.12) / GTP cyclohydrolase II (EC 3.5.4.25)	1	1	1	1	1	1	1	1	1	1	1	1	1	1	1	1	1	1	1	1	1	1	1	1	1	1	1	1	1	1	1	1
161	10	7	0	26:SclB protein	0	0	1	1	1	1	1	1	1	0	0	0	0	0	0	0	0	0	0	0	0	0	0	0	1	1	0	0	0	0	0	1
162	15	7	0	40:hypothetical protein	0	0	1	1	1	1	1	1	1	0	1	0	0	0	0	0	0	0	0	0	0	0	0	0	1	1	1	1	1	1	1	0
163	32	2	0	40:Malate dehydrogenase (EC 1.1.1.37)	1	1	1	1	1	1	1	1	1	1	1	1	1	1	1	1	1	1	1	1	1	1	1	1	1	1	1	1	1	1	1	1
164	25	3	0	39:FIG00937820: hypothetical protein	1	1	0	1	1	1	1	1	1	1	1	1	1	1	1	1	0	0	0	1	1	0	0	1	1	1	1	0	1	1	1	1
165	24	4	0	21:putative endonuclease	1	1	1	1	1	1	1	1	1	1	1	1	1	1	0	0	0	0	1	0	0	1	0	0	1	1	1	1	1	1	1	1
166	26	2	0	17:3-hydroxybutyryl-CoA dehydratase (EC 4.2.1.55)	1	1	0	0	0	1	1	1	1	1	0	1	1	1	1	1	1	1	1	1	1	1	1	1	1	1	1	0	1	1	0	1
167	32	3	0	39:Translation elongation factor P	1	1	1	1	1	1	1	1	1	1	1	1	1	1	1	1	1	1	1	1	1	1	1	1	1	1	1	1	1	1	1	1
168	27	2	0	27:Outer membrane efflux protein	1	1	1	1	1	1	1	1	1	0	0	0	0	1	1	1	1	1	1	1	1	1	1	1	1	1	1	1	1	1	0	1
169	25	3	0	38:Conjugative transposon protein TraE	1	1	0	1	1	1	1	1	1	1	1	1	1	1	1	1	1	1	0	1	1	0	0	1	1	1	1	0	0	0	1	1
170	31	3	0	28:putative transporter	1	1	1	1	1	1	1	1	1	0	1	1	1	1	1	1	1	1	1	1	1	1	1	1	1	1	1	1	1	1	1	1
171	25	3	0	27:FIG00937340: hypothetical protein	1	1	0	1	1	1	1	1	1	1	1	1	1	1	1	1	0	0	0	1	1	0	0	1	1	1	1	0	1	1	1	1
172	24	4	0	10:Lipopolysaccharide biosynthesis protein RffA	1	1	1	0	0	0	0	0	0	1	0	1	1	1	1	1	1	1	1	1	1	1	1	1	1	1	1	1	1	1	0	1
173	32	2	0	38:Flavodoxin 1	1	1	1	1	1	1	1	1	1	1	1	1	1	1	1	1	1	1	1	1	1	1	1	1	1	1	1	1	1	1	1	1
174	32	2	0	37:UDP-glucose 4-epimerase (EC 5.1.3.2)	1	1	1	1	1	1	1	1	1	1	1	1	1	1	1	1	1	1	1	1	1	1	1	1	1	1	1	1	1	1	1	1
175	32	3	0	32:hypothetical protein	1	1	1	1	1	1	1	1	1	1	1	1	1	1	1	1	1	1	1	1	1	1	1	1	1	1	1	1	1	1	1	1
176	31	2	0	28:Methionine gamma-lyase (EC 4.4.1.11)	1	1	1	1	1	1	1	1	1	1	0	1	1	1	1	1	1	1	1	1	1	1	1	1	1	1	1	1	1	1	1	1
177	32	2	0	38:Beta-propeller domains of methanol dehydrogenase type	1	1	1	1	1	1	1	1	1	1	1	1	1	1	1	1	1	1	1	1	1	1	1	1	1	1	1	1	1	1	1	1
178	28	2	0	38:Tryptophanase (EC 4.1.99.1)	1	1	0	1	1	1	1	1	1	1	0	1	1	1	1	1	1	1	1	1	1	1	1	1	0	1	1	1	1	1	0	1
179	32	2	0	38:Probable dipeptidase (EC 3.4.-.-)	1	1	1	1	1	1	1	1	1	1	1	1	1	1	1	1	1	1	1	1	1	1	1	1	1	1	1	1	1	1	1	1
180	29	3	0	35:CobN/magnesium chelatase family protein	1	1	0	1	1	1	1	1	1	1	0	1	1	1	1	1	1	1	1	1	1	1	1	1	1	1	0	1	1	1	1	1
181	25	2	0	19:Vitamin B12 ABC transporter, B12-binding component BtuF	1	1	1	1	1	0	0	0	0	0	1	0	0	1	1	1	1	1	1	1	1	1	1	1	1	1	1	1	1	1	1	1
182	32	3	0	28:Deoxyguanosinetriphosphate triphosphohydrolase (EC 3.1.5.1)	1	1	1	1	1	1	1	1	1	1	1	1	1	1	1	1	1	1	1	1	1	1	1	1	1	1	1	1	1	1	1	1
183	32	6	0	34:Similar to glycogen synthase (EC 2.4.1.21)	1	1	1	1	1	1	1	1	1	1	1	1	1	1	1	1	1	1	1	1	1	1	1	1	1	1	1	1	1	1	1	1
184	32	3	0	37:hypothetical protein	1	1	1	1	1	1	1	1	1	1	1	1	1	1	1	1	1	1	1	1	1	1	1	1	1	1	1	1	1	1	1	1
185	31	2	0	37:Cardiolipin synthetase (EC 2.7.8.-)	1	1	0	1	1	1	1	1	1	1	1	1	1	1	1	1	1	1	1	1	1	1	1	1	1	1	1	1	1	1	1	1
186	22	5	0	18:hypothetical protein	1	1	1	1	1	1	1	1	1	0	1	0	0	1	1	1	1	1	0	0	0	0	0	0	1	1	1	0	1	1	1	1
187	32	3	0	32:DNA mismatch repair protein MutS	1	1	1	1	1	1	1	1	1	1	1	1	1	1	1	1	1	1	1	1	1	1	1	1	1	1	1	1	1	1	1	1
188	32	2	0	15:transcriptional regulator, LuxR family	1	1	1	1	1	1	1	1	1	1	1	1	1	1	1	1	1	1	1	1	1	1	1	1	1	1	1	1	1	1	1	1
189	30	2	0	30:Adenosylcobinamide-phosphate guanylyltransferase (EC 2.7.7.62)	1	1	1	1	1	1	1	1	1	1	0	1	1	1	1	1	1	1	0	1	1	1	1	1	1	1	1	1	1	1	1	1
190	24	3	0	20:Putative periplasmic protein	0	0	0	1	1	1	1	1	1	1	1	1	1	0	0	1	1	1	1	1	1	1	1	1	0	1	0	1	1	1	1	0
191	29	3	0	36:NAD(P) transhydrogenase subunit beta (EC 1.6.1.2)	1	1	1	1	1	1	1	1	1	0	0	1	1	1	1	1	1	1	1	1	1	1	1	1	1	1	1	1	1	1	0	1
192	30	3	0	18:Phosphoglycerol transferase and related proteins,alkaline phosphatase superfamily (EC 2.7.8.20)	1	1	1	1	1	1	1	1	1	1	1	1	1	0	1	1	1	1	0	1	1	1	1	1	1	1	1	1	1	1	1	1
193	26	3	0	24:FIG00935826: hypothetical protein	0	0	1	1	1	1	1	1	1	1	1	1	1	1	1	1	1	1	0	1	1	1	1	1	1	0	1	0	1	1	1	0
194	32	4	0	22:hypothetical protein	1	1	1	1	1	1	1	1	1	1	1	1	1	1	1	1	1	1	1	1	1	1	1	1	1	1	1	1	1	1	1	1
195	32	3	0	26:Beta-hexosaminidase (EC 3.2.1.52)	1	1	1	1	1	1	1	1	1	1	1	1	1	1	1	1	1	1	1	1	1	1	1	1	1	1	1	1	1	1	1	1
196	18	2	0	18:Phosphate transport system permease protein PstA (TC 3.A.1.7.1)	1	1	1	1	1	1	1	1	1	0	0	0	0	0	0	0	0	0	1	1	1	1	1	1	1	0	1	0	0	0	0	1
197	31	2	0	25:hypothetical protein	1	1	0	1	1	1	1	1	1	1	1	1	1	1	1	1	1	1	1	1	1	1	1	1	1	1	1	1	1	1	1	1
198	32	4	0	35:L-threonine 3-dehydrogenase (EC 1.1.1.103)	1	1	1	1	1	1	1	1	1	1	1	1	1	1	1	1	1	1	1	1	1	1	1	1	1	1	1	1	1	1	1	1
199	32	2	0	25:LysM-repeat proteins and domains	1	1	1	1	1	1	1	1	1	1	1	1	1	1	1	1	1	1	1	1	1	1	1	1	1	1	1	1	1	1	1	1
200	32	2	0	34:dTDP-glucose 4,6-dehydratase (EC 4.2.1.46)	1	1	1	1	1	1	1	1	1	1	1	1	1	1	1	1	1	1	1	1	1	1	1	1	1	1	1	1	1	1	1	1
201	32	2	0	35:Cell division protein FtsH (EC 3.4.24.-)	1	1	1	1	1	1	1	1	1	1	1	1	1	1	1	1	1	1	1	1	1	1	1	1	1	1	1	1	1	1	1	1
202	32	2	0	32:Monofunctional biosynthetic peptidoglycan transglycosylase (EC 2.4.2.-)	1	1	1	1	1	1	1	1	1	1	1	1	1	1	1	1	1	1	1	1	1	1	1	1	1	1	1	1	1	1	1	1
203	23	3	0	22:putative helicase	1	1	0	0	0	0	0	0	0	1	1	1	1	1	1	1	1	1	1	1	1	1	1	1	0	1	0	1	1	1	1	1
204	32	2	0	32:TPR repeat precursor	1	1	1	1	1	1	1	1	1	1	1	1	1	1	1	1	1	1	1	1	1	1	1	1	1	1	1	1	1	1	1	1
205	32	2	0	35:SSU rRNA (adenine(1518)-N(6)/adenine(1519)-N(6))-dimethyltransferase (EC 2.1.1.182)	1	1	1	1	1	1	1	1	1	1	1	1	1	1	1	1	1	1	1	1	1	1	1	1	1	1	1	1	1	1	1	1
206	32	4	0	34:Endothelin-converting enzyme 1 precursor (EC 3.4.24.71)	1	1	1	1	1	1	1	1	1	1	1	1	1	1	1	1	1	1	1	1	1	1	1	1	1	1	1	1	1	1	1	1
207	32	2	0	32:Aspartate ammonia-lyase (EC 4.3.1.1)	1	1	1	1	1	1	1	1	1	1	1	1	1	1	1	1	1	1	1	1	1	1	1	1	1	1	1	1	1	1	1	1
208	32	2	0	35:Thiol peroxidase, Tpx-type (EC 1.11.1.15)	1	1	1	1	1	1	1	1	1	1	1	1	1	1	1	1	1	1	1	1	1	1	1	1	1	1	1	1	1	1	1	1
209	20	3	0	18:UPF0141 membrane protein YijP possibly required for phosphoethanolamine modification of lipopolysaccharide	1	1	0	0	0	0	0	0	0	1	1	1	1	1	1	1	1	1	0	1	1	1	1	1	0	0	0	1	1	0	1	1
210	29	2	0	32:FIG00935715: hypothetical protein	1	1	1	1	1	1	1	0	0	1	1	1	1	1	1	1	1	1	1	1	1	1	1	1	1	1	1	1	1	1	0	1
211	27	3	0	30:Transcriptional regulator, TetR family	1	1	1	1	1	1	1	0	0	1	1	1	1	1	1	1	1	1	1	1	1	1	1	1	1	1	1	1	0	0	0	1
212	32	2	0	23:Predicted glucose transporter in maltodextrin utilization gene cluster	1	1	1	1	1	1	1	1	1	1	1	1	1	1	1	1	1	1	1	1	1	1	1	1	1	1	1	1	1	1	1	1
213	32	2	0	20:L-asparaginase (EC 3.5.1.1)	1	1	1	1	1	1	1	1	1	1	1	1	1	1	1	1	1	1	1	1	1	1	1	1	1	1	1	1	1	1	1	1
214	31	2	0	31:Glycosyl transferase, group 2 family protein	1	1	0	1	1	1	1	1	1	1	1	1	1	1	1	1	1	1	1	1	1	1	1	1	1	1	1	1	1	1	1	1
215	32	2	0	25:Rossmann fold nucleotide-binding protein Smf possibly involved in DNA uptake	1	1	1	1	1	1	1	1	1	1	1	1	1	1	1	1	1	1	1	1	1	1	1	1	1	1	1	1	1	1	1	1
216	32	2	0	34:RNA polymerase sigma factor RpoD	1	1	1	1	1	1	1	1	1	1	1	1	1	1	1	1	1	1	1	1	1	1	1	1	1	1	1	1	1	1	1	1
217	32	2	0	14:putative tetratricopeptide repeat family protein	1	1	1	1	1	1	1	1	1	1	1	1	1	1	1	1	1	1	1	1	1	1	1	1	1	1	1	1	1	1	1	1
218	26	4	0	27:hypothetical protein	1	1	1	1	1	0	0	0	0	1	0	1	1	0	1	1	1	1	1	1	1	1	1	1	1	1	1	1	1	1	1	1
219	32	2	0	32:FKBP-type peptidyl-prolyl cis-trans isomerase SlyD (EC 5.2.1.8)	1	1	1	1	1	1	1	1	1	1	1	1	1	1	1	1	1	1	1	1	1	1	1	1	1	1	1	1	1	1	1	1
220	32	2	0	32:ATP-dependent DNA helicase UvrD/PcrA	1	1	1	1	1	1	1	1	1	1	1	1	1	1	1	1	1	1	1	1	1	1	1	1	1	1	1	1	1	1	1	1
221	28	2	0	34:CRISPR-associated protein Cas1	1	1	0	1	1	1	1	1	1	1	0	1	1	1	1	1	1	1	1	1	1	1	1	1	1	1	0	1	0	1	1	1
222	32	2	0	34:DNA polymerase III alpha subunit (EC 2.7.7.7)	1	1	1	1	1	1	1	1	1	1	1	1	1	1	1	1	1	1	1	1	1	1	1	1	1	1	1	1	1	1	1	1
223	32	2	0	31:Peptidase, M23/M37 family	1	1	1	1	1	1	1	1	1	1	1	1	1	1	1	1	1	1	1	1	1	1	1	1	1	1	1	1	1	1	1	1
224	32	2	0	30:Chromosome (plasmid) partitioning protein ParA	1	1	1	1	1	1	1	1	1	1	1	1	1	1	1	1	1	1	1	1	1	1	1	1	1	1	1	1	1	1	1	1
225	23	3	0	19:RNA polymerase sigma-70 factor, ECF subfamily	1	1	1	1	1	0	0	0	0	1	1	1	1	1	1	1	1	1	1	1	1	1	1	1	0	1	0	1	0	0	0	1
226	32	2	0	34:Nucleoside 5-triphosphatase RdgB (dHAPTP, dITP, XTP-specific) (EC 3.6.1.15)	1	1	1	1	1	1	1	1	1	1	1	1	1	1	1	1	1	1	1	1	1	1	1	1	1	1	1	1	1	1	1	1
227	25	2	0	32:2-amino-4-hydroxy-6-hydroxymethyldihydropteridine pyrophosphokinase (EC 2.7.6.3)	1	1	0	1	1	0	0	0	0	1	1	1	1	1	1	1	1	1	1	1	1	1	1	1	0	1	0	1	1	1	1	1
228	19	4	0	27:DNA-cytosine methyltransferase (EC 2.1.1.37)	0	1	0	1	1	1	1	0	0	0	0	1	1	0	0	0	0	0	1	1	1	1	1	1	1	0	1	1	1	1	0	1
229	32	2	0	32:S-adenosylhomocysteine deaminase (EC 3.5.4.28); Methylthioadenosine deaminase	1	1	1	1	1	1	1	1	1	1	1	1	1	1	1	1	1	1	1	1	1	1	1	1	1	1	1	1	1	1	1	1
230	32	2	0	15:Na+ driven multidrug efflux pump	1	1	1	1	1	1	1	1	1	1	1	1	1	1	1	1	1	1	1	1	1	1	1	1	1	1	1	1	1	1	1	1
231	32	2	0	33:Chaperone protein DnaK	1	1	1	1	1	1	1	1	1	1	1	1	1	1	1	1	1	1	1	1	1	1	1	1	1	1	1	1	1	1	1	1
232	32	2	0	17:transglycosylase	1	1	1	1	1	1	1	1	1	1	1	1	1	1	1	1	1	1	1	1	1	1	1	1	1	1	1	1	1	1	1	1
233	32	2	0	32:Replicative DNA helicase (EC 3.6.1.-)	1	1	1	1	1	1	1	1	1	1	1	1	1	1	1	1	1	1	1	1	1	1	1	1	1	1	1	1	1	1	1	1
234	32	2	0	33:hypothetical protein	1	1	1	1	1	1	1	1	1	1	1	1	1	1	1	1	1	1	1	1	1	1	1	1	1	1	1	1	1	1	1	1
235	32	2	0	33:Ribonuclease III (EC 3.1.26.3)	1	1	1	1	1	1	1	1	1	1	1	1	1	1	1	1	1	1	1	1	1	1	1	1	1	1	1	1	1	1	1	1
236	17	7	0	28:Macrolide-specific ABC-type efflux carrier (TC 3.A.1.122.1)	0	0	0	1	1	1	1	1	1	0	0	0	0	0	1	1	1	1	0	1	1	1	1	1	1	0	0	1	0	0	0	0
237	32	2	0	16:Apolipoprotein N-acyltransferase (EC 2.3.1.-) / Copper homeostasis protein CutE	1	1	1	1	1	1	1	1	1	1	1	1	1	1	1	1	1	1	1	1	1	1	1	1	1	1	1	1	1	1	1	1
238	32	2	0	24:Na(+)/H(+) antiporter	1	1	1	1	1	1	1	1	1	1	1	1	1	1	1	1	1	1	1	1	1	1	1	1	1	1	1	1	1	1	1	1
239	32	2	0	32:ATP-dependent Clp protease proteolytic subunit (EC 3.4.21.92)	1	1	1	1	1	1	1	1	1	1	1	1	1	1	1	1	1	1	1	1	1	1	1	1	1	1	1	1	1	1	1	1
240	24	2	0	15:hypothetical protein	0	0	1	0	0	1	1	1	1	1	1	1	1	0	1	1	1	1	0	1	1	1	1	1	1	1	1	0	1	1	1	0
241	32	2	0	33:CTP synthase (EC 6.3.4.2)	1	1	1	1	1	1	1	1	1	1	1	1	1	1	1	1	1	1	1	1	1	1	1	1	1	1	1	1	1	1	1	1
242	29	2	0	23:ATPase component BioM of energizing module of biotin ECF transporter	1	1	1	1	1	1	1	1	1	1	1	1	1	1	1	1	1	1	1	1	1	1	1	1	1	1	1	0	0	0	1	1
243	32	2	0	24:hypothetical protein	1	1	1	1	1	1	1	1	1	1	1	1	1	1	1	1	1	1	1	1	1	1	1	1	1	1	1	1	1	1	1	1
244	32	2	0	23:Protease IV (EC 3.4.21.-)	1	1	1	1	1	1	1	1	1	1	1	1	1	1	1	1	1	1	1	1	1	1	1	1	1	1	1	1	1	1	1	1
245	32	2	0	25:Carboxynorspermidine dehydrogenase, putative (EC 1.1.1.-)	1	1	1	1	1	1	1	1	1	1	1	1	1	1	1	1	1	1	1	1	1	1	1	1	1	1	1	1	1	1	1	1
246	18	2	0	33:putative Tricorn-like protease	1	1	1	1	1	1	1	1	1	0	1	0	0	0	0	0	0	0	0	0	0	0	0	0	1	1	1	1	1	1	1	1
247	32	2	0	32:D-alanine--D-alanine ligase (EC 6.3.2.4)	1	1	1	1	1	1	1	1	1	1	1	1	1	1	1	1	1	1	1	1	1	1	1	1	1	1	1	1	1	1	1	1
248	32	2	0	32:Putative deoxyribonuclease YcfH	1	1	1	1	1	1	1	1	1	1	1	1	1	1	1	1	1	1	1	1	1	1	1	1	1	1	1	1	1	1	1	1
249	32	2	0	33:D-alanyl-D-alanine carboxypeptidase (EC 3.4.16.4)	1	1	1	1	1	1	1	1	1	1	1	1	1	1	1	1	1	1	1	1	1	1	1	1	1	1	1	1	1	1	1	1
250	32	2	0	17:Putative Holliday junction resolvase YggF	1	1	1	1	1	1	1	1	1	1	1	1	1	1	1	1	1	1	1	1	1	1	1	1	1	1	1	1	1	1	1	1
251	32	2	0	18:ATP-dependent helicase	1	1	1	1	1	1	1	1	1	1	1	1	1	1	1	1	1	1	1	1	1	1	1	1	1	1	1	1	1	1	1	1
252	32	2	0	33:Thymidylate synthase (EC 2.1.1.45)	1	1	1	1	1	1	1	1	1	1	1	1	1	1	1	1	1	1	1	1	1	1	1	1	1	1	1	1	1	1	1	1
253	30	2	0	13:Small-conductance mechanosensitive channel	1	1	0	1	1	1	1	1	1	1	1	1	1	1	1	1	1	1	1	1	1	1	1	1	0	1	1	1	1	1	1	1
254	32	2	0	22:N-acetylmuramoyl-L-alanine amidase (EC 3.5.1.28)	1	1	1	1	1	1	1	1	1	1	1	1	1	1	1	1	1	1	1	1	1	1	1	1	1	1	1	1	1	1	1	1
255	32	2	0	33:Acyl-[acyl-carrier-protein]--UDP-N-acetylglucosamine O-acyltransferase (EC 2.3.1.129)	1	1	1	1	1	1	1	1	1	1	1	1	1	1	1	1	1	1	1	1	1	1	1	1	1	1	1	1	1	1	1	1
256	32	2	0	33:Chaperone protein HtpG	1	1	1	1	1	1	1	1	1	1	1	1	1	1	1	1	1	1	1	1	1	1	1	1	1	1	1	1	1	1	1	1
257	32	2	0	25:N-carbamoylputrescine amidase (3.5.1.53)	1	1	1	1	1	1	1	1	1	1	1	1	1	1	1	1	1	1	1	1	1	1	1	1	1	1	1	1	1	1	1	1
258	32	2	0	29:1,4-dihydroxy-2-naphthoate polyprenyltransferase (EC 2.5.1.74)	1	1	1	1	1	1	1	1	1	1	1	1	1	1	1	1	1	1	1	1	1	1	1	1	1	1	1	1	1	1	1	1
259	32	2	0	33:Uracil-DNA glycosylase, family 1	1	1	1	1	1	1	1	1	1	1	1	1	1	1	1	1	1	1	1	1	1	1	1	1	1	1	1	1	1	1	1	1
260	32	2	0	19:lipoprotein, putative	1	1	1	1	1	1	1	1	1	1	1	1	1	1	1	1	1	1	1	1	1	1	1	1	1	1	1	1	1	1	1	1
261	30	2	0	22:Phosphoesterase (EC 3.1.-.-)	1	1	1	1	1	1	1	1	1	1	1	1	1	0	1	1	1	1	0	1	1	1	1	1	1	1	1	1	1	1	1	1
262	32	2	0	33:Nucleoside permease NupG	1	1	1	1	1	1	1	1	1	1	1	1	1	1	1	1	1	1	1	1	1	1	1	1	1	1	1	1	1	1	1	1
263	32	2	0	18:hypothetical protein	1	1	1	1	1	1	1	1	1	1	1	1	1	1	1	1	1	1	1	1	1	1	1	1	1	1	1	1	1	1	1	1
264	14	11	0	30:ISPg5, transposase Orf1	0	0	0	0	1	0	1	0	0	1	0	1	0	0	1	1	0	1	0	1	1	0	1	1	0	1	0	1	1	0	0	0
265	32	2	0	33:Cell division protein FtsK	1	1	1	1	1	1	1	1	1	1	1	1	1	1	1	1	1	1	1	1	1	1	1	1	1	1	1	1	1	1	1	1
266	32	2	0	33:DNA primase (EC 2.7.7.-)	1	1	1	1	1	1	1	1	1	1	1	1	1	1	1	1	1	1	1	1	1	1	1	1	1	1	1	1	1	1	1	1
267	32	2	0	19:hypothetical protein	1	1	1	1	1	1	1	1	1	1	1	1	1	1	1	1	1	1	1	1	1	1	1	1	1	1	1	1	1	1	1	1
268	32	2	0	33:Lipoprotein releasing system transmembrane protein LolC	1	1	1	1	1	1	1	1	1	1	1	1	1	1	1	1	1	1	1	1	1	1	1	1	1	1	1	1	1	1	1	1
269	32	2	0	33:DNA polymerase I (EC 2.7.7.7)	1	1	1	1	1	1	1	1	1	1	1	1	1	1	1	1	1	1	1	1	1	1	1	1	1	1	1	1	1	1	1	1
305	29	2	0	32:FIG00936125: hypothetical protein	1	1	1	1	1	1	1	0	0	1	1	1	1	1	1	1	1	1	1	1	1	1	1	1	1	1	1	1	1	1	0	1
306	29	2	0	32:Predicted exporter of the RND superfamily	1	1	1	1	1	1	1	0	0	1	1	1	1	1	1	1	1	1	1	1	1	1	1	1	1	1	1	1	1	1	0	1
307	30	2	0	32:Probable poly(beta-D-mannuronate) O-acetylase (EC 2.3.1.-)	1	1	1	1	1	1	1	1	1	1	1	1	1	1	1	1	1	1	1	1	1	1	1	1	0	1	1	0	1	1	1	1
364	14	11	0	29:Mobile element protein	1	0	1	0	1	0	1	0	0	0	0	0	0	0	1	1	1	1	0	1	0	0	1	1	0	1	0	0	1	0	0	1
386	29	2	0	30:Nitroreductase family protein	1	1	1	1	1	1	1	1	1	1	1	1	1	0	1	1	1	1	0	1	1	1	1	1	1	1	1	1	1	1	1	0
574	22	3	0	16:2,3,4,5-tetrahydropyridine-2,6-dicarboxylate N-acetyltransferase (EC 2.3.1.89)	1	1	1	0	0	0	0	0	0	1	0	1	1	1	1	1	1	1	1	1	1	1	1	1	0	1	0	0	1	1	1	1
674	30	3	0	29:Pyruvate carboxylase (EC 6.4.1.1) / Biotin carboxyl carrier protein	1	1	1	1	1	1	1	1	1	1	1	1	1	0	1	1	1	1	0	1	1	1	1	1	1	1	1	1	1	1	1	1
767	20	5	0	23:FIG00936719: hypothetical protein	0	0	0	0	1	1	1	0	1	1	0	1	1	1	1	1	1	1	0	1	1	1	0	1	1	1	0	0	1	1	0	0
770	31	1	0	21:carbonic anhydrase, family 3	1	1	0	1	1	1	1	1	1	1	1	1	1	1	1	1	1	1	1	1	1	1	1	1	1	1	1	1	1	1	1	1
771	29	2	0	31:Peptidyl-prolyl cis-trans isomerase (EC 5.2.1.8)	1	1	1	1	1	1	1	1	1	0	1	0	0	1	1	1	1	1	1	1	1	1	1	1	1	1	1	1	1	1	1	1
772	31	1	0	16:NADP-specific glutamate dehydrogenase (EC 1.4.1.4)	1	1	0	1	1	1	1	1	1	1	1	1	1	1	1	1	1	1	1	1	1	1	1	1	1	1	1	1	1	1	1	1
773	28	3	0	13:hypothetical protein	1	1	0	1	1	1	1	1	1	1	0	1	1	1	1	1	1	1	1	1	1	1	1	1	1	1	0	1	1	1	0	1
774	31	1	0	19:Hemolysin A	1	1	0	1	1	1	1	1	1	1	1	1	1	1	1	1	1	1	1	1	1	1	1	1	1	1	1	1	1	1	1	1
775	27	3	0	26:Thiamin-phosphate pyrophosphorylase (EC 2.5.1.3)	1	1	0	1	1	1	1	1	1	0	0	0	0	1	1	1	1	1	1	1	1	1	1	1	1	1	1	1	1	1	1	1
776	31	1	0	31:Dihydroneopterin aldolase (EC 4.1.2.25)	1	1	1	1	1	1	1	1	1	1	1	1	1	1	1	1	1	1	1	1	1	1	1	1	1	1	0	1	1	1	1	1
777	31	1	0	31:LSU m3Psi1915 methyltransferase RlmH	1	1	0	1	1	1	1	1	1	1	1	1	1	1	1	1	1	1	1	1	1	1	1	1	1	1	1	1	1	1	1	1
778	30	2	0	28:PAP2 superfamily protein	1	1	0	1	1	1	1	1	1	1	1	1	1	1	1	1	1	1	1	1	1	1	1	1	1	1	0	1	1	1	1	1
779	31	1	0	31:FIG00935798: hypothetical protein	1	1	1	1	1	1	1	1	0	1	1	1	1	1	1	1	1	1	1	1	1	1	1	1	1	1	1	1	1	1	1	1
780	31	1	0	31:LSU ribosomal protein L27p	1	1	1	1	1	1	1	1	1	1	1	1	1	0	1	1	1	1	1	1	1	1	1	1	1	1	1	1	1	1	1	1
781	31	1	0	27:Epoxyqueuosine (oQ) reductase QueG	1	1	1	1	1	1	1	1	1	1	1	1	1	1	1	1	1	1	0	1	1	1	1	1	1	1	1	1	1	1	1	1
782	31	1	0	18:FIG00935936: hypothetical protein	1	1	1	1	1	1	1	1	1	1	0	1	1	1	1	1	1	1	1	1	1	1	1	1	1	1	1	1	1	1	1	1
783	31	1	0	31:Sulfate permease	1	1	0	1	1	1	1	1	1	1	1	1	1	1	1	1	1	1	1	1	1	1	1	1	1	1	1	1	1	1	1	1
784	31	1	0	26:Alkyl hydroperoxide reductase protein C (EC 1.6.4.-)	1	1	0	1	1	1	1	1	1	1	1	1	1	1	1	1	1	1	1	1	1	1	1	1	1	1	1	1	1	1	1	1
785	31	1	0	17:FIG00694335: hypothetical protein	1	1	1	1	1	1	1	1	1	1	0	1	1	1	1	1	1	1	1	1	1	1	1	1	1	1	1	1	1	1	1	1
786	31	1	0	31:Ribosomal protein L11 methyltransferase (EC 2.1.1.-)	1	1	0	1	1	1	1	1	1	1	1	1	1	1	1	1	1	1	1	1	1	1	1	1	1	1	1	1	1	1	1	1
787	31	1	0	31:tRNA pseudouridine synthase A (EC 4.2.1.70)	1	1	1	1	1	1	1	1	1	1	1	1	1	0	1	1	1	1	1	1	1	1	1	1	1	1	1	1	1	1	1	1
788	22	3	0	30:Conjugative transposon protein TraF	1	1	0	1	1	1	1	1	0	1	1	1	0	1	1	1	0	1	0	1	1	0	0	1	1	1	1	0	0	0	1	1
789	31	1	0	31:SSU ribosomal protein S12p (S23e)	1	1	1	1	1	1	1	1	1	0	1	1	1	1	1	1	1	1	1	1	1	1	1	1	1	1	1	1	1	1	1	1
790	31	1	0	31:Aspartyl-tRNA synthetase (EC 6.1.1.12)	1	1	1	1	1	1	1	1	1	1	1	1	1	0	1	1	1	1	1	1	1	1	1	1	1	1	1	1	1	1	1	1
791	31	1	0	18:Acyltransferase family protein	1	1	0	1	1	1	1	1	1	1	1	1	1	1	1	1	1	1	1	1	1	1	1	1	1	1	1	1	1	1	1	1
792	31	1	0	9:Aliphatic amidase AmiE (EC 3.5.1.4)	1	1	0	1	1	1	1	1	1	1	1	1	1	1	1	1	1	1	1	1	1	1	1	1	1	1	1	1	1	1	1	1
793	31	1	0	31:2-C-methyl-D-erythritol 2,4-cyclodiphosphate synthase (EC 4.6.1.12)	1	1	1	1	1	1	1	1	1	1	1	1	1	1	1	1	1	1	1	1	1	1	1	1	1	1	1	1	1	1	0	1
794	31	1	0	31:Lipid A biosynthesis lauroyl acyltransferase (EC 2.3.1.-)	1	1	1	1	1	1	1	1	1	1	1	1	1	0	1	1	1	1	1	1	1	1	1	1	1	1	1	1	1	1	1	1
795	31	1	0	28:D-tyrosyl-tRNA(Tyr) deacylase (EC 3.6.1.n1)	1	1	1	1	1	1	1	1	1	1	0	1	1	1	1	1	1	1	1	1	1	1	1	1	1	1	1	1	1	1	1	1
796	31	1	0	19:hypothetical protein	1	1	1	1	1	1	1	1	1	1	1	1	1	1	1	1	1	1	1	1	1	1	1	1	1	1	0	1	1	1	1	1
797	31	1	0	28:putative dihydropyrimidine dehydrogenase [NADP+] precursor	1	1	1	1	1	1	1	1	1	1	0	1	1	1	1	1	1	1	1	1	1	1	1	1	1	1	1	1	1	1	1	1
798	31	1	0	31:LSU ribosomal protein L19p	1	1	1	1	1	1	1	1	1	1	1	1	1	1	1	1	1	1	1	1	1	1	1	1	1	1	0	1	1	1	1	1
799	31	1	0	27:L-serine dehydratase (EC 4.3.1.17)	1	1	1	1	1	1	1	1	1	1	0	1	1	1	1	1	1	1	1	1	1	1	1	1	1	1	1	1	1	1	1	1
800	31	1	0	28:5'-nucleotidase (EC 3.1.3.5); 2',3'-cyclic-nucleotide 2'-phosphodiesterase (EC 3.1.4.16); Putative UDP-sugar hydrolase (EC 3.6.1.45)	1	1	1	1	1	1	1	1	1	1	1	1	1	1	1	1	1	1	0	1	1	1	1	1	1	1	1	1	1	1	1	1
801	31	1	0	31:Multiple antibiotic resistance protein marC	1	1	0	1	1	1	1	1	1	1	1	1	1	1	1	1	1	1	1	1	1	1	1	1	1	1	1	1	1	1	1	1
802	31	1	0	20:2-haloalkanoic acid dehalogenase (EC 3.8.1.2)	1	1	1	1	1	1	1	1	1	1	0	1	1	1	1	1	1	1	1	1	1	1	1	1	1	1	1	1	1	1	1	1
803	31	1	0	28:SSU ribosomal protein S20p	1	1	1	1	1	1	1	1	1	1	1	1	1	1	1	1	1	1	1	1	1	1	1	1	1	1	1	0	1	1	1	1
804	31	1	0	31:Nucleoside triphosphate pyrophosphohydrolase MazG (EC 3.6.1.8)	1	1	0	1	1	1	1	1	1	1	1	1	1	1	1	1	1	1	1	1	1	1	1	1	1	1	1	1	1	1	1	1
805	31	1	0	25:FIG00935655: hypothetical protein	1	1	1	1	1	1	1	1	1	1	1	1	1	0	1	1	1	1	1	1	1	1	1	1	1	1	1	1	1	1	1	1
806	31	1	0	18:hypothetical protein	0	1	1	1	1	1	1	1	1	1	1	1	1	1	1	1	1	1	1	1	1	1	1	1	1	1	1	1	1	1	1	1
807	31	1	0	29:Putative inner membrane protein	1	1	0	1	1	1	1	1	1	1	1	1	1	1	1	1	1	1	1	1	1	1	1	1	1	1	1	1	1	1	1	1
808	31	1	0	22:hypothetical protein	1	1	1	1	1	1	1	1	1	1	1	1	1	1	1	1	1	1	1	1	1	1	1	1	0	1	1	1	1	1	1	1
809	31	1	0	23:sodium/hydrogen antiporter	1	1	0	1	1	1	1	1	1	1	1	1	1	1	1	1	1	1	1	1	1	1	1	1	1	1	1	1	1	1	1	1
810	31	1	0	31:ABC-type transport system involved in resistance to organic solvents, permease component	1	1	0	1	1	1	1	1	1	1	1	1	1	1	1	1	1	1	1	1	1	1	1	1	1	1	1	1	1	1	1	1
811	31	1	0	12:Inner membrane protein YrbG, predicted calcium/sodium:proton antiporter	1	1	0	1	1	1	1	1	1	1	1	1	1	1	1	1	1	1	1	1	1	1	1	1	1	1	1	1	1	1	1	1
812	31	1	0	21:Mce4/Rv3499c/MTV023.06c protein	1	1	0	1	1	1	1	1	1	1	1	1	1	1	1	1	1	1	1	1	1	1	1	1	1	1	1	1	1	1	1	1
813	15	5	0	19:hypothetical protein	1	1	1	1	1	1	1	1	1	1	0	1	1	0	0	0	0	0	0	0	0	0	0	0	0	1	1	0	0	0	0	1
814	30	1	0	27:Cobyric acid synthase (EC 6.3.5.10)	1	1	1	1	1	1	1	1	1	1	0	1	1	1	1	1	1	1	0	1	1	1	1	1	1	1	1	1	1	1	1	1
815	30	1	0	27:Adenosylcobinamide-phosphate synthase (EC 6.3.1.10)	1	1	1	1	1	1	1	1	1	1	0	1	1	1	1	1	1	1	0	1	1	1	1	1	1	1	1	1	1	1	1	1
816	30	1	0	14:Hypothetical oxidoreductase YqhD (EC 1.1.-.-)	1	1	0	1	1	1	1	1	1	1	0	1	1	1	1	1	1	1	1	1	1	1	1	1	1	1	1	1	1	1	1	1
817	30	1	0	13:hypothetical protein	1	1	1	1	1	1	1	1	1	1	1	1	1	1	1	1	1	1	1	1	1	1	1	1	1	1	0	1	1	1	0	1
818	30	1	0	17:Putative periplasmic protein	1	1	1	1	1	1	1	1	1	1	1	1	1	1	1	1	1	1	1	1	1	1	1	1	0	1	1	0	1	1	1	1
819	30	1	0	21:putative periplasmic protein	1	1	1	1	1	1	1	1	1	1	1	1	1	1	1	1	1	1	1	1	1	1	1	1	0	1	1	0	1	1	1	1
820	18	2	0	12:putative two-component system sensor histidine kinase	0	0	0	1	1	1	1	1	1	0	0	0	0	0	1	1	1	1	0	1	1	1	1	1	1	1	0	1	0	0	0	0
821	26	2	0	27:Polysaccharide deacetylase	0	0	0	1	1	1	1	1	1	1	1	1	1	0	1	1	1	1	0	1	1	1	1	1	1	1	1	1	1	1	1	0
822	30	1	0	30:Urocanate hydratase (EC 4.2.1.49)	1	1	1	1	1	1	1	1	1	1	0	1	1	1	1	1	1	1	1	1	1	1	1	1	1	1	1	1	1	1	0	1
823	29	2	0	29:Cobalt-zinc-cadmium resistance protein	1	1	1	1	1	1	1	1	1	1	1	1	1	0	1	1	1	1	1	1	1	1	1	1	1	1	1	0	1	1	1	0
824	30	1	0	30:putative periplasmic protein kinase ArgK and related GTPases of G3E family	1	1	0	1	1	1	1	1	1	1	1	1	1	1	1	1	1	1	0	1	1	1	1	1	1	1	1	1	1	1	1	1
825	30	1	0	30:Histidine ammonia-lyase (EC 4.3.1.3)	1	1	1	1	1	1	1	1	1	1	0	1	1	1	1	1	1	1	1	1	1	1	1	1	1	1	1	1	1	1	0	1
826	30	1	0	30:Glutamate formiminotransferase (EC 2.1.2.5) @ Glutamate formyltransferase	1	1	1	1	1	1	1	1	1	1	0	1	1	1	1	1	1	1	1	1	1	1	1	1	1	1	1	1	1	1	0	1
827	30	1	0	30:Imidazolonepropionase (EC 3.5.2.7)	1	1	1	1	1	1	1	1	1	1	0	1	1	1	1	1	1	1	1	1	1	1	1	1	1	1	1	1	1	1	0	1
828	25	2	0	30:Tyrosine-protein kinase Wzc (EC 2.7.10.2)	1	1	1	1	1	0	0	0	0	0	1	0	0	1	1	1	1	1	1	1	1	1	1	1	1	1	1	1	1	1	1	1
829	30	1	0	30:Cobalamin biosynthesis protein CbiG / Cobalt-precorrin-4 C11-methyltransferase (EC 2.1.1.133)	1	1	1	1	1	1	1	1	1	1	0	1	1	1	1	1	1	1	0	1	1	1	1	1	1	1	1	1	1	1	1	1
830	30	1	0	30:Cobalt-precorrin-6x reductase (EC 1.3.1.54) / Cobalt-precorrin-6 synthase, anaerobic	1	1	1	1	1	1	1	1	1	1	0	1	1	1	1	1	1	1	0	1	1	1	1	1	1	1	1	1	1	1	1	1
831	30	1	0	27:Cytidylate kinase (EC 2.7.4.25)	1	1	1	1	1	1	1	1	1	1	1	1	1	1	1	1	1	1	1	1	1	1	1	1	0	1	0	1	1	1	1	1
832	30	1	0	28:Stress responsive alpha-beta barrel domain protein Dabb	1	1	1	1	1	1	1	1	1	1	0	1	1	1	1	1	1	1	1	1	1	1	1	1	1	1	1	1	1	1	0	1
833	22	2	0	27:Oxidoreductase, Gfo/Idh/MocA family	0	0	1	0	0	1	1	1	1	0	1	0	0	0	1	1	1	1	0	1	1	1	1	1	1	1	1	1	1	1	1	0
834	30	1	0	30:2-oxoglutarate oxidoreductase, gamma subunit (EC 1.2.7.3)	1	1	0	1	1	1	1	1	1	1	1	1	1	1	1	1	1	1	1	1	1	1	1	1	1	1	1	1	1	1	0	1
835	26	2	0	11:FIG00936050: hypothetical protein	1	1	0	1	1	1	1	1	1	0	1	0	0	1	1	1	1	1	1	1	1	1	1	1	0	1	1	0	1	1	1	1
836	28	3	0	19:hypothetical protein	1	1	1	1	1	0	0	0	0	1	1	1	1	1	1	1	1	1	1	1	1	1	1	1	1	1	1	1	1	1	1	1
837	30	1	0	30:Nicotinate-nucleotide--dimethylbenzimidazole phosphoribosyltransferase (EC 2.4.2.21)	1	1	1	1	1	1	1	1	1	1	0	1	1	1	1	1	1	1	0	1	1	1	1	1	1	1	1	1	1	1	1	1
838	29	2	0	20:Haloacid dehalogenase-like hydrolase	1	1	1	1	1	1	1	1	1	0	1	0	0	1	1	1	1	1	1	1	1	1	1	1	1	1	1	1	1	1	1	1
839	30	1	0	24:LSU ribosomal protein L29p (L35e)	1	1	1	0	0	1	1	1	1	1	1	1	1	1	1	1	1	1	1	1	1	1	1	1	1	1	1	1	1	1	1	1
840	29	2	0	21:hypothetical protein	1	1	1	1	1	1	1	1	1	1	0	1	1	1	1	1	1	1	1	1	1	1	1	1	1	0	1	1	1	1	0	1
841	29	2	0	18:FIG005935: membrane protein	1	1	0	1	1	1	1	1	1	1	1	1	1	1	1	1	1	1	1	1	1	1	1	1	0	1	0	1	1	1	1	1
842	30	1	0	30:NAD(P) transhydrogenase alpha subunit (EC 1.6.1.2)	1	1	1	1	1	1	1	1	1	1	0	1	1	1	1	1	1	1	1	1	1	1	1	1	1	1	1	1	1	1	0	1
843	27	2	0	29:RecD-like DNA helicase Atu2026	0	0	1	1	1	1	1	1	1	1	1	1	1	0	1	1	1	1	0	1	1	1	1	1	1	1	1	1	1	1	1	0
844	30	1	0	26:Hypothetical YciO protein, TsaC/YrdC paralog	1	1	1	0	0	1	1	1	1	1	1	1	1	1	1	1	1	1	1	1	1	1	1	1	1	1	1	1	1	1	1	1
845	29	2	0	30:CRISPR-associated protein Cas2	1	1	1	1	1	1	1	1	1	1	0	1	1	1	1	1	1	1	1	1	1	1	1	1	1	0	0	1	1	1	1	1
846	30	1	0	30:Dethiobiotin synthetase (EC 6.3.3.3)	1	1	1	1	1	1	1	1	1	1	0	1	1	1	1	1	1	1	1	1	1	1	1	1	1	1	1	1	1	1	0	1
847	30	1	0	26:Nicotinate-nucleotide adenylyltransferase (EC 2.7.7.18)	1	1	1	1	1	1	1	1	1	1	1	1	1	1	1	1	1	1	1	1	1	1	1	1	0	1	0	1	1	1	1	1
848	26	3	0	19:Type I secretion system, outer membrane component LapE	1	1	1	1	1	0	0	0	0	1	1	1	1	1	1	1	1	1	0	1	1	1	1	1	0	1	1	1	1	1	1	1
849	30	1	0	30:Cobalt-precorrin-3b C17-methyltransferase / Cobalt-precorrin-8x methylmutase (EC 5.4.1.2)	1	1	1	1	1	1	1	1	1	1	0	1	1	1	1	1	1	1	0	1	1	1	1	1	1	1	1	1	1	1	1	1
850	30	1	0	30:Cobalt-precorrin-6y C5-methyltransferase (EC 2.1.1.-) / Cobalt-precorrin-6y C15-methyltransferase [decarboxylating] (EC 2.1.1.-)	1	1	1	1	1	1	1	1	1	1	0	1	1	1	1	1	1	1	0	1	1	1	1	1	1	1	1	1	1	1	1	1
851	30	1	0	30:putative auxin-regulated protein	1	1	0	1	1	1	1	1	1	1	1	1	1	1	1	1	1	1	1	1	1	1	1	1	0	1	1	1	1	1	1	1
852	30	1	0	30:Biotin synthesis protein BioC	1	1	1	1	1	1	1	1	1	1	0	1	1	1	1	1	1	1	1	1	1	1	1	1	1	1	1	1	1	1	0	1
853	30	1	0	30:Methylmalonyl-CoA epimerase (EC 5.1.99.1)	1	1	0	1	1	1	1	1	1	1	1	1	1	1	1	1	1	1	0	1	1	1	1	1	1	1	1	1	1	1	1	1
854	30	1	0	29:NAD(P)H oxidoreductase YRKL (EC 1.6.99.-) @ Putative NADPH-quinone reductase (modulator of drug activity B) @ Flavodoxin 2	1	1	1	1	1	1	1	1	1	1	1	1	1	1	1	1	1	1	1	1	1	1	1	1	1	1	1	1	0	0	1	1
855	30	1	0	15:hypothetical protein	1	1	1	1	1	1	1	1	1	1	1	1	1	1	1	1	1	1	1	1	1	1	1	1	0	1	0	1	1	1	1	1
856	30	1	0	30:DnaK suppressor protein, putative	1	1	1	1	1	1	1	1	1	1	1	1	1	0	1	1	1	1	0	1	1	1	1	1	1	1	1	1	1	1	1	1
857	30	1	0	30:LSU ribosomal protein L20p	1	1	1	1	1	1	1	1	1	1	1	1	1	1	1	1	0	0	1	1	1	1	1	1	1	1	1	1	1	1	1	1
858	10	4	0	12:Arylsulfatase (EC 3.1.6.1)	0	0	1	0	0	1	1	1	1	0	0	0	0	0	0	0	0	0	0	0	0	0	0	0	1	1	0	1	1	1	0	0
859	29	1	0	28:NAD-dependent 4-hydroxybutyrate dehydrogenase (EC 1.1.1.61)	1	1	0	1	1	1	1	1	1	1	0	1	1	1	1	1	1	1	1	1	1	1	1	1	1	1	1	1	1	1	0	1
860	29	1	0	18:hypothetical protein	0	0	1	1	1	1	1	1	1	1	1	1	1	1	1	1	1	1	1	1	1	1	1	1	1	1	1	1	1	1	1	0
861	28	2	0	14:FIG00936159: hypothetical protein	1	1	0	1	1	1	1	1	1	1	0	1	1	1	1	1	1	1	1	1	1	1	1	1	1	1	0	1	1	1	0	1
862	17	3	0	15:hypothetical protein	1	1	0	0	0	0	0	0	0	1	0	1	1	0	1	1	1	1	0	1	1	1	1	1	0	0	0	0	1	1	0	1
863	28	2	0	26:Transcriptional regulator, AraC family	1	1	1	1	1	1	1	1	1	0	1	0	0	1	1	1	1	1	1	1	1	1	1	1	1	1	1	0	1	1	1	1
864	29	1	0	17:hypothetical protein	1	1	1	1	1	1	1	1	1	1	1	1	1	1	1	1	1	1	1	1	1	1	1	1	1	1	1	0	0	0	1	1
865	29	1	0	29:Formiminotetrahydrofolate cyclodeaminase (EC 4.3.1.4)	1	1	1	1	1	1	1	1	1	1	0	1	1	1	1	1	1	1	1	1	1	1	1	1	1	1	1	0	1	1	0	1
866	29	1	0	20:Permease of the drug/metabolite transporter (DMT) superfamily	1	1	1	1	1	1	1	1	1	1	1	1	1	1	1	1	1	1	1	1	1	1	1	1	1	1	1	0	0	0	1	1
867	29	1	0	29:Outer membrane efflux protein precursor	1	1	0	1	1	1	1	1	1	1	1	1	1	1	1	1	1	1	1	1	1	1	1	1	0	1	0	1	1	1	1	1
868	25	2	0	29:Polysaccharide export outer membrane protein	1	1	1	1	1	0	0	0	0	0	1	0	0	1	1	1	1	1	1	1	1	1	1	1	1	1	1	1	1	1	1	1
869	29	1	0	29:Cobalt-precorrin-2 C20-methyltransferase (EC 2.1.1.130)	1	1	1	1	1	1	1	1	1	1	0	1	1	1	1	1	1	1	0	1	1	1	1	1	1	1	1	0	1	1	1	1
870	29	1	0	11:abortive infection protein family	1	1	1	1	1	1	1	1	1	0	1	0	0	1	1	1	1	1	1	1	1	1	1	1	1	1	1	1	1	1	1	1
871	29	1	0	29:Pyruvate-flavodoxin oxidoreductase (EC 1.2.7.-)	1	1	1	1	1	1	1	1	1	0	0	1	1	1	1	1	1	1	1	1	1	1	1	1	1	1	1	1	1	1	0	1
872	17	2	0	11:putative DNA-binding protein	0	0	0	0	0	1	1	1	1	0	0	0	0	0	1	1	1	1	1	1	1	1	1	1	0	0	0	0	1	1	1	0
873	29	1	0	29:3-deoxy-D-manno-octulosonate 8-phosphate phosphatase (EC 3.1.3.45)	0	0	1	1	1	1	1	1	1	1	1	1	1	1	1	1	1	1	1	1	1	1	1	1	1	1	1	1	1	1	1	0
874	18	4	0	27:Outer membrane hemin receptor	1	1	1	1	1	0	0	0	0	1	1	1	1	1	0	0	0	0	1	0	0	0	0	0	1	0	1	1	1	1	1	1
875	29	1	0	29:Succinate-semialdehyde dehydrogenase, CoA-dependent	1	1	0	1	1	1	1	1	1	1	0	1	1	1	1	1	1	1	1	1	1	1	1	1	1	1	1	1	1	1	0	1
876	29	1	0	29:4-hydroxybutanoyl-CoA dehydratase (EC 4.2.1.-) / Vinylacetyl-CoA Delta-isomerase (EC 5.3.3.3)	1	1	0	1	1	1	1	1	1	1	0	1	1	1	1	1	1	1	1	1	1	1	1	1	1	1	1	1	1	1	0	1
877	29	1	0	29:Fructose-1,6-bisphosphatase, Bacillus type (EC 3.1.3.11)	1	1	0	1	1	1	1	1	1	1	1	1	1	1	1	1	1	1	1	1	1	1	1	1	0	1	0	1	1	1	1	1
878	29	1	0	29:Meso-diaminopimelate D-dehydrogenase (EC 1.4.1.16)	1	1	0	1	1	1	1	1	1	1	1	1	1	1	1	1	1	1	1	1	1	1	1	1	0	1	0	1	1	1	1	1
879	29	1	0	29:Enoyl-[acyl-carrier-protein] reductase [FMN] (EC 1.3.1.9)	1	1	0	1	1	1	1	1	1	1	0	1	1	1	1	1	1	1	1	1	1	1	1	1	1	1	1	1	1	1	0	1
880	29	1	0	13:amino acid exporter, putative	1	1	0	1	1	1	1	1	1	1	1	1	1	1	1	1	1	1	1	1	1	1	1	1	0	1	0	1	1	1	1	1
881	29	1	0	24:LSU ribosomal protein L28p	1	1	1	1	1	1	1	1	1	1	1	1	1	1	1	1	1	1	1	1	1	0	0	0	1	1	1	1	1	1	1	1
882	21	5	0	11:CRISPR-associated protein Cas1	1	1	0	0	1	1	1	1	1	0	0	1	0	1	1	1	1	1	1	1	1	1	1	1	0	0	0	1	1	0	0	0
883	29	1	0	29:DNA recombination and repair protein RecO	0	0	1	1	1	1	1	1	1	1	1	1	1	1	1	1	1	1	1	1	1	1	1	1	1	1	1	1	1	1	1	0
884	29	1	0	29:Nicotinate phosphoribosyltransferase (EC 2.4.2.11)	0	0	1	1	1	1	1	1	1	1	1	1	1	1	1	1	1	1	1	1	1	1	1	1	1	1	1	1	1	1	1	0
885	29	1	0	19:hypothetical protein	0	0	1	1	1	1	1	1	1	1	1	1	1	1	1	1	1	1	1	1	1	1	1	1	1	1	1	1	1	1	1	0
886	25	2	0	15:putative outer membrane protein, probably involved in nutrient binding	1	1	1	1	1	0	1	0	1	1	0	1	1	1	1	1	1	1	1	1	1	1	1	1	1	0	1	1	0	0	0	1
887	22	3	0	28:putative outer membrane receptor	1	1	1	1	1	1	1	1	1	0	0	0	0	1	1	1	1	1	0	1	1	1	1	1	0	1	1	0	0	0	0	1
888	29	1	0	22:Methylmalonyl-CoA decarboxylase, beta chain (EC 4.1.1.41)	1	1	0	1	1	1	1	1	1	1	1	1	1	1	1	1	1	1	1	1	1	1	1	1	0	1	0	1	1	1	1	1
889	29	1	0	29:FIG00935708: hypothetical protein	1	1	0	1	1	1	1	1	1	1	0	1	1	1	1	1	1	1	1	1	1	1	1	1	1	1	0	1	1	1	1	1
890	29	1	0	29:hypothetical transporter PduT for various metalloporphyrins	1	1	0	1	1	1	1	1	1	1	0	1	1	1	1	1	1	1	1	1	1	1	1	1	1	1	0	1	1	1	1	1
891	29	1	0	29:Thymidine kinase (EC 2.7.1.21)	0	0	1	1	1	1	1	1	1	1	1	1	1	1	1	1	1	1	1	1	1	1	1	1	1	1	1	1	1	1	1	0
892	27	3	0	29:1,4-alpha-glucan (glycogen) branching enzyme, GH-13-type (EC 2.4.1.18)	1	1	1	1	1	1	1	1	1	0	1	0	0	0	1	1	1	1	0	1	1	1	1	1	1	1	1	1	1	1	1	1
893	29	1	0	26:thioesterase family protein	1	1	0	1	1	1	1	1	1	1	0	1	1	1	1	1	1	1	1	1	1	1	1	1	1	1	1	1	1	1	0	1
894	19	4	0	22:Mobile element protein	0	0	1	1	1	0	0	0	0	0	0	0	0	1	1	0	1	1	1	1	1	1	1	1	1	0	1	1	1	1	0	1
895	27	2	0	27:Glycosyltransferase (EC 2.4.1.-)	1	1	1	1	1	1	1	1	1	0	1	0	0	0	1	1	1	1	0	1	1	1	1	1	1	1	1	1	1	1	1	1
896	27	2	0	28:ADP-heptose:LPS heptosyltransferase	0	0	0	1	1	1	1	1	1	1	1	1	1	1	1	1	1	1	1	1	1	1	1	1	1	1	0	1	1	1	1	0
897	28	1	0	22:Multidrug and toxin extrusion (MATE) family efflux pump YdhE/NorM, homolog	1	1	0	1	1	1	1	1	1	0	1	0	0	1	1	1	1	1	1	1	1	1	1	1	1	1	1	1	1	1	1	1
898	28	1	0	28:COG1242: Predicted Fe-S oxidoreductase	0	0	0	1	1	1	1	1	1	1	1	1	1	1	1	1	1	1	1	1	1	1	1	1	1	1	1	1	1	1	1	0
899	23	3	0	20:transcriptional regulator, putative	0	0	0	1	1	1	1	1	1	1	1	1	1	1	1	1	1	1	0	1	1	1	1	1	1	1	1	0	0	0	0	0
900	27	2	0	28:Uridine kinase (EC 2.7.1.48)	1	1	1	1	1	1	1	1	1	1	0	1	1	1	1	1	1	1	1	1	1	1	1	1	1	1	1	0	0	0	0	1
901	28	1	0	28:Aspartate carbamoyltransferase regulatory chain (PyrI)	1	1	1	1	1	0	0	0	0	1	1	1	1	1	1	1	1	1	1	1	1	1	1	1	1	1	1	1	1	1	1	1
902	28	1	0	27:Predicted thiamin transporter PnuT	0	0	1	1	1	1	1	1	1	1	1	1	1	1	1	1	1	1	0	1	1	1	1	1	1	1	1	1	1	1	1	0
903	28	1	0	23:Methylated-DNA--protein-cysteine methyltransferase (EC 2.1.1.63)	0	0	1	1	1	1	1	1	1	1	1	1	1	1	1	1	1	1	1	1	1	1	1	1	1	1	0	1	1	1	1	0
904	28	1	0	16:yadS protein	1	1	0	1	1	1	1	1	1	0	1	0	0	1	1	1	1	1	1	1	1	1	1	1	1	1	1	1	1	1	1	1
905	28	1	0	28:Thiol peroxidase, Bcp-type (EC 1.11.1.15)	0	0	0	1	1	1	1	1	1	1	1	1	1	1	1	1	1	1	1	1	1	1	1	1	1	1	1	1	1	1	1	0
906	28	1	0	28:Nicotinamidase (EC 3.5.1.19)	0	0	0	1	1	1	1	1	1	1	1	1	1	1	1	1	1	1	1	1	1	1	1	1	1	1	1	1	1	1	1	0
907	28	1	0	16:NifU-related protein	1	1	0	0	1	1	1	1	1	1	0	1	1	1	1	1	1	1	1	1	1	1	1	1	1	1	1	1	1	1	0	1
908	28	1	0	24:Cytoplasmic copper homeostasis protein cutC	1	1	1	1	1	1	1	1	1	0	1	0	0	1	1	1	1	1	1	1	1	1	1	1	1	1	1	1	1	1	1	0
909	27	2	0	28:4-alpha-glucanotransferase (amylomaltase) (EC 2.4.1.25)	1	1	1	1	1	1	1	1	1	0	1	0	0	0	1	1	1	1	0	1	1	1	1	1	1	1	1	1	1	1	1	1
910	28	1	0	16:hypothetical protein	1	1	1	1	1	0	0	0	0	1	1	1	1	1	1	1	1	1	1	1	1	1	1	1	1	1	1	1	1	1	1	1
911	22	2	0	9:FIG00936601: hypothetical protein	0	0	0	0	0	1	1	1	1	1	1	1	1	0	1	1	1	1	0	1	1	1	1	1	0	1	0	1	1	1	1	0
912	28	1	0	28:NAD(P) transhydrogenase alpha subunit (EC 1.6.1.2)	1	1	1	1	1	1	1	1	1	0	0	0	1	1	1	1	1	1	1	1	1	1	1	1	1	1	1	1	1	1	0	1
913	27	2	0	24:NAD-dependent epimerase/dehydratase family protein	0	0	0	1	1	1	1	1	1	1	1	1	1	1	1	1	1	1	1	1	1	1	1	1	1	1	0	1	1	1	1	0
914	28	1	0	28:Orotidine 5'-phosphate decarboxylase (EC 4.1.1.23)	1	1	1	1	1	0	0	0	0	1	1	1	1	1	1	1	1	1	1	1	1	1	1	1	1	1	1	1	1	1	1	1
915	20	3	0	21:hypothetical protein	1	1	0	0	0	0	0	0	0	1	0	1	1	1	1	1	1	1	1	1	1	1	1	1	1	1	1	0	0	0	0	1
916	28	1	0	16:FIG00898139: hypothetical protein	1	1	1	1	1	1	1	1	1	0	1	0	0	1	1	1	1	1	1	1	1	1	1	1	1	1	1	1	1	1	1	0
917	27	2	0	28:NG,NG-dimethylarginine dimethylaminohydrolase 1 (EC 3.5.3.18)	1	1	1	1	1	0	0	0	0	1	1	1	1	1	1	1	1	1	1	1	1	1	1	1	1	1	1	1	1	1	1	0
918	28	1	0	28:Quinolinate synthetase (EC 2.5.1.72)	1	1	1	1	1	1	1	1	1	1	0	1	1	1	1	1	1	1	1	1	1	1	1	1	1	1	1	0	0	1	0	1
919	27	2	0	28:Alkaline phosphatase (EC 3.1.3.1)	1	1	1	1	1	1	1	1	1	1	0	1	1	1	1	1	1	1	1	1	1	1	1	1	1	1	1	0	0	0	0	1
920	25	2	0	19:hypothetical protein	0	0	1	1	1	1	1	1	1	0	0	0	0	1	1	1	1	1	1	1	1	1	1	1	1	1	1	1	1	1	1	0
921	28	1	0	28:Pyruvate,phosphate dikinase (EC 2.7.9.1)	1	1	1	1	1	1	1	1	1	1	0	1	1	1	1	1	1	1	1	1	1	1	1	1	1	1	1	0	0	0	1	1
922	27	1	0	18:hypothetical protein	0	0	1	1	1	1	1	1	1	1	1	1	1	1	1	1	1	1	1	1	1	1	1	1	0	1	0	1	1	1	1	0
923	4	9	0	16:Mobile element protein	0	0	0	0	0	0	0	0	0	0	0	0	0	0	1	1	1	1	0	0	0	0	0	0	0	0	0	0	0	0	0	0
924	27	1	0	23:Hydroxymethylpyrimidine phosphate synthase ThiC (EC 4.1.99.17)	1	1	0	1	1	1	1	1	1	0	0	0	0	1	1	1	1	1	1	1	1	1	1	1	1	1	1	1	1	1	1	1
925	27	1	0	17:Uridine kinase (EC 2.7.1.48) [C1]	1	1	0	1	1	1	1	1	1	1	1	1	1	0	1	1	1	1	0	1	1	1	1	1	0	1	0	1	1	1	1	1
926	27	1	0	27:Polyphosphate kinase (EC 2.7.4.1)	1	1	1	1	1	1	1	1	1	0	1	0	0	0	1	1	1	1	0	1	1	1	1	1	1	1	1	1	1	1	1	1
927	27	1	0	12:Acetyltransferase (EC 2.3.1.-)	1	1	0	1	1	0	0	0	0	1	1	1	1	1	1	1	1	1	1	1	1	1	1	1	1	1	1	1	1	1	1	1
928	27	1	0	25:Preprotein translocase subunit SecE (TC 3.A.5.1.1)	1	1	1	1	1	1	1	1	1	1	0	1	1	1	1	1	1	1	0	1	1	1	1	1	1	1	1	0	0	0	1	1
929	27	1	0	27:Thiamin pyrophosphokinase (EC 2.7.6.2)	0	0	1	1	1	1	1	1	1	1	1	1	1	0	1	1	1	1	0	1	1	1	1	1	1	1	1	1	1	1	1	0
930	27	1	0	22:FIG00936253: hypothetical protein	1	1	0	0	0	1	1	1	1	1	1	1	1	1	1	1	1	1	1	1	1	1	1	1	0	1	0	1	1	1	1	1
931	27	1	0	27:Glycogen phosphorylase (EC 2.4.1.1)	1	1	1	1	1	1	1	1	1	0	1	0	0	0	1	1	1	1	0	1	1	1	1	1	1	1	1	1	1	1	1	1
932	27	1	0	27:hypothetical protein	1	1	1	1	1	1	1	1	1	1	0	1	1	1	1	1	1	1	1	1	1	1	1	1	1	1	1	0	0	0	0	1
933	27	1	0	18:hypothetical protein	1	1	0	1	1	0	0	0	0	1	1	1	1	1	1	1	1	1	1	1	1	1	1	1	1	1	1	1	1	1	1	1
934	23	2	0	11:Capsule biosynthesis protein capA	0	1	0	1	1	1	1	1	1	0	1	0	0	0	1	1	1	1	0	1	1	1	1	1	0	1	0	1	1	1	1	1
935	27	1	0	27:GDP-L-fucose synthetase (EC 1.1.1.271)	1	1	0	1	1	0	0	0	0	1	1	1	1	1	1	1	1	1	1	1	1	1	1	1	1	1	1	1	1	1	1	1
936	27	1	0	24:GDP-mannose 4,6-dehydratase (EC 4.2.1.47)	1	1	0	1	1	0	0	0	0	1	1	1	1	1	1	1	1	1	1	1	1	1	1	1	1	1	1	1	1	1	1	1
937	27	1	0	27:DNA recombination protein RmuC	0	0	1	1	1	1	1	1	1	1	1	1	1	1	1	1	1	1	1	1	1	1	1	1	0	1	0	1	1	1	1	0
938	26	2	0	27:hypothetical protein	1	1	1	1	1	0	0	0	0	1	1	1	1	1	1	1	1	1	0	1	1	1	1	1	1	1	1	0	1	1	1	1
939	27	1	0	14:putative integration host factor IHF alpha subunit	1	1	0	1	1	0	0	0	0	1	1	1	1	1	1	1	1	1	1	1	1	1	1	1	1	1	1	1	1	1	1	1
940	27	1	0	27:Hydrogen peroxide-inducible genes activator	0	0	0	1	1	1	1	1	1	1	1	1	1	1	1	1	1	1	1	1	1	1	1	1	1	1	0	1	1	1	1	0
941	27	1	0	14:Nudix hydrolase family protein	1	1	1	1	1	1	1	1	1	0	1	0	0	0	1	1	1	1	0	1	1	1	1	1	1	1	1	1	1	1	1	1
942	27	1	0	27:Alpha-amylase (EC 3.2.1.1)	1	1	1	1	1	1	1	1	1	0	1	0	0	0	1	1	1	1	0	1	1	1	1	1	1	1	1	1	1	1	1	1
943	27	1	0	27:Putative glycogen debranching enzyme, archaeal type, TIGR01561	1	1	1	1	1	1	1	1	1	0	1	0	0	0	1	1	1	1	0	1	1	1	1	1	1	1	1	1	1	1	1	1
944	27	1	0	27:Phosphoenolpyruvate carboxykinase [ATP] (EC 4.1.1.49)	1	1	1	1	1	1	1	1	1	1	0	1	1	1	1	1	1	1	1	1	1	1	1	1	1	1	1	0	0	0	0	1
945	27	1	0	27:Quinolinate phosphoribosyltransferase [decarboxylating] (EC 2.4.2.19)	1	1	1	1	1	1	1	1	1	1	0	1	1	1	1	1	1	1	1	1	1	1	1	1	1	1	1	0	0	0	0	1
946	27	1	0	27:Alpha-amylase (EC 3.2.1.1)	1	1	1	1	1	1	1	1	1	0	1	0	0	0	1	1	1	1	0	1	1	1	1	1	1	1	1	1	1	1	1	1
947	27	1	0	22:Cobalamin synthase (EC 2.7.8.26)	1	1	1	1	1	1	1	1	1	1	0	1	1	1	0	0	1	0	0	1	1	1	1	1	1	1	1	1	1	1	1	1
948	4	16	0	26:transposase IS3/family protein	1	1	0	0	0	0	0	0	0	0	0	0	0	0	0	0	0	0	0	0	0	0	0	0	0	0	1	0	0	0	0	1
949	9	7	0	27:hypothetical protein	0	0	0	0	0	0	0	0	0	1	0	1	1	1	0	0	0	0	0	1	0	1	1	1	0	1	0	0	0	0	0	0
950	26	1	0	13:hypothetical protein	0	0	0	1	1	1	1	1	1	1	1	1	1	0	1	1	1	1	0	1	1	1	1	1	1	1	1	1	1	1	1	0
951	23	2	0	14:3-hydroxybutyryl-CoA dehydrogenase (EC 1.1.1.157)	1	1	0	0	0	1	1	1	1	1	0	1	1	1	1	1	1	1	0	1	1	1	1	1	1	1	1	0	0	0	0	1
952	26	1	0	26:Protoporphyrinogen IX oxidase, aerobic, HemY (EC 1.3.3.4)	1	1	1	1	1	1	1	1	1	0	1	0	0	0	1	1	1	1	0	1	1	1	1	1	1	1	1	0	1	1	1	1
953	26	1	0	17:methlytransferase, UbiE/COQ5 family	1	1	0	1	1	1	1	1	1	1	0	1	1	1	1	1	1	1	1	1	1	1	1	1	1	1	0	1	0	0	0	1
954	26	1	0	26:Ribosomal RNA small subunit methyltransferase E (EC 2.1.1.-)	0	0	0	1	1	1	1	1	1	1	1	1	1	0	1	1	1	1	0	1	1	1	1	1	1	1	1	1	1	1	1	0
955	24	2	0	13:FIG00936358: hypothetical protein	1	1	0	1	1	1	1	1	1	1	0	1	1	1	1	1	1	1	0	1	1	1	1	1	1	1	0	0	0	0	0	1
956	13	3	0	26:FIG00936385: hypothetical protein	0	0	0	0	0	0	0	0	0	1	0	1	1	0	1	1	1	1	1	1	1	1	1	1	0	0	0	0	0	0	0	0
957	24	3	0	17:hypothetical protein	1	1	0	1	0	0	0	0	0	1	1	1	1	1	1	1	1	1	1	1	1	1	1	1	0	1	0	1	1	1	1	1
958	26	1	0	18:FIG00936115: hypothetical protein	1	1	1	0	0	0	0	0	0	1	1	1	1	1	1	1	1	1	1	1	1	1	1	1	1	1	1	1	1	1	1	1
959	26	1	0	26:hypothetical protein	1	1	1	1	1	1	1	1	1	1	0	1	1	0	0	1	1	0	0	1	1	1	1	1	1	1	0	1	1	1	1	1
960	26	1	0	17:Fused spore maturation proteins A and B	0	0	0	1	1	1	1	1	1	1	0	1	1	1	1	1	1	1	1	1	1	1	1	1	1	1	1	1	1	1	0	0
961	20	2	0	26:ATP-dependent DNA helicase	1	1	0	1	1	1	0	1	1	1	0	0	1	1	1	1	1	1	1	1	1	0	1	0	0	1	1	0	0	0	0	0
962	26	1	0	21:Transporter	0	0	1	1	1	1	1	1	1	1	1	1	1	0	1	1	1	1	0	1	1	1	1	1	1	0	1	1	1	1	1	0
963	26	1	0	25:LSU ribosomal protein L33p @ LSU ribosomal protein L33p, zinc-independent	0	0	1	1	1	0	1	0	1	1	1	1	1	1	1	1	1	1	1	1	1	1	1	1	1	0	1	1	1	1	1	0
964	26	1	0	26:Non-specific DNA-binding protein Dps / Iron-binding ferritin-like antioxidant protein / Ferroxidase (EC 1.16.3.1)	0	0	0	1	1	1	1	1	1	1	1	1	1	0	1	1	1	1	1	1	1	1	1	1	1	1	0	1	1	1	1	0
965	26	1	0	26:PDZ domain protein	1	1	1	0	0	0	0	0	0	1	1	1	1	1	1	1	1	1	1	1	1	1	1	1	1	1	1	1	1	1	1	1
966	26	1	0	18:Dipeptidase	0	0	0	1	1	1	1	1	1	1	0	1	1	1	1	1	1	1	1	1	1	1	1	1	1	1	1	1	1	1	0	0
967	26	1	0	26:Membrane fusion efflux protein	1	1	1	1	1	1	1	1	1	0	0	0	0	0	1	1	1	1	1	1	1	1	1	1	1	1	1	1	1	1	0	1
968	4	10	0	20:Calcium-transporting ATPase	0	0	0	0	0	0	0	0	0	0	0	0	0	0	1	0	1	1	0	0	0	0	0	0	0	1	0	0	0	0	0	0
969	26	1	0	26:Low molecular weight protein tyrosine phosphatase (EC 3.1.3.48)	1	1	0	1	1	1	1	1	1	0	1	0	0	0	1	1	1	1	0	1	1	1	1	1	1	1	1	1	1	1	1	1
970	26	1	0	26:putative Fe-S oxidoreductase	0	0	0	1	1	1	1	1	1	1	0	1	1	1	1	1	1	1	1	1	1	1	1	1	1	1	1	1	1	1	0	0
971	26	1	0	25:Transcriptional regulator, GntR family	1	1	0	1	1	0	0	0	0	1	1	1	1	1	1	1	1	1	1	1	1	1	1	1	1	1	0	1	1	1	1	1
972	26	1	0	23:Glycogen	1	1	0	1	1	1	1	1	1	0	1	0	0	0	1	1	1	1	0	1	1	1	1	1	1	1	1	1	1	1	1	1
973	26	1	0	21:6-carboxytetrahydropterin synthase (EC 4.1.2.50) @ Queuosine biosynthesis QueD, PTPS-I	1	1	1	0	0	0	0	0	0	1	1	1	1	1	1	1	1	1	1	1	1	1	1	1	1	1	1	1	1	1	1	1
974	26	1	0	26:Queuosine Biosynthesis QueE Radical SAM	1	1	1	0	0	0	0	0	0	1	1	1	1	1	1	1	1	1	1	1	1	1	1	1	1	1	1	1	1	1	1	1
975	16	5	0	17:hypothetical protein	1	1	1	1	1	1	1	1	1	0	1	0	0	1	0	0	0	0	1	0	0	0	0	0	1	1	1	0	0	0	0	1
976	8	4	0	24:VgrG protein	0	0	0	0	0	0	0	0	0	1	0	1	1	1	0	0	0	0	0	0	0	1	1	1	0	1	0	0	0	0	0	0
977	25	1	0	17:FIG00935642: hypothetical protein	1	1	0	0	0	1	1	1	1	1	0	1	1	1	1	1	1	1	1	1	1	1	1	1	0	1	0	0	1	1	1	1
978	25	1	0	25:Butyrate-acetoacetate CoA-transferase subunit B (EC 2.8.3.9)	1	1	0	1	1	1	1	1	1	1	0	1	1	1	1	1	1	1	0	1	1	1	1	1	1	1	1	0	0	0	0	1
979	25	1	0	25:L-beta-lysine 5,6-aminomutase beta subunit (EC 5.4.3.3)	1	1	0	1	1	1	1	1	1	1	0	1	1	1	1	1	1	1	0	1	1	1	1	1	1	1	1	0	0	0	0	1
980	25	1	0	25:L-beta-lysine 5,6-aminomutase alpha subunit (EC 5.4.3.3)	1	1	0	1	1	1	1	1	1	1	0	1	1	1	1	1	1	1	0	1	1	1	1	1	1	1	1	0	0	0	0	1
981	25	1	0	25:hypothetical protein clustered with lysine fermentation genes	1	1	0	1	1	1	1	1	1	1	0	1	1	1	1	1	1	1	0	1	1	1	1	1	1	1	1	0	0	0	0	1
982	25	1	0	25:Lysine 2,3-aminomutase (EC 5.4.3.2)	1	1	0	1	1	1	1	1	1	1	0	1	1	1	1	1	1	1	0	1	1	1	1	1	1	1	1	0	0	0	0	1
983	25	1	0	25:3,5-diaminohexanoate dehydrogenase (EC 1.4.1.11)	1	1	0	1	1	1	1	1	1	1	0	1	1	1	1	1	1	1	0	1	1	1	1	1	1	1	1	0	0	0	0	1
984	25	1	0	25:3-keto-5-aminohexanoate cleavage enzyme	1	1	0	1	1	1	1	1	1	1	0	1	1	1	1	1	1	1	0	1	1	1	1	1	1	1	1	0	0	0	0	1
985	25	1	0	16:3-aminobutyrl-CoA ammonia lyase (EC 4.3.1.14)	1	1	0	1	1	1	1	1	1	1	0	1	1	1	1	1	1	1	0	1	1	1	1	1	1	1	1	0	0	0	0	1
986	25	1	0	25:Butyrate-acetoacetate CoA-transferase subunit A (EC 2.8.3.9)	1	1	0	1	1	1	1	1	1	1	0	1	1	1	1	1	1	1	0	1	1	1	1	1	1	1	1	0	0	0	0	1
987	25	1	0	25:putative peptidase	0	0	0	1	1	1	1	1	1	1	1	1	1	0	1	1	1	1	1	1	1	1	1	1	0	1	0	1	1	1	1	0
988	25	1	0	12:hypothetical protein	1	1	0	1	1	1	1	1	1	0	0	0	0	1	1	1	1	1	1	1	1	1	1	1	0	1	0	1	1	1	1	1
989	25	1	0	25:Thiazole biosynthesis protein ThiG	1	1	0	1	1	1	1	1	1	0	0	0	0	1	1	1	1	1	1	1	1	1	1	1	0	1	0	1	1	1	1	1
990	16	2	0	18:immunoreactive 46 kDa antigen PG99	1	1	0	0	0	0	0	0	0	1	0	1	1	0	1	1	1	1	1	1	1	1	1	1	0	0	0	0	0	0	0	1
991	20	2	0	15:hypothetical protein	0	0	0	1	1	1	1	1	1	0	0	0	0	0	1	1	1	1	1	1	1	1	1	1	0	1	0	1	1	1	0	0
992	17	5	0	25:ABC transporter permease	0	0	0	1	1	1	1	1	1	0	0	0	0	0	1	1	1	1	0	1	1	1	1	1	1	0	0	1	0	0	0	0
993	25	1	0	13:FIG00936367: hypothetical protein	0	0	1	1	1	1	1	1	1	1	1	1	1	0	1	1	1	1	0	1	1	1	1	1	1	0	0	1	1	1	1	0
994	25	1	0	16:hypothetical protein	0	0	1	1	1	0	0	0	0	1	1	1	1	1	1	1	1	1	1	1	1	1	1	1	1	1	1	1	1	1	1	0
995	20	3	0	24:Type I restriction-modification system, DNA-methyltransferase subunit M (EC 2.1.1.72)	0	1	1	0	0	1	1	1	1	1	0	1	1	1	0	1	0	0	1	1	1	1	0	0	1	1	1	0	1	1	0	0
996	19	3	0	23:Conjugative transposon protein TraB	1	1	0	1	0	1	0	1	1	0	1	1	0	1	0	1	1	1	0	1	1	0	0	1	1	0	1	0	0	0	1	1
997	25	1	0	16:hypothetical protein	1	1	0	0	0	1	1	1	1	1	1	1	1	1	1	1	1	1	1	1	1	1	1	1	0	0	0	0	1	1	1	1
998	24	2	0	12:conserved domain protein	0	0	1	0	0	1	1	1	1	1	0	1	1	1	1	1	1	1	1	1	1	1	1	1	1	0	1	1	1	1	0	0
999	25	1	0	25:Putative membrane protein YeiH	1	1	0	1	1	0	0	0	0	1	0	1	1	1	1	1	1	1	1	1	1	1	1	1	1	1	1	0	1	1	1	1
1000	16	2	0	9:FIG00935824: hypothetical protein	0	0	0	1	1	0	0	0	0	1	1	1	1	0	1	1	1	1	0	1	1	1	1	1	0	1	0	0	0	0	0	0
1001	25	1	0	25:alternate gene name: yzbB	0	0	1	1	1	0	0	0	0	1	1	1	1	1	1	1	1	1	1	1	1	1	1	1	1	1	1	1	1	1	1	0
1002	25	1	0	13:FIG00935945: hypothetical protein	1	1	0	1	1	1	1	1	1	1	0	1	1	1	1	1	1	1	1	1	1	1	1	1	1	0	1	0	0	0	0	1
1003	25	1	0	16:hypothetical protein	1	1	1	0	0	0	0	0	0	1	1	1	1	0	1	1	1	1	1	1	1	1	1	1	1	1	1	1	1	1	1	1
1004	25	1	0	16:D-alanyl-D-alanine dipeptidase (EC 3.4.13.22)	0	0	1	1	1	0	0	0	0	1	1	1	1	1	1	1	1	1	1	1	1	1	1	1	1	1	1	1	1	1	1	0
1005	7	13	0	21:Rhs family protein	0	1	0	0	0	0	0	0	0	0	0	0	0	1	1	0	0	0	0	0	0	1	1	1	0	0	1	0	0	0	0	0
1006	24	1	0	24:Cobyrinic acid A,C-diamide synthase	1	1	1	0	0	0	0	0	0	1	0	1	1	1	1	1	1	1	0	1	1	1	1	1	1	1	1	1	1	1	1	1
1007	24	1	0	24:Transcriptional regulator, AsnC family	0	0	1	1	1	0	0	0	0	1	1	1	1	1	1	1	1	1	0	1	1	1	1	1	1	1	1	1	1	1	1	0
1008	24	1	0	24:Uracil permease	0	0	0	1	1	1	1	1	1	0	0	0	0	1	1	1	1	1	1	1	1	1	1	1	1	1	1	1	1	1	1	0
1009	24	1	0	22:peptidyl-prolyl cis-trans isomerase, FKBP-type	1	1	1	0	0	0	0	0	0	1	1	1	1	1	1	1	1	1	1	1	1	1	1	1	0	1	0	1	1	1	1	1
1010	24	1	0	24:Cobalt-zinc-cadmium resistance protein CzcD	0	0	0	0	0	1	1	1	1	1	1	1	1	1	1	1	1	1	1	1	1	1	1	1	0	1	0	1	1	1	1	0
1011	17	2	0	14:Outer membrane protein assembly factor YaeT precursor	0	0	0	1	1	1	1	1	1	0	0	0	0	0	1	1	1	1	0	1	1	1	1	1	1	0	0	1	0	0	0	0
1012	24	1	0	15:Beta-phosphoglucomutase (EC 5.4.2.6)	0	0	1	1	1	1	1	1	1	0	1	0	0	0	1	1	1	1	0	1	1	1	1	1	1	1	1	1	1	1	1	0
1013	24	1	0	24:hypothetical protein	0	0	1	1	1	0	0	0	0	1	1	1	1	1	1	1	1	1	1	1	1	1	1	1	1	0	1	1	1	1	1	0
1014	9	4	0	24:DNA-binding protein, histone-like family	0	0	0	0	0	0	0	0	0	0	0	0	0	0	1	1	1	1	0	1	1	1	1	1	0	0	0	0	0	0	0	0
1015	24	1	0	21:Transamidase GatB domain protein	0	0	1	1	1	1	1	1	1	1	0	1	1	1	1	1	1	1	1	1	1	1	1	1	1	1	1	0	0	0	0	0
1016	24	1	0	24:Xaa-Pro aminopeptidase (EC 3.4.11.9)	0	0	1	1	1	1	1	1	1	0	1	0	0	0	1	1	1	1	0	1	1	1	1	1	1	1	1	1	1	1	1	0
1017	24	1	0	24:Redox-sensitive transcriptional regulator (AT-rich DNA-binding protein)	0	0	1	1	1	1	1	1	1	0	1	0	0	0	1	1	1	1	0	1	1	1	1	1	1	1	1	1	1	1	1	0
1018	17	3	0	22:mobilization protein	0	0	0	0	1	1	0	1	0	1	0	0	1	0	1	1	1	1	1	0	1	1	1	0	1	0	0	1	1	1	0	0
1019	18	4	0	15:FIG00936922: hypothetical protein	0	1	0	0	1	1	1	0	0	1	0	1	1	1	1	1	0	0	0	1	1	0	0	1	1	1	1	0	1	1	0	0
1020	23	2	0	10:FIG00935478: hypothetical protein	0	0	0	1	1	1	1	1	1	1	0	1	1	0	1	1	1	1	0	1	1	1	1	1	1	0	1	1	1	1	0	0
1021	24	1	0	24:Arabinose 5-phosphate isomerase (EC 5.3.1.13)	0	0	0	1	1	1	1	1	1	1	1	1	1	0	1	1	1	1	0	1	1	1	1	1	0	1	0	1	1	1	1	0
1022	24	1	0	13:FIG00935555: hypothetical protein	0	0	0	0	0	1	1	1	1	1	1	1	1	0	1	1	1	1	0	1	1	1	1	1	1	1	1	1	1	1	1	0
1023	24	1	0	18:RNA polymerase sigma-70 factor, ECF subfamily	0	0	0	1	1	0	0	0	0	1	1	1	1	1	1	1	1	1	1	1	1	1	1	1	1	1	1	1	1	1	1	0
1024	23	2	0	13:FIG00936185: hypothetical protein	1	1	0	0	0	0	0	0	0	1	1	1	1	1	1	1	1	1	1	1	1	1	1	1	0	1	0	1	1	1	1	1
1025	24	1	0	24:Transaldolase (EC 2.2.1.2)	1	1	0	1	1	1	1	1	1	1	0	1	1	1	1	1	1	1	1	1	1	1	1	1	0	1	0	0	0	0	0	1
1026	24	1	0	24:2-Keto-3-deoxy-D-manno-octulosonate-8-phosphate synthase (EC 2.5.1.55)	0	0	0	1	1	1	1	1	1	1	1	1	1	0	1	1	1	1	0	1	1	1	1	1	0	1	0	1	1	1	1	0
1027	24	1	0	23:Membrane protein associated with methylmalonyl-CoA decarboxylase	1	1	0	1	1	1	1	1	1	1	0	1	1	1	1	1	1	1	1	1	1	1	1	1	0	1	0	0	0	0	0	1
1028	24	1	0	24:Aminopeptidase C (EC 3.4.22.40)	1	1	0	1	1	0	0	0	0	1	1	1	1	1	1	1	1	1	1	1	1	1	1	1	0	1	0	0	1	1	1	1
1029	24	1	0	24:3-deoxy-manno-octulosonate cytidylyltransferase (EC 2.7.7.38)	0	0	0	1	1	1	1	1	1	1	1	1	1	0	1	1	1	1	0	1	1	1	1	1	0	1	0	1	1	1	1	0
1030	24	1	0	13:3-deoxy-D-manno-octulosonic-acid transferase (EC 2.-.-.-)	0	0	0	1	1	1	1	1	1	1	1	1	1	0	1	1	1	1	0	1	1	1	1	1	0	1	0	1	1	1	1	0
1031	23	2	0	24:FIG00935947: hypothetical protein	1	1	0	0	0	0	0	0	0	1	1	1	1	1	1	1	1	1	1	1	1	1	1	1	0	1	0	1	1	1	1	1
1032	24	1	0	24:Pyruvate kinase (EC 2.7.1.40)	0	0	1	1	1	1	1	1	1	1	1	1	1	0	0	0	0	0	1	1	1	1	1	1	1	1	1	1	1	1	1	0
1033	14	2	0	14:Substrate-specific component CbiM of cobalt ECF transporter	0	0	0	1	1	1	1	1	1	1	0	1	1	0	0	0	0	0	0	0	0	0	0	0	0	1	0	1	1	1	1	0
1034	23	1	0	17:FIG00936234: hypothetical protein	1	1	0	0	0	0	0	0	0	1	1	1	1	1	1	1	1	1	1	1	1	1	1	1	0	1	0	1	1	1	1	1
1035	23	1	0	23:Response regulator	1	1	0	0	0	0	0	0	0	1	1	1	1	1	1	1	1	1	1	1	1	1	1	1	0	1	0	1	1	1	1	1
1036	23	1	0	23:membrane protein, putative	0	0	0	1	1	1	1	1	1	1	0	1	1	0	1	1	1	1	1	1	1	1	1	1	0	1	0	1	1	1	0	0
1037	23	1	0	12:sensor histidine kinase	1	1	0	0	0	0	0	0	0	1	1	1	1	1	1	1	1	1	1	1	1	1	1	1	0	1	0	1	1	1	1	1
1038	23	1	0	15:Phosphate regulon sensor protein PhoR (SphS) (EC 2.7.13.3)	1	1	1	1	1	1	1	1	1	0	1	0	0	0	0	0	0	0	1	1	1	1	1	1	1	0	1	1	1	1	1	1
1039	22	2	0	17:FIG00935539: hypothetical protein	0	0	0	1	1	1	1	1	1	1	0	1	1	1	1	1	1	1	0	1	1	1	1	1	1	1	0	0	0	0	0	1
1040	22	2	0	22:lipoprotein, putative	0	0	0	1	1	1	1	1	1	1	0	1	1	1	1	1	1	1	0	1	1	1	1	1	1	1	0	0	0	0	0	1
1041	22	2	0	17:lipoprotein, putative	0	0	0	1	1	1	1	1	1	1	0	1	1	1	1	1	1	1	0	1	1	1	1	1	1	1	0	0	0	0	0	1
1042	22	2	0	19:similar to GB:M15518, GB:D01096, GB:A01465, GB:A04051, GB:A07197, GB:V00570, GB:K03021, GB:L00153, GB:L00141, GB:L00142, GB:L00143, GB:L00144, GB:L00145, GB:L00146, GB:L00147, GB:L00148, GB:L00149, GB:L00150, GB:L00151, GB:L00152, GB:S77144, SP:P00750, PID:190032, PID:2285954, PID:339818, PID:339834, PID:339839, PID:340177, PID:345129, PID:37244, PID:412165, PID:441174, and PID:575655; identif…	0	0	0	1	1	1	1	1	1	1	0	1	1	1	1	1	1	1	0	1	1	1	1	1	1	1	0	0	0	0	0	1
1043	23	1	0	23:Zinc ABC transporter, periplasmic-binding protein ZnuA	0	0	0	1	1	1	1	1	1	0	1	0	0	0	1	1	1	1	0	1	1	1	1	1	1	1	1	1	1	1	1	0
1044	23	1	0	20:transcriptional regulator, MarR family	1	1	0	0	0	0	0	0	0	1	1	1	1	1	1	1	1	1	1	1	1	1	1	1	0	1	0	1	1	1	1	1
1045	17	3	0	11:hypothetical protein	0	0	0	0	0	0	0	0	0	1	0	1	1	1	1	1	1	1	1	1	1	1	1	1	0	0	0	0	1	1	0	1
1046	23	1	0	15:Zn-ribbon-containing, possibly RNA-binding protein and truncated derivatives	1	1	0	0	0	0	0	0	0	1	1	1	1	1	1	1	1	1	1	1	1	1	1	1	0	1	0	1	1	1	1	1
1047	7	4	0	23:hypothetical protein	0	0	0	0	0	0	0	0	0	0	0	0	0	0	1	1	0	0	0	1	1	1	1	1	0	0	0	0	0	0	0	0
1048	23	1	0	23:Pantothenate kinase type III, CoaX-like (EC 2.7.1.33)	1	1	0	0	0	0	0	0	0	1	1	1	1	1	1	1	1	1	1	1	1	1	1	1	0	1	0	1	1	1	1	1
1049	23	1	0	14:hypothetical protein	1	1	0	0	0	0	0	0	0	1	1	1	1	1	1	1	1	1	1	1	1	1	1	1	0	1	0	1	1	1	1	1
1050	23	1	0	21:Magnesium and cobalt transport protein CorA	1	1	0	0	0	0	0	0	0	1	1	1	1	1	1	1	1	1	1	1	1	1	1	1	0	1	0	1	1	1	1	1
1051	23	1	0	18:Exodeoxyribonuclease VII small subunit (EC 3.1.11.6)	1	1	0	0	0	0	0	0	0	1	1	1	1	1	1	1	1	1	1	1	1	1	1	1	0	1	0	1	1	1	1	1
1052	23	1	0	23:Zinc ABC transporter, inner membrane permease protein ZnuB	0	0	0	1	1	1	1	1	1	0	1	0	0	0	1	1	1	1	0	1	1	1	1	1	1	1	1	1	1	1	1	0
1053	23	1	0	23:Rod shape-determining protein MreD	1	1	0	0	0	0	0	0	0	1	1	1	1	1	1	1	1	1	1	1	1	1	1	1	0	1	0	1	1	1	1	1
1054	23	1	0	15:hypothetical protein	1	1	0	0	0	0	0	0	0	1	1	1	1	1	1	1	1	1	1	1	1	1	1	1	0	1	0	1	1	1	1	1
1055	23	1	0	23:hypothetical protein	1	1	0	0	0	0	0	0	0	1	1	1	1	1	1	1	1	1	1	1	1	1	1	1	0	1	0	1	1	1	1	1
1056	23	1	0	22:Putative activity regulator of membrane protease YbbK	1	1	0	0	0	0	0	0	0	1	1	1	1	1	1	1	1	1	1	1	1	1	1	1	0	1	0	1	1	1	1	1
1057	23	1	0	23:Putative stomatin/prohibitin-family membrane protease subunit YbbK	1	1	0	0	0	0	0	0	0	1	1	1	1	1	1	1	1	1	1	1	1	1	1	1	0	1	0	1	1	1	1	1
1058	23	1	0	10:TPR-repeat-containing protein	0	0	1	1	1	0	0	0	0	1	1	1	1	0	1	1	1	1	0	1	1	1	1	1	1	1	1	1	1	1	1	0
1059	23	1	0	12:FIG00898077: hypothetical protein	1	1	0	0	0	0	0	0	0	1	1	1	1	1	1	1	1	1	1	1	1	1	1	1	0	1	0	1	1	1	1	1
1060	23	1	0	23:hypothetical protein	1	1	0	0	0	0	0	0	0	1	1	1	1	1	1	1	1	1	1	1	1	1	1	1	0	1	0	1	1	1	1	1
1061	23	1	0	14:hypothetical protein	0	0	0	1	1	1	1	1	1	1	1	1	1	0	1	1	1	1	0	1	1	1	1	1	0	0	0	1	1	1	1	0
1062	23	1	0	18:exonuclease	1	1	0	0	0	0	0	0	0	1	1	1	1	1	1	1	1	1	1	1	1	1	1	1	0	1	0	1	1	1	1	1
1063	19	2	0	23:Exodeoxyribonuclease III (EC 3.1.11.2)	0	0	0	1	1	0	0	0	0	1	1	1	1	0	1	1	1	1	0	1	1	1	1	1	0	0	0	1	1	1	1	0
1064	23	1	0	13:FIG00936187: hypothetical protein	1	1	0	0	0	0	0	0	0	1	1	1	1	1	1	1	1	1	1	1	1	1	1	1	0	1	0	1	1	1	1	1
1065	22	2	0	23:Aldose 1-epimerase (EC 5.1.3.3)	0	0	1	0	0	1	1	1	1	0	1	0	0	0	1	1	1	1	0	1	1	1	1	1	1	1	1	1	1	1	1	0
1066	19	2	0	14:DNA alkylation repair enzyme	0	0	0	1	1	1	1	1	1	0	1	0	0	0	1	1	1	1	1	1	1	1	1	1	0	0	0	0	1	1	0	0
1067	23	1	0	22:Acid phosphatase (EC 3.1.3.2)	0	0	0	1	1	0	0	0	0	1	1	1	1	1	1	1	1	1	0	1	1	1	1	1	1	1	1	1	1	1	1	0
1068	23	1	0	12:iron dependent repressor, putative	0	0	0	1	1	1	1	1	1	1	1	1	1	0	1	1	1	1	0	1	1	1	1	1	0	1	0	0	1	1	1	0
1069	9	4	0	14:hypothetical protein	0	0	1	0	0	0	0	0	0	0	1	0	0	0	0	0	0	0	0	0	0	0	0	0	1	1	1	1	1	1	1	0
1070	22	1	0	8:hypothetical protein	0	0	1	1	1	1	1	1	1	1	0	1	1	0	1	1	1	1	0	1	1	1	1	1	1	1	1	0	0	0	0	0
1071	22	1	0	22:hypothetical protein	1	1	0	0	0	0	0	0	0	1	0	1	1	1	1	1	1	1	1	1	1	1	1	1	0	1	1	1	1	1	0	1
1072	21	2	0	21:FIG00936301: hypothetical protein	1	1	0	0	0	0	0	0	0	1	1	1	1	1	1	1	1	1	1	1	1	1	1	1	0	0	0	0	1	1	1	1
1073	22	1	0	22:Sialidase (EC 3.2.1.18)	0	0	1	0	0	1	1	1	1	0	1	0	0	0	1	1	1	1	0	1	1	1	1	1	1	1	1	1	1	1	1	0
1074	22	1	0	22:transcriptional regulator, Crp/Fnr family	0	0	1	1	1	1	1	1	1	0	0	0	0	0	1	1	1	1	0	1	1	1	1	1	1	1	1	1	1	1	0	0
1075	22	1	0	15:Cell division ZapA family protein	1	1	0	0	0	0	0	0	0	1	1	1	1	0	1	1	1	1	1	1	1	1	1	1	0	1	0	1	1	1	1	1
1076	22	1	0	20:MdsC protein	0	0	1	0	0	1	1	1	1	0	1	0	0	0	1	1	1	1	0	1	1	1	1	1	1	1	1	1	1	1	1	0
1077	10	3	0	22:Type I restriction-modification system, specificity subunit S (EC 3.1.21.3)	0	0	0	0	0	0	1	1	0	1	0	1	0	1	0	1	0	0	0	1	0	0	0	0	1	0	1	0	0	1	0	0
1078	22	1	0	16:FIG00936378: hypothetical protein	1	1	0	0	0	0	0	0	0	1	1	1	1	1	1	1	1	1	1	1	1	1	1	1	0	1	0	0	1	1	1	1
1079	22	1	0	22:hypothetical protein	0	1	0	0	0	0	0	0	0	1	1	1	1	1	1	1	1	1	1	1	1	1	1	1	0	1	0	1	1	1	1	1
1080	22	1	0	22:Metallo-beta-lactamase family protein	0	0	0	1	1	1	1	1	1	1	0	1	1	0	1	1	1	1	1	1	1	1	1	1	0	0	0	1	1	1	0	0
1081	22	1	0	12:hypothetical protein	1	1	0	0	0	0	0	0	0	1	1	1	1	0	1	1	1	1	1	1	1	1	1	1	0	1	0	1	1	1	1	1
1082	22	1	0	22:Beta-mannosidase (EC 3.2.1.25)	0	0	1	0	0	1	1	1	1	0	1	0	0	0	1	1	1	1	0	1	1	1	1	1	1	1	1	1	1	1	1	0
1083	18	2	0	22:Potassium voltage-gated channel subfamily KQT; possible potassium channel, VIC family	1	0	0	1	1	1	1	1	1	0	0	0	0	0	1	1	1	1	0	1	1	1	1	1	0	1	0	0	0	0	0	1
1084	19	4	0	9:FIG00936229: hypothetical protein	0	0	1	0	0	0	0	0	0	1	1	1	1	1	1	1	1	1	1	1	1	1	1	1	1	0	0	0	1	1	0	0
1085	21	2	0	22:Transcriptional regulator, MecI family	1	1	1	1	1	0	0	0	0	1	0	1	1	1	1	1	1	1	0	1	1	1	1	1	1	1	1	0	0	0	0	0
1086	22	1	0	22:Formate efflux transporter (TC 2.A.44 family)	0	0	1	1	1	1	1	1	1	0	0	0	0	0	1	1	1	1	1	1	1	1	1	1	1	0	1	1	1	1	0	0
1087	22	1	0	11:COGs COG3339	0	0	1	1	1	1	1	1	1	1	0	1	1	0	1	1	1	1	0	1	1	1	1	1	1	1	1	0	0	0	0	0
1088	22	1	0	22:Galactokinase (EC 2.7.1.6)	0	0	1	0	0	1	1	1	1	0	1	0	0	0	1	1	1	1	0	1	1	1	1	1	1	1	1	1	1	1	1	0
1089	22	1	0	22:2-oxoglutarate oxidoreductase, delta subunit, putative (EC 1.2.7.3)	1	1	0	1	1	0	0	0	0	1	1	1	1	1	1	1	1	1	0	1	1	1	1	1	0	1	1	1	1	0	0	0
1090	22	1	0	22:transcriptional regulator, Crp/Fnr family	0	0	0	1	1	1	1	1	1	1	0	1	1	0	1	1	1	1	1	1	1	1	1	1	0	0	0	1	1	1	0	0
1091	22	1	0	21:FIG00936034: hypothetical protein	0	0	0	1	1	1	1	1	1	1	0	1	1	0	1	1	1	1	1	1	1	1	1	1	0	0	0	1	1	1	0	0
1092	22	1	0	22:DNA repair protein RadC	1	1	1	1	1	1	1	1	1	0	0	0	0	0	1	1	1	1	0	1	1	1	1	1	1	1	1	0	0	0	0	1
1093	22	1	0	14:hypothetical protein	0	0	0	1	1	0	0	0	0	1	1	1	1	1	1	1	1	1	1	1	1	1	1	1	0	1	0	1	1	1	1	0
1094	18	2	0	21:hypothetical protein	0	0	0	0	0	1	1	1	1	0	0	0	1	1	1	1	1	1	0	1	1	1	1	1	0	1	0	0	1	1	0	0
1095	22	1	0	18:hypothetical protein	0	1	0	1	1	0	0	0	0	1	1	1	1	1	1	1	1	1	1	1	1	1	1	1	0	0	0	1	1	1	0	1
1096	22	1	0	21:FIG00935576: hypothetical protein	1	1	0	0	0	0	0	0	0	1	1	1	1	1	1	1	1	1	0	1	1	1	1	1	0	1	0	1	1	1	1	1
1097	22	1	0	22:Hcp transcriptional regulator HcpR (Crp/Fnr family)	1	0	0	1	1	1	1	1	1	0	0	0	0	1	1	1	1	1	1	1	1	1	1	1	0	1	1	0	1	1	0	0
1098	10	6	0	10:Putative outer membrane protein, probably involved in nutrient binding	0	0	0	1	1	0	0	0	0	0	1	0	0	0	0	0	0	0	0	0	0	0	0	0	1	1	1	1	1	1	1	0
1099	16	2	0	12:conserved hypothetical lipoprotein	1	1	0	1	1	1	1	0	1	1	1	0	0	0	0	0	0	0	0	1	1	0	0	0	1	1	0	0	1	1	0	1
1100	16	4	0	20:Mobilization protein	0	0	0	1	0	1	1	1	0	1	1	0	1	1	0	0	1	1	1	0	0	0	1	1	1	0	0	0	0	1	0	1
1101	14	3	0	12:putative helicase	0	0	0	1	1	1	0	1	1	1	1	0	1	0	1	0	0	0	1	0	1	0	1	0	1	0	0	0	0	0	0	1
1102	22	1	0	14:hypothetical protein	1	1	0	1	1	1	1	1	1	1	0	1	1	0	0	0	0	0	1	1	1	1	1	1	0	1	0	1	1	1	0	1
1103	19	2	0	9:glycosyl transferase, group 1 family protein	1	1	0	0	0	0	0	0	0	1	0	1	1	1	1	1	1	1	1	1	1	1	1	1	0	1	0	0	1	0	0	1
1104	13	5	0	11:FIG00936306: hypothetical protein	0	0	0	0	0	0	0	0	0	0	0	0	0	1	1	1	1	1	0	1	1	1	1	1	0	0	0	1	1	1	0	0
1105	21	1	0	18:outer membrane lipoprotein Omp28	1	1	0	0	0	0	0	0	0	1	0	1	1	1	1	1	1	1	1	1	1	1	1	1	1	0	0	1	1	1	0	1
1106	21	1	0	12:hypothetical protein	1	1	0	0	0	0	0	0	0	1	1	1	1	1	1	1	1	1	1	1	1	1	1	1	0	0	0	1	1	1	0	1
1107	21	1	0	15:FIG00936640: hypothetical protein	1	1	0	0	0	0	0	0	0	1	1	1	1	1	1	1	1	1	1	1	1	1	1	1	0	0	0	0	1	1	1	1
1108	21	1	0	18:FIG00936075: hypothetical protein	1	1	0	0	0	0	0	0	0	1	1	1	1	1	1	1	1	1	1	1	1	1	1	1	0	0	0	0	1	1	1	1
1109	21	1	0	21:FIG00935779: hypothetical protein	1	1	0	0	0	0	0	0	0	1	1	1	1	1	1	1	1	1	1	1	1	1	1	1	0	0	0	0	1	1	1	1
1110	21	1	0	10:lipoprotein, putative	1	1	0	0	0	0	0	0	0	1	1	1	1	1	1	1	1	1	1	1	1	1	1	1	0	1	0	1	0	0	1	1
1111	18	2	0	16:ferric uptake transcriptional regulator	1	1	0	0	0	0	0	0	0	1	0	1	1	1	1	1	1	1	1	1	1	1	1	1	0	1	0	0	0	0	0	1
1112	20	2	0	10:hypothetical protein	1	1	0	0	0	0	0	0	0	1	0	1	1	1	1	1	1	1	1	1	1	1	1	1	1	1	1	0	0	0	0	1
1113	21	1	0	21:Lactoylglutathione lyase (EC 4.4.1.5)	0	0	0	1	1	1	1	1	1	0	0	0	0	0	1	1	1	1	0	1	1	1	1	1	1	1	1	1	1	1	0	0
1114	21	1	0	18:PorT protein	1	1	0	0	0	0	0	0	0	1	1	1	1	1	1	1	1	1	1	1	1	1	1	1	0	0	0	0	1	1	1	1
1115	21	1	0	10:hypothetical protein	1	1	1	1	1	1	1	1	1	1	1	1	1	0	0	0	0	0	0	0	0	0	0	0	1	1	1	1	1	1	1	1
1116	21	1	0	21:L-lactate permease	0	0	0	1	1	1	1	1	1	0	0	0	0	0	1	1	1	1	0	1	1	1	1	1	1	1	1	1	1	1	0	0
1117	18	3	0	19:CRISPR-associated RAMP Cmr6	0	0	0	0	1	1	1	1	1	0	0	0	0	0	1	1	1	1	1	1	1	1	1	1	0	1	0	1	1	0	0	0
1118	21	1	0	21:ABC-type multidrug transport system, permease component	0	0	1	1	1	0	0	0	0	1	1	1	1	0	1	1	1	1	0	1	1	1	1	1	0	1	0	1	1	1	1	0
1119	21	1	0	21:ABC-type multidrug transport system, permease component	0	0	1	1	1	0	0	0	0	1	1	1	1	0	1	1	1	1	0	1	1	1	1	1	0	1	0	1	1	1	1	0
1120	21	1	0	14:HlyD family secretion protein	0	0	1	1	1	0	0	0	0	1	1	1	1	0	1	1	1	1	0	1	1	1	1	1	0	1	0	1	1	1	1	0
1121	21	1	0	13:FIG00936563: hypothetical protein	1	1	0	0	0	0	0	0	0	1	1	1	1	1	1	1	1	1	1	1	1	1	1	1	0	0	0	0	1	1	1	1
1122	21	1	0	21:Rubrerythrin	1	1	1	0	0	0	0	0	0	1	0	1	1	1	1	1	1	1	1	1	1	1	1	1	1	1	1	0	0	0	0	1
1123	21	1	0	21:Hydroxylamine reductase (EC 1.7.-.-)	1	0	0	1	1	1	1	1	1	0	0	0	0	1	1	1	1	1	1	1	1	1	1	1	0	1	0	0	1	1	0	0
1124	18	2	0	21:O-antigen flippase Wzx	0	0	0	0	0	0	0	0	0	1	0	1	1	1	1	1	1	1	1	1	1	1	1	1	0	1	0	1	1	1	0	0
1125	21	1	0	21:Xanthine/uracil/thiamine/ascorbate permease family protein	0	0	0	0	0	1	1	1	1	0	0	0	0	1	1	1	1	1	1	1	1	1	1	1	1	1	1	0	1	1	1	0
1126	17	2	0	20:FIG00897215: hypothetical protein	0	0	0	0	0	1	1	1	1	1	0	0	1	0	0	0	1	1	1	0	1	1	1	0	1	0	1	1	1	1	0	0
1127	21	1	0	16:lipoprotein, putative	0	0	0	1	1	1	1	1	1	1	1	1	1	0	0	0	0	0	0	1	1	1	1	1	0	1	1	0	1	1	1	1
1128	21	1	0	15:hypothetical protein	0	0	0	1	1	1	1	1	1	1	1	1	1	0	0	0	0	0	0	1	1	1	1	1	0	1	1	0	1	1	1	1
1129	19	2	0	11:capsular polysaccharide biosynthesis protein	1	1	0	0	0	0	0	0	0	1	0	1	1	1	1	1	1	1	1	1	1	1	1	1	0	0	0	0	1	1	0	1
1130	19	2	0	19:O-antigen flippase Wzx	1	1	0	0	0	0	0	0	0	1	0	1	1	1	1	1	1	1	1	1	1	1	1	1	0	0	0	0	1	1	0	1
1131	20	1	0	11:hypothetical protein	0	0	0	0	0	0	0	0	0	1	1	1	1	1	1	1	1	1	1	1	1	1	1	1	0	1	0	1	1	1	1	0
1132	19	2	0	9:oxidoreductase, Gfo/Idh/MocA family	1	1	0	0	0	0	0	0	0	1	0	1	1	1	1	1	1	1	1	1	1	1	1	1	0	0	0	0	1	1	0	1
1133	20	1	0	20:GldJ	1	1	0	0	0	0	0	0	0	1	1	1	1	1	0	1	1	1	1	1	1	1	1	1	0	0	0	0	1	1	1	1
1134	20	1	0	20:Na+/H+-dicarboxylate symporter	0	0	0	1	1	0	0	0	0	1	1	1	1	0	1	1	1	1	1	1	1	1	1	1	0	0	0	1	1	1	1	0
1135	20	1	0	20:Flavoredoxin	0	0	0	0	0	0	0	0	0	1	1	1	1	1	1	1	1	1	1	1	1	1	1	1	0	1	0	1	1	1	1	0
1136	20	1	0	20:Oligopeptide transporter, OPT family	0	0	0	1	1	1	1	1	1	0	0	0	0	1	1	1	1	1	1	1	1	1	1	1	1	1	1	0	0	0	0	0
1137	18	2	0	13:putative ferric aerobactin receptor	1	1	1	1	1	0	0	0	0	0	1	0	0	0	0	0	0	0	0	1	1	1	1	1	0	1	1	1	1	1	1	1
1138	17	2	0	19:TonB-dependent receptor	1	1	0	1	1	1	1	1	1	1	1	1	1	0	0	0	0	0	0	0	1	0	0	0	0	0	1	0	1	1	0	1
1139	10	2	0	10:putative FtsX-related transmembrane transport protein	0	0	0	0	0	0	0	0	0	0	0	0	0	0	1	1	1	1	0	1	1	1	1	1	0	1	0	0	0	0	0	0
1140	18	2	0	17:hypothetical protein	0	0	0	0	0	1	1	1	1	1	0	0	1	0	0	1	1	1	1	0	1	1	1	0	1	1	0	1	1	1	0	0
1141	19	2	0	19:ABC transporter, permease protein	0	0	1	1	1	0	0	0	0	0	1	0	0	1	1	1	1	1	0	1	1	1	1	1	1	1	1	1	0	0	1	0
1142	20	1	0	11:hypothetical protein	0	0	0	0	0	0	0	0	0	1	1	1	1	1	1	1	1	1	1	1	1	1	1	1	0	1	0	1	1	1	1	0
1143	20	1	0	9:FIG00936260: hypothetical protein	1	1	0	1	1	1	1	1	1	0	0	0	0	1	1	1	1	1	1	1	1	1	1	1	0	0	0	0	0	0	0	1
1144	20	1	0	20:FIG032012: hypothetical protein	0	0	0	0	0	0	0	0	0	1	1	1	1	1	1	1	1	1	1	1	1	1	1	1	0	1	0	1	1	1	1	0
1145	20	1	0	20:CRISPR-associated RecB family exonuclease Cas4a	0	0	0	0	0	1	1	1	1	1	0	1	1	1	1	1	1	1	1	1	1	1	1	1	1	1	0	0	0	0	0	0
1146	20	1	0	16:CRISPR-associated protein, TM1814 family	0	0	0	0	0	1	1	1	1	1	0	1	1	1	1	1	1	1	1	1	1	1	1	1	1	1	0	0	0	0	0	0
1147	20	1	0	11:hypothetical protein	0	0	1	1	1	1	1	1	1	0	0	0	0	0	1	1	1	1	0	1	1	1	1	1	1	1	1	1	0	0	0	0
1148	20	1	0	10:hypothetical protein	1	1	1	1	1	0	0	0	0	0	1	0	0	0	1	1	1	1	0	1	1	1	1	1	1	1	1	0	0	0	1	1
1149	20	1	0	11:hypothetical protein	1	1	1	1	1	0	0	0	0	0	1	0	0	0	1	1	1	1	0	1	1	1	1	1	1	1	1	0	0	0	1	1
1150	20	1	0	20:Alkaline phosphodiesterase I (EC 3.1.4.1) / Nucleotide pyrophosphatase (EC 3.6.1.9)	0	0	0	0	0	0	0	0	0	1	1	1	1	0	1	1	1	1	0	1	1	1	1	1	1	1	1	1	1	1	1	0
1151	20	1	0	18:FIG00935924: hypothetical protein	0	0	0	0	0	0	0	0	0	1	1	1	1	1	1	1	1	1	1	1	1	1	1	1	0	1	0	1	1	1	1	0
1152	20	1	0	11:hypothetical protein	0	0	0	0	0	0	0	0	0	1	1	1	1	1	1	1	1	1	1	1	1	1	1	1	0	1	0	1	1	1	1	0
1153	19	2	0	15:Cytochrome c biogenesis protein CcsA	1	1	1	1	1	1	1	1	1	0	0	0	0	0	1	1	1	1	0	0	0	0	0	0	0	1	1	0	1	1	1	1
1154	20	1	0	20:Predicted L-lactate dehydrogenase, hypothetical protein subunit SO1518	0	0	0	1	1	1	1	1	1	0	0	0	0	0	1	1	1	1	0	1	1	1	1	1	1	1	1	0	1	1	0	0
1155	20	1	0	20:Predicted L-lactate dehydrogenase, Iron-sulfur cluster-binding subunit YkgF	0	0	0	1	1	1	1	1	1	0	0	0	0	0	1	1	1	1	0	1	1	1	1	1	1	1	1	0	1	1	0	0
1156	20	1	0	20:Predicted L-lactate dehydrogenase, Fe-S oxidoreductase subunit YkgE	0	0	0	1	1	1	1	1	1	0	0	0	0	0	1	1	1	1	0	1	1	1	1	1	1	1	1	0	1	1	0	0
1157	20	1	0	12:Shikimate kinase I (EC 2.7.1.71)	1	1	1	1	1	1	1	1	1	0	1	0	0	1	0	0	0	0	1	0	0	0	0	0	1	1	1	1	1	1	1	1
1158	7	6	0	8:hypothetical protein	1	1	0	0	0	0	0	0	0	1	0	1	1	1	0	0	0	0	0	0	0	0	0	0	0	0	0	0	0	0	0	1
1159	7	10	0	6:hypothetical protein	0	0	0	1	1	0	0	0	0	0	0	0	0	0	0	0	0	1	1	0	1	0	0	0	1	0	0	0	1	0	0	0
1160	2	13	0	17:hypothetical protein	0	0	0	0	0	0	0	0	0	0	0	0	0	0	0	0	0	0	0	0	0	0	0	0	1	0	1	0	0	0	0	0
1161	17	2	0	20:FIG00937196: hypothetical protein	1	1	0	1	0	1	1	1	1	0	1	1	1	1	0	0	0	0	0	1	1	0	0	0	1	0	1	0	0	0	1	1
1162	4	10	0	9:hypothetical protein	0	0	0	0	0	0	0	0	0	0	0	0	0	0	0	0	0	0	0	0	0	1	1	1	0	1	0	0	0	0	0	0
1163	3	13	0	20:hypothetical protein	0	0	0	0	0	0	0	0	0	0	0	0	0	0	0	0	0	0	0	0	0	1	1	0	0	1	0	0	0	0	0	0
1164	19	1	0	9:glycosyl transferase, group 1 family protein	1	1	0	0	0	0	0	0	0	1	0	1	1	1	1	1	1	1	1	1	1	1	1	1	0	0	0	0	1	1	0	1
1165	19	1	0	19:Ribonucleotide reductase of class II (coenzyme B12-dependent) (EC 1.17.4.1)	1	1	1	0	0	0	0	0	0	1	0	1	1	0	1	1	1	1	0	1	1	1	1	1	1	1	1	0	0	0	0	1
1166	19	1	0	11:acetyltransferase, GNAT family	0	0	0	0	0	0	0	0	0	1	1	1	1	1	1	1	1	1	1	1	1	1	1	1	0	0	0	1	1	1	1	0
1167	18	2	0	10:FIG00935585: hypothetical protein	1	1	1	1	0	0	0	0	0	0	0	0	0	1	1	1	1	1	1	1	1	1	1	1	1	1	1	0	0	0	0	0
1168	19	1	0	10:Transcriptional regulator, AraC family	0	0	0	1	1	1	1	1	1	0	1	0	0	0	1	1	1	1	1	1	1	1	1	1	0	1	0	0	0	0	1	0
1169	18	2	0	9:FIG00935951: hypothetical protein	0	0	1	1	1	1	1	1	1	0	0	0	0	0	1	1	1	1	0	1	1	1	1	1	0	1	1	0	0	0	0	0
1170	19	1	0	18:FIG00936082: hypothetical protein	1	1	0	0	0	0	0	0	0	1	0	1	1	1	1	1	1	1	1	1	1	1	1	1	0	0	0	0	1	1	0	1
1171	19	1	0	19:putative ferric aerobactin receptor	1	1	0	0	0	0	0	0	0	1	0	1	1	1	1	1	1	1	1	1	1	1	1	1	0	0	0	0	1	1	0	1
1172	19	1	0	19:low affinity penicillin binding protein	1	1	0	0	0	0	0	0	0	1	0	1	1	1	1	1	1	1	1	1	1	1	1	1	0	0	0	0	1	1	0	1
1173	19	1	0	19:LSU ribosomal protein L34p	0	0	1	1	1	1	1	1	1	0	0	0	0	0	1	1	1	1	0	1	1	1	1	1	0	0	0	1	1	1	0	0
1174	19	1	0	11:Rhomboid family protein	0	0	0	0	0	0	0	0	0	1	1	1	1	1	1	1	1	1	1	1	1	1	1	1	0	1	0	1	1	1	0	0
1175	19	1	0	19:thiamine biosynthesis protein, putative	0	0	1	1	1	0	0	0	0	0	1	0	0	1	1	1	1	1	0	1	1	1	1	1	1	1	1	1	0	0	1	0
1176	19	1	0	12:ClpB protein	0	0	0	1	1	1	1	1	1	1	0	1	1	0	1	1	1	1	0	1	1	1	1	1	1	0	0	0	0	0	0	0
1177	19	1	0	19:Glycerol-3-phosphate cytidylyltransferase (EC 2.7.7.39)	0	0	0	1	1	1	1	1	1	1	0	1	1	0	1	1	1	1	0	1	1	1	1	1	1	0	0	0	0	0	0	0
1178	17	3	0	9:FIG00936093: hypothetical protein	0	0	0	1	1	0	0	0	0	1	0	1	1	0	1	1	1	1	0	1	1	1	1	1	0	0	0	1	1	1	0	0
1179	18	2	0	19:CRISPR-associated RAMP Cmr5	0	0	0	0	1	1	1	1	1	0	0	0	0	0	1	1	1	1	1	1	1	1	1	1	0	1	0	1	1	0	0	0
1180	18	2	0	19:CRISPR-associated RAMP Cmr4	0	0	0	0	1	1	1	1	1	0	0	0	0	0	1	1	1	1	1	1	1	1	1	1	0	1	0	1	1	0	0	0
1181	18	2	0	19:CRISPR-associated RAMP Cmr3	0	0	0	0	1	1	1	1	1	0	0	0	0	0	1	1	1	1	1	1	1	1	1	1	0	1	0	1	1	0	0	0
1182	18	2	0	19:CRISPR-associated RAMP Cmr2	0	0	0	0	1	1	1	1	1	0	0	0	0	0	1	1	1	1	1	1	1	1	1	1	0	1	0	1	1	0	0	0
1183	18	2	0	19:FIG00936276: hypothetical protein	0	0	0	0	1	1	1	1	1	0	0	0	0	0	1	1	1	1	1	1	1	1	1	1	0	1	0	1	1	0	0	0
1184	19	1	0	19:hypothetical protein	0	0	0	0	0	0	0	0	0	1	1	1	1	0	1	1	1	1	1	1	1	1	1	1	0	1	0	1	1	1	1	0
1185	19	1	0	10:hypothetical protein	1	1	0	0	0	0	0	0	0	1	0	1	1	1	1	1	1	1	1	1	1	1	1	1	0	0	0	0	1	1	0	1
1186	19	1	0	19:Exopolyphosphatase (EC 3.6.1.11)	1	1	1	0	0	0	0	0	0	0	1	0	0	0	1	1	1	1	0	1	1	1	1	1	0	1	0	1	1	1	1	1
1187	16	2	0	17:Calcium-transporting ATPase	1	1	1	0	0	0	0	0	0	0	0	0	0	0	1	1	1	1	0	1	1	1	1	1	1	0	1	0	0	0	1	1
1188	19	1	0	16:FIG00935792: hypothetical protein	1	1	0	0	0	0	0	0	0	1	0	1	1	1	1	1	1	1	1	1	1	1	1	1	0	0	0	0	1	1	0	1
1189	19	1	0	10:FIG00936209: hypothetical protein	1	1	0	0	0	0	0	0	0	1	0	1	1	1	1	1	1	1	1	1	1	1	1	1	0	0	0	0	1	1	0	1
1190	19	1	0	11:FIG00936153: hypothetical protein	1	1	0	0	0	0	0	0	0	1	0	1	1	1	1	1	1	1	1	1	1	1	1	1	0	0	0	0	1	1	0	1
1191	19	1	0	10:FIG00935705: hypothetical protein	0	0	0	0	0	0	0	0	0	1	1	1	1	1	1	1	1	1	0	1	1	1	1	1	0	1	0	1	1	1	1	0
1192	19	1	0	9:FIG00935900: hypothetical protein	1	1	0	0	0	0	0	0	0	1	0	1	1	1	1	1	1	1	1	1	1	1	1	1	0	0	0	0	1	1	0	1
1193	19	1	0	18:Possible Pirin family proteins	0	0	0	1	1	1	1	1	1	1	0	1	1	0	0	0	0	0	1	1	1	1	1	1	0	1	0	1	1	1	0	0
1194	15	2	0	19:DNA binding protein, excisionase family, putative	0	1	0	0	1	1	1	1	1	0	0	1	0	1	0	0	1	1	0	1	0	0	0	0	1	0	1	0	0	0	1	1
1195	16	2	0	9:mobilizable transposon, xis protein	0	0	0	0	1	1	0	1	1	1	0	0	1	0	1	0	1	1	1	0	1	1	1	0	1	0	1	0	1	0	0	0
1196	19	1	0	19:Curli production assembly/transport component CsgG	0	0	0	0	0	1	1	1	1	1	1	1	1	0	0	0	0	0	0	1	1	1	1	1	0	1	1	0	1	1	1	1
1197	19	1	0	8:Transglycosylase-associated protein	1	1	0	1	1	1	1	1	1	1	0	1	1	0	0	0	0	0	0	1	1	1	1	1	0	1	0	0	1	1	0	0
1198	9	3	0	18:hypothetical protein	0	0	0	0	0	0	0	0	0	0	0	0	0	0	1	1	1	1	0	1	1	1	1	1	0	0	0	0	0	0	0	0
1199	18	1	0	10:TPR domain protein	1	1	0	0	0	0	0	0	0	1	0	1	1	1	1	1	1	1	1	1	1	1	1	1	0	1	0	0	0	0	0	1
1200	18	1	0	9:probable glutamine ABC transporter	0	0	0	0	0	0	0	0	0	1	1	1	1	0	1	1	1	1	0	1	1	1	1	1	0	1	0	1	1	1	1	0
1201	9	2	0	9:FIG00936319: hypothetical protein	0	0	0	0	0	0	0	0	0	0	0	0	0	0	1	1	1	1	0	1	1	1	1	1	0	0	0	0	0	0	0	0
1202	18	1	0	12:FIG00936112: hypothetical protein	0	0	0	0	0	0	0	0	0	1	1	1	1	0	1	1	1	1	0	1	1	1	1	1	0	1	0	1	1	1	1	0
1203	9	2	0	9:FIG00936717: hypothetical protein	0	0	0	0	0	0	0	0	0	0	0	0	0	0	1	1	1	1	0	1	1	1	1	1	0	0	0	0	0	0	0	0
1204	16	2	0	18:Carbonic anhydrase (EC 4.2.1.1)	0	0	0	1	1	1	1	1	1	0	0	0	0	0	1	1	0	0	0	1	1	1	1	1	0	0	0	1	1	1	0	0
1205	18	1	0	9:FIG00935748: hypothetical protein	0	0	0	0	0	0	0	0	0	1	1	1	1	0	1	1	1	1	0	1	1	1	1	1	0	1	0	1	1	1	1	0
1206	18	1	0	10:Cell division protein FtsL	1	1	0	0	0	0	0	0	0	1	0	1	1	1	1	1	1	1	1	1	1	1	1	1	0	1	0	0	0	0	0	1
1207	18	1	0	9:hypothetical protein	0	0	0	0	0	0	0	0	0	1	1	1	1	0	1	1	1	1	0	1	1	1	1	1	0	1	0	1	1	1	1	0
1208	18	1	0	9:FIG00936509: hypothetical protein	0	0	0	0	0	0	0	0	0	1	1	1	1	0	1	1	1	1	0	1	1	1	1	1	0	1	0	1	1	1	1	0
1209	18	1	0	9:FIG00936045: hypothetical protein	0	0	0	0	0	0	0	0	0	1	1	1	1	0	1	1	1	1	0	1	1	1	1	1	0	1	0	1	1	1	1	0
1210	14	2	0	12:FIG00937377: hypothetical protein	0	0	0	0	1	1	1	1	1	1	0	0	0	0	1	1	0	0	1	1	0	0	0	1	1	1	0	1	0	0	0	0
1211	16	2	0	13:hypothetical protein	1	1	0	1	0	1	1	1	1	0	1	1	0	1	0	0	0	0	0	1	1	0	0	0	1	0	1	0	0	0	1	1
1212	18	1	0	9:hypothetical protein	1	1	0	0	0	0	0	0	0	1	0	1	1	1	1	1	1	1	1	1	1	1	1	1	0	1	0	0	0	0	0	1
1213	18	1	0	10:hypothetical protein BH3604	1	1	1	1	1	0	0	0	0	1	1	1	1	1	0	0	0	0	1	0	0	0	0	0	1	0	1	1	1	1	1	1
1214	15	2	0	12:FIG00936429: hypothetical protein	0	0	0	1	1	0	0	0	0	0	0	0	0	1	1	1	1	1	1	1	1	1	1	1	1	1	0	0	0	0	0	0
1215	18	1	0	18:Mg/Co/Ni transporter MgtE / CBS domain	0	0	1	1	1	1	1	1	1	0	0	0	0	0	1	1	1	1	0	1	1	1	1	1	1	0	1	0	0	0	0	0
1216	18	1	0	18:UspA	1	1	0	0	0	0	0	0	0	1	0	1	1	1	1	1	1	1	1	1	1	1	1	1	0	1	0	0	0	0	0	1
1217	17	2	0	11:FIG00937426: hypothetical protein	1	1	0	0	0	1	1	1	1	1	0	1	1	1	1	1	1	1	1	0	0	0	0	0	1	0	0	0	0	0	0	1
1218	14	2	0	17:lysozyme-related protein	0	0	0	0	1	1	1	0	0	1	0	1	1	1	1	1	1	1	0	1	0	0	0	0	0	0	1	0	1	0	0	0
1219	18	1	0	18:putative large secreted protein	0	0	1	0	0	1	1	1	1	0	1	0	0	0	0	0	0	0	0	1	1	1	1	1	1	1	1	1	1	1	1	0
1220	9	3	0	6:hypothetical protein	0	0	1	1	1	1	1	1	1	0	0	0	0	0	0	0	0	0	0	0	0	0	0	0	1	0	1	0	0	0	0	0
1221	17	2	0	18:hypothetical protein	1	1	1	1	1	1	1	1	1	0	1	0	0	0	0	0	0	0	0	0	0	0	0	0	1	0	1	1	1	1	1	1
1222	18	1	0	18:Phosphate transport system regulatory protein PhoU	1	1	1	1	1	1	1	1	1	0	0	0	0	0	0	0	0	0	1	1	1	1	1	1	1	0	1	0	0	0	0	1
1223	18	1	0	17:LSU ribosomal protein L30p (L7e)	1	1	1	1	0	0	0	0	0	1	1	1	1	1	0	0	0	0	1	0	0	0	0	0	1	1	1	1	1	1	1	1
1224	15	2	0	16:transcriptional regulator, putative	0	0	1	0	0	1	1	1	1	1	0	0	1	0	0	0	1	1	1	0	1	1	1	0	1	0	0	0	1	0	0	0
1225	18	1	0	18:Fructose-bisphosphate aldolase class II (EC 4.1.2.13)	0	0	0	1	1	1	1	1	1	1	1	1	1	1	0	0	0	0	0	0	0	0	0	0	1	1	1	1	1	1	1	0
1226	5	5	0	9:hypothetical protein	0	0	0	0	0	0	0	0	0	1	0	1	1	1	0	0	0	0	1	0	0	0	0	0	0	0	0	0	0	0	0	0
1227	14	2	0	10:ATPase component BioM of energizing module of biotin ECF transporter	1	1	1	0	0	1	0	0	0	1	0	1	1	0	0	1	1	1	0	1	0	1	1	0	1	0	0	0	0	0	0	0
1228	17	1	0	13:hypothetical protein	0	0	0	1	1	1	1	1	1	0	0	0	0	0	1	1	1	1	0	1	1	1	1	1	1	1	0	0	0	0	0	0
1229	17	1	0	16:probable DNA alkylation repair enzyme	0	0	0	0	0	0	0	0	0	1	0	1	1	1	1	1	1	1	1	1	1	1	1	1	1	1	0	1	0	0	0	0
1230	17	1	0	9:FIG00936395: hypothetical protein	0	0	0	0	0	0	0	0	0	1	1	1	1	0	0	1	1	1	0	1	1	1	1	1	0	1	0	1	1	1	1	0
1231	17	1	0	17:ABC transporter permease	0	0	0	1	1	1	1	1	1	0	0	0	0	0	1	1	1	1	0	1	1	1	1	1	1	0	0	1	0	0	0	0
1232	17	1	0	9:FIG00935819: hypothetical protein	1	1	0	0	0	0	0	0	0	0	1	0	0	0	1	1	1	1	0	1	1	1	1	1	0	1	0	0	1	1	1	1
1233	9	4	0	17:hypothetical protein	0	0	0	0	0	0	0	0	0	0	0	0	0	0	1	1	1	1	0	1	1	1	1	1	0	0	0	0	0	0	0	0
1234	17	1	0	9:FIG00935644: hypothetical protein	1	1	0	0	0	0	0	0	0	1	0	1	1	1	1	1	1	1	0	1	1	1	1	1	0	1	0	0	0	0	0	1
1235	17	1	0	17:6-phosphogluconolactonase (EC 3.1.1.31), eukaryotic type	1	1	0	1	1	1	1	1	1	0	1	0	0	1	0	0	0	0	1	0	0	0	0	0	0	1	0	1	1	1	1	1
1236	9	3	0	17:hemagglutinin-related protein	0	0	0	0	0	0	0	0	0	0	0	0	0	0	1	1	1	1	0	1	1	1	1	1	0	0	0	0	0	0	0	0
1237	17	1	0	7:TonB-dependent receptor; Outer membrane receptor for ferrienterochelin and colicins	0	0	0	1	1	1	1	1	1	0	0	0	0	0	1	1	1	1	0	1	1	1	1	1	0	0	0	1	0	0	1	0
1238	9	2	0	9:FIG00935784: hypothetical protein	0	0	0	0	0	0	0	0	0	0	0	0	0	0	1	1	1	1	0	1	1	1	1	1	0	0	0	0	0	0	0	0
1239	17	1	0	10:RNA-binding protein	1	1	0	0	0	0	0	0	0	1	0	1	1	1	1	1	1	1	0	1	1	1	1	1	0	1	0	0	0	0	0	1
1240	17	1	0	15:TonB-dependent receptor	1	1	1	0	0	0	0	0	0	0	1	0	0	0	0	0	0	0	0	1	1	1	1	1	1	1	1	1	1	1	1	1
1241	17	1	0	14:NAD-utilizing dehydrogenases	0	0	0	1	1	0	0	0	0	0	1	0	0	0	1	1	1	1	0	1	1	1	1	1	0	1	0	1	1	1	1	0
1242	12	3	0	15:FIG00938167: hypothetical protein	0	0	0	1	0	1	1	1	1	0	1	0	0	0	0	1	0	1	0	0	0	0	0	1	1	0	0	0	0	1	1	0
1243	11	4	0	17:Conjugative transposon protein TraB	0	0	0	0	1	1	1	1	0	1	0	1	0	0	0	1	0	0	1	1	0	1	0	0	1	0	0	0	0	0	0	0
1244	15	2	0	11:hypothetical protein	1	1	0	1	0	1	0	1	0	0	1	1	0	1	0	1	1	1	0	1	1	0	0	0	0	0	1	0	0	0	0	1
1245	17	1	0	9:FIG00936104: hypothetical protein	0	0	0	0	0	1	1	1	1	1	0	1	1	0	1	1	1	1	0	1	1	1	1	1	0	0	0	1	0	0	0	0
1246	17	1	0	17:2-dehydropantoate 2-reductase (EC 1.1.1.169)	1	1	0	0	0	0	0	0	0	0	1	0	0	1	1	1	1	1	1	1	1	1	1	1	0	1	0	0	0	0	1	1
1247	17	1	0	17:Signal peptidase I (EC 3.4.21.89)	0	0	0	0	0	0	0	0	0	1	1	1	1	0	1	1	1	1	0	1	1	1	1	1	0	1	0	0	1	1	1	0
1248	17	1	0	17:Cys-tRNA(Pro) deacylase YbaK	0	0	0	1	1	1	1	1	1	0	0	0	0	0	1	1	1	1	0	1	1	1	1	1	1	1	0	0	0	0	0	0
1249	17	1	0	9:transcriptional regulator, putative	0	0	0	0	0	1	1	1	1	0	0	0	0	0	1	1	1	1	1	1	1	1	1	1	0	0	0	1	1	1	0	0
1250	11	4	0	16:FIG00935890: hypothetical protein	0	0	0	0	0	0	0	0	0	0	0	0	0	1	1	1	1	1	0	1	1	1	1	1	0	1	0	0	0	0	0	0
1251	12	3	0	11:putative outer membrane protein, probably involved in nutrient binding	0	0	1	1	1	1	1	1	1	0	1	0	0	0	0	0	0	0	0	0	0	0	0	0	1	1	1	0	0	0	1	0
1252	17	1	0	16:2-succinyl-5-enolpyruvyl-6-hydroxy-3-cyclohexene-1-carboxylic-acid synthase (EC 2.2.1.9)	1	1	0	0	0	1	1	1	1	1	0	1	1	1	0	1	1	1	1	0	0	0	0	0	0	0	0	0	1	1	0	1
1253	14	2	0	17:hypothetical protein	0	0	0	1	1	0	0	0	0	1	0	1	1	0	1	1	1	1	0	1	1	1	1	1	0	0	0	0	0	0	0	0
1254	17	1	0	17:hypothetical protein	0	0	0	0	0	0	0	0	0	1	0	1	1	0	1	1	1	1	1	1	1	1	1	1	0	1	0	1	1	1	0	0
1255	17	1	0	17:AMP nucleosidase (EC 3.2.2.4)	1	1	0	0	0	0	0	0	0	1	0	1	1	0	1	1	1	1	1	1	1	1	1	1	0	1	0	0	0	0	0	1
1256	17	1	0	8:Cell division inhibitor Slr1223 (YfcH in EC), contains epimerase/dehydratase and DUF1731 domains	0	0	0	1	1	0	0	0	0	0	0	0	0	0	1	1	1	1	0	1	1	1	1	1	1	1	1	1	1	1	0	0
1257	17	1	0	17:hypothetical protein	1	1	1	1	1	0	0	0	0	1	1	1	1	0	0	0	0	0	0	0	0	0	0	0	1	1	1	1	1	1	1	1
1258	10	3	0	9:hypothetical protein	1	1	1	0	0	1	1	1	1	0	0	0	0	1	0	0	0	0	1	0	0	0	0	0	0	0	0	0	0	0	0	1
1259	17	1	0	17:Sodium-dependent phosphate transporter	1	1	1	1	1	1	1	1	1	1	0	1	1	1	0	0	0	0	1	0	0	0	0	0	1	0	1	0	0	0	0	1
1260	11	2	0	14:putative cell surface protein	1	1	0	0	0	0	0	0	0	0	1	0	0	0	0	0	0	0	1	0	0	0	0	0	1	1	1	0	1	1	1	1
1261	13	3	0	17:hypothetical protein	1	1	1	0	0	1	1	1	1	1	0	1	1	0	0	0	0	0	0	0	0	0	0	0	1	0	1	0	0	0	0	1
1262	8	3	0	7:ABC-type multidrug transport system, permease component	1	1	1	0	1	0	0	0	0	0	1	0	0	0	0	0	0	0	0	0	0	0	0	0	1	0	1	0	0	0	0	1
1263	17	1	0	17:YpfJ protein, zinc metalloprotease superfamily	1	1	1	0	0	1	1	1	1	0	0	0	0	0	0	0	0	0	0	1	1	1	1	1	1	1	0	0	1	1	0	1
1264	17	1	0	17:Catalase (EC 1.11.1.6)	0	0	1	1	1	1	1	1	1	0	0	0	0	0	0	0	0	0	1	1	1	1	1	1	0	1	0	1	1	1	0	0
1265	12	3	0	17:hypothetical protein	0	0	0	1	1	0	0	0	1	1	0	1	1	1	0	0	1	1	0	0	0	0	0	1	1	1	0	0	0	0	0	0
1266	14	2	0	17:Mobilizable transposon, tnpC protein	0	0	0	0	1	1	0	1	0	1	0	0	1	0	0	0	1	1	1	0	1	1	1	0	1	0	0	1	1	0	0	0
1267	17	1	0	17:Pyruvate formate-lyase (EC 2.3.1.54)	0	0	0	1	0	1	1	1	1	0	1	0	0	0	0	0	0	0	1	1	1	1	1	1	1	0	0	1	1	1	1	0
1268	17	1	0	17:Pyruvate formate-lyase activating enzyme (EC 1.97.1.4)	0	0	0	1	0	1	1	1	1	0	1	0	0	0	0	0	0	0	1	1	1	1	1	1	1	0	0	1	1	1	1	0
1269	11	3	0	6:FIG00935801: hypothetical protein	0	0	0	0	1	1	1	0	0	1	0	1	1	1	1	0	0	0	0	0	0	0	0	0	0	0	1	0	1	1	0	0
1270	4	7	0	11:hypothetical protein	0	0	0	0	0	1	1	1	1	0	0	0	0	0	0	0	0	0	0	0	0	0	0	0	0	0	0	0	0	0	0	0
1271	14	2	0	6:leucine-rich protein	0	0	0	1	1	1	1	1	0	0	0	0	0	0	1	1	1	1	0	1	1	1	1	1	0	0	0	0	0	0	0	0
1272	16	1	0	16:putative polysaccharide deacetylase	0	0	0	0	0	1	1	1	1	0	1	0	0	0	1	1	1	1	0	1	1	1	1	1	0	1	0	0	0	0	1	0
1273	16	1	0	9:FIG00936205: hypothetical protein	0	0	0	0	0	1	1	1	1	0	1	0	0	0	1	1	1	1	0	1	1	1	1	1	0	1	0	0	0	0	1	0
1274	16	1	0	9:FIG00935780: hypothetical protein	1	1	0	0	0	0	0	0	0	1	0	1	1	1	1	1	1	1	1	1	1	1	1	1	0	0	0	0	0	0	0	0
1275	16	1	0	9:capsular polysaccharide biosythesis protein, putative	1	1	0	1	1	0	0	0	0	0	0	0	0	1	1	1	1	1	1	1	1	1	1	1	0	0	0	0	0	0	0	1
1276	5	6	0	15:hypothetical protein	1	1	0	0	0	0	0	0	0	0	0	1	0	1	0	0	0	0	0	0	0	0	0	0	0	0	0	0	0	0	0	1
1277	16	1	0	16:Cation efflux system protein	0	0	0	1	1	1	1	1	1	0	0	0	0	0	1	1	1	1	0	1	1	1	1	1	0	1	0	0	0	0	0	0
1278	9	3	0	9:Outer membrane vitamin B12 receptor BtuB	0	0	0	1	1	0	0	0	0	0	0	0	0	0	0	0	0	0	0	0	0	0	0	0	1	1	1	1	1	1	1	0
1279	16	1	0	11:sensor histidine kinase	0	0	0	0	0	1	1	1	1	0	0	0	0	0	0	1	1	1	0	1	1	1	1	1	0	1	0	1	1	1	0	0
1280	15	2	0	16:fibronectin type III domain protein	1	1	0	0	0	0	0	0	0	0	0	0	0	1	1	1	1	1	1	1	1	1	1	1	0	0	0	0	1	1	0	0
1281	16	1	0	16:FIG00935912: hypothetical protein	0	0	0	0	0	0	0	0	0	1	0	1	1	1	1	1	1	1	1	1	1	1	1	1	0	1	0	1	0	0	0	0
1282	8	4	0	14:putative TonB-dependent receptor	0	0	1	0	0	0	0	0	0	0	1	0	0	1	0	1	0	0	0	0	0	0	0	0	1	1	1	0	0	0	1	0
1283	15	2	0	11:hypothetical protein	0	0	0	1	1	1	1	1	0	1	0	1	0	0	1	1	1	1	0	0	1	0	0	1	0	0	0	0	1	1	0	0
1284	15	2	0	9:FIG00935497: hypothetical protein	0	0	1	1	1	0	0	0	0	0	0	0	0	0	1	1	1	1	0	1	1	1	1	1	1	1	1	0	0	0	0	0
1285	16	1	0	14:Delta-1-pyrroline-5-carboxylate dehydrogenase (EC 1.5.1.12)	0	0	1	1	1	0	0	0	0	0	0	0	0	1	1	1	1	1	1	1	1	1	1	1	1	1	0	0	0	0	0	0
1286	16	1	0	16:hypothetical protein	1	1	0	0	0	0	0	0	0	1	0	1	1	0	1	1	1	1	0	1	1	1	1	1	0	1	0	0	0	0	0	1
1287	16	1	0	10:FIG00936515: hypothetical protein	0	0	0	1	1	1	1	1	1	0	0	0	0	0	1	1	1	1	0	1	1	1	1	1	0	1	0	0	0	0	0	0
1288	16	1	0	9:Uroporphyrinogen-III methyltransferase (EC 2.1.1.107)	0	0	0	1	1	1	1	1	1	1	0	1	1	0	0	0	0	0	0	0	0	0	0	0	1	1	1	1	1	1	1	0
1289	16	1	0	9:FIG00935934: hypothetical protein	0	0	0	1	1	0	0	0	0	1	1	1	1	0	1	1	1	1	0	1	1	1	1	1	0	1	0	0	0	0	0	0
1290	16	1	0	9:FIG00935583: hypothetical protein	0	0	0	0	0	0	0	0	0	1	1	1	1	0	1	1	1	1	0	1	1	1	1	1	0	1	0	1	0	0	1	0
1291	15	2	0	11:FIG00896358: hypothetical protein	0	0	1	1	1	1	1	1	1	0	0	0	0	0	1	1	1	1	0	0	0	0	0	0	0	1	0	0	1	1	1	0
1292	15	2	0	16:UDP-N-acetylglucosamine 4,6-dehydratase (EC 4.2.1.-)	1	1	1	0	0	0	0	0	0	0	0	0	0	1	0	0	0	0	1	1	1	1	1	1	1	1	1	1	0	0	0	1
1293	16	1	0	16:UPF0246 protein YaaA	0	0	0	1	1	0	0	0	0	0	0	0	0	0	1	1	1	1	0	1	1	1	1	1	0	1	0	1	1	1	1	0
1294	16	1	0	16:Isochorismate synthase (EC 5.4.4.2) @ Menaquinone-specific isochorismate synthase (EC 5.4.4.2)	1	1	0	0	0	1	1	1	1	1	0	1	1	0	0	1	1	1	1	0	0	0	0	0	0	0	0	0	1	1	0	1
1295	16	1	0	16:O-succinylbenzoate synthase (EC 4.2.1.113)	1	1	0	0	0	1	1	1	1	1	0	1	1	0	0	1	1	1	1	0	0	0	0	0	0	0	0	0	1	1	0	1
1296	16	1	0	16:O-succinylbenzoic acid--CoA ligase (EC 6.2.1.26)	1	1	0	0	0	1	1	1	1	1	0	1	1	0	0	1	1	1	1	0	0	0	0	0	0	0	0	0	1	1	0	1
1297	14	2	0	14:mobilizable transposon, tnpA protein	0	0	0	0	1	1	1	0	1	1	0	0	1	0	0	1	1	1	1	0	0	1	0	0	1	0	1	1	0	0	0	0
1298	16	1	0	13:GtrA family protein	0	0	0	1	1	1	1	0	0	1	0	1	1	0	1	1	1	1	0	1	1	1	1	1	0	0	0	0	0	0	0	0
1299	12	3	0	15:TPR domain protein	0	0	0	0	0	1	0	1	0	0	0	0	0	0	1	1	1	1	1	1	1	1	1	1	0	0	0	0	0	0	0	0
1300	11	3	0	13:Transcriptional regulator, TetR family	1	1	1	0	0	0	1	0	0	1	0	0	0	0	0	1	0	0	0	0	0	0	0	1	1	1	0	1	0	0	0	1
1301	12	3	0	9:FIG00935811: hypothetical protein	0	0	0	0	0	1	1	0	0	1	0	1	0	1	1	1	1	1	0	0	0	1	0	1	0	0	0	0	1	0	0	0
1302	11	3	0	16:putative outer membrane protein, probably involved in nutrient binding	0	0	0	1	1	1	0	1	0	0	1	0	0	0	0	0	0	0	0	0	0	0	0	0	1	1	1	0	1	1	1	0
1303	14	2	0	16:putative flippase	1	1	1	0	0	0	0	0	0	0	0	0	0	1	0	0	0	0	0	1	1	1	0	1	1	0	1	1	1	1	0	1
1304	16	1	0	16:Rubredoxin	1	1	1	0	0	1	1	1	1	1	0	1	1	1	0	0	0	0	1	0	0	0	0	0	1	1	1	0	0	0	0	1
1305	16	1	0	16:HipA protein	0	0	1	0	0	1	1	1	1	1	0	0	1	0	0	0	1	1	1	0	1	1	1	0	0	0	0	1	1	1	0	0
1306	14	2	0	9:FIG00936210: hypothetical protein	0	1	0	1	1	0	0	0	0	0	1	0	0	1	0	0	1	1	0	1	0	0	0	1	1	1	1	0	0	0	1	1
1307	16	1	0	16:hypothetical protein	0	0	0	0	0	1	1	1	1	0	1	0	0	0	0	0	0	0	0	1	1	1	1	1	0	1	1	0	1	1	1	1
1308	16	1	0	16:hypothetical protein	0	0	0	1	1	1	1	1	1	0	0	0	0	0	0	0	0	0	1	1	1	1	1	1	0	1	0	1	1	1	0	0
1309	14	2	0	15:hypothetical protein	0	0	0	1	1	1	1	1	0	0	0	0	0	0	1	1	1	1	0	1	1	1	1	1	0	0	0	0	0	0	0	0
1310	15	1	0	12:[FeFe]-hydrogenase maturation GTPase HydF	1	1	0	1	1	1	1	1	1	0	0	0	0	0	0	0	0	0	0	0	0	0	0	0	1	1	1	1	1	1	0	1
1311	15	1	0	15:Selenide,water dikinase (EC 2.7.9.3)	0	0	0	0	0	0	0	0	0	1	0	1	1	1	1	1	1	1	0	1	1	1	1	1	0	1	0	1	0	0	0	0
1312	15	1	0	15:Selenophosphate-dependent tRNA 2-selenouridine synthase	0	0	0	0	0	0	0	0	0	1	0	1	1	1	1	1	1	1	0	1	1	1	1	1	0	1	0	1	0	0	0	0
1313	15	1	0	14:Hypothetical protein Cj1505c	0	0	0	0	0	0	0	0	0	1	0	1	1	1	1	1	1	1	0	1	1	1	1	1	0	1	0	1	0	0	0	0
1314	15	1	0	9:hypothetical protein	0	0	0	0	0	1	1	1	1	0	0	0	0	0	1	1	1	1	0	1	1	1	1	1	1	1	0	0	0	0	0	0
1315	7	3	0	10:FIG00936030: hypothetical protein	0	0	0	0	0	0	0	0	0	0	0	0	0	0	1	1	0	0	0	1	1	1	1	1	0	0	0	0	0	0	0	0
1316	15	1	0	13:FIG034863: hypothetical protein	0	0	0	0	0	0	0	0	0	1	0	1	1	1	1	1	1	1	1	1	1	1	1	1	0	1	0	0	0	0	0	0
1317	15	1	0	15:hypothetical protein	0	0	0	1	1	1	1	1	1	0	0	0	0	0	1	1	1	1	0	1	1	1	1	1	0	0	0	0	0	0	0	0
1318	15	1	0	11:5'-methylthioadenosine nucleosidase (EC 3.2.2.16) / S-adenosylhomocysteine nucleosidase (EC 3.2.2.9)	1	1	0	0	0	0	0	0	0	0	0	0	0	1	1	1	1	1	1	1	1	1	1	1	0	1	0	0	0	0	0	1
1319	15	1	0	15:S-ribosylhomocysteine lyase (EC 4.4.1.21) / Autoinducer-2 production protein LuxS	1	1	0	0	0	0	0	0	0	0	0	0	0	1	1	1	1	1	1	1	1	1	1	1	0	1	0	0	0	0	0	1
1320	15	1	0	15:Vancomycin B-type resistance protein VanW	0	0	0	1	1	0	0	0	0	0	1	0	0	1	1	1	1	1	0	1	1	1	1	1	0	0	0	0	1	1	0	0
1321	15	1	0	9:FIG00935611: hypothetical protein	0	0	0	0	0	0	0	0	0	0	1	0	0	0	1	1	1	1	0	1	1	1	1	1	0	1	0	1	1	1	1	0
1322	15	1	0	15:Probable low-affinity inorganic phosphate transporter	0	0	0	0	0	0	0	0	0	0	1	0	0	0	1	1	1	1	0	1	1	1	1	1	0	1	0	1	1	1	1	0
1323	15	1	0	15:FIG00935632: hypothetical protein	0	0	0	0	1	1	0	1	1	0	0	0	0	0	1	1	1	1	0	1	1	1	1	1	0	1	0	1	0	0	0	0
1324	15	1	0	15:putative sulfatase	0	0	0	0	0	0	0	0	0	1	1	1	1	0	1	1	1	1	0	1	1	1	1	1	0	1	0	0	0	0	1	0
1325	14	2	0	9:FIG00936511: hypothetical protein	0	0	0	0	0	0	0	0	0	1	0	1	1	0	1	1	1	1	0	1	1	1	1	1	0	1	0	1	0	0	0	0
1326	7	3	0	14:Putative two-domain glycosyltransferase	0	0	0	1	1	1	1	1	1	0	0	0	0	0	0	0	0	0	0	0	0	0	0	0	0	1	0	0	0	0	0	0
1327	15	1	0	10:FIG00935602: hypothetical protein	1	1	0	0	0	0	0	0	0	0	0	0	0	1	1	1	1	1	1	1	1	1	1	1	0	1	0	0	0	0	0	1
1328	15	1	0	15:Cytochrome c552 precursor (EC 1.7.2.2)	0	0	1	1	1	1	1	1	1	0	0	0	0	0	1	1	1	1	0	0	0	0	0	0	0	1	0	0	1	1	1	0
1329	15	1	0	15:hypothetical protein	0	0	0	1	1	0	0	0	0	1	0	1	1	0	1	1	1	1	0	1	1	1	1	1	0	1	0	0	0	0	0	0
1330	15	1	0	9:FIG00935612: hypothetical protein	0	0	0	0	0	0	0	0	0	0	1	0	0	0	1	1	1	1	0	1	1	1	1	1	0	1	0	1	1	1	1	0
1331	15	1	0	11:FIG00935937: hypothetical protein	0	0	0	0	0	0	0	0	0	1	0	1	1	1	1	1	1	1	1	1	1	1	1	1	0	1	0	0	0	0	0	0
1332	12	2	0	9:conserved domain protein	0	0	0	0	1	1	0	0	1	0	1	1	0	0	0	1	1	1	0	1	0	0	0	1	1	0	0	0	0	0	1	0
1333	15	1	0	9:FIG00936351: hypothetical protein	1	1	0	0	0	0	0	0	0	0	0	0	0	1	1	1	1	1	1	1	1	1	1	1	0	1	0	0	0	0	0	1
1334	15	1	0	9:FIG00936664: hypothetical protein	0	0	0	0	0	0	0	0	0	1	0	1	1	0	1	1	1	1	0	1	1	1	1	1	0	1	0	0	1	1	0	0
1335	13	2	0	15:Optional hypothetical component of the B12 transporter BtuN	1	1	1	1	1	0	0	0	0	0	0	0	0	0	0	0	0	0	0	0	0	0	0	0	1	1	1	1	1	1	1	1
1336	10	6	0	12:Putative outer membrane protein, probably involved in nutrient binding	0	0	1	0	0	1	1	1	1	0	1	0	0	0	0	0	0	0	0	0	0	0	0	0	0	0	0	1	1	1	1	0
1337	15	1	0	15:Alpha-aspartyl dipeptidase Peptidase E (EC 3.4.13.21)	1	1	1	1	1	1	1	1	1	1	0	1	1	0	0	0	0	0	0	0	0	0	0	0	1	0	1	0	0	0	0	1
1338	15	1	0	9:hypothetical protein	0	0	1	0	0	1	1	1	1	0	0	0	0	0	0	0	0	0	0	1	1	1	1	1	1	0	0	1	1	1	1	0
1339	7	6	0	14:Mobile element protein	1	1	1	0	0	0	0	0	0	0	0	0	0	0	0	0	0	0	0	0	0	1	0	0	0	0	1	1	0	0	0	1
1340	15	1	0	15:Periplasmic [Fe] hydrogenase (EC 1.12.7.2)	1	1	0	1	1	1	1	1	1	0	0	0	0	0	0	0	0	0	0	0	0	0	0	0	1	1	1	1	1	1	0	1
1341	15	1	0	15:Nitroreductase family protein	0	0	1	1	1	1	1	1	1	0	0	0	0	0	0	0	0	0	0	1	1	1	1	1	1	0	1	1	0	0	0	0
1342	15	1	0	15:CrcB protein	1	1	1	0	0	1	1	1	1	0	1	0	0	0	0	0	0	0	0	0	0	0	0	0	1	0	1	1	1	1	1	1
1343	15	1	0	11:hypothetical protein	0	0	1	0	0	1	1	1	1	1	0	0	1	0	0	0	1	1	1	0	1	1	1	0	0	0	0	1	1	0	0	0
1344	15	1	0	10:LSU ribosomal protein L32p	1	1	1	1	1	0	0	0	0	1	1	1	1	0	0	0	0	0	0	0	0	0	0	0	0	1	1	0	1	1	1	1
1345	9	2	0	12:Mobile element protein	0	0	0	0	1	0	0	0	0	0	0	0	0	0	0	0	0	0	0	1	1	1	1	1	1	1	0	0	0	1	0	0
1346	8	3	0	11:hypothetical protein	1	1	0	0	0	0	0	0	0	1	0	0	1	1	0	0	0	0	1	0	0	0	0	0	0	0	0	0	1	1	0	0
1347	10	3	0	10:DNA-damage-inducible protein D	0	0	0	1	1	0	0	0	1	0	1	0	0	0	0	0	0	0	0	1	1	0	1	1	0	1	0	0	0	0	1	0
1348	14	1	0	8:predicted protein	0	0	0	0	0	0	0	0	0	1	0	1	1	1	1	1	1	1	1	1	1	1	1	1	0	0	0	0	0	0	0	0
1349	8	3	0	7:hypothetical protein	1	1	0	0	0	0	0	0	0	1	0	1	1	1	0	0	0	0	1	0	0	0	0	0	0	0	0	0	0	0	0	1
1350	13	2	0	8:ATPase	0	1	0	0	1	1	1	0	0	1	0	0	0	0	1	1	1	1	0	0	1	0	1	0	0	0	0	0	1	1	0	0
1351	14	1	0	14:hypothetical protein	0	0	0	0	0	0	0	0	0	0	0	0	0	0	1	1	1	1	0	1	1	1	1	1	0	1	0	1	1	1	1	0
1352	14	1	0	14:Ribonucleotide reductase of class Ia (aerobic), alpha subunit (EC 1.17.4.1)	0	0	0	1	1	1	1	1	1	0	1	0	0	1	0	0	0	0	1	0	0	0	0	0	1	1	0	1	1	1	0	0
1353	14	1	0	10:FIG00935920: hypothetical protein	0	0	0	0	0	0	0	0	0	0	1	0	0	0	1	1	1	1	0	1	1	1	1	1	0	0	0	1	1	1	1	0
1354	14	1	0	14:COG2110, Macro domain, possibly ADP-ribose binding module	0	0	0	0	0	1	0	0	0	1	0	1	1	0	1	1	1	1	0	1	1	1	1	1	0	0	1	0	0	0	0	0
1355	14	1	0	14:Fructose-bisphosphate aldolase class I (EC 4.1.2.13)	1	1	1	0	0	0	0	0	0	0	0	0	0	0	1	1	1	1	1	1	1	1	1	1	0	0	0	0	0	0	0	1
1356	14	1	0	9:FIG00936261: hypothetical protein	0	0	0	0	0	0	0	0	0	1	0	1	1	0	1	1	1	1	0	1	1	1	1	1	0	1	0	1	0	0	0	0
1357	14	1	0	9:Dolichol-phosphate mannosyltransferase (EC 2.4.1.83) in lipid-linked oligosaccharide synthesis cluster	1	1	0	0	0	0	0	0	0	0	0	0	0	0	1	1	1	1	0	1	1	1	1	1	0	0	0	0	1	1	0	1
1358	14	1	0	9:FIG00936641: hypothetical protein	0	0	0	0	0	0	0	0	0	1	0	1	1	1	1	1	1	1	1	1	1	1	1	1	0	0	0	0	0	0	0	0
1359	14	1	0	9:FIG00935574: hypothetical protein	0	0	0	0	0	0	0	0	0	1	0	1	1	0	1	1	1	1	0	1	1	1	1	1	0	1	0	1	0	0	0	0
1360	14	1	0	14:Phosphoserine phosphatase (EC 3.1.3.3)	1	1	0	0	0	0	0	0	0	1	0	1	1	0	1	1	1	1	0	1	1	1	1	1	0	0	0	0	0	0	0	0
1361	14	1	0	5:UbiA prenyltransferase family protein	1	1	0	0	0	0	0	0	0	1	0	1	1	0	1	1	1	1	0	1	1	1	1	1	0	0	0	0	0	0	0	0
1362	14	1	0	14:Adenosylcobinamide amidohydrolase (EC 3.5.1.90)	0	0	0	1	1	0	0	0	0	0	0	0	0	0	1	1	1	1	0	1	1	1	1	1	1	0	1	1	0	0	0	0
1363	12	3	0	10:FIG00898232: hypothetical protein	0	0	0	1	1	0	0	0	0	0	0	0	0	0	1	1	1	1	0	1	1	1	1	1	0	1	0	0	0	0	0	0
1364	14	1	0	11:hypothetical protein	0	0	1	1	1	1	1	1	1	0	1	0	0	0	0	0	0	0	0	0	0	0	0	0	1	0	1	1	1	1	1	0
1365	14	1	0	9:FIG00935638: hypothetical protein	0	0	0	0	0	0	0	0	0	1	0	1	1	0	1	1	1	1	1	1	1	1	1	1	0	1	0	0	0	0	0	0
1366	12	2	0	14:hypothetical protein	0	0	0	1	1	1	0	1	1	1	0	0	0	0	1	0	0	0	0	1	1	1	1	1	0	0	0	0	0	0	0	0
1367	11	2	0	6:TonB-dependent receptor, putative	1	1	0	0	1	1	1	1	1	0	1	0	0	1	0	0	0	0	0	0	0	0	0	0	0	0	0	0	0	0	1	1
1368	11	3	0	11:Putative arylsulfatase regulatory protein	0	0	1	0	0	1	1	1	1	0	0	1	0	0	0	0	0	0	0	0	0	0	0	0	1	1	0	1	1	1	0	0
1369	10	3	0	14:Putative membrane protein	0	0	0	0	0	0	0	0	1	1	0	1	1	1	0	1	0	0	0	0	1	0	1	1	0	1	0	0	0	0	0	0
1370	14	1	0	11:FIG00936610: hypothetical protein	1	1	0	0	0	0	0	0	0	1	0	1	1	0	1	1	1	1	0	1	1	1	1	1	0	0	0	0	0	0	0	0
1371	14	1	0	10:membrane protein, putative	1	1	0	0	0	0	0	0	0	0	0	0	0	1	1	1	1	1	0	1	1	1	1	1	0	1	0	0	0	0	0	1
1372	13	2	0	13:lipoprotein, putative	1	1	0	0	0	0	0	0	0	0	0	0	0	0	1	1	1	1	0	1	1	1	1	1	1	1	0	0	0	0	0	0
1373	14	1	0	9:putative DNA polymerase III epsilon chain	0	0	0	0	0	0	0	0	0	0	0	0	0	0	1	1	1	1	1	1	1	1	1	1	1	1	0	0	0	0	1	1
1374	9	2	0	14:immunoreactive 23 kDa antigen PG66	0	0	0	0	0	0	0	0	0	0	0	0	0	0	1	1	1	1	0	1	1	1	1	1	0	0	0	0	0	0	0	0
1375	14	1	0	10:FIG00935510: hypothetical protein	0	0	0	0	0	0	0	0	0	1	0	1	1	1	1	1	1	1	1	1	1	1	1	1	0	0	0	0	0	0	0	0
1376	14	1	0	14:Cytochrome c nitrite reductase, small subunit NrfH	0	0	1	1	1	1	1	1	1	0	0	0	0	0	1	1	1	1	0	0	0	0	0	0	0	1	0	0	1	1	0	0
1377	14	1	0	14:Enoyl-[acyl-carrier-protein] reductase [NADH] (EC 1.3.1.9)	0	0	1	1	1	1	1	1	1	0	1	0	0	0	0	0	0	0	0	0	0	0	0	0	1	0	1	1	1	1	1	0
1378	14	1	0	13:hypothetical protein	1	1	1	1	1	1	1	1	1	0	0	0	0	1	0	0	0	0	1	0	0	0	0	0	1	0	1	0	0	0	0	1
1379	13	2	0	14:Permease of the drug/metabolite transporter (DMT) superfamily	1	1	1	1	1	1	1	1	1	0	0	0	0	0	0	0	0	0	0	0	0	0	0	0	1	1	0	0	0	0	1	1
1380	9	3	0	9:FIG00936914: hypothetical protein	0	0	1	0	0	0	0	0	0	0	1	0	0	0	0	0	0	0	0	0	0	0	0	0	1	1	1	1	1	1	1	0
1381	14	1	0	14:FIG00638931: hypothetical protein	1	1	1	0	0	1	1	1	1	1	0	1	1	0	0	0	0	0	0	0	0	0	0	0	1	1	1	0	0	0	0	1
1382	14	1	0	14:DNA for 3-methylaspartate ammonia-lyase, glutamate mutase	1	1	1	0	0	1	1	1	1	1	0	1	1	0	0	0	0	0	0	0	0	0	0	0	1	1	1	0	0	0	0	1
1383	14	1	0	14:Methylaspartate ammonia-lyase (EC 4.3.1.2)	1	1	1	0	0	1	1	1	1	1	0	1	1	0	0	0	0	0	0	0	0	0	0	0	1	1	1	0	0	0	0	1
1384	14	1	0	14:Methylaspartate mutase, E subunit (EC 5.4.99.1)	1	1	1	0	0	1	1	1	1	1	0	1	1	0	0	0	0	0	0	0	0	0	0	0	1	1	1	0	0	0	0	1
1385	14	1	0	14:METHYLASPARTATE MUTASE (EC 5.4.99.1)	1	1	1	0	0	1	1	1	1	1	0	1	1	0	0	0	0	0	0	0	0	0	0	0	1	1	1	0	0	0	0	1
1386	14	1	0	14:Methylaspartate mutase, S subunit (EC 5.4.99.1)	1	1	1	0	0	1	1	1	1	1	0	1	1	0	0	0	0	0	0	0	0	0	0	0	1	1	1	0	0	0	0	1
1387	14	1	0	11:ZINC PROTEASE (EC 3.4.99.-)	0	0	0	1	1	1	1	1	1	1	0	1	1	0	0	0	0	0	1	0	0	0	0	0	1	0	1	0	1	1	0	0
1388	14	1	0	10:Probable integral membrane protein Cj1166c	1	1	0	0	0	0	0	0	0	1	1	1	1	1	0	0	0	0	1	0	0	0	0	0	0	0	1	1	1	1	1	1
1389	14	1	0	5:FIG001826: putative inner membrane protein	1	1	0	0	0	0	0	0	0	1	1	1	1	1	0	0	0	0	1	0	0	0	0	0	0	0	1	1	1	1	1	1
1390	10	3	0	14:Transcriptional regulator, HxlR family	0	0	0	1	1	0	0	0	1	1	0	0	1	1	0	0	1	1	0	0	0	0	0	1	0	1	0	0	0	0	0	0
1391	13	2	0	4:hypothetical protein	0	0	0	1	1	1	1	1	1	1	1	1	1	1	0	0	0	0	1	0	0	0	0	0	0	0	0	0	0	0	1	0
1392	14	1	0	11:Conserved domain protein	0	0	0	1	1	1	1	1	1	1	1	1	1	0	0	0	0	0	0	0	0	0	0	0	0	0	0	1	1	1	1	0
1393	14	1	0	14:Porphobilinogen synthase (EC 4.2.1.24)	0	0	0	1	1	1	1	1	1	1	0	1	1	0	0	0	0	0	0	0	0	0	0	0	0	1	0	1	1	1	1	0
1394	14	1	0	14:Porphobilinogen deaminase (EC 2.5.1.61)	0	0	0	1	1	1	1	1	1	1	0	1	1	0	0	0	0	0	0	0	0	0	0	0	0	1	0	1	1	1	1	0
1395	14	1	0	14:Glutamyl-tRNA reductase (EC 1.2.1.70)	0	0	0	1	1	1	1	1	1	1	0	1	1	0	0	0	0	0	0	0	0	0	0	0	0	1	0	1	1	1	1	0
1396	14	1	0	10:hypothetical protein	1	1	0	1	1	1	1	1	1	0	1	0	0	1	0	0	0	0	1	0	0	0	0	0	0	0	0	0	0	1	1	1
1397	12	2	0	8:Alpha-1,3-N-acetylgalactosamine transferase PglA (EC 2.4.1.-)	0	0	1	0	0	0	0	0	0	0	1	0	0	0	0	0	0	0	1	1	1	1	1	1	1	0	0	1	0	0	1	1
1398	13	1	0	12:sodium/iodide co-transporter	0	0	1	0	0	0	0	0	0	0	1	0	0	0	1	1	1	1	0	1	1	1	1	1	1	0	0	0	0	0	1	0
1399	13	1	0	9:Oxidoreductase, short chain dehydrogenase/reductase family	0	0	0	0	0	0	0	0	0	0	0	0	0	0	1	1	1	1	0	1	1	1	1	1	0	1	0	1	1	1	0	0
1400	13	1	0	9:DNA-binding response regulator, LuxR family	0	0	0	0	0	1	1	1	1	0	0	0	0	0	1	1	1	1	0	1	1	1	1	1	0	0	0	0	0	0	0	0
1401	7	3	0	13:hypothetical protein	0	0	0	0	0	0	0	0	0	0	0	0	0	0	0	0	1	1	0	1	1	1	1	1	0	0	0	0	0	0	0	0
1402	13	1	0	9:Dolichol-phosphate mannosyltransferase (EC 2.4.1.83) in lipid-linked oligosaccharide synthesis cluster	0	0	0	0	0	1	1	1	1	0	0	0	0	0	1	1	1	1	0	1	1	1	1	1	0	0	0	0	0	0	0	0
1403	13	1	0	9:secretion activator protein, putative	0	0	0	0	0	0	0	0	0	1	0	1	1	0	1	1	1	1	1	1	1	1	1	1	0	0	0	0	0	0	0	0
1404	13	1	0	13:hypothetical protein	0	0	0	0	0	1	1	1	1	0	0	0	0	0	1	1	1	1	0	1	1	1	1	1	0	0	0	0	0	0	0	0
1405	6	4	0	12:FIG00936030: hypothetical protein	0	0	0	0	0	0	0	0	0	0	0	0	0	0	1	1	1	1	0	0	1	0	1	0	0	0	0	0	0	0	0	0
1406	13	1	0	9:Low-specificity L-threonine aldolase (EC 4.1.2.48)	0	0	0	1	1	0	0	0	0	0	0	0	0	0	1	1	1	1	0	1	1	1	1	1	1	1	0	0	0	0	0	0
1407	13	1	0	10:FIG00935975: hypothetical protein	0	0	0	0	1	0	0	0	0	0	0	0	0	0	1	1	1	1	0	1	1	1	1	1	0	0	1	0	1	1	0	0
1408	13	1	0	13:FIG00936650: hypothetical protein	1	1	0	0	0	0	0	0	0	0	0	0	0	0	1	1	1	1	0	1	1	1	1	1	0	0	1	0	0	0	0	1
1409	13	1	0	13:FIG00935657: hypothetical protein	0	0	0	1	1	0	0	0	0	0	1	0	0	0	1	1	1	1	0	1	1	1	1	1	0	0	0	0	0	0	1	0
1410	8	5	0	13:Mobilization protein BmgA	0	0	0	0	1	1	1	1	0	1	0	0	0	0	0	0	0	0	1	1	0	1	0	0	0	0	0	0	0	0	0	0
1411	13	1	0	13:Outer membrane receptor proteins, mostly Fe transport	1	1	1	1	0	0	1	0	0	0	0	1	0	0	0	0	0	0	0	0	1	0	0	0	1	1	0	1	1	1	0	1
1412	11	3	0	6:FIG00936134: hypothetical protein	0	0	0	0	0	1	1	0	0	0	0	0	0	0	1	1	1	1	0	0	1	1	0	1	1	1	0	0	0	0	0	0
1413	12	2	0	13:Error-prone repair protein UmuD	0	0	1	0	0	0	0	0	0	0	0	0	0	0	1	1	1	1	0	1	1	1	1	1	1	0	1	0	0	0	0	0
1414	13	1	0	13:Acetyl-CoA synthetase (ADP-forming) alpha and beta chains, putative	0	0	0	0	0	0	0	0	0	1	0	1	1	0	1	1	1	1	0	1	1	1	1	1	0	1	0	0	0	0	0	0
1415	13	1	0	13:Aspartate aminotransferase (EC 2.6.1.1)	0	0	0	0	0	0	0	0	0	1	0	1	1	0	1	1	1	1	0	1	1	1	1	1	0	1	0	0	0	0	0	0
1416	13	1	0	9:FIG00936356: hypothetical protein	0	0	0	1	1	0	0	0	0	0	0	0	0	0	1	1	1	1	1	1	1	1	1	1	1	0	0	0	0	0	0	0
1417	13	1	0	13:CRISPR-associated helicase Cas3	0	0	0	0	0	0	0	0	1	1	0	1	1	1	1	0	0	0	1	1	1	1	0	1	1	1	0	0	0	0	0	0
1418	10	2	0	10:cAMP-dependent Kef-type K+ transport system	0	0	0	1	1	0	0	0	0	1	0	1	1	0	1	0	1	1	0	0	0	1	0	0	0	1	0	0	0	0	0	0
1419	13	1	0	12:Vitellogenin II precursor	0	0	0	0	0	0	0	0	0	1	0	1	0	1	1	1	1	1	1	1	1	1	1	1	0	0	0	0	0	0	0	0
1420	13	1	0	9:lipoprotein, putative	0	0	0	0	0	0	0	0	0	1	0	1	1	0	1	1	1	1	0	1	1	1	1	1	0	0	0	1	0	0	0	0
1421	12	2	0	12:Lipoprotein	0	0	1	1	1	1	1	1	1	0	1	0	0	0	0	0	0	0	0	0	0	0	0	0	1	1	1	0	0	0	1	0
1422	7	4	0	4:hypothetical protein	0	0	1	1	1	0	0	0	0	0	1	0	0	0	0	0	0	0	0	0	0	0	0	0	1	0	1	0	0	0	1	0
1423	13	1	0	13:Endonuclease IV (EC 3.1.21.2)	1	1	1	0	0	1	1	1	1	0	0	0	0	1	0	0	0	0	1	0	0	0	0	0	1	1	1	0	0	0	0	1
1424	13	1	0	8:nitroreductase	0	0	0	0	0	1	1	1	1	1	1	1	1	1	0	0	0	0	0	0	0	0	0	0	0	1	0	0	1	1	1	0
1425	13	1	0	13:FIG00936213: hypothetical protein	0	0	0	0	0	0	0	0	1	1	0	1	1	1	1	0	0	0	1	1	1	1	0	1	1	1	0	0	0	0	0	0
1426	13	1	0	13:FIG00936107: hypothetical protein	0	0	0	0	0	0	0	0	1	1	0	1	1	1	1	0	0	0	1	1	1	1	0	1	1	1	0	0	0	0	0	0
1427	13	1	0	13:FIG00936753: hypothetical protein	0	0	0	0	0	0	0	0	1	1	0	1	1	1	1	0	0	0	1	1	1	1	0	1	1	1	0	0	0	0	0	0
1428	9	4	0	13:hypothetical protein	0	0	0	0	0	0	1	0	0	0	0	1	1	1	0	0	0	0	0	0	1	0	0	1	1	1	1	0	0	0	0	0
1429	3	8	0	6:hypothetical protein	0	0	0	0	0	0	0	0	0	0	1	0	0	0	0	0	0	0	0	0	0	0	0	0	0	0	0	0	0	1	1	0
1430	13	1	0	13:Ribonucleotide reductase of class Ia (aerobic), beta subunit (EC 1.17.4.1)	0	0	0	1	1	1	1	1	1	0	0	0	0	1	0	0	0	0	1	0	0	0	0	0	1	1	0	1	1	1	0	0
1431	11	2	0	9:hypothetical protein	0	0	0	0	0	1	0	1	0	0	1	1	0	1	0	0	1	1	0	1	0	0	0	0	1	0	0	0	1	0	1	0
1432	10	3	0	8:transcriptional regulator, LuxR family protein	1	1	0	1	1	1	0	0	1	0	0	0	0	0	0	0	0	0	0	0	0	0	0	0	1	1	1	1	0	0	0	0
1433	13	1	0	13:FIG071193: hypothetical protein	0	0	0	1	1	1	1	1	1	0	0	0	0	0	0	0	0	0	0	1	0	0	1	1	0	1	1	0	1	1	0	0
1434	13	1	0	13:Ribosomal-protein-S5p-alanine acetyltransferase	0	0	0	1	1	1	1	1	1	0	1	0	0	1	1	0	1	1	0	0	0	0	0	0	0	0	0	0	1	1	0	0
1435	12	2	0	13:hypothetical protein	0	0	0	1	1	1	1	1	1	0	1	0	0	0	0	0	0	0	0	0	0	0	0	0	0	1	0	1	1	1	1	0
1436	13	1	0	13:membrane protein ykgB	0	0	0	1	1	1	1	1	1	0	1	0	0	0	0	0	0	0	1	0	0	0	1	0	0	1	0	0	1	1	1	0
1437	5	3	0	12:hypothetical protein	0	0	0	0	0	0	0	0	0	1	0	1	1	0	0	0	0	0	1	0	0	0	0	0	0	0	0	0	0	0	0	1
1438	8	2	0	13:hypothetical protein	0	0	0	0	0	0	0	0	0	1	0	1	1	0	0	0	0	0	0	1	1	1	1	1	0	0	0	0	0	0	0	0
1439	13	1	0	9:hypothetical protein	0	0	0	1	1	1	1	1	1	1	0	1	1	0	0	0	0	0	1	0	0	0	0	0	0	1	0	0	1	1	0	0
1440	12	1	0	12:Xanthine permease	0	0	0	1	1	0	0	0	0	0	0	0	0	0	1	1	1	1	0	1	1	1	1	1	0	1	0	0	0	0	0	0
1441	12	1	0	6:Multi antimicrobial extrusion protein (Na(+)/drug antiporter), MATE family of MDR efflux pumps	0	0	1	1	1	1	1	1	1	1	0	1	1	0	0	0	0	0	0	0	0	0	0	0	1	0	1	0	0	0	0	0
1442	12	1	0	9:FIG00935814: hypothetical protein	0	0	1	1	1	0	0	0	0	0	0	0	0	0	1	1	1	1	0	1	1	1	1	1	0	0	0	0	0	0	0	0
1443	3	4	0	12:hypothetical protein	0	0	0	0	0	0	0	0	0	0	0	0	0	0	1	1	0	1	0	0	0	0	0	0	0	0	0	0	0	0	0	0
1444	12	1	0	9:FIG00936543: hypothetical protein	0	0	0	0	0	0	0	0	0	1	0	1	1	0	1	1	1	1	0	1	1	1	1	1	0	0	0	0	0	0	0	0
1445	9	2	0	12:immunoreactive 32 kDa antigen PG49	0	0	0	0	0	0	0	0	0	0	0	0	0	0	1	1	1	1	0	1	1	0	1	1	0	1	0	0	0	0	0	0
1446	12	1	0	12:FIG00935807: hypothetical protein	0	0	0	0	0	0	0	0	0	1	0	1	1	0	1	1	1	1	0	1	1	1	1	1	0	0	0	0	0	0	0	0
1447	9	2	0	10:FIG00935720: hypothetical protein	0	0	0	0	0	0	0	0	0	0	0	0	0	0	1	1	1	1	0	1	1	1	1	1	0	0	0	0	0	0	0	0
1448	9	2	0	8:FIG00935998: hypothetical protein	0	0	0	0	0	0	0	0	0	0	0	0	0	0	1	1	1	1	0	1	1	1	1	1	0	0	0	0	0	0	0	0
1449	12	1	0	12:ABC transporter permease	0	0	0	1	1	0	0	0	0	0	0	0	0	0	1	1	1	1	0	1	1	1	1	1	0	1	0	0	0	0	0	0
1450	12	1	0	6:oxidoreductase, short-chain dehydrogenase/reductase family	1	1	0	0	0	1	1	1	1	1	0	1	1	1	0	0	0	0	1	0	0	0	0	0	0	0	1	0	0	0	0	0
1451	9	3	0	7:hypothetical protein	0	0	0	0	0	0	0	0	0	0	0	0	0	0	1	1	1	1	0	1	1	1	1	1	0	0	0	0	0	0	0	0
1452	12	1	0	6:Phosphonate ABC transporter phosphate-binding periplasmic component (TC 3.A.1.9.1)	0	0	0	1	1	0	0	0	0	0	0	0	0	0	1	1	1	1	1	1	1	1	1	1	0	0	0	0	0	0	0	0
1453	12	1	0	9:FIG00936004: hypothetical protein	0	0	0	0	0	0	0	0	0	0	0	0	0	1	1	1	1	1	1	1	1	1	1	1	0	1	0	0	0	0	0	0
1454	12	1	0	12:nitrite reductase-related protein	0	0	0	0	0	0	0	0	0	0	0	0	0	0	1	1	1	1	0	1	1	1	1	1	0	0	0	1	1	1	0	0
1455	12	1	0	11:FIG00935981: hypothetical protein	0	0	0	0	1	0	0	0	0	0	0	0	0	0	1	1	1	1	0	1	1	1	1	1	0	0	0	0	1	1	0	0
1456	12	1	0	8:FIG00936254: hypothetical protein	0	0	0	1	1	0	0	0	0	0	0	0	0	0	1	1	1	1	0	1	1	1	1	1	0	1	0	0	0	0	0	0
1457	12	1	0	9:CDP-glycerol:poly(glycerophosphate) glycerophosphotransferase	0	0	0	0	0	0	0	0	0	1	0	1	1	0	1	1	1	1	0	1	1	1	1	1	0	0	0	0	0	0	0	0
1458	12	1	0	9:FIG00936071: hypothetical protein	0	0	0	0	0	0	0	0	0	1	0	1	1	0	1	1	1	1	0	1	1	1	1	1	0	0	0	0	0	0	0	0
1459	12	1	0	9:FIG00936421: hypothetical protein	0	0	0	1	1	0	0	0	0	0	0	0	0	0	1	1	1	1	0	1	1	1	1	1	0	1	0	0	0	0	0	0
1460	12	1	0	12:GldB	0	0	0	0	0	0	0	0	0	1	0	1	1	0	1	1	1	1	0	1	1	1	1	1	0	0	0	0	0	0	0	0
1461	12	1	0	11:transcriptional regulator, putative	0	0	0	1	1	0	0	0	0	0	0	0	0	0	1	1	1	1	0	1	1	1	1	1	1	0	0	0	0	0	0	0
1462	12	1	0	9:Bll2647 protein	0	0	0	1	1	0	0	0	0	0	1	0	0	0	1	1	1	1	0	1	1	1	1	0	0	1	0	0	0	0	0	0
1463	8	3	0	5:Phage (Mu-like) virion morphogenesis protein	0	0	1	0	0	0	0	0	0	1	1	1	1	1	0	0	0	0	0	0	0	0	0	0	1	0	0	0	1	0	0	0
1464	3	6	0	6:transposase IS204/IS1001/IS1096/IS1165 family protein	1	0	1	0	0	0	0	0	0	0	0	0	0	0	0	0	0	0	0	0	0	0	0	0	0	0	0	0	0	0	0	1
1465	12	1	0	10:Sll0543 protein	1	1	1	0	0	1	1	1	1	0	1	0	0	1	0	0	0	0	1	0	0	0	0	0	0	0	0	0	0	0	1	1
1466	12	1	0	12:Cob(I)alamin adenosyltransferase (EC 2.5.1.17)	1	1	1	1	1	1	1	1	1	0	0	0	0	0	0	0	0	0	0	0	0	0	0	0	1	0	1	0	0	0	0	1
1467	12	1	0	12:5'-nucleotidase (EC 3.1.3.5)	1	1	1	1	1	1	1	1	1	0	0	0	0	1	0	0	0	0	1	0	0	0	0	0	0	0	0	0	0	0	0	1
1468	5	3	0	6:hypothetical protein	1	1	0	0	0	0	0	0	0	0	0	0	0	1	0	0	0	0	1	0	0	0	0	0	0	0	0	0	0	0	0	1
1469	12	1	0	11:Possible protein-tyrosine-phosphatase (EC 3.1.3.48)	0	0	1	1	1	1	1	1	1	1	0	1	1	0	0	0	0	0	0	0	0	0	0	0	1	0	1	0	0	0	0	0
1470	12	1	0	12:Long-chain-fatty-acid--CoA ligase (EC 6.2.1.3)	1	1	0	0	0	1	1	1	1	1	0	1	1	1	0	0	0	0	1	0	0	0	0	0	0	0	1	0	0	0	0	0
1471	11	2	0	11:Rhodanese-like domain protein	0	0	0	0	0	1	1	1	1	0	1	0	0	0	0	0	0	0	0	0	0	0	0	0	1	1	0	1	1	1	1	0
1472	5	4	0	8:putative type IIS restriction/modification enzyme	0	0	0	0	0	0	0	1	0	0	0	0	0	0	0	0	1	1	0	0	0	0	1	0	0	1	0	0	0	0	0	0
1473	10	3	0	10:hypothetical protein	0	0	0	1	1	0	0	0	0	0	1	0	0	0	0	0	0	0	0	0	0	0	0	0	1	1	1	1	1	1	1	0
1474	12	1	0	12:hypothetical protein	0	0	0	0	0	1	0	0	0	1	0	0	1	0	0	0	1	1	1	0	1	1	1	0	1	0	0	1	1	0	0	0
1475	12	1	0	9:abortive infection protein, putative	0	0	0	0	0	0	1	1	0	0	0	0	0	0	1	0	1	1	0	0	1	0	0	1	1	0	0	1	1	1	0	1
1476	11	2	0	11:hypothetical protein	1	1	0	0	0	0	0	0	0	1	1	1	1	1	0	0	0	0	1	0	0	0	0	0	1	0	0	0	0	0	1	1
1477	5	5	0	8:hypothetical protein	0	0	0	0	0	0	0	0	0	0	1	0	0	0	0	0	0	0	0	0	0	0	0	0	0	0	1	0	1	1	1	0
1478	11	2	0	10:hypothetical protein	0	0	0	0	1	1	1	0	0	1	0	1	1	1	1	0	0	0	0	0	0	0	0	0	0	0	1	0	1	1	0	0
1479	12	1	0	12:Glucose-6-phosphate 1-dehydrogenase (EC 1.1.1.49)	0	0	0	1	1	1	1	1	1	0	1	0	0	0	0	0	0	0	0	0	0	0	0	0	0	1	0	1	1	1	1	0
1480	12	1	0	12:6-phosphogluconate dehydrogenase, decarboxylating (EC 1.1.1.44)	0	0	0	1	1	1	1	1	1	0	1	0	0	0	0	0	0	0	0	0	0	0	0	0	0	1	0	1	1	1	1	0
1481	3	4	0	10:hypothetical protein	0	0	0	0	0	0	0	0	0	0	0	0	0	0	0	0	0	0	0	0	0	0	0	0	0	0	0	0	1	1	1	0
1482	12	1	0	12:Glutathione peroxidase family protein	1	1	0	0	0	0	0	0	0	1	0	1	1	1	0	0	0	0	0	0	0	0	0	0	0	1	0	1	1	1	1	1
1483	12	1	0	7:hypothetical protein	0	0	0	1	1	1	1	1	1	0	1	0	0	0	0	0	0	0	0	0	0	0	0	0	0	1	0	1	1	1	1	0
1484	12	1	0	12:hypothetical protein	0	0	0	0	0	0	0	0	0	1	1	1	1	1	0	0	0	0	1	1	1	1	1	1	0	0	0	0	0	0	1	0
1485	3	6	0	12:hypothetical protein	0	0	0	0	0	0	0	0	0	0	0	0	0	1	0	0	0	0	0	0	0	1	1	0	0	0	0	0	0	0	0	0
1486	12	1	0	12:Phosphate ABC transporter, periplasmic phosphate-binding protein PstS (TC 3.A.1.7.1)	0	0	0	1	1	1	1	1	1	0	0	0	0	0	0	0	0	0	1	1	1	1	1	1	0	0	0	0	0	0	0	0
1487	4	5	0	12:hypothetical protein	0	0	0	0	0	0	0	0	0	0	0	0	0	0	0	0	0	0	0	0	0	1	1	1	0	1	0	0	0	0	0	0
1488	11	1	0	8:N-acetylmuramic acid 6-phosphate etherase	0	0	1	0	0	0	0	0	0	0	0	0	0	0	1	1	1	1	0	1	1	1	1	1	1	0	0	0	0	0	0	0
1489	11	1	0	11:Glycerate kinase (EC 2.7.1.31)	0	0	1	0	0	0	0	0	0	0	0	0	0	0	1	1	1	1	0	1	1	1	1	1	0	1	0	0	0	0	0	0
1490	11	1	0	11:Xanthine phosphoribosyltransferase (EC 2.4.2.22)	0	0	0	1	1	0	0	0	0	0	0	0	0	0	1	1	1	1	0	1	1	1	1	1	0	0	0	0	0	0	0	0
1491	9	2	0	10:transcriptional regulator, AraC family	0	1	0	0	0	0	1	0	0	0	0	0	0	0	1	1	1	1	0	0	0	0	1	1	1	0	0	0	0	0	0	0
1492	11	1	0	11:hypothetical protein	0	0	0	1	1	0	0	0	0	1	1	1	1	0	0	0	0	0	0	0	0	0	0	0	0	1	0	1	1	1	1	0
1493	11	1	0	11:hypothetical protein	0	0	0	0	0	0	0	0	0	0	0	0	0	1	1	1	1	1	1	1	1	1	1	1	0	0	0	0	0	0	0	0
1494	11	1	0	11:FIG00936006: hypothetical protein	0	0	0	1	1	0	0	0	0	0	0	0	0	0	1	1	1	1	0	1	1	1	1	1	0	0	0	0	0	0	0	0
1495	8	3	0	11:Integrase	0	0	0	0	0	1	1	1	1	0	0	1	0	0	0	0	0	0	0	0	0	0	0	0	1	1	0	0	0	1	0	0
1496	7	4	0	6:Arylsulfatase regulator	0	0	0	0	0	0	0	0	0	0	0	1	1	1	0	1	0	0	0	0	0	0	0	1	1	1	0	0	0	0	0	0
1497	11	1	0	9:nitroimidazole resistance protein, putative	0	0	0	0	0	0	0	0	0	0	0	0	0	0	1	1	1	1	0	1	1	1	1	1	0	1	0	0	0	0	1	0
1498	4	6	0	11:hypothetical protein	0	0	0	0	0	0	0	0	0	0	0	0	0	0	1	1	1	1	0	0	0	0	0	0	0	0	0	0	0	0	0	0
1499	11	1	0	11:CRISPR-associated protein Cas2	0	0	0	0	1	0	0	0	0	0	0	0	0	0	1	1	1	1	1	1	1	1	1	1	0	0	0	0	0	0	0	0
1500	11	1	0	9:FIG00935736: hypothetical protein	0	0	0	0	0	0	0	0	0	0	0	0	0	0	1	1	1	1	0	1	1	1	1	1	0	0	0	0	1	1	0	0
1501	11	1	0	10:Alpha-galactosidase (EC 3.2.1.22)	0	0	0	0	0	0	0	0	0	0	0	0	0	0	1	1	1	1	0	1	1	1	1	1	0	1	0	0	0	0	1	0
1502	7	2	0	9:TonB-dependent receptor, putative	0	0	0	0	0	0	0	0	0	0	0	0	0	1	0	0	0	0	0	1	1	1	1	1	1	0	0	0	0	0	0	0
1503	11	1	0	7:Transcriptional regulator, TetR family	0	0	0	1	1	0	0	0	0	0	0	0	0	0	1	1	1	1	0	1	1	1	1	0	0	1	0	0	0	0	0	0
1504	11	1	0	9:FIG00935530: hypothetical protein	0	1	0	0	0	0	0	0	0	0	0	0	0	0	1	1	1	1	0	1	1	1	1	1	0	0	0	0	0	0	0	1
1505	6	4	0	11:Putative DNA-binding protein in cluster with Type I restriction-modification system	0	0	1	0	0	0	0	0	0	1	0	0	1	0	0	0	0	0	0	0	0	0	0	0	1	0	1	0	0	0	0	1
1506	10	2	0	11:Antirestriction protein ArdA	0	0	0	0	1	1	1	0	0	1	0	0	0	1	1	1	0	0	0	0	1	0	0	1	0	1	0	0	0	0	0	0
1507	11	1	0	10:hypothetical protein	0	0	1	1	1	1	1	1	1	0	0	0	0	1	0	0	0	0	1	0	0	0	0	0	1	0	1	0	0	0	0	0
1508	11	1	0	11:CRISPR-associated protein, Csd2/Csh2 family	1	1	1	1	1	0	0	0	0	0	0	0	0	1	0	0	0	0	0	0	0	1	0	0	0	0	0	1	0	1	1	1
1509	11	1	0	7:Outer membrane vitamin B12 receptor BtuB	1	1	0	0	0	0	0	0	0	0	1	0	0	0	0	0	0	0	1	0	0	0	0	0	1	1	1	0	1	1	1	1
1510	11	1	0	11:CRISPR-associated protein, Csd1 family	1	1	1	1	1	0	0	0	0	0	0	0	0	1	0	0	0	0	0	0	0	1	0	0	0	0	0	1	0	1	1	1
1511	11	1	0	11:CRISPR-associated protein, Cas5d family	1	1	1	1	1	0	0	0	0	0	0	0	0	1	0	0	0	0	0	0	0	1	0	0	0	0	0	1	0	1	1	1
1512	9	3	0	11:hypothetical protein	0	0	0	0	0	1	1	1	1	0	1	0	0	0	0	0	0	0	0	0	0	0	0	0	0	0	0	1	1	1	1	0
1513	11	1	0	11:CRISPR-associated helicase Cas3	1	1	1	1	1	0	0	0	0	0	0	0	0	1	0	0	0	0	0	0	0	1	0	0	0	0	0	1	0	1	1	1
1514	11	1	0	11:hydrolase, putative	1	1	1	1	1	0	1	0	0	0	1	0	0	1	0	0	0	0	1	0	0	0	0	0	0	0	0	0	0	0	1	1
1515	11	1	0	11:Transcriptional regulator, PadR family	0	0	1	1	1	1	1	1	1	0	0	0	0	0	0	0	0	0	0	0	0	0	0	0	1	1	1	1	0	0	0	0
1516	11	1	0	11:N-acylglucosamine 2-epimerase (EC 5.1.3.8)	0	0	1	0	0	1	1	1	1	0	1	0	0	0	0	0	0	0	0	0	0	0	0	0	1	0	0	1	1	1	1	0
1517	9	2	0	6:Acetoin dehydrogenase E1 component alpha-subunit (EC 1.2.4.-) / Acetoin dehydrogenase E1 component beta-subunit (EC 1.2.4.-)	0	0	0	0	0	1	1	1	1	0	1	0	0	0	0	0	0	0	0	0	0	0	0	0	0	0	0	1	1	1	1	0
1518	11	1	0	11:hypothetical protein	0	0	0	1	1	1	1	1	1	0	0	0	0	0	0	0	0	0	0	0	0	0	0	0	1	0	0	1	1	1	1	0
1519	11	1	0	11:transcriptional regulatory protein	0	0	0	1	1	0	0	0	1	1	0	1	1	0	0	0	0	0	0	1	1	1	0	0	1	1	0	0	0	0	0	0
1520	11	1	0	11:Mg(2+) transport ATPase protein C	0	0	0	1	1	1	1	1	1	1	0	1	1	0	0	0	0	0	0	0	0	0	0	0	0	1	1	0	0	0	0	0
1521	11	1	0	5:Endonuclease	0	1	0	1	1	0	0	0	0	1	0	0	0	0	0	0	1	1	1	0	0	0	0	0	0	0	0	0	1	1	1	1
1522	11	1	0	8:Free methionine-(R)-sulfoxide reductase, contains GAF domain	0	0	0	1	1	1	1	1	1	0	0	0	0	0	0	0	0	0	0	0	0	0	0	0	0	1	0	1	1	1	1	0
1523	10	2	0	9:probable beta-D-galactosidase	0	0	0	0	0	1	1	1	1	0	1	0	0	0	0	0	0	0	0	0	0	0	0	0	0	1	0	1	1	1	1	0
1524	9	2	0	10:Dihydrolipoamide acetyltransferase component (E2) of acetoin dehydrogenase complex (EC 2.3.1.-)	0	0	0	0	0	1	1	1	1	0	1	0	0	0	0	0	0	0	0	0	0	0	0	0	0	0	0	1	1	1	1	0
1525	5	3	0	11:hypothetical protein	0	0	0	0	0	0	0	0	0	1	0	1	1	0	0	0	0	0	1	0	0	0	0	0	0	0	0	0	0	0	0	1
1526	4	4	0	10:hypothetical protein	0	0	0	0	0	0	0	0	0	1	0	1	1	0	0	0	0	0	0	0	0	0	0	0	0	1	0	0	0	0	0	0
1527	10	2	0	11:hypothetical protein	0	0	0	1	1	1	1	1	1	1	0	1	1	1	0	0	0	0	0	0	0	0	0	0	0	0	0	0	0	0	0	0
1528	7	4	0	11:hypothetical protein	0	0	0	0	0	1	1	1	0	1	0	0	0	0	0	0	0	0	1	1	0	1	0	0	0	0	0	0	0	0	0	0
1529	11	1	0	8:hypothetical protein	0	0	0	1	1	1	1	1	1	0	0	0	0	0	1	0	0	0	1	0	0	0	0	0	0	1	0	1	1	0	0	0
1530	9	2	0	11:hypothetical protein	0	0	0	1	1	0	0	0	0	0	0	0	0	0	0	0	0	0	1	1	1	1	1	1	0	1	0	0	0	0	0	0
1531	8	2	0	11:membrane associated protein	0	0	0	0	0	0	0	0	0	0	0	0	0	0	0	0	0	0	0	1	1	1	1	1	0	0	0	1	1	1	0	0
1532	10	1	0	5:flavodoxin, putative	0	0	0	0	0	0	0	0	0	0	0	0	0	1	1	1	1	1	0	1	1	1	1	1	0	0	0	0	0	0	0	0
1533	10	1	0	8:Protein involved in cell division	1	1	1	0	0	1	1	1	0	0	0	0	0	0	0	1	0	0	0	0	0	0	0	0	1	0	0	0	0	1	0	1
1534	6	2	0	5:FIG00935635: hypothetical protein	0	0	0	0	0	0	0	0	0	0	0	0	0	0	1	1	1	1	0	0	1	1	0	0	0	0	0	0	0	0	0	0
1535	10	1	0	7:FIG00406664: hypothetical protein	0	0	0	0	0	0	0	0	0	0	0	0	0	0	1	1	1	1	1	1	1	1	1	1	0	0	0	0	0	0	0	0
1536	10	1	0	8:Histone acetyltransferase HPA2 and related acetyltransferases	0	0	0	1	1	1	1	1	1	0	1	0	0	1	0	0	0	0	0	0	0	0	0	0	0	1	0	0	0	0	1	0
1537	10	1	0	6:Phosphonate ABC transporter phosphate-binding periplasmic component (TC 3.A.1.9.1)	0	0	0	0	0	0	0	0	0	0	0	0	0	0	1	1	1	1	0	1	1	1	1	1	0	1	0	0	0	0	0	0
1538	10	1	0	7:hypothetical protein	1	1	0	0	0	0	0	0	0	0	1	0	0	0	0	0	0	0	1	0	0	0	0	0	0	1	0	1	1	1	1	1
1539	9	2	0	4:Adenine-specific methyltransferase (EC 2.1.1.72)	0	0	0	0	1	0	0	1	0	0	1	0	0	0	0	1	0	0	0	0	1	0	0	0	1	1	1	0	0	0	0	1
1540	10	1	0	10:Outer membrane receptor for Fe3+-dicitrate	0	0	0	1	1	0	0	0	0	0	1	0	0	0	0	0	0	0	0	0	0	0	0	0	1	1	1	1	1	1	1	0
1541	9	2	0	8:Oar protein	0	0	1	0	1	0	0	0	0	0	1	0	0	0	0	0	0	0	0	0	0	0	0	0	1	1	0	1	1	1	1	0
1542	10	1	0	10:Indolepyruvate oxidoreductase subunit IorB (EC 1.2.7.8)	0	0	0	0	0	0	0	0	0	0	0	0	0	0	1	1	1	1	0	1	1	1	1	1	0	1	0	0	0	0	0	0
1543	10	1	0	10:Indolepyruvate oxidoreductase subunit IorA (EC 1.2.7.8)	0	0	0	0	0	0	0	0	0	0	0	0	0	0	1	1	1	1	0	1	1	1	1	1	0	1	0	0	0	0	0	0
1544	10	1	0	10:hypothetical protein	0	0	0	0	0	0	0	0	0	0	0	0	0	0	1	1	1	1	0	1	1	1	1	1	0	1	0	0	0	0	0	0
1545	9	2	0	10:Type I restriction-modification system, restriction subunit R (EC 3.1.21.3)	0	0	1	0	0	0	1	1	0	0	0	0	0	1	0	0	0	0	0	0	1	0	0	0	1	1	1	0	0	1	0	0
1546	10	1	0	10:Phosphatidylserine/phosphatidylglycerophosphate/cardiolipi n synthases and related enzymes	0	0	0	0	0	0	0	0	0	0	0	0	0	0	1	1	1	1	0	1	1	1	1	1	0	1	0	0	0	0	0	0
1547	10	1	0	10:N-acetylneuraminate lyase (EC 4.1.3.3)	0	0	0	0	0	1	1	1	1	0	1	0	0	0	0	0	0	0	0	0	0	0	0	0	1	0	0	1	1	1	1	0
1548	10	1	0	9:FIG00936587: hypothetical protein	0	0	0	0	0	0	0	0	0	0	0	0	0	0	1	1	1	1	0	1	1	1	1	1	0	1	0	0	0	0	0	0
1549	9	2	0	10:Diaminopimelate decarboxylase (EC 4.1.1.20)	0	0	0	0	0	0	0	0	0	0	0	0	0	0	1	1	1	1	0	1	1	1	1	1	0	0	0	0	0	0	0	0
1550	8	2	0	9:putative TonB-dependent receptor	1	1	1	0	0	0	0	0	0	0	0	0	0	0	0	0	0	0	0	0	0	0	0	1	1	0	1	0	0	0	1	1
1551	8	3	0	7:Type II restriction endonuclease	0	1	0	0	0	0	0	0	0	0	0	0	0	1	1	1	1	1	0	0	0	1	0	0	0	0	0	0	0	0	0	1
1552	10	1	0	10:membrane bound regulatory protein, putative	0	0	0	0	0	0	0	0	0	0	0	0	0	1	1	1	1	1	0	1	1	1	1	1	0	0	0	0	0	0	0	0
1553	10	1	0	9:FIG00936504: hypothetical protein	0	0	0	0	0	0	0	0	0	0	0	0	0	1	1	1	1	1	0	1	1	1	1	1	0	0	0	0	0	0	0	0
1554	10	1	0	9:FIG00936628: hypothetical protein	0	0	0	0	0	0	0	0	0	0	0	0	0	1	1	1	1	1	0	1	1	1	1	1	0	0	0	0	0	0	0	0
1555	10	1	0	9:FIG00936228: hypothetical protein	0	0	0	0	0	0	0	0	0	0	0	0	0	0	1	1	1	1	0	1	1	1	1	1	0	1	0	0	0	0	0	0
1556	10	1	0	10:FIG00936139: hypothetical protein	0	0	0	0	1	1	1	0	0	1	0	1	0	1	1	1	0	0	0	0	0	0	0	0	0	0	0	0	1	1	0	0
1557	10	1	0	9:Conjugative transposon protein TraD	0	0	0	1	1	1	1	0	0	1	0	1	0	1	1	1	0	0	0	0	0	0	0	0	0	0	0	0	0	1	0	0
1558	10	1	0	9:FIG01093328: hypothetical protein	1	1	1	0	0	0	0	0	0	1	0	1	1	0	0	0	0	0	1	0	0	0	0	0	1	0	1	0	0	0	0	1
1559	9	2	0	4:filamentation induced by cAMP protein Fic	0	0	1	0	0	0	0	0	0	0	0	0	0	1	1	0	0	0	0	1	1	1	1	1	1	0	0	0	0	0	0	0
1560	10	1	0	10:hypothetical protein	0	0	1	1	1	1	1	1	1	0	1	0	0	0	0	0	0	0	0	0	0	0	0	0	1	0	1	0	0	0	0	0
1561	10	1	0	6:Cystathionine beta-lyase, Bsu PatB (EC 4.4.1.8)	0	0	1	1	1	1	1	1	1	0	0	0	0	0	0	0	0	0	0	0	0	0	0	0	1	1	1	0	0	0	0	0
1562	2	6	0	10:hypothetical protein	1	0	1	0	0	0	0	0	0	0	0	0	0	0	0	0	0	0	0	0	0	0	0	0	0	0	0	0	0	0	0	0
1563	9	2	0	10:hypothetical protein	0	0	0	1	1	0	0	0	0	0	1	0	0	0	0	0	0	0	0	0	0	0	0	0	1	0	1	1	1	1	1	0
1564	10	1	0	7:hypothetical protein	1	1	1	0	0	0	0	0	0	0	1	0	0	0	0	0	0	0	0	0	0	0	0	0	1	1	1	1	0	0	1	1
1565	10	1	0	7:Aspartokinase (EC 2.7.2.4) / Homoserine dehydrogenase (EC 1.1.1.3)	0	0	1	1	1	0	1	1	1	0	0	0	0	0	0	0	0	0	0	0	0	0	0	0	1	0	1	1	0	0	1	0
1566	10	1	0	6:hypothetical protein	0	0	1	1	1	1	1	1	1	0	0	0	0	0	0	0	0	0	0	0	0	0	0	0	1	0	1	1	0	0	0	0
1567	10	1	0	7:FIG00405701: hypothetical protein	1	1	1	0	0	1	1	1	1	0	0	0	0	0	0	0	0	0	0	0	0	0	0	0	0	1	1	0	0	0	0	1
1568	10	1	0	10:hypothetical protein	1	1	1	0	0	1	1	1	1	0	0	0	0	0	0	0	0	0	0	0	0	0	0	0	0	1	1	0	0	0	0	1
1569	7	3	0	10:hypothetical protein	0	0	0	1	1	0	0	0	0	1	0	1	1	0	0	0	0	0	1	0	0	0	0	0	0	1	0	0	0	0	0	0
1570	10	1	0	10:FIG002003: Protein YdjA	0	0	0	0	0	0	0	0	0	0	1	0	0	0	0	0	0	0	0	1	1	1	1	1	0	0	0	1	1	1	1	0
1571	7	3	0	5:hypothetical protein	0	0	0	0	0	1	1	1	1	1	0	1	1	0	0	0	0	0	0	0	0	0	0	0	0	0	0	0	0	0	0	0
1572	10	1	0	9:Pirin	0	0	0	1	1	1	1	1	1	0	0	0	0	0	0	0	0	0	1	0	0	0	0	0	1	0	0	0	1	1	0	0
1573	5	2	0	10:Type I restriction-modification system, specificity subunit S (EC 3.1.21.3)	0	0	0	0	1	0	1	0	0	0	0	1	0	0	0	0	0	0	1	0	1	0	0	0	0	0	0	0	0	0	0	0
1574	10	1	0	7:hypothetical protein	0	0	0	1	1	0	0	0	0	0	1	0	0	0	0	0	0	0	0	0	0	0	0	0	1	1	1	1	1	1	1	0
1575	5	5	0	9:hypothetical protein	0	0	0	0	0	0	0	0	0	0	1	0	0	0	0	0	0	0	0	0	0	0	0	0	0	0	1	0	1	1	1	0
1576	10	1	0	9:FIG00937001: hypothetical protein	0	0	0	1	1	0	0	0	0	0	1	0	0	0	0	0	0	0	0	0	0	0	0	0	1	1	1	1	1	1	1	0
1577	10	1	0	6:hypothetical protein	0	0	0	1	1	0	0	0	0	0	1	0	0	0	0	0	0	0	0	0	0	0	0	0	1	1	1	1	1	1	1	0
1578	10	1	0	6:hypothetical protein	0	0	0	1	1	0	0	0	0	0	1	0	0	0	0	0	0	0	0	0	0	0	0	0	1	1	1	1	1	1	1	0
1579	10	1	0	10:HIPA PROTEIN	0	0	0	1	1	0	0	0	0	0	0	0	0	0	0	0	0	0	0	1	1	1	1	0	1	0	1	0	1	0	1	0
1580	10	1	0	10:Major facilitator family transporter	0	0	0	0	0	1	1	1	1	0	1	0	0	0	0	0	0	0	0	0	0	0	0	0	1	0	0	1	1	1	1	0
1581	10	1	0	10:Sialic acid-induced transmembrane protein YjhT(NanM), possible mutarotase	0	0	0	0	0	1	1	1	1	0	1	0	0	0	0	0	0	0	0	0	0	0	0	0	1	0	0	1	1	1	1	0
1582	10	1	0	10:hypothetical protein	0	0	0	1	1	1	1	1	1	0	0	0	0	0	0	0	0	0	0	0	0	0	0	0	1	1	0	0	1	1	0	0
1583	10	1	0	4:Iron-uptake factor PiuB	0	0	0	0	0	1	1	1	1	0	1	0	0	0	0	0	0	0	0	0	0	0	0	0	0	0	1	1	1	1	1	0
1584	9	2	0	10:FIG00936042: hypothetical protein	0	1	0	0	0	0	0	0	0	1	0	0	1	1	0	0	1	1	1	0	1	0	0	0	0	1	0	0	0	0	0	0
1585	10	1	0	10:hypothetical protein	0	0	0	1	1	0	0	0	0	1	0	1	1	0	0	0	0	0	1	0	0	0	0	0	0	0	0	1	1	1	1	0
1586	10	1	0	10:LrgA-associated membrane protein LrgB	1	1	0	0	0	0	0	0	0	1	1	1	1	1	0	0	0	0	1	0	0	0	0	0	0	0	0	0	0	0	1	1
1587	10	1	0	10:Antiholin-like protein LrgA	1	1	0	0	0	0	0	0	0	1	1	1	1	1	0	0	0	0	1	0	0	0	0	0	0	0	0	0	0	0	1	1
1588	10	1	0	10:CRISPR-associated RecB family exonuclease Cas4	1	1	0	1	1	0	0	0	0	0	0	0	0	1	0	0	0	0	0	0	0	1	0	0	0	0	0	1	0	1	1	1
1589	5	4	0	10:hypothetical protein	0	0	0	0	0	0	0	0	0	1	0	1	1	1	0	0	0	0	1	0	0	0	0	0	0	0	0	0	0	0	0	0
1590	4	4	0	10:hypothetical protein	0	0	0	0	0	0	0	0	0	1	0	1	1	0	0	0	0	0	0	0	0	0	0	0	0	1	0	0	0	0	0	0
1591	7	2	0	9:Serine protease inhibitor (serpin family)	1	1	0	1	1	0	0	0	0	1	0	1	1	0	0	0	0	0	0	0	0	0	0	0	0	0	0	0	0	0	0	0
1592	10	1	0	10:putative membrane protein	0	0	0	1	1	1	1	1	1	1	0	1	1	0	0	0	0	0	1	0	0	0	0	0	0	0	0	0	0	0	0	0
1593	10	1	0	10:Cobalt-zinc-cadmium resistance protein CzcD	0	0	0	0	0	1	1	1	1	0	0	0	0	1	0	0	0	0	1	0	0	0	0	1	0	1	0	0	1	1	0	0
1594	7	2	0	10:hypothetical protein	0	0	0	1	1	1	1	1	1	0	0	0	0	1	0	0	0	0	0	0	0	0	0	0	0	0	0	0	0	0	0	0
1595	10	1	0	7:Cytochrome c biogenesis protein	1	1	0	0	0	1	1	1	1	0	0	0	0	0	0	0	0	0	0	1	0	0	0	1	0	1	0	0	0	0	0	1
1596	9	2	0	9:cAMP-binding proteins - catabolite gene activator and regulatory subunit of cAMP-dependent protein kinases	0	0	0	1	1	1	1	1	1	0	0	0	0	0	0	0	0	0	1	0	0	0	0	0	0	0	0	0	1	1	0	0
1597	3	5	0	10:hypothetical protein	0	0	0	0	0	0	0	0	0	0	0	0	0	0	0	0	0	0	0	0	0	1	1	0	0	1	0	0	0	0	0	0
1598	9	1	0	9:hypothetical protein	0	0	0	0	0	0	0	0	0	0	0	0	0	0	1	1	1	1	0	1	1	1	1	1	0	0	0	0	0	0	0	0
1599	9	1	0	9:FIG00936165: hypothetical protein	0	0	0	0	0	0	0	0	0	0	0	0	0	0	1	1	1	1	0	1	1	1	1	1	0	0	0	0	0	0	0	0
1600	9	1	0	9:FIG00935778: hypothetical protein	0	0	0	0	0	0	0	0	0	0	0	0	0	0	1	1	1	1	0	1	1	1	1	1	0	0	0	0	0	0	0	0
1601	8	2	0	9:hypothetical protein	0	0	0	0	0	0	0	0	0	0	0	0	0	0	0	1	1	1	0	1	1	1	1	1	0	0	0	0	0	0	0	0
1602	9	1	0	6:Phosphonate ABC transporter phosphate-binding periplasmic component (TC 3.A.1.9.1)	0	0	0	0	0	0	0	0	0	0	0	0	0	0	1	1	1	1	0	1	1	1	1	1	0	0	0	0	0	0	0	0
1603	9	1	0	5:FIG003033: Helicase domain protein	0	0	1	0	0	0	0	1	0	0	0	0	0	0	0	0	1	1	0	0	1	0	1	1	0	1	1	0	0	0	0	0
1604	9	1	0	6:Phosphonate ABC transporter phosphate-binding periplasmic component (TC 3.A.1.9.1)	0	0	0	0	0	0	0	0	0	0	0	0	0	0	1	1	1	1	0	1	1	1	1	1	0	0	0	0	0	0	0	0
1605	9	1	0	9:acetyltransferase, GNAT family	0	0	0	0	0	0	0	0	0	0	0	0	0	0	1	1	1	1	0	1	1	1	1	1	0	0	0	0	0	0	0	0
1606	9	1	0	9:TPR domain protein	0	0	0	0	0	0	0	0	0	0	0	0	0	0	1	1	1	1	0	1	1	1	1	1	0	0	0	0	0	0	0	0
1607	5	3	0	8:hypothetical protein	0	0	0	0	0	0	0	0	0	0	0	0	0	0	1	0	0	0	0	1	1	0	1	1	0	0	0	0	0	0	0	0
1608	9	1	0	9:FIG00935706: hypothetical protein	0	0	0	0	0	0	0	0	0	0	0	0	0	0	1	1	1	1	0	1	1	1	1	1	0	0	0	0	0	0	0	0
1609	9	1	0	6:Glutamine ABC transporter glutamine-binding protein	0	0	1	1	1	1	1	1	1	0	0	0	0	0	0	0	0	0	0	0	0	0	0	0	1	0	1	0	0	0	0	0
1610	9	1	0	9:FIG00935648: hypothetical protein	0	0	0	0	0	0	0	0	0	0	0	0	0	0	1	1	1	1	0	1	1	1	1	1	0	0	0	0	0	0	0	0
1611	9	1	0	9:esterase, putative	0	0	0	0	0	0	0	0	0	0	0	0	0	0	1	1	1	1	0	1	1	1	1	1	0	0	0	0	0	0	0	0
1612	9	1	0	9:FIG00935917: hypothetical protein	0	0	0	0	0	0	0	0	0	0	0	0	0	0	1	1	1	1	0	1	1	1	1	1	0	0	0	0	0	0	0	0
1613	9	1	0	9:FIG00935839: hypothetical protein	0	0	0	0	0	0	0	0	0	0	0	0	0	0	1	1	1	1	0	1	1	1	1	1	0	0	0	0	0	0	0	0
1614	9	1	0	7:hypothetical protein	0	0	1	1	1	1	1	1	1	0	0	0	0	0	0	0	0	0	0	0	0	0	0	0	1	0	1	0	0	0	0	0
1615	9	1	0	9:FIG00936069: hypothetical protein	0	0	0	0	0	0	0	0	0	0	0	0	0	0	1	1	1	1	0	1	1	1	1	1	0	0	0	0	0	0	0	0
1616	7	2	0	9:Integrase/recombinase (XerC/CodV family)	0	0	0	0	0	0	0	0	0	1	0	1	0	0	0	1	0	0	0	1	1	1	1	0	0	0	0	0	0	0	0	0
1617	9	1	0	7:FIG00939884: hypothetical protein	0	0	0	0	0	0	1	1	0	0	0	0	0	0	0	1	1	1	1	0	0	1	0	1	0	1	0	0	0	0	0	0
1618	9	1	0	9:FIG00935796: hypothetical protein	0	0	0	0	0	0	0	0	0	0	0	0	0	0	1	1	1	1	0	1	1	1	1	1	0	0	0	0	0	0	0	0
1619	9	1	0	9:sensor histidine kinase	0	0	0	0	0	0	0	0	0	0	0	0	0	0	1	1	1	1	0	1	1	1	1	1	0	0	0	0	0	0	0	0
1620	9	1	0	9:FIG00935518: hypothetical protein	0	0	0	0	0	0	0	0	0	0	0	0	0	0	1	1	1	1	0	1	1	1	1	1	0	0	0	0	0	0	0	0
1621	9	1	0	9:FIG00936584: hypothetical protein	0	0	0	0	0	0	0	0	0	0	0	0	0	0	1	1	1	1	0	1	1	1	1	1	0	0	0	0	0	0	0	0
1622	9	1	0	9:hypothetical protein	0	0	1	1	1	1	1	1	1	0	0	0	0	0	0	0	0	0	0	0	0	0	0	0	1	0	1	0	0	0	0	0
1623	9	1	0	8:Error-prone, lesion bypass DNA polymerase V (UmuC)	0	0	1	0	0	0	0	0	0	0	0	0	0	0	1	1	1	1	0	0	0	1	1	0	0	0	1	0	0	0	1	0
1624	9	1	0	9:FIG00936059: hypothetical protein	0	0	0	0	0	0	0	0	0	0	0	0	0	0	1	1	1	1	0	1	1	1	1	1	0	0	0	0	0	0	0	0
1625	9	1	0	7:FIG032012: hypothetical protein	0	0	1	1	1	1	1	1	1	0	0	0	0	0	0	0	0	0	0	0	0	0	0	0	1	0	1	0	0	0	0	0
1626	9	1	0	9:hypothetical protein	0	0	0	0	0	0	0	0	0	0	0	0	0	0	1	1	1	1	0	1	1	1	1	1	0	0	0	0	0	0	0	0
1627	9	1	0	8:FIG00936576: hypothetical protein	0	0	0	0	0	0	0	0	0	0	0	0	0	0	1	1	1	1	0	1	1	1	1	1	0	0	0	0	0	0	0	0
1628	9	1	0	9:FIG00935910: hypothetical protein	0	0	0	0	0	0	0	0	0	0	0	0	0	0	1	1	1	1	0	1	0	1	1	1	0	1	0	0	0	0	0	0
1629	9	1	0	9:FIG00935764: hypothetical protein	0	0	0	0	0	0	0	0	0	0	0	0	0	0	1	1	1	1	0	1	1	1	1	1	0	0	0	0	0	0	0	0
1630	9	1	0	9:FIG00935520: hypothetical protein	0	0	0	0	0	0	0	0	0	0	0	0	0	0	1	1	1	1	0	1	1	1	1	1	0	0	0	0	0	0	0	0
1631	9	1	0	9:FIG00936505: hypothetical protein	0	0	0	0	0	0	0	0	0	0	0	0	0	0	1	1	1	1	0	1	1	1	1	1	0	0	0	0	0	0	0	0
1632	9	1	0	9:hypothetical protein	0	0	1	1	1	1	1	1	1	0	0	0	0	0	0	0	0	0	0	0	0	0	0	0	1	0	1	0	0	0	0	0
1633	9	1	0	8:Conserved domain protein	0	0	1	1	1	1	1	1	1	0	0	0	0	0	0	0	0	0	0	0	0	0	0	0	1	0	1	0	0	0	0	0
1634	9	1	0	6:FIG00936191: hypothetical protein	0	0	0	0	0	0	0	0	0	0	0	0	0	0	1	1	1	1	0	0	1	0	0	1	0	0	0	1	1	1	0	0
1635	9	1	0	9:FIG00936171: hypothetical protein	0	0	0	0	0	0	0	0	0	0	0	0	0	0	1	1	1	1	0	1	1	1	1	1	0	0	0	0	0	0	0	0
1636	9	1	0	9:hypothetical protein	0	0	1	1	1	1	1	1	1	0	0	0	0	0	0	0	0	0	0	0	0	0	0	0	1	0	1	0	0	0	0	0
1637	9	1	0	6:lipoprotein, putative	0	0	1	1	1	1	1	1	1	0	0	0	0	0	0	0	0	0	0	0	0	0	0	0	1	0	1	0	0	0	0	0
1638	9	1	0	9:FIG00936334: hypothetical protein	0	0	0	0	0	0	0	0	0	0	0	0	0	0	1	1	1	1	0	1	1	1	1	1	0	0	0	0	0	0	0	0
1639	9	1	0	9:FIG00936592: hypothetical protein	0	0	0	0	0	0	0	0	0	0	0	0	0	0	1	1	1	1	0	1	1	1	1	1	0	0	0	0	0	0	0	0
1640	9	1	0	9:zinc carboxypeptidase, putative	0	0	0	0	0	0	0	0	0	0	0	0	0	0	1	1	1	1	0	1	1	1	1	1	0	0	0	0	0	0	0	0
1641	9	1	0	9:hypothetical protein	0	0	0	0	0	0	0	0	0	0	0	0	0	0	1	1	1	1	0	1	1	1	1	1	0	0	0	0	0	0	0	0
1642	9	1	0	9:FIG00936086: hypothetical protein	0	0	0	0	0	0	0	0	0	0	0	0	0	0	1	1	1	1	0	1	1	1	1	1	0	0	0	0	0	0	0	0
1643	8	2	0	7:putative TonB-dependent receptor	1	1	1	0	0	1	1	1	1	0	0	0	0	0	0	0	0	0	0	0	0	0	0	0	0	0	0	1	0	0	0	0
1644	9	1	0	6:Phosphonate ABC transporter phosphate-binding periplasmic component (TC 3.A.1.9.1)	0	0	0	0	0	0	0	0	0	0	0	0	0	0	1	1	1	1	0	1	1	1	1	1	0	0	0	0	0	0	0	0
1645	9	1	0	9:FIG00936249: hypothetical protein	0	0	0	0	0	0	0	0	0	0	0	0	0	0	1	1	1	1	0	1	1	1	1	1	0	0	0	0	0	0	0	0
1646	9	1	0	9:hypothetical protein	0	0	0	0	0	0	0	0	0	0	0	0	0	0	1	1	1	1	0	1	1	1	1	1	0	0	0	0	0	0	0	0
1647	9	1	0	9:hypothetical protein	0	0	1	1	1	1	1	1	1	0	0	0	0	0	0	0	0	0	0	0	0	0	0	0	1	0	1	0	0	0	0	0
1648	9	1	0	9:Vitellogenin II precursor	0	0	1	1	1	1	1	1	1	0	0	0	0	0	0	0	0	0	0	0	0	0	0	0	1	0	1	0	0	0	0	0
1649	9	1	0	9:FIG00935531: hypothetical protein	0	0	0	0	0	0	0	0	0	0	0	0	0	0	1	1	1	1	0	1	1	1	1	1	0	0	0	0	0	0	0	0
1650	9	1	0	9:FIG00936116: hypothetical protein	0	0	0	0	0	0	0	0	0	0	0	0	0	0	1	1	1	1	0	1	1	1	1	1	0	0	0	0	0	0	0	0
1651	9	1	0	9:G:T/U mismatch-specific uracil/thymine DNA-glycosylase	0	0	0	0	0	0	0	0	0	0	0	0	0	0	1	1	1	1	0	1	1	1	1	1	0	0	0	0	0	0	0	0
1652	9	1	0	9:FIG00936027: hypothetical protein	0	0	0	0	0	0	0	0	0	0	0	0	0	0	1	1	1	1	0	1	1	1	1	1	0	0	0	0	0	0	0	0
1653	9	1	0	9:FIG00935959: hypothetical protein	0	0	0	0	0	0	0	0	0	0	0	0	0	0	1	1	1	1	0	1	1	1	1	1	0	0	0	0	0	0	0	0
1654	9	1	0	9:Mrr restriction system protein	0	0	0	1	1	0	0	0	0	0	1	0	0	0	1	1	1	1	0	0	0	0	0	0	0	0	1	0	0	1	0	0
1655	9	1	0	9:FIG00935713: hypothetical protein	0	0	0	0	0	0	0	0	0	0	0	0	0	0	1	1	1	1	0	1	1	1	1	1	0	0	0	0	0	0	0	0
1656	8	2	0	8:putative TonB-dependent receptor	0	0	0	0	0	1	1	1	1	1	0	1	1	1	0	0	0	0	0	0	0	0	0	0	0	0	0	0	0	0	0	0
1657	9	1	0	9:FIG00936394: hypothetical protein	0	0	0	0	0	0	0	0	0	0	0	0	0	0	1	1	1	1	0	1	1	1	1	1	0	0	0	0	0	0	0	0
1658	9	1	0	9:hypothetical protein	0	0	0	0	0	0	0	0	0	0	0	0	0	0	1	1	1	1	0	1	1	1	1	1	0	0	0	0	0	0	0	0
1659	9	1	0	9:Arginine pathway regulatory protein ArgR, repressor of arg regulon	0	0	0	0	0	0	0	0	0	0	0	0	0	0	1	1	1	1	0	1	1	1	1	1	0	0	0	0	0	0	0	0
1660	9	1	0	9:hypothetical protein	0	0	1	1	1	1	1	1	1	0	0	0	0	0	0	0	0	0	0	0	0	0	0	0	1	0	1	0	0	0	0	0
1661	9	1	0	9:FIG00935626: hypothetical protein	0	0	0	0	0	0	0	0	0	0	0	0	0	0	1	1	1	1	0	1	1	1	1	1	0	0	0	0	0	0	0	0
1662	9	1	0	9:FIG00936114: hypothetical protein	0	0	0	0	0	0	0	0	0	0	0	0	0	0	1	1	1	1	0	1	1	1	1	1	0	0	0	0	0	0	0	0
1663	9	1	0	9:FIG00938387: hypothetical protein	0	0	1	0	0	0	0	0	0	0	0	0	0	0	0	0	0	0	0	1	1	1	1	1	1	0	1	0	0	0	0	1
1664	9	1	0	9:N-acetyl-gamma-glutamyl-phosphate reductase (EC 1.2.1.38)	0	0	1	1	1	1	1	1	1	0	0	0	0	0	0	0	0	0	0	0	0	0	0	0	1	0	1	0	0	0	0	0
1665	7	2	0	9:hypothetical protein	1	1	1	0	0	0	0	0	0	0	0	0	0	0	0	0	0	0	0	0	0	0	0	0	1	1	1	0	0	0	0	1
1666	5	3	0	6:SusD, outer membrane protein	0	0	1	0	0	0	0	0	0	0	1	0	0	0	0	0	0	0	0	0	0	0	0	0	0	0	0	0	1	1	1	0
1667	9	1	0	9:FIG00937103: hypothetical protein	0	0	1	1	1	0	0	0	0	0	1	0	0	0	0	0	0	0	0	0	0	0	0	0	1	0	1	0	1	1	1	0
1668	9	1	0	9:FIG00939032: hypothetical protein	0	0	1	1	1	0	0	0	0	0	1	0	0	0	0	0	0	0	0	0	0	0	0	0	1	0	1	0	1	1	1	0
1669	9	1	0	9:Iojap protein	0	0	1	1	1	1	1	1	1	0	0	0	0	0	0	0	0	0	0	0	0	0	0	0	1	0	1	0	0	0	0	0
1670	9	1	0	9:hypothetical protein	0	0	1	1	1	1	1	1	1	0	0	0	0	0	0	0	0	0	0	0	0	0	0	0	1	0	1	0	0	0	0	0
1671	9	1	0	9:hypothetical protein	0	0	1	1	1	1	1	1	1	0	0	0	0	0	0	0	0	0	0	0	0	0	0	0	1	0	1	0	0	0	0	0
1672	9	1	0	7:probable integral membrane protein Cj0341c	0	0	1	1	1	1	1	1	1	0	0	0	0	0	0	0	0	0	0	0	0	0	0	0	1	0	1	0	0	0	0	0
1673	9	1	0	9:hypothetical protein	0	0	1	1	1	0	0	0	0	0	1	0	0	0	0	0	0	0	0	0	0	0	0	0	1	0	1	0	1	1	1	0
1674	9	1	0	8:hypothetical protein	0	0	1	0	0	0	0	0	0	0	1	0	0	0	0	0	0	0	0	0	0	0	0	0	1	1	1	1	1	1	1	0
1675	9	1	0	9:hypothetical protein	0	0	1	1	1	1	1	1	1	0	0	0	0	0	0	0	0	0	0	0	0	0	0	0	1	0	1	0	0	0	0	0
1676	9	1	0	9:hypothetical protein	0	0	1	1	1	1	1	1	1	0	0	0	0	0	0	0	0	0	0	0	0	0	0	0	1	0	1	0	0	0	0	0
1677	9	1	0	9:Alpha-N-arabinofuranosidase (EC 3.2.1.55)	0	0	1	1	1	1	1	1	1	0	0	0	0	0	0	0	0	0	0	0	0	0	0	0	1	0	1	0	0	0	0	0
1678	9	1	0	9:hypothetical protein	0	0	1	1	1	1	1	1	1	0	0	0	0	0	0	0	0	0	0	0	0	0	0	0	1	0	1	0	0	0	0	0
1679	9	1	0	9:DUF1432 domain-containing protein	0	0	1	1	1	1	1	1	1	0	0	0	0	0	0	0	0	0	0	0	0	0	0	0	1	0	1	0	0	0	0	0
1680	9	1	0	9:hypothetical protein	0	0	1	1	1	1	1	1	1	0	0	0	0	0	0	0	0	0	0	0	0	0	0	0	1	0	1	0	0	0	0	0
1681	8	2	0	8:Metal transporter, ZIP family	1	1	1	0	0	0	0	0	0	0	0	0	0	1	0	0	0	0	1	0	0	0	0	0	1	0	1	1	0	0	0	0
1682	9	1	0	6:hypothetical protein	0	0	1	1	1	1	1	1	1	0	0	0	0	0	0	0	0	0	0	0	0	0	0	0	1	0	1	0	0	0	0	0
1683	9	1	0	9:hypothetical protein	0	0	1	1	1	1	1	1	1	0	0	0	0	0	0	0	0	0	0	0	0	0	0	0	1	0	1	0	0	0	0	0
1684	9	1	0	9:AmpG protein, beta-lactamase induction signal transducer	0	0	1	0	0	0	0	0	0	0	1	0	0	0	0	0	0	0	0	0	0	0	0	0	1	1	1	1	1	1	1	0
1685	9	1	0	9:COG2152 predicted glycoside hydrolase	0	0	1	0	0	0	0	0	0	0	1	0	0	0	0	0	0	0	0	0	0	0	0	0	1	1	1	1	1	1	1	0
1686	9	1	0	9:hypothetical protein	0	0	1	1	1	1	1	1	1	0	0	0	0	0	0	0	0	0	0	0	0	0	0	0	1	0	1	0	0	0	0	0
1687	9	1	0	9:TPR domain protein	0	0	1	1	1	1	1	1	1	0	0	0	0	0	0	0	0	0	0	0	0	0	0	0	1	0	1	0	0	0	0	0
1688	8	2	0	9:ThiJ/PfpI family	0	0	0	1	0	0	0	0	1	1	0	0	1	1	0	0	0	0	0	0	1	0	1	0	0	1	0	0	0	0	0	0
1689	9	1	0	9:hypothetical protein	0	0	1	1	1	1	1	1	1	0	0	0	0	0	0	0	0	0	0	0	0	0	0	0	1	0	1	0	0	0	0	0
1690	9	1	0	9:Arsenical-resistance protein ACR3	1	0	1	0	0	1	1	1	1	0	0	0	0	0	0	0	0	0	0	1	0	0	0	1	0	1	0	0	0	0	0	0
1691	9	1	0	9:hypothetical protein	0	0	1	1	1	1	1	1	1	0	0	0	0	0	0	0	0	0	0	0	0	0	0	0	1	0	1	0	0	0	0	0
1692	9	1	0	7:putative surface protein	0	0	1	0	0	0	0	0	0	0	0	0	0	0	0	0	0	0	0	1	1	1	1	1	1	1	1	0	0	0	0	0
1693	9	1	0	9:hypothetical protein	0	0	1	1	1	1	1	1	1	0	0	0	0	0	0	0	0	0	0	0	0	0	0	0	1	0	1	0	0	0	0	0
1694	9	1	0	6:GlpG protein (membrane protein of glp regulon)	0	0	0	1	1	1	1	1	1	0	0	0	0	0	0	0	0	0	0	1	0	1	1	0	0	0	0	0	0	0	0	0
1695	9	1	0	9:Acyl-ACP thioesterase	0	0	0	1	1	1	1	1	1	0	0	0	0	0	0	0	0	0	0	0	0	0	0	0	1	1	1	0	0	0	0	0
1696	9	1	0	4:hypothetical protein	0	0	0	0	0	0	0	0	0	1	1	1	1	0	0	0	0	0	0	0	0	0	0	0	0	1	0	1	1	1	1	0
1697	7	2	0	9:hypothetical protein	1	1	0	0	0	0	0	0	0	0	0	0	0	1	0	0	0	0	1	0	0	0	0	0	1	0	1	0	0	0	0	1
1698	9	1	0	9:RNA polymerase ECF-type sigma factor	0	0	0	1	1	0	0	0	0	1	0	1	1	1	0	0	0	0	1	0	0	0	0	0	0	1	0	1	0	0	0	0
1699	9	1	0	9:hypothetical protein	1	1	0	0	0	0	0	0	0	1	0	1	1	0	0	0	0	0	0	0	0	0	0	0	1	1	1	0	0	0	0	1
1700	9	1	0	5:Cell surface protein	1	1	0	0	0	0	0	0	0	1	0	1	1	1	0	0	0	0	1	0	0	0	0	0	0	0	0	0	1	1	0	0
1701	7	2	0	8:putative transcriptional regulator	0	0	0	0	1	0	0	0	1	0	0	0	0	1	0	0	0	0	1	0	0	1	0	0	0	0	1	0	0	0	0	1
1702	3	3	0	6:hypothetical protein	1	0	0	0	0	0	0	0	0	0	0	0	0	0	0	0	0	0	0	0	0	0	0	0	0	0	1	0	0	0	0	1
1703	7	2	0	6:Guanosine-3',5'-bis(Diphosphate) 3'-pyrophosphohydrolase (EC 3.1.7.2)	0	0	0	1	1	1	1	0	0	0	0	0	0	0	0	0	0	0	0	0	0	0	0	0	0	0	1	0	1	1	0	0
1704	9	1	0	5:Putative virion core protein (lumpy skin disease virus)	0	0	0	0	0	1	1	1	1	1	1	1	1	0	0	0	0	0	0	0	0	0	0	0	0	0	0	0	0	0	1	0
1705	9	1	0	9:Lipoate-protein ligase A	0	0	0	0	0	1	1	1	1	0	1	0	0	0	0	0	0	0	0	0	0	0	0	0	0	0	0	1	1	1	1	0
1706	5	3	0	5:hypothetical protein	0	0	0	0	0	0	0	0	0	0	0	0	0	0	0	0	0	0	0	0	0	0	0	0	0	1	0	1	1	1	1	0
1707	6	2	0	9:putative glycosyltransferase	0	0	0	0	0	0	1	0	0	0	1	0	0	0	0	0	0	0	0	0	0	0	0	0	0	0	0	1	1	1	1	0
1708	9	1	0	9:hypothetical protein	0	0	0	0	0	0	0	0	0	1	0	1	1	0	0	0	0	0	0	1	1	1	1	1	0	1	0	0	0	0	0	0
1709	8	2	0	9:hypothetical protein	0	0	0	0	1	0	1	0	0	1	0	1	0	1	1	0	0	0	0	0	0	0	0	0	0	0	0	0	1	1	0	0
1710	9	1	0	9:Endonuclease/exonuclease/phosphatase	0	0	0	1	1	1	1	1	1	0	0	0	0	1	0	0	0	0	0	0	0	0	0	0	0	0	0	0	1	1	0	0
1711	9	1	0	9:hypothetical protein	0	0	0	1	1	1	1	1	1	0	0	0	0	0	0	0	0	0	0	0	0	0	0	0	0	0	0	1	1	1	0	0
1712	7	2	0	9:Histone acetyltransferase HPA2 and related acetyltransferases	0	0	0	1	1	1	0	1	1	0	0	0	0	0	0	0	0	0	0	0	0	0	0	0	0	0	0	0	1	1	0	0
1713	9	1	0	9:PlcB, ORFX, ORFP, ORFB, ORFA, ldh gene	0	0	0	0	0	0	0	0	0	0	0	0	0	0	0	0	0	0	0	1	1	1	1	1	0	1	0	1	1	1	0	0
1714	8	1	0	5:Internalin-like protein (LPXTG motif) Lmo0331 homolog	1	1	0	0	0	0	0	0	0	1	0	1	1	0	0	0	0	0	1	0	0	0	0	0	0	0	0	0	1	1	0	0
1715	2	4	0	8:hypothetical protein	0	0	0	0	0	0	0	0	0	0	0	0	0	0	1	1	0	0	0	0	0	0	0	0	0	0	0	0	0	0	0	0
1716	8	1	0	5:FIG00935838: hypothetical protein	0	0	0	1	1	0	0	0	0	0	0	0	0	0	1	1	1	1	0	0	0	0	0	0	0	1	1	0	0	0	0	0
1717	8	1	0	5:FIG00936346: hypothetical protein	0	0	0	1	1	0	0	0	0	0	0	0	0	0	1	1	1	1	0	1	0	0	0	0	0	1	0	0	0	0	0	0
1718	8	1	0	8:FIG00935993: hypothetical protein	0	0	0	0	0	0	0	0	0	0	0	0	0	0	1	1	1	1	0	0	1	1	1	1	0	0	0	0	0	0	0	0
1719	8	1	0	8:hypothetical protein	0	0	1	1	1	1	1	1	1	0	0	0	0	0	0	0	0	0	0	0	0	0	0	0	1	0	0	0	0	0	0	0
1720	7	2	0	8:ABC transporter permease	0	0	0	1	1	1	1	1	1	0	0	0	0	0	0	0	0	0	0	0	0	0	0	0	1	0	0	0	0	0	0	0
1721	8	1	0	8:FIG00936084: hypothetical protein	0	0	0	0	0	0	0	0	0	0	0	0	0	0	1	1	1	1	0	1	1	1	0	1	0	0	0	0	0	0	0	0
1722	8	1	0	5:HlyD family secretion protein	1	1	1	0	1	0	0	0	0	0	1	0	0	0	0	0	0	0	0	0	0	0	0	0	1	0	1	0	0	0	0	1
1723	8	1	0	8:Undecaprenyl-phosphate N-acetylglucosaminyl 1-phosphate transferase (EC 2.7.8.-)	0	0	0	1	1	0	0	0	0	0	0	0	0	0	1	1	1	1	0	0	0	0	0	0	0	1	0	0	1	0	0	0
1724	8	1	0	8:hypothetical protein	0	0	0	0	0	1	1	1	1	0	0	0	0	0	0	1	0	1	0	0	0	0	0	0	0	0	0	0	1	1	0	0
1725	6	2	0	8:Oxygen-insensitive NAD(P)H nitroreductase (EC 1.-.-.-) / Dihydropteridine reductase (EC 1.5.1.34)	0	0	0	0	0	0	0	0	0	0	1	0	0	0	0	0	0	0	1	0	0	0	0	0	0	0	0	1	1	1	1	0
1726	8	1	0	8:hypothetical protein	0	0	0	1	1	0	0	0	0	0	0	0	0	0	0	1	1	1	1	0	0	1	0	1	0	0	0	0	0	0	0	0
1727	8	1	0	8:FIG00936443: hypothetical protein	0	0	0	0	0	0	0	0	0	0	0	0	0	0	1	0	1	1	0	1	1	1	1	1	0	0	0	0	0	0	0	0
1728	5	2	0	8:FIG00936307: hypothetical protein	0	0	0	0	0	0	0	0	0	0	0	0	0	0	1	1	0	1	0	1	1	0	0	0	0	0	0	0	0	0	0	0
1729	8	1	0	7:Probable UDP-N-acetyl-D-mannosaminuronic acid transferase (EC 2.4.1.-)	0	0	0	1	1	0	0	0	0	0	0	0	0	0	1	1	1	1	0	0	0	0	0	0	0	1	0	0	1	0	0	0
1730	8	1	0	8:UDP-N-acetylglucosamine 2-epimerase (EC 5.1.3.14)	0	0	1	1	1	0	0	0	0	0	0	0	0	0	1	1	1	1	0	0	0	0	0	0	0	0	0	0	1	0	0	0
1731	7	2	0	8:hypothetical protein	0	0	0	0	0	0	0	0	0	0	0	0	0	0	0	1	1	1	0	1	1	1	1	0	0	0	0	0	0	0	0	0
1732	8	1	0	8:FIG00937600: hypothetical protein	0	0	0	0	0	0	0	0	0	1	0	1	1	1	0	0	0	0	0	0	0	1	1	1	0	1	0	0	0	0	0	0
1733	6	2	0	5:putative pyrogenic exotoxin B	0	0	1	0	0	0	0	0	0	0	0	0	0	1	0	0	0	0	0	1	1	0	0	1	0	0	1	0	0	0	0	0
1734	6	2	0	7:ATP-dependent DNA helicase	0	0	0	0	1	0	0	0	0	0	0	0	1	0	0	1	1	1	0	0	0	0	0	0	1	0	0	0	0	0	0	0
1735	8	1	0	6:hypothetical protein	0	0	0	1	1	1	1	1	1	0	0	0	0	0	0	0	0	0	0	0	0	0	0	0	1	0	1	0	0	0	0	0
1736	7	2	0	5:hypothetical protein	1	1	1	0	0	0	0	0	0	0	0	0	0	1	0	0	0	0	0	0	0	0	0	0	0	1	1	0	0	0	0	1
1737	8	1	0	5:Integral membrane protein	0	0	0	0	0	0	0	0	0	0	1	0	0	1	0	0	0	0	1	0	0	0	0	0	0	1	0	1	1	1	1	0
1738	8	1	0	6:thiol protease	0	0	0	0	0	0	0	0	0	0	0	0	0	0	0	1	1	1	0	1	1	1	1	1	0	0	0	0	0	0	0	0
1739	8	1	0	7:Biotin synthesis protein BioZ	0	0	0	1	0	0	1	0	0	1	0	0	0	0	0	1	0	0	0	0	1	0	0	1	1	1	0	0	0	0	0	0
1740	8	1	0	8:Conjugative transposon protein TraL	0	0	0	0	1	1	1	0	0	1	0	1	0	1	1	1	0	0	0	0	0	0	0	0	0	0	0	0	0	0	0	0
1741	5	2	0	4:hypothetical protein	0	0	1	0	0	0	0	0	0	1	1	0	1	0	0	0	0	0	0	0	0	0	0	0	1	0	0	0	0	0	0	0
1742	8	1	0	8:hypothetical protein	0	0	1	0	0	1	1	1	1	0	0	0	0	0	0	0	0	0	0	0	0	0	0	0	1	1	0	0	0	1	0	0
1743	8	1	0	8:hypothetical protein	1	1	1	0	0	0	0	0	0	0	0	0	0	1	0	0	0	0	1	0	0	0	0	0	1	0	1	0	0	0	0	1
1744	8	1	0	4:Site-specific recombinase, resolvase family	0	0	1	0	0	0	0	1	0	0	0	0	0	0	0	0	1	1	0	0	1	0	0	1	0	1	1	0	0	0	0	0
1745	8	1	0	8:Vitamin B12 ABC transporter, B12-binding component BtuF	1	1	1	0	0	1	1	1	1	0	0	0	0	0	0	0	0	0	0	0	0	0	0	0	0	0	0	0	0	0	0	1
1746	7	2	0	8:hypothetical protein	0	0	0	1	1	1	1	1	1	0	0	0	0	1	0	0	0	0	0	0	0	0	0	0	0	0	0	0	0	0	0	0
1747	8	1	0	8:Small-conductance mechanosensitive channel	0	0	1	0	0	1	1	1	1	0	0	0	0	0	0	0	0	0	0	0	0	0	0	0	1	1	1	0	0	0	0	0
1748	8	1	0	8:FIG00589228: hypothetical protein	0	0	1	0	0	1	1	1	1	0	0	0	0	0	0	0	0	0	0	0	0	0	0	0	1	1	1	0	0	0	0	0
1749	8	1	0	8:Cytidylate kinase (EC 2.7.4.25)	1	1	1	1	1	0	0	0	0	0	0	0	0	0	0	0	0	0	0	0	0	0	0	0	1	0	1	0	0	0	0	1
1750	8	1	0	4:putative outer membrane protein probably involved in nutrient binding	0	0	0	0	0	1	1	1	1	0	1	0	0	0	0	0	0	0	0	0	0	0	0	0	1	0	0	0	1	1	0	0
1751	8	1	0	5:FIG00404843: hypothetical protein	1	1	1	1	1	0	0	0	0	0	0	0	0	0	0	0	0	0	0	0	0	0	0	0	0	1	1	0	0	0	0	1
1752	8	1	0	8:Zinc uptake regulation protein ZUR	1	1	1	1	1	0	0	0	0	0	0	0	0	0	0	0	0	0	0	0	0	0	0	0	1	0	1	0	0	0	0	1
1753	5	2	0	8:Probable thiol oxidoreductase with 2 cytochrome c heme-binding sites	1	1	1	0	0	0	0	0	0	0	0	0	0	0	0	0	0	0	0	0	0	0	0	0	0	0	1	0	0	0	0	1
1754	8	1	0	8:hypothetical protein	0	0	0	1	1	0	0	0	0	0	0	0	0	0	0	0	0	0	0	0	0	0	0	0	1	0	1	1	1	1	1	0
1755	8	1	0	8:hypothetical protein	0	0	0	1	1	0	0	0	0	0	0	0	0	0	0	0	0	0	0	0	0	0	0	0	1	1	1	1	1	1	0	0
1756	8	1	0	8:hypothetical protein	0	0	0	1	1	0	0	0	0	0	1	0	0	0	0	0	0	0	0	0	0	0	0	0	1	0	0	1	1	1	1	0
1757	7	2	0	8:hypothetical protein	0	0	0	0	0	1	1	1	1	0	1	0	0	0	0	0	0	0	0	0	0	0	0	0	1	0	0	0	0	0	1	0
1758	8	1	0	8:2-hydroxychromene-2-carboxylate isomerase/DsbA-like thioredoxin domain	0	0	0	1	1	1	1	1	1	0	0	0	0	0	0	0	0	0	0	0	0	0	0	0	1	0	1	0	0	0	0	0
1759	8	1	0	6:hypothetical protein	0	0	0	0	0	1	1	1	1	0	0	0	0	0	0	0	0	0	0	0	0	0	0	0	1	0	0	1	1	1	0	0
1760	8	1	0	5:DNA adenine methylase( EC:2.1.1.72 )	0	0	0	0	0	0	0	0	0	1	0	0	0	1	1	0	0	0	0	1	0	1	1	0	1	1	0	0	0	0	0	0
1761	8	1	0	4:Metal dependent hydrolase (EC 3.-.-.-)	0	0	0	1	1	1	1	1	1	0	0	0	0	0	0	0	0	0	0	0	0	0	0	0	1	0	1	0	0	0	0	0
1762	8	1	0	8:DNA helicase	0	0	0	0	0	1	0	1	1	1	0	1	1	0	0	0	0	0	0	0	0	0	0	0	0	0	1	0	0	0	1	0
1763	8	1	0	8:hypothetical protein	1	1	0	0	0	1	1	1	1	0	0	0	0	0	0	0	0	0	0	0	0	0	0	0	0	0	1	0	0	0	0	1
1764	8	1	0	5:Ferredoxin	1	1	0	0	0	1	1	1	1	0	0	0	0	0	0	0	0	0	0	0	0	0	0	0	0	0	1	0	0	0	0	1
1765	8	1	0	4:Tetracenomycin polyketide synthesis O-methyltransferase TcmP (EC 2.1.1.-)	0	0	0	0	0	1	1	1	1	0	1	0	0	1	0	0	0	0	0	0	0	0	0	0	0	0	1	0	0	0	1	0
1766	8	1	0	8:FIG00936046: hypothetical protein	0	0	0	0	0	0	0	0	0	0	0	0	0	0	1	0	1	1	0	1	1	1	1	1	0	0	0	0	0	0	0	0
1767	6	2	0	8:hypothetical protein	0	0	0	0	0	0	0	0	0	0	0	0	0	0	0	0	1	0	0	1	1	1	1	1	0	0	0	0	0	0	0	0
1768	8	1	0	5:Hemolysin-type calcium-binding region	0	0	0	0	0	0	0	0	0	0	0	0	0	0	1	0	1	1	0	1	1	1	1	1	0	0	0	0	0	0	0	0
1769	8	1	0	5:hypothetical protein	0	0	0	0	0	0	0	0	0	0	0	0	0	0	1	0	1	1	0	1	1	1	1	1	0	0	0	0	0	0	0	0
1770	5	3	0	8:hypothetical protein	0	0	0	0	0	0	0	0	0	0	1	0	0	0	0	0	0	0	0	0	0	0	0	0	0	0	0	1	1	1	1	0
1771	8	1	0	8:Lysophospholipase (EC 3.1.1.5)	0	0	0	0	0	1	1	1	1	0	1	0	0	0	0	0	0	0	0	0	0	0	0	0	0	0	0	0	1	1	1	0
1772	8	1	0	5:Glyoxalase/bleomycin resistance protein/dioxygenase	0	0	0	1	1	0	0	0	0	1	1	0	0	1	0	0	0	0	0	0	0	0	0	0	0	1	0	0	1	1	0	0
1773	8	1	0	7:hypothetical protein	1	1	0	0	0	0	0	0	0	1	0	1	1	1	0	0	0	0	1	0	0	0	0	0	0	0	0	0	0	0	0	1
1774	8	1	0	8:hypothetical protein	0	0	0	0	0	0	0	0	0	1	0	1	1	1	0	0	0	0	0	0	0	1	1	1	0	1	0	0	0	0	0	0
1775	8	1	0	8:hypothetical protein	0	0	0	0	0	0	0	0	0	1	0	1	1	1	0	0	0	0	0	0	0	1	1	1	0	1	0	0	0	0	0	0
1776	8	1	0	8:FIG01101450: hypothetical protein	0	0	0	0	0	0	0	0	0	1	0	1	1	1	0	0	0	0	0	0	0	1	1	1	0	1	0	0	0	0	0	0
1777	2	4	0	6:Endo-beta-N-acetylglucosaminidase (EC 3.2.1.96)	0	0	0	0	0	0	0	0	0	0	0	0	0	0	0	0	0	0	0	0	0	0	0	0	0	0	0	0	1	1	0	0
1778	8	1	0	7:FIG00938542: hypothetical protein	0	0	0	0	0	0	0	0	0	1	0	1	1	1	0	0	0	0	0	0	0	1	1	1	0	1	0	0	0	0	0	0
1779	8	1	0	8:hypothetical protein	0	0	0	0	0	0	0	0	0	1	0	1	1	1	0	0	0	0	0	0	0	1	1	1	0	1	0	0	0	0	0	0
1780	8	1	0	8:hypothetical protein	0	0	0	0	0	0	0	0	0	1	0	1	1	1	0	0	0	0	0	0	0	1	1	1	0	1	0	0	0	0	0	0
1781	8	1	0	7:FIG01257981: hypothetical protein	0	0	0	0	0	0	0	0	0	1	0	1	1	1	0	0	0	0	0	0	0	1	1	1	0	1	0	0	0	0	0	0
1782	8	1	0	8:hypothetical protein	0	0	0	0	0	0	0	0	0	1	0	1	1	1	0	0	0	0	0	0	0	1	1	1	0	1	0	0	0	0	0	0
1783	8	1	0	8:hypothetical protein	0	0	0	0	0	0	0	0	0	1	0	1	1	1	0	0	0	0	0	0	0	1	1	1	0	1	0	0	0	0	0	0
1784	8	1	0	8:hypothetical protein	0	0	0	0	0	0	0	0	0	1	0	1	1	1	0	0	0	0	0	0	0	1	1	1	0	1	0	0	0	0	0	0
1785	6	3	0	8:hypothetical protein	0	0	0	0	0	0	1	0	0	0	0	1	0	1	0	0	0	0	1	0	0	0	0	0	0	0	0	0	1	1	0	0
1786	7	2	0	8:hypothetical protein	0	0	0	1	1	1	1	1	1	0	0	0	0	0	0	0	0	0	0	0	0	0	0	0	0	1	0	0	0	0	0	0
1787	8	1	0	8:hypothetical protein	1	1	0	0	0	1	1	1	1	0	0	0	0	0	0	0	0	0	1	0	0	0	0	0	0	0	0	0	0	0	0	1
1788	8	1	0	6:hypothetical protein	1	1	0	1	0	1	1	1	1	0	0	0	0	0	0	0	0	0	0	0	0	0	0	0	0	0	0	0	0	0	0	1
1789	8	1	0	8:hypothetical protein	0	0	0	1	1	1	1	1	1	0	0	0	0	0	0	0	0	0	0	0	0	0	0	0	0	1	0	1	0	0	0	0
1790	8	1	0	4:hypothetical protein	0	0	0	1	1	1	1	1	1	0	0	0	0	0	0	0	0	0	0	0	0	0	0	0	0	0	0	0	1	1	0	0
1791	4	2	0	8:hypothetical protein	0	0	0	0	0	1	1	1	1	0	0	0	0	0	0	0	0	0	0	0	0	0	0	0	0	0	0	0	0	0	0	0
1792	4	2	0	8:hypothetical protein	0	0	0	0	0	1	1	1	1	0	0	0	0	0	0	0	0	0	0	0	0	0	0	0	0	0	0	0	0	0	0	0
1793	8	1	0	8:Arsenical pump-driving ATPase (EC 3.6.3.16)	1	0	0	0	0	1	1	1	1	0	0	0	0	0	0	0	0	0	0	1	0	0	0	1	0	1	0	0	0	0	0	0
1794	7	1	0	6:Glycosyltransferase	0	0	0	0	0	0	0	0	0	0	1	0	0	0	0	0	0	0	0	0	0	0	1	0	0	0	1	1	1	1	1	0
1795	7	1	0	7:hypothetical protein	0	0	0	0	0	0	0	0	0	0	0	0	0	0	1	1	0	0	0	1	1	1	1	1	0	0	0	0	0	0	0	0
1796	7	1	0	6:Superfamily I DNA and RNA helicases and helicase subunits	0	0	0	1	0	0	0	0	0	0	0	0	0	0	0	0	0	0	0	1	1	1	1	1	0	0	0	0	0	0	1	0
1797	7	1	0	7:hypothetical protein	0	0	0	0	0	0	0	0	0	0	0	0	0	0	1	1	1	1	0	0	0	1	1	1	0	0	0	0	0	0	0	0
1798	7	1	0	6:lipoprotein, putative	0	0	0	0	0	0	0	0	0	0	0	0	0	0	1	1	0	1	0	1	1	0	1	1	0	0	0	0	0	0	0	0
1799	7	1	0	5:Probable Co/Zn/Cd efflux system membrane fusion protein	0	0	0	0	0	0	0	0	0	0	0	0	0	0	1	1	0	0	0	1	1	1	1	1	0	0	0	0	0	0	0	0
1800	5	2	0	7:hypothetical protein	0	0	0	0	0	0	0	0	0	0	0	0	0	0	0	0	0	0	0	1	1	1	1	1	0	0	0	0	0	0	0	0
1801	3	5	0	7:hypothetical protein	0	0	0	0	0	0	0	0	0	0	0	0	0	0	0	1	1	1	0	0	0	0	0	0	0	0	0	0	0	0	0	0
1802	7	1	0	4:Integrase	0	0	0	0	1	0	0	0	0	0	1	1	0	0	0	0	0	0	1	1	0	0	1	0	0	0	0	0	0	0	0	1
1803	7	1	0	7:FIG00935768: hypothetical protein	0	0	0	0	0	0	0	0	0	0	0	0	0	0	1	1	1	1	0	1	0	0	1	1	0	0	0	0	0	0	0	0
1804	7	1	0	7:hypothetical protein	0	0	0	0	0	0	0	0	0	0	0	0	0	0	1	1	0	0	0	1	1	1	1	1	0	0	0	0	0	0	0	0
1805	7	1	0	4:Putative outer membrane lipoprotein	0	0	0	1	1	1	1	1	1	0	0	0	0	0	0	0	0	0	0	0	0	0	0	0	1	0	0	0	0	0	0	0
1806	4	3	0	6:FIG00936531: hypothetical protein	0	0	0	0	0	0	0	0	0	0	0	0	0	0	0	1	1	1	0	0	0	1	0	0	0	0	0	0	0	0	0	0
1807	4	3	0	4:hypothetical protein	1	1	0	0	0	0	0	0	0	0	0	0	0	1	0	0	0	0	1	0	0	0	0	0	0	0	0	0	0	0	0	0
1808	7	1	0	7:Rod shape-determining protein MreD	0	0	1	0	0	1	1	1	1	0	0	0	0	0	0	0	0	0	0	0	0	0	0	0	1	0	1	0	0	0	0	0
1809	7	1	0	4:hypothetical protein	0	0	0	0	0	0	0	0	0	0	0	0	0	0	0	1	1	1	0	0	1	1	1	1	0	0	0	0	0	0	0	0
1810	7	1	0	7:CRISPR-associated helicase Cas3	0	0	0	0	0	1	1	1	0	0	0	0	0	0	0	1	1	1	0	0	0	0	1	0	0	0	0	0	0	0	0	0
1811	7	1	0	7:hypothetical protein	0	0	0	0	0	1	1	1	0	0	0	0	0	0	0	1	1	1	0	0	0	0	1	0	0	0	0	0	0	0	0	0
1812	7	1	0	7:hypothetical protein	0	0	0	0	0	1	1	1	0	0	0	0	0	0	0	1	1	1	0	0	0	0	1	0	0	0	0	0	0	0	0	0
1813	7	1	0	7:hypothetical protein	0	0	0	0	0	1	1	1	0	0	0	0	0	0	0	1	1	1	0	0	0	0	1	0	0	0	0	0	0	0	0	0
1814	7	1	0	7:FIG00936240: hypothetical protein	0	0	0	1	1	0	0	0	0	0	0	0	0	0	1	1	1	1	0	0	0	0	0	0	0	0	0	0	1	0	0	0
1815	4	4	0	7:hypothetical protein	0	0	0	0	0	0	0	0	0	1	0	1	1	0	0	0	0	0	0	0	0	0	0	0	0	0	0	0	0	0	0	1
1816	7	1	0	7:FIG00936583: hypothetical protein	0	0	0	0	0	0	0	0	0	0	0	0	0	0	1	1	1	1	0	1	1	1	0	0	0	0	0	0	0	0	0	0
1817	7	1	0	7:type II DNA modification methyltransferase, putative	0	0	0	0	0	0	0	0	0	0	0	0	0	1	1	1	1	1	0	0	0	1	0	0	0	0	0	0	0	0	0	1
1818	5	2	0	4:hypothetical protein	0	0	0	0	0	0	0	0	0	0	0	0	0	0	0	1	1	1	0	0	0	0	0	1	0	1	0	0	0	0	0	0
1819	7	1	0	7:putative transposase	0	0	0	0	1	1	0	1	0	1	0	0	0	0	0	0	0	0	0	0	1	0	1	0	0	0	0	0	1	0	0	0
1820	7	1	0	7:hypothetical protein	0	0	0	0	1	0	0	0	0	1	0	1	0	0	1	1	0	0	0	0	0	0	0	0	0	0	0	0	1	1	0	0
1821	7	1	0	7:hypothetical protein	0	0	0	0	1	1	1	0	0	1	0	1	0	0	0	1	0	0	0	0	0	0	0	0	0	0	0	0	0	1	0	0
1822	7	1	0	6:Outer membrane lipoprotein blc precursor	0	0	1	0	0	1	1	1	1	0	0	0	0	0	0	0	0	0	0	0	0	0	0	0	1	0	1	0	0	0	0	0
1823	7	1	0	7:putative heme biosynthesis protein	1	1	0	0	0	0	0	0	0	0	0	0	0	1	0	0	0	0	1	0	0	0	0	0	1	0	1	0	0	0	0	1
1824	7	1	0	7:hypothetical protein	1	1	1	0	0	0	0	0	0	0	0	0	0	1	0	0	0	0	0	0	0	0	0	0	1	0	1	0	0	0	0	1
1825	5	3	0	3:Lipase/Acylhydrolase family protein	0	0	1	0	0	0	0	0	0	0	0	0	0	0	0	0	0	0	0	0	0	0	0	0	1	0	0	1	1	1	0	0
1826	6	2	0	4:FIG00424137: hypothetical protein	0	0	1	0	1	0	0	0	0	0	0	0	0	0	0	0	0	0	0	1	1	1	0	1	0	0	0	0	0	0	0	0
1827	7	1	0	3:hypothetical protein	1	1	0	0	0	0	0	0	0	1	0	1	1	1	0	0	0	0	0	0	0	0	0	0	0	0	0	0	0	0	0	1
1828	7	1	0	7:hypothetical protein	0	0	1	1	1	1	1	1	1	0	0	0	0	0	0	0	0	0	0	0	0	0	0	0	0	0	0	0	0	0	0	0
1829	6	2	0	6:Alpha-glucosidase SusB (EC 3.2.1.20)	0	0	1	0	0	0	0	0	0	0	1	0	0	0	0	0	0	0	0	0	0	0	0	0	0	1	0	0	1	1	1	0
1830	7	1	0	5:hypothetical protein	0	0	1	1	1	1	1	1	1	0	0	0	0	0	0	0	0	0	0	0	0	0	0	0	0	0	0	0	0	0	0	0
1831	7	1	0	7:hypothetical protein	1	1	1	0	0	0	0	0	0	0	0	0	0	0	0	0	0	0	0	0	0	0	0	0	1	1	1	0	0	0	0	1
1832	7	1	0	7:hypothetical protein	1	1	1	0	0	0	0	0	0	0	0	0	0	0	0	0	0	0	0	0	0	0	0	0	1	1	1	0	0	0	0	1
1833	5	2	0	7:Patatin-like protein	0	0	0	0	0	0	0	0	0	0	1	0	0	0	0	0	0	0	0	0	0	0	0	0	1	0	1	1	0	0	1	0
1834	7	1	0	7:hypothetical protein	1	1	0	1	1	0	0	0	0	0	0	0	0	0	0	0	0	0	0	0	0	0	0	0	1	0	1	0	0	0	0	1
1835	6	2	0	7:Phosphate-specific outer membrane porin OprP ; Pyrophosphate-specific outer membrane porin OprO	0	0	0	0	0	0	0	0	0	0	1	0	0	0	0	0	0	0	0	0	0	0	0	0	1	0	1	0	1	1	1	0
1836	7	1	0	6:Bipolar DNA helicase HerA	0	0	0	0	0	1	0	0	1	0	0	0	0	0	1	0	0	0	0	0	1	0	0	0	0	0	0	1	0	1	0	1
1837	7	1	0	7:Hyaluronidase	0	0	0	0	0	1	1	1	1	0	1	0	0	0	0	0	0	0	0	0	0	0	0	0	1	0	0	1	0	0	0	0
1838	7	1	0	7:hypothetical protein	0	0	0	0	0	0	0	0	0	0	1	0	0	1	0	0	0	0	0	0	0	0	0	0	1	0	1	1	0	1	1	0
1839	7	1	0	5:Uroporphyrinogen-III synthase (EC 4.2.1.75)	0	0	0	1	1	1	1	1	1	0	0	0	0	0	0	0	0	0	0	0	0	0	0	0	1	0	0	0	0	0	0	0
1840	7	1	0	7:hypothetical protein	0	0	0	0	0	0	0	0	0	0	1	0	0	0	0	0	0	0	0	0	0	0	0	0	0	1	1	1	1	1	1	0
1841	7	1	0	7:hypothetical protein	0	0	0	0	0	0	0	0	0	0	1	0	0	0	0	0	0	0	0	0	0	0	0	0	0	1	1	1	1	1	1	0
1842	7	1	0	7:hypothetical protein	0	0	0	0	0	0	0	0	0	0	1	0	0	0	0	0	0	0	0	0	0	0	0	0	0	1	1	1	1	1	1	0
1843	3	3	0	4:hypothetical protein	0	0	0	0	0	0	0	0	0	0	1	0	0	0	0	0	0	0	0	0	0	0	0	0	0	0	1	0	0	0	1	0
1844	7	1	0	7:transcriptional regulator, putative	0	0	0	0	0	0	0	0	0	0	0	0	0	0	0	0	1	1	0	0	0	0	0	0	0	1	1	0	1	1	1	0
1845	7	1	0	4:sigma factor	0	0	0	0	0	0	0	0	0	1	0	1	1	0	0	0	0	0	0	1	0	1	1	0	0	1	0	0	0	0	0	0
1846	6	2	0	7:hypothetical protein	0	0	0	0	0	0	0	0	0	0	0	0	0	0	0	0	0	0	0	1	1	1	0	1	0	0	1	1	0	0	0	0
1847	7	1	0	7:Two-component system response regulator	1	1	0	0	0	0	0	0	0	0	0	0	1	1	0	0	0	0	0	0	0	0	0	1	0	0	1	0	0	0	0	1
1848	7	1	0	5:FIG00935522: hypothetical protein	0	0	0	0	0	0	0	0	0	0	0	0	0	0	1	0	1	1	0	1	1	1	0	1	0	0	0	0	0	0	0	0
1849	2	4	0	7:hypothetical protein	0	0	0	0	0	0	0	0	0	0	0	0	0	0	0	0	1	1	0	0	0	0	0	0	0	0	0	0	0	0	0	0
1850	6	2	0	7:hypothetical protein	0	0	0	0	1	0	1	1	0	0	1	1	0	0	0	0	0	0	0	0	1	0	0	0	0	0	0	0	0	0	0	0
1851	2	4	0	7:hypothetical protein	0	0	0	0	0	0	0	0	0	0	0	0	0	0	0	0	1	1	0	0	0	0	0	0	0	0	0	0	0	0	0	0
1852	7	1	0	7:hypothetical protein	0	0	0	0	0	0	0	0	0	0	0	0	0	0	0	0	1	1	0	1	1	1	1	1	0	0	0	0	0	0	0	0
1853	6	2	0	7:hypothetical protein	0	0	0	0	0	0	0	0	0	0	0	0	0	0	0	0	1	1	0	1	1	1	0	1	0	0	0	0	0	0	0	0
1854	6	2	0	7:hypothetical protein	0	0	0	0	0	0	0	0	0	0	1	0	0	0	0	0	0	0	0	0	0	0	0	0	0	1	0	1	1	1	1	0
1855	4	2	0	3:conserved hypothetical protein	0	0	0	0	0	0	0	0	0	0	1	0	0	0	0	0	0	0	0	0	0	0	0	0	0	0	0	1	1	0	1	0
1856	7	1	0	5:FIG00936964: hypothetical protein	0	0	0	0	0	0	0	0	0	0	1	0	0	1	0	0	0	0	1	0	0	0	0	0	0	0	0	1	1	1	1	0
1857	7	1	0	4:unknown	0	0	0	1	1	0	0	0	0	0	1	0	0	0	0	0	0	0	1	0	0	0	0	0	0	0	0	0	1	1	1	0
1858	5	2	0	7:hypothetical protein	0	0	0	0	0	0	0	0	0	0	1	0	0	0	0	0	0	0	0	0	0	0	0	0	0	0	0	1	1	1	1	0
1859	4	2	0	4:transmembrane protein	0	0	0	0	0	0	0	0	0	0	1	0	0	0	0	0	0	0	0	0	0	0	0	0	0	0	0	1	1	1	0	0
1860	5	2	0	7:hypothetical protein	0	0	0	0	0	0	0	0	0	1	0	1	1	0	0	0	0	0	0	0	0	1	1	0	0	0	0	0	0	0	0	0
1861	5	3	0	7:hypothetical protein	0	0	0	0	0	0	0	0	0	1	0	1	1	1	0	0	0	0	0	0	0	0	0	0	0	1	0	0	0	0	0	0
1862	4	2	0	7:hypothetical protein	0	0	0	0	0	0	0	0	0	1	0	1	1	0	0	0	0	0	1	0	0	0	0	0	0	0	0	0	0	0	0	0
1863	5	2	0	7:hypothetical protein	0	0	0	0	0	0	0	0	0	1	0	1	1	0	0	0	0	0	1	0	0	0	0	0	0	0	0	0	0	0	0	1
1864	7	1	0	7:hypothetical protein	0	0	0	0	0	1	1	1	1	1	0	1	1	0	0	0	0	0	0	0	0	0	0	0	0	0	0	0	0	0	0	0
1865	7	1	0	7:hypothetical protein	0	0	0	0	0	0	0	0	0	1	0	1	1	0	0	0	0	0	0	1	0	1	1	0	0	1	0	0	0	0	0	0
1866	7	1	0	4:Arginine/ornithine antiporter ArcD	0	0	0	0	0	0	0	0	0	1	0	1	1	0	0	0	0	0	0	1	0	1	1	0	0	1	0	0	0	0	0	0
1867	7	1	0	7:hypothetical protein	0	0	0	0	0	0	0	0	0	1	0	1	1	0	0	0	0	0	0	1	0	1	1	0	0	1	0	0	0	0	0	0
1868	7	1	0	7:hypothetical protein	0	0	0	0	0	0	0	0	0	1	0	1	1	1	0	0	0	0	1	0	0	0	0	0	0	0	0	0	1	1	0	0
1869	7	1	0	7:hypothetical protein	0	0	0	0	0	1	1	1	1	1	0	1	1	0	0	0	0	0	0	0	0	0	0	0	0	0	0	0	0	0	0	0
1870	7	1	0	7:hypothetical protein	0	0	0	0	0	1	1	1	1	1	0	1	1	0	0	0	0	0	0	0	0	0	0	0	0	0	0	0	0	0	0	0
1871	7	1	0	7:hypothetical protein	0	0	0	1	1	1	1	1	1	0	0	0	0	1	0	0	0	0	0	0	0	0	0	0	0	0	0	0	0	0	0	0
1872	7	1	0	7:hypothetical protein	1	1	0	0	0	0	0	0	0	0	0	0	0	1	0	0	0	0	1	0	0	0	0	0	0	1	0	1	0	0	0	1
1873	7	1	0	6:Hypothetical Exported Protein	0	0	0	0	0	1	1	1	1	0	0	0	0	1	0	0	0	0	0	0	0	0	0	0	0	0	0	0	1	1	0	0
1874	7	1	0	3:uncharacterized membrane protein	1	1	0	0	0	1	1	1	1	0	0	0	0	1	0	0	0	0	0	0	0	0	0	0	0	0	0	0	0	0	0	0
1875	4	2	0	7:hypothetical protein	0	0	0	0	0	1	1	1	1	0	0	0	0	0	0	0	0	0	0	0	0	0	0	0	0	0	0	0	0	0	0	0
1876	7	1	0	7:hypothetical protein	0	0	0	0	0	1	1	1	1	0	0	0	0	0	0	0	0	0	0	0	0	0	0	0	0	0	0	1	1	1	0	0
1877	7	1	0	7:Biotin synthase related domain containing protein	0	0	0	1	1	1	1	1	1	0	0	0	0	0	0	0	0	0	0	0	0	0	0	0	0	1	0	0	0	0	0	0
1878	7	1	0	7:Domain often clustered or fused with uracil-DNA glycosylase	0	0	0	1	1	1	1	1	1	0	0	0	0	0	0	0	0	0	0	0	0	0	0	0	0	1	0	0	0	0	0	0
1879	7	1	0	7:putative glycosyl transferase	0	0	0	1	1	1	1	1	1	0	0	0	0	0	0	0	0	0	0	0	0	0	0	0	0	1	0	0	0	0	0	0
1880	7	1	0	7:Arsenical resistance operon repressor	0	0	0	0	0	1	1	1	1	0	0	0	0	0	0	0	0	0	0	1	0	0	0	1	0	1	0	0	0	0	0	0
1881	7	1	0	7:Arsenate reductase (EC 1.20.4.1)	0	0	0	0	0	1	1	1	1	0	0	0	0	0	0	0	0	0	0	1	0	0	0	1	0	1	0	0	0	0	0	0
1882	7	1	0	7:hypothetical protein	0	0	0	0	0	1	1	1	1	0	0	0	0	0	0	0	0	0	0	1	0	0	0	1	0	1	0	0	0	0	0	0
1883	7	1	0	7:Arsenical resistance operon trans-acting repressor ArsD	0	0	0	0	0	1	1	1	1	0	0	0	0	0	0	0	0	0	0	1	0	0	0	1	0	1	0	0	0	0	0	0
1884	4	2	0	7:hypothetical protein	0	0	0	0	0	0	0	0	0	0	0	0	0	0	0	0	0	0	0	1	1	1	1	0	0	0	0	0	0	0	0	0
1885	5	2	0	7:hypothetical protein	0	0	0	0	0	0	0	0	0	0	0	0	0	0	0	0	0	0	0	1	1	1	1	1	0	0	0	0	0	0	0	0
1886	3	3	0	7:hypothetical protein	0	0	0	0	0	0	0	0	0	0	0	0	0	0	0	0	0	0	0	1	1	0	0	1	0	0	0	0	0	0	0	0
1887	1	7	0	7:hypothetical protein	0	0	0	0	0	0	0	0	0	0	0	0	0	0	0	0	0	0	0	0	0	0	0	0	0	1	0	0	0	0	0	0
1888	6	1	0	2:Exopolysaccharide biosynthesis glycosyltransferase EpsF (EC 2.4.1.-)	0	1	0	1	1	0	0	0	0	0	0	0	0	0	1	1	0	0	0	0	0	0	0	0	0	0	0	0	1	0	0	0
1889	4	2	0	6:FIG00936236: hypothetical protein	0	0	0	0	0	0	0	0	0	0	0	0	0	0	1	1	1	1	0	0	0	0	0	0	0	0	0	0	0	0	0	0
1890	6	1	0	4:hypothetical protein	0	0	0	0	0	0	0	0	0	0	1	0	0	0	0	0	0	0	0	0	0	0	0	0	1	0	1	0	1	1	1	0
1891	6	1	0	5:methlytransferase, UbiE/COQ5 family	0	0	0	0	0	0	0	0	0	0	0	0	0	0	0	1	1	1	0	0	0	1	0	1	0	1	0	0	0	0	0	0
1892	6	1	0	6:hypothetical protein	0	0	0	0	0	0	0	0	0	0	1	0	0	0	0	0	0	0	0	0	0	0	0	0	0	1	0	1	1	1	1	0
1893	4	2	0	4:FIG00935683: hypothetical protein	0	0	0	0	0	0	0	0	0	0	0	0	0	0	1	1	1	1	0	0	0	0	0	0	0	0	0	0	0	0	0	0
1894	5	2	0	6:hypothetical protein	0	0	0	0	0	0	0	0	0	0	0	0	0	0	1	1	1	1	0	1	0	0	0	0	0	0	0	0	0	0	0	0
1895	6	1	0	6:Outer membrane efflux protein precursor	1	1	1	0	0	0	0	0	0	0	0	0	0	0	0	0	0	0	0	0	0	0	0	0	1	0	1	0	0	0	0	1
1896	6	1	0	4:putative TonB-dependent receptor	0	1	0	0	0	0	0	0	0	0	0	0	0	1	0	0	0	0	1	0	0	0	0	0	0	1	0	0	0	0	1	1
1897	6	1	0	6:TonB-dependent outer membrane receptor	0	0	0	0	0	0	0	0	0	0	0	0	0	0	0	0	0	0	1	1	1	1	1	1	0	0	0	0	0	0	0	0
1898	6	1	0	6:hypothetical protein	0	0	0	0	0	0	0	0	0	0	0	0	0	0	1	1	0	0	0	1	1	0	1	1	0	0	0	0	0	0	0	0
1899	6	1	0	6:Type I restriction-modification system, specificity subunit S (EC 3.1.21.3)	0	1	1	0	0	1	0	0	0	0	0	0	1	0	0	0	0	0	1	0	0	1	0	0	0	0	0	0	0	0	0	0
1900	5	2	0	6:Type I restriction-modification system, restriction subunit R (EC 3.1.21.3)	0	0	0	0	0	0	0	0	0	1	0	1	0	0	0	1	0	0	0	1	0	0	0	0	0	0	0	0	1	0	0	0
1901	6	1	0	5:putative TonB-dependent receptor	0	0	0	0	0	0	0	0	0	1	0	1	1	0	0	1	0	0	0	0	0	0	0	0	1	0	0	0	0	0	1	0
1902	6	1	0	5:putative TonB-dependent receptor	0	1	1	0	0	0	0	0	0	0	0	0	0	0	0	0	0	0	1	0	0	0	0	0	1	0	1	1	0	0	0	0
1903	3	4	0	6:hypothetical protein	0	0	0	0	0	0	0	0	0	0	0	0	0	0	0	0	0	0	0	0	0	0	0	0	1	0	1	0	0	0	0	1
1904	4	2	0	6:hypothetical protein	0	0	0	0	0	0	0	0	0	0	0	0	0	0	1	1	1	1	0	0	0	0	0	0	0	0	0	0	0	0	0	0
1905	5	2	0	6:TonB-dependent receptor	1	1	1	0	0	0	0	0	0	0	0	0	0	0	0	0	0	0	0	0	0	0	0	0	0	0	1	0	0	0	0	1
1906	4	2	0	6:hypothetical protein	0	0	0	0	0	0	0	0	0	0	0	0	0	0	1	1	0	0	0	0	0	1	0	1	0	0	0	0	0	0	0	0
1907	6	1	0	4:putative disulphide-isomerase	0	0	0	1	1	0	0	0	0	0	1	0	0	0	0	0	0	0	0	0	0	0	0	0	0	0	0	0	1	1	1	0
1908	6	1	0	6:hypothetical protein	0	0	0	0	0	0	0	0	0	0	0	0	0	0	0	1	0	0	0	1	1	1	1	1	0	0	0	0	0	0	0	0
1909	6	1	0	3:Amylovoran biosynthesis glycosyltransferase amsE (EC 2.-.-.-)	0	0	0	0	0	0	0	0	0	1	0	1	1	1	0	0	0	0	1	0	0	0	0	0	0	0	1	0	0	0	0	0
1910	6	1	0	6:FIG00935494: hypothetical protein	0	0	0	0	0	0	0	0	0	0	0	0	0	0	1	0	1	1	0	0	1	1	0	1	0	0	0	0	0	0	0	0
1911	6	1	0	4:sugar transferase	0	0	0	0	0	1	1	1	1	0	0	0	0	0	0	0	0	0	0	0	0	0	0	0	1	0	1	0	0	0	0	0
1912	6	1	0	6:Vitellogenin II precursor	0	0	0	0	0	0	0	0	0	0	1	0	0	0	0	0	0	0	0	0	0	0	0	0	0	1	0	1	1	1	1	0
1913	6	1	0	5:AAA+ superfamily protein	0	0	0	0	0	0	0	0	0	0	0	0	0	0	1	1	0	0	0	0	1	1	0	1	0	0	1	0	0	0	0	0
1914	6	1	0	5:Putative ATP/GTP binding protein	0	0	1	0	0	1	1	1	1	0	0	0	0	0	0	0	0	0	0	0	0	0	0	0	1	0	0	0	0	0	0	0
1915	4	2	0	2:TonB-dependent receptor, putative	0	0	1	0	0	0	1	0	0	0	0	0	0	1	0	0	0	0	0	0	0	0	0	0	0	0	1	0	0	0	0	0
1916	6	1	0	5:Branched-chain amino acid ABC transporter, amino acid-binding protein (TC 3.A.1.4.1)	0	0	0	0	0	0	0	1	0	0	0	0	0	0	1	1	0	0	0	1	1	1	0	0	0	0	0	0	0	0	0	0
1917	6	1	0	4:Nucleoside ABC transporter, permease protein 1	0	0	0	0	0	0	0	1	0	0	0	0	0	0	1	1	0	0	0	1	1	1	0	0	0	0	0	0	0	0	0	0
1918	6	1	0	4:Nucleoside ABC transporter, permease protein 1	0	0	0	0	0	0	0	1	0	0	0	0	0	0	1	1	0	0	0	1	1	1	0	0	0	0	0	0	0	0	0	0
1919	6	1	0	6:hypothetical protein	1	1	1	0	0	0	0	0	0	0	0	0	0	0	0	0	0	0	0	0	0	0	0	0	1	0	1	0	0	0	0	1
1920	6	1	0	6:Type I restriction-modification system, restriction subunit R (EC 3.1.21.3)	0	1	1	0	0	1	0	0	0	0	0	0	1	0	0	0	0	0	1	0	0	1	0	0	0	0	0	0	0	0	0	0
1921	6	1	0	6:POSSIBLE CONSERVED INTEGRAL MEMBRANE PROTEIN	0	0	1	1	1	0	0	0	0	0	0	0	0	0	0	0	0	0	0	0	0	0	0	0	1	1	1	0	0	0	0	0
1922	6	1	0	5:Transcriptional regulator, TetR family	1	1	1	0	0	0	0	0	0	0	0	0	0	0	0	0	0	0	0	0	0	0	0	0	1	0	1	0	0	0	0	1
1923	4	3	0	6:hypothetical protein	0	0	1	0	0	1	0	0	0	0	0	0	0	0	0	0	0	0	0	0	0	0	0	0	1	0	0	0	0	0	0	1
1924	5	2	0	5:Transcriptional regulator, AraC family	0	0	1	1	1	0	0	0	0	0	1	0	0	0	0	0	0	0	0	0	0	0	0	0	0	1	0	0	0	0	0	0
1925	5	2	0	3:FIG00896557: hypothetical protein	1	1	1	0	0	0	0	0	0	0	0	0	0	0	0	0	0	0	0	0	0	0	0	0	0	0	1	0	0	0	0	1
1926	2	5	0	3:Transposase (class III)	0	0	0	0	0	0	0	0	0	0	0	0	0	0	0	0	0	0	0	0	0	0	0	0	1	0	0	1	0	0	0	0
1927	6	1	0	5:hypothetical protein	0	0	1	1	1	0	1	0	0	0	0	0	0	0	0	0	0	0	0	0	0	0	0	0	1	0	1	0	0	0	0	0
1928	6	1	0	4:Small heat shock protein	1	1	1	0	0	0	0	0	0	0	0	0	0	0	0	0	0	0	0	0	0	0	0	0	1	0	1	0	0	0	0	1
1929	6	1	0	6:hypothetical protein	0	0	0	1	1	1	1	1	1	0	0	0	0	0	0	0	0	0	0	0	0	0	0	0	0	0	0	0	0	0	0	0
1930	6	1	0	6:Phosphate ABC transporter, periplasmic phosphate-binding protein PstS (TC 3.A.1.7.1)	1	1	1	0	0	0	0	0	0	0	0	0	0	0	0	0	0	0	0	0	0	0	0	0	1	0	1	0	0	0	0	1
1931	6	1	0	6:putative outer membrane protein, probably involved in nutrient binding	0	0	0	0	0	1	1	1	1	0	1	0	0	0	0	0	0	0	0	0	0	0	0	0	0	0	0	1	0	0	0	0
1932	6	1	0	6:membrane protein, putative	1	1	1	0	0	0	0	0	0	0	0	0	0	0	0	0	0	0	0	0	0	0	0	0	1	0	1	0	0	0	0	1
1933	6	1	0	6:FIG00403793: hypothetical protein	1	1	1	0	0	0	0	0	0	0	0	0	0	0	0	0	0	0	0	0	0	0	0	0	0	1	1	0	0	0	0	1
1934	5	2	0	3:RloF	1	1	1	0	0	0	0	0	0	0	0	0	0	0	0	0	0	0	0	0	0	0	0	0	0	0	1	0	0	0	0	1
1935	4	3	0	5:hypothetical protein	0	0	1	0	0	0	0	0	0	0	1	0	0	1	0	0	0	0	0	0	0	0	0	0	1	0	0	0	0	0	0	0
1936	6	1	0	6:hypothetical protein	0	0	0	1	0	0	0	0	0	1	0	0	1	1	0	0	0	0	1	0	0	0	0	0	1	0	0	0	0	0	0	0
1937	6	1	0	6:hypothetical protein	0	0	0	1	1	1	1	1	1	0	0	0	0	0	0	0	0	0	0	0	0	0	0	0	0	0	0	0	0	0	0	0
1938	6	1	0	6:membrane protein, putative	1	1	0	0	0	0	0	0	0	0	0	0	0	1	0	0	0	0	1	0	0	0	0	0	0	1	0	0	0	0	0	1
1939	5	2	0	3:putative TonB-dependent receptor	0	0	0	1	1	0	0	0	0	0	0	0	0	0	0	0	0	0	0	0	0	0	0	0	1	0	1	1	0	0	0	0
1940	4	3	0	2:hypothetical protein	1	1	0	0	0	0	0	0	0	0	0	0	0	0	0	0	0	0	0	0	0	0	0	0	0	0	1	0	0	0	0	1
1941	5	2	0	6:Endo-beta-N-acetylglucosaminidase F2	0	0	0	0	0	0	0	0	0	0	1	0	0	0	0	0	0	0	0	0	0	0	0	0	1	0	1	1	0	0	1	0
1942	6	1	0	6:hypothetical protein	0	0	0	0	0	1	1	1	1	0	0	0	0	0	0	0	0	0	0	0	0	0	0	0	1	0	1	0	0	0	0	0
1943	6	1	0	2:FIG00426344: hypothetical protein	1	0	0	0	0	0	0	0	0	0	1	0	0	1	0	0	0	0	0	0	0	0	0	0	1	0	0	0	0	0	1	1
1944	5	2	0	5:putative TonB-dependent receptor	0	0	0	1	0	0	1	0	0	0	0	0	0	0	0	0	0	0	0	0	1	0	0	0	1	0	0	1	0	0	0	0
1945	6	1	0	5:hypothetical protein	0	0	0	1	1	0	0	0	0	0	0	0	0	1	0	0	0	0	0	0	0	0	0	0	1	1	1	0	0	0	0	0
1946	6	1	0	6:hypothetical protein	1	1	0	0	0	0	0	0	0	0	0	0	0	1	0	0	0	0	0	0	0	0	0	0	1	0	1	0	0	0	0	1
1947	6	1	0	2:USG protein	0	0	0	0	0	1	0	0	1	0	0	0	0	1	0	0	0	0	0	1	0	0	0	0	1	0	0	0	0	0	1	0
1948	6	1	0	5:hypothetical protein	0	0	0	0	0	0	0	0	0	1	1	1	1	1	0	0	0	0	0	0	0	0	0	0	0	0	0	0	1	0	0	0
1949	6	1	0	4:Stress-responsive transcriptional regulator	1	1	0	1	1	0	0	0	0	0	0	0	0	0	0	0	0	0	0	0	0	0	0	0	1	0	1	0	0	0	0	0
1950	6	1	0	6:Na+/H+ antiporter NhaD type	0	0	0	1	1	0	0	0	0	0	1	0	0	0	0	0	0	0	0	0	0	0	0	0	1	1	0	0	0	0	1	0
1951	6	1	0	6:putative glucose transferase	0	0	0	0	0	0	0	0	0	0	1	0	0	0	0	0	0	0	0	0	0	0	0	0	0	0	1	1	1	1	1	0
1952	6	1	0	3:hypothetical protein	0	0	0	0	0	0	0	0	0	0	1	0	0	0	0	0	0	0	0	0	0	0	0	0	0	0	1	1	1	1	1	0
1953	6	1	0	6:hypothetical protein	0	0	0	0	0	1	1	1	1	0	0	0	0	0	1	0	0	0	0	0	0	0	1	0	0	0	0	0	0	0	0	0
1954	6	1	0	3:Thioredoxin family protein	0	0	0	0	0	0	0	0	0	0	0	0	0	0	1	0	1	1	0	1	0	1	1	0	0	0	0	0	0	0	0	0
1955	6	1	0	6:hypothetical protein	0	0	0	0	0	0	0	0	0	0	0	0	0	1	0	0	1	1	0	0	0	1	1	1	0	0	0	0	0	0	0	0
1956	6	1	0	3:arginine-specific cysteine proteinase	0	0	0	0	0	0	0	0	0	0	0	0	0	0	0	0	1	1	0	1	1	0	1	1	0	0	0	0	0	0	0	0
1957	6	1	0	6:hypothetical protein	1	1	0	0	0	0	0	0	0	1	0	1	1	0	0	0	0	0	1	0	0	0	0	0	0	0	0	0	0	0	0	0
1958	6	1	0	5:hypothetical protein	0	0	0	0	0	0	0	0	0	0	1	0	0	0	0	0	0	0	1	0	0	0	0	0	0	0	0	1	1	1	1	0
1959	6	1	0	5:hypothetical protein	0	0	0	0	0	0	0	0	0	1	0	1	1	0	0	0	0	0	0	0	0	0	0	0	0	0	0	0	1	1	1	0
1960	5	2	0	5:hypothetical protein	0	0	0	0	0	1	1	1	1	0	0	0	0	0	0	0	0	0	0	0	0	0	0	0	0	0	0	0	0	0	1	0
1961	6	1	0	6:Modification methylase EcoRI (EC 2.1.1.72)	0	0	0	0	0	1	1	1	1	0	0	0	0	0	1	0	0	0	0	0	0	0	0	0	0	0	0	0	0	0	1	0
1962	6	1	0	6:putative outer membrane protein, probably involved in nutrient binding	0	0	0	1	1	0	0	0	0	0	1	0	0	0	0	0	0	0	0	0	0	0	0	0	0	0	0	0	1	1	1	0
1963	6	1	0	4:FIG00938594: hypothetical protein	0	0	0	1	1	0	0	0	0	0	1	0	0	0	0	0	0	0	0	0	0	0	0	0	0	0	0	0	1	1	1	0
1964	6	1	0	6:hypothetical protein	0	0	0	1	1	0	0	0	0	0	1	0	0	0	0	0	0	0	0	0	0	0	0	0	0	0	0	0	1	1	1	0
1965	6	1	0	6:hypothetical protein	0	0	0	0	0	0	0	0	0	0	1	0	0	0	0	0	0	0	0	0	0	0	0	0	0	1	0	1	1	1	1	0
1966	1	6	0	6:hypothetical protein	0	0	0	0	0	0	0	0	0	0	1	0	0	0	0	0	0	0	0	0	0	0	0	0	0	0	0	0	0	0	0	0
1967	6	1	0	6:putative chitobiase	0	0	0	0	0	1	1	1	1	0	1	0	0	0	0	0	0	0	0	0	0	0	0	0	0	0	0	1	0	0	0	0
1968	6	1	0	6:hypothetical protein	0	0	0	0	1	0	0	0	0	0	1	1	0	1	0	0	0	0	1	0	0	0	0	0	0	0	0	0	0	0	0	1
1969	3	2	0	6:hypothetical protein	0	0	0	0	0	0	0	0	0	1	0	1	1	0	0	0	0	0	0	0	0	0	0	0	0	0	0	0	0	0	0	0
1970	5	2	0	6:hypothetical protein	0	0	0	0	0	0	0	0	0	1	0	1	1	1	0	0	0	0	0	0	0	0	1	0	0	0	0	0	0	0	0	0
1971	4	2	0	6:hypothetical protein	0	0	0	0	0	0	0	0	0	1	0	1	1	1	0	0	0	0	0	0	0	0	0	0	0	0	0	0	0	0	0	0
1972	6	1	0	5:hypothetical protein	0	0	0	0	0	0	0	0	0	1	0	1	1	0	0	0	0	0	1	0	0	0	0	0	0	0	0	0	1	1	0	0
1973	3	3	0	6:hypothetical protein	0	0	0	0	0	0	0	0	0	1	0	1	1	0	0	0	0	0	0	0	0	0	0	0	0	0	0	0	0	0	0	0
1974	4	2	0	6:hypothetical protein	0	1	0	0	0	0	0	0	0	1	0	1	1	0	0	0	0	0	0	0	0	0	0	0	0	0	0	0	0	0	0	0
1975	6	1	0	6:hypothetical protein	0	0	0	0	0	0	1	0	1	1	0	1	0	0	1	0	0	0	0	0	0	0	0	0	0	1	0	0	0	0	0	0
1976	4	2	0	6:hypothetical protein	1	1	0	0	0	0	0	0	0	0	0	0	0	0	0	0	0	0	0	0	0	0	0	0	0	1	0	0	0	0	0	1
1977	3	4	0	6:hypothetical protein	0	0	0	0	0	0	0	0	0	0	0	0	0	0	1	0	0	1	0	0	1	0	0	0	0	0	0	0	0	0	0	0
1978	6	1	0	6:hypothetical protein	0	0	0	0	0	0	0	0	0	0	0	0	0	0	1	0	0	0	0	1	1	1	1	1	0	0	0	0	0	0	0	0
1979	6	1	0	6:hypothetical protein	1	1	0	0	0	0	0	0	0	0	0	0	0	1	0	0	0	0	1	0	0	0	0	0	0	1	0	0	0	0	0	1
1980	6	1	0	6:hypothetical protein	0	0	0	0	0	1	1	1	1	0	0	0	0	0	1	0	0	0	0	0	0	0	1	0	0	0	0	0	0	0	0	0
1981	6	1	0	6:hypothetical protein	0	0	0	1	0	1	0	0	0	0	0	1	0	0	1	0	0	0	0	0	1	0	0	1	0	0	0	0	0	0	0	0
1982	6	1	0	6:FIG036446: hypothetical protein	0	0	0	0	0	1	0	0	1	0	0	0	0	0	1	0	0	0	0	0	1	0	0	0	0	0	0	1	0	1	0	0
1983	6	1	0	4:IAA acetyltransferase (EC 2.3.1.-)	0	0	0	1	1	1	0	0	0	0	0	0	1	0	1	0	0	0	0	0	0	0	0	0	0	1	0	0	0	0	0	0
1984	6	1	0	6:hypothetical protein	0	0	0	0	0	0	0	0	0	0	0	0	0	0	0	0	0	0	1	1	1	1	1	1	0	0	0	0	0	0	0	0
1985	5	2	0	6:hypothetical protein	0	0	0	0	0	0	0	0	0	0	0	1	1	1	0	0	0	0	0	0	0	1	0	0	0	1	0	0	0	0	0	0
1986	6	1	0	5:hypothetical protein	1	1	0	0	0	0	0	0	0	0	0	0	0	1	0	0	0	0	1	0	0	0	0	0	0	0	0	0	1	1	0	0
1987	3	4	0	6:hypothetical protein	0	0	0	0	0	0	0	0	0	0	0	0	0	1	0	0	0	0	1	0	0	0	0	0	0	1	0	0	0	0	0	0
1988	5	2	0	6:hypothetical protein	0	0	0	0	0	1	1	1	1	0	0	0	0	0	0	0	0	0	0	0	0	0	0	0	0	1	0	0	0	0	0	0
1989	6	1	0	6:hypothetical protein	0	0	0	1	1	1	1	1	1	0	0	0	0	0	0	0	0	0	0	0	0	0	0	0	0	0	0	0	0	0	0	0
1990	6	1	0	6:Xanthan lyase	0	0	0	1	1	1	1	1	1	0	0	0	0	0	0	0	0	0	0	0	0	0	0	0	0	0	0	0	0	0	0	0
1991	3	3	0	6:hypothetical protein	0	0	0	0	0	0	0	0	0	0	0	0	0	0	0	0	0	0	0	1	1	0	0	1	0	0	0	0	0	0	0	0
1992	6	1	0	6:hypothetical protein	0	0	0	1	1	1	1	1	1	0	0	0	0	0	0	0	0	0	0	0	0	0	0	0	0	0	0	0	0	0	0	0
1993	6	1	0	6:Protein-tyrosine-phosphatase (EC 3.1.3.48)	0	0	0	1	1	1	1	1	1	0	0	0	0	0	0	0	0	0	0	0	0	0	0	0	0	0	0	0	0	0	0	0
1994	6	1	0	6:hypothetical protein	0	0	0	1	1	1	1	1	1	0	0	0	0	0	0	0	0	0	0	0	0	0	0	0	0	0	0	0	0	0	0	0
1995	6	1	0	6:Uroporphyrinogen III decarboxylase (EC 4.1.1.37)	0	0	0	1	1	1	1	1	1	0	0	0	0	0	0	0	0	0	0	0	0	0	0	0	0	0	0	0	0	0	0	0
1996	6	1	0	6:conserved hypothetical protein [Pyrococcus horikoshii]; COG2102: Predicted ATPases of PP-loop superfamily; IPR002761: Domain of unknown function DUF71	0	0	0	1	1	1	1	1	1	0	0	0	0	0	0	0	0	0	0	0	0	0	0	0	0	0	0	0	0	0	0	0
1997	6	1	0	6:Putative preQ0 transporter	0	0	0	1	1	1	1	1	1	0	0	0	0	0	0	0	0	0	0	0	0	0	0	0	0	0	0	0	0	0	0	0
1998	6	1	0	6:Sodium-dependent transporter	0	0	0	1	1	1	1	1	1	0	0	0	0	0	0	0	0	0	0	0	0	0	0	0	0	0	0	0	0	0	0	0
1999	6	1	0	6:hypothetical protein	0	0	0	1	1	1	1	1	1	0	0	0	0	0	0	0	0	0	0	0	0	0	0	0	0	0	0	0	0	0	0	0
[truncated: 1,752 more rows]
